# Supplementary material for: Whole-Genome Sequencing Reveals Genetic Variation in the Asian House Rat
Source: G3 (Bethesda). 2016 Apr 27;6(7):1969–77. doi: 10.1534/g3.116.029504 (PMC4938650; doi:10.1534/g3.116.029504)
Supplement: Supplemental Material [file supp_g3.116.029504_FileS2.zip › File S2 Fixed missense mutations in the warfarin interaction pathway of the Asian house rat.vcf]

##fileformat=VCFv4.1
##INFO=<ID=DP,Number=1,Type=Integer,Description="Total Depth">
##INFO=<ID=AF,Number=.,Type=Float,Description="Alternative Allele Frequency">
##INFO=<ID=NP,Number=1,Type=Integer,Description="Number of Pools">
##INFO=<ID=PV,Number=.,Type=Float,Description="Pvalue generated by SNVer">
##FORMAT=<ID=AC,Number=1,Type=Integer,Description="Alternative Allele Count">
##FORMAT=<ID=DP,Number=1,Type=Integer,Description="Read Depth">
##SnpSiftVersion="SnpSift 4.0e (build 2014-09-13), by Pablo Cingolani"
##SnpSiftCmd="SnpSift filter '((AF>0.01) & (PV<0.01))'"
##FILTER=<ID=SnpSift,Description="SnpSift 4.0e (build 2014-09-13), by Pablo Cingolani, Expression used: ((AF>0.01) & (PV<0.01))">
##SnpEffVersion="4.0e (build 2014-09-13), by Pablo Cingolani"
##SnpEffCmd="SnpEff  Rnor_5.0.74 Rattus_tanezumi.SNP.homozygous.SNVer.VarScan.overlap.vcf "
##INFO=<ID=EFF,Number=.,Type=String,Description="Predicted effects for this variant.Format: 'Effect ( Effect_Impact | Functional_Class | Codon_Change | Amino_Acid_Change| Amino_Acid_length | Gene_Name | Transcript_BioType | Gene_Coding | Transcript_ID | Exon_Rank  | Genotype_Number [ | ERRORS | WARNINGS ] )' ">
##INFO=<ID=LOF,Number=.,Type=String,Description="Predicted loss of function effects for this variant. Format: 'Gene_Name | Gene_ID | Number_of_transcripts_in_gene | Percent_of_transcripts_affected' ">
##INFO=<ID=NMD,Number=.,Type=String,Description="Predicted nonsense mediated decay effects for this variant. Format: 'Gene_Name | Gene_ID | Number_of_transcripts_in_gene | Percent_of_transcripts_affected' ">
##SnpSiftCmd="SnpSift filter '( EFF[*].FUNCLASS = 'MISSENSE' )'"
##FILTER=<ID=SnpSift,Description="SnpSift 4.0e (build 2014-09-13), by Pablo Cingolani, Expression used: ( EFF[*].FUNCLASS = 'MISSENSE' )">
#CHROM	POS	ID	REF	ALT	QUAL	FILTER	INFO	FORMAT	Rattus_tanezumi_combine_sorted_PCR_Dup_remove.bam
1	206362676	.	T	A	.	PASS	DP=62;AF=1.000;NP=1;PV=1.4623667386183274E-152;EFF=missense_variant(MODERATE|MISSENSE|Ata/Tta|p.Ile90Leu/c.268A>T|161|Vkorc1|protein_coding|CODING|ENSRNOT00000073596|2|1)	AC:DP	62:62
4	56410041	.	A	G	.	PASS	DP=30;AF=1.000;NP=1;PV=2.659460850550581E-74;EFF=missense_variant(MODERATE|MISSENSE|aAa/aGa|p.Lys161Arg/c.482A>G|315|Calu|protein_coding|CODING|ENSRNOT00000008972|4|1),missense_variant(MODERATE|MISSENSE|aAa/aGa|p.Lys161Arg/c.482A>G|315|Calu|protein_coding|CODING|ENSRNOT00000008356|4|1)	AC:DP	30:30
4	165059400	.	G	A	.	PASS	DP=72;AF=1.000;NP=1;PV=7.082721183482769E-174;EFF=missense_variant(MODERATE|MISSENSE|Gct/Act|p.Ala364Thr/c.1090G>A|744|Ggcx|protein_coding|CODING|ENSRNOT00000017927|8|1)	AC:DP	72:72
4	165059404	.	T	C	.	PASS	DP=73;AF=1.000;NP=1;PV=2.470307769531964E-178;EFF=missense_variant(MODERATE|MISSENSE|gTc/gCc|p.Val365Ala/c.1094T>C|744|Ggcx|protein_coding|CODING|ENSRNOT00000017927|8|1)	AC:DP	73:73
5	83294458	.	T	A	.	PASS	DP=45;AF=1.000;NP=1;PV=6.233883428182721E-110;EFF=missense_variant(MODERATE|MISSENSE|tTc/tAc|p.Phe56Tyr/c.167T>A|205|Orm1|protein_coding|CODING|ENSRNOT00000010454|2|1))	AC:DP	45:45
5	83294469	.	G	A	.	PASS	DP=46;AF=1.000;NP=1;PV=2.0273282395580582E-111;EFF=missense_variant(MODERATE|MISSENSE|Gtt/Att|p.Val60Ile/c.178G>A|205|Orm1|protein_coding|CODING|ENSRNOT00000010454|2|1))	AC:DP	46:46
5	83295386	.	A	G	.	PASS	DP=57;AF=1.000;NP=1;PV=3.965735757828123E-140;EFF=missense_variant(MODERATE|MISSENSE|Aaa/Gaa|p.Lys115Glu/c.343A>G|205|Orm1|protein_coding|CODING|ENSRNOT00000010454|4|1))	AC:DP	57:57
5	83295389	.	A	G	.	PASS	DP=59;AF=1.000;NP=1;PV=1.2767654070397286E-144;EFF=missense_variant(MODERATE|MISSENSE|Atc/Gtc|p.Ile116Val/c.346A>G|205|Orm1|protein_coding|CODING|ENSRNOT00000010454|4|1))	AC:DP	59:59
5	83295407	.	G	A	.	PASS	DP=63;AF=1.000;NP=1;PV=6.090053562578058E-154;EFF=missense_variant(MODERATE|MISSENSE|Gtg/Atg|p.Val122Met/c.364G>A|205|Orm1|protein_coding|CODING|ENSRNOT00000010454|4|1))	AC:DP	63:63
5	83296871	.	G	T	.	PASS	DP=38;AF=1.000;NP=1;PV=1.3008253421480946E-93;EFF=missense_variant(MODERATE|MISSENSE|aGt/aTt|p.Ser184Ile/c.551G>T|205|Orm1|protein_coding|CODING|ENSRNOT00000010454|6|1))	AC:DP	38:38
7	1245180	.	C	G	.	PASS	DP=24;AF=1.000;NP=1;PV=1.188203543553041E-59;EFF=missense_variant(MODERATE|MISSENSE|gCg/gGg|p.Ala100Gly/c.299C>G|675|Pros1|protein_coding|CODING|ENSRNOT00000073689|4|1)	AC:DP	24:24
7	1254652	.	C	T	.	PASS	DP=28;AF=1.000;NP=1;PV=1.0584599000103479E-69;EFF=missense_variant(MODERATE|MISSENSE|aCc/aTc|p.Thr251Ile/c.752C>T|675|Pros1|protein_coding|CODING|ENSRNOT00000073689|8|1)	AC:DP	28:28
7	1273770	.	G	A	.	PASS	DP=41;AF=1.000;NP=1;PV=9.1542191524925E-102;EFF=missense_variant(MODERATE|MISSENSE|Gta/Ata|p.Val557Ile/c.1669G>A|675|Pros1|protein_coding|CODING|ENSRNOT00000073689|14|1)	AC:DP	41:41
13	83703086	.	T	G	.	PASS	DP=47;AF=1.000;NP=1;PV=6.3030495859051864E-114;EFF=missense_variant(MODERATE|MISSENSE|gTc/gGc|p.Val68Gly/c.203T>G|465|Serpinc1|protein_coding|CODING|ENSRNOT00000003748|2|1)	AC:DP	47:47
13	83705867	.	T	C	.	PASS	DP=41;AF=1.000;NP=1;PV=2.395609142992238E-100;EFF=missense_variant(MODERATE|MISSENSE|Tcc/Ccc|p.Ser19Pro/c.55T>C|593|Serpinc1|protein_coding|CODING|ENSRNOT00000046512|1|1)	AC:DP	41:41
13	83708470	.	C	G	.	PASS	DP=46;AF=1.000;NP=1;PV=9.019505823037236E-113;EFF=missense_variant(MODERATE|MISSENSE|Caa/Gaa|p.Gln214Glu/c.640C>G|465|Serpinc1|protein_coding|CODING|ENSRNOT00000003748|4|1),missense_variant(MODERATE|MISSENSE|Caa/Gaa|p.Gln171Glu/c.511C>G|593|Serpinc1|protein_coding|CODING|ENSRNOT00000046512|4|1)	AC:DP	46:46
13	83710815	.	A	G	.	PASS	DP=56;AF=1.000;NP=1;PV=2.9778907609804434E-137;EFF=missense_variant(MODERATE|MISSENSE|cAg/cGg|p.Gln330Arg/c.989A>G|465|Serpinc1|protein_coding|CODING|ENSRNOT00000003748|5|1),missense_variant(MODERATE|MISSENSE|cAg/cGg|p.Gln287Arg/c.860A>G|593|Serpinc1|protein_coding|CODING|ENSRNOT00000046512|5|1)	AC:DP	56:56
13	83714884	.	C	T	.	PASS	DP=52;AF=1.000;NP=1;PV=4.0231822266042495E-128;EFF=missense_variant(MODERATE|MISSENSE|Ctt/Ttt|p.Leu444Phe/c.1330C>T|465|Serpinc1|protein_coding|CODING|ENSRNOT00000003748|7|1)	AC:DP	52:52
13	83717685	.	T	C	.	PASS	DP=44;AF=1.000;NP=1;PV=7.984009903205094E-109;EFF=missense_variant(MODERATE|MISSENSE|Tct/Cct|p.Ser366Pro/c.1096T>C|593|Serpinc1|protein_coding|CODING|ENSRNOT00000046512|6|1)	AC:DP	44:44
13	83717717	.	A	C	.	PASS	DP=43;AF=1.000;NP=1;PV=2.449208400910506E-106;EFF=missense_variant(MODERATE|MISSENSE|caA/caC|p.Gln376His/c.1128A>C|593|Serpinc1|protein_coding|CODING|ENSRNOT00000046512|6|1)	AC:DP	43:43
13	83719347	.	G	C	.	PASS	DP=34;AF=1.000;NP=1;PV=1.1778806045943124E-84;EFF=missense_variant(MODERATE|MISSENSE|Ggg/Cgg|p.Gly391Arg/c.1171G>C|593|Serpinc1|protein_coding|CODING|ENSRNOT00000046512|7|1)	AC:DP	34:34
13	83719401	.	A	C	.	PASS	DP=24;AF=1.000;NP=1;PV=5.661530708253009E-60;EFF=missense_variant(MODERATE|MISSENSE|Aca/Cca|p.Thr409Pro/c.1225A>C|593|Serpinc1|protein_coding|CODING|ENSRNOT00000046512|7|1)	AC:DP	24:24
13	83721849	.	C	T	.	PASS	DP=37;AF=1.000;NP=1;PV=7.603592447437959E-92;EFF=missense_variant(MODERATE|MISSENSE|aCg/aTg|p.Thr479Met/c.1436C>T|593|Serpinc1|protein_coding|CODING|ENSRNOT00000046512|9|1)	AC:DP	37:37
13	83721862	.	G	T	.	PASS	DP=39;AF=1.000;NP=1;PV=1.1637769033274554E-96;EFF=missense_variant(MODERATE|MISSENSE|aaG/aaT|p.Lys483Asn/c.1449G>T|593|Serpinc1|protein_coding|CODING|ENSRNOT00000046512|9|1)	AC:DP	39:39
13	83721881	.	A	G	.	PASS	DP=38;AF=1.000;NP=1;PV=3.9425579167742753E-94;EFF=missense_variant(MODERATE|MISSENSE|Aag/Gag|p.Lys490Glu/c.1468A>G|593|Serpinc1|protein_coding|CODING|ENSRNOT00000046512|9|1)	AC:DP	38:38
13	83721896	.	G	A	.	PASS	DP=45;AF=1.000;NP=1;PV=5.184105132834667E-111;EFF=missense_variant(MODERATE|MISSENSE|Gca/Aca|p.Ala495Thr/c.1483G>A|593|Serpinc1|protein_coding|CODING|ENSRNOT00000046512|9|1)	AC:DP	45:45
13	83722028	.	T	C	.	PASS	DP=44;AF=1.000;NP=1;PV=1.1556483113345178E-107;EFF=missense_variant(MODERATE|MISSENSE|Tct/Cct|p.Ser539Pro/c.1615T>C|593|Serpinc1|protein_coding|CODING|ENSRNOT00000046512|9|1)	AC:DP	44:44
13	83727825	.	C	T	.	PASS	DP=59;AF=1.000;NP=1;PV=1.6139198126648765E-145;EFF=missense_variant(MODERATE|MISSENSE|cCa/cTa|p.Pro588Leu/c.1763C>T|593|Serpinc1|protein_coding|CODING|ENSRNOT00000046512|10|1))	AC:DP	59:59
13	104269049	.	A	G	.	PASS	DP=47;AF=1.000;NP=1;PV=4.9443408935273844E-116;EFF=missense_variant(MODERATE|MISSENSE|gTc/gCc|p.Val415Ala/c.1244T>C|455|Ephx1|protein_coding|CODING|ENSRNOT00000004780|10|1)	AC:DP	47:47
13	104269050	.	C	A	.	PASS	DP=48;AF=1.000;NP=1;PV=2.4440286839574373E-118;EFF=missense_variant(MODERATE|MISSENSE|Gtc/Ttc|p.Val415Phe/c.1243G>T|455|Ephx1|protein_coding|CODING|ENSRNOT00000004780|10|1)	AC:DP	48:48
13	104269077	.	G	C	.	PASS	DP=47;AF=1.000;NP=1;PV=2.6356231033098146E-116;EFF=missense_variant(MODERATE|MISSENSE|Ctg/Gtg|p.Leu406Val/c.1216C>G|455|Ephx1|protein_coding|CODING|ENSRNOT00000004780|10|1)	AC:DP	47:47
16	81272482	.	T	C	.	PASS	DP=70;AF=1.000;NP=1;PV=7.216756045242855E-171;EFF=missense_variant(MODERATE|MISSENSE|Aag/Gag|p.Lys187Glu/c.559A>G|332|Proz|protein_coding|CODING|ENSRNOT00000064694|7|1),missense_variant(MODERATE|MISSENSE|Aag/Gag|p.Lys261Glu/c.781A>G|406|Proz|protein_coding|CODING|ENSRNOT00000026666|8|1)	AC:DP	70:70
16	81272518	.	T	C	.	PASS	DP=65;AF=1.000;NP=1;PV=9.398505061746604E-158;EFF=missense_variant(MODERATE|MISSENSE|Agg/Ggg|p.Arg175Gly/c.523A>G|332|Proz|protein_coding|CODING|ENSRNOT00000064694|7|1),missense_variant(MODERATE|MISSENSE|Agg/Ggg|p.Arg249Gly/c.745A>G|406|Proz|protein_coding|CODING|ENSRNOT00000026666|8|1)	AC:DP	65:65
16	81281101	.	A	C	.	PASS	DP=37;AF=1.000;NP=1;PV=7.855845705356864E-92;EFF=missense_variant(MODERATE|MISSENSE|cTc/cGc|p.Leu69Arg/c.206T>G|406|Proz|protein_coding|CODING|ENSRNOT00000026666|2|1)	AC:DP	37:37
16	81283121	.	C	T	.	PASS	DP=22;AF=1.000;NP=1;PV=9.923417494900205E-55;EFF=missense_variant(MODERATE|MISSENSE|Gtc/Atc|p.Val16Ile/c.46G>A|406|Proz|protein_coding|CODING|ENSRNOT00000026666|1|1)	AC:DP	22:22
