# Supplementary material for: Whole-Genome Sequencing Reveals Genetic Variation in the Asian House Rat
Source: G3 (Bethesda). 2016 Apr 27;6(7):1969–77. doi: 10.1534/g3.116.029504 (PMC4938650; doi:10.1534/g3.116.029504)
Supplement: Supplemental Material [file supp_g3.116.029504_FileS3.zip › File S3 Polymorphic and unlinked neutral sites of single-copy protein-coding genes in the Asian house rat genome.vcf]

##fileformat=VCFv4.1
##INFO=<ID=DP,Number=1,Type=Integer,Description="Total Depth">
##INFO=<ID=AF,Number=.,Type=Float,Description="Alternative Allele Frequency">
##INFO=<ID=NP,Number=1,Type=Integer,Description="Number of Pools">
##INFO=<ID=PV,Number=.,Type=Float,Description="Pvalue generated by SNVer">
##FORMAT=<ID=AC,Number=1,Type=Integer,Description="Alternative Allele Count">
##FORMAT=<ID=DP,Number=1,Type=Integer,Description="Read Depth">
##SnpSiftVersion="SnpSift 4.0e (build 2014-09-13), by Pablo Cingolani"
##SnpSiftCmd="SnpSift filter '((AF>0.01) & (PV<0.01))'"
##FILTER=<ID=SnpSift,Description="SnpSift 4.0e (build 2014-09-13), by Pablo Cingolani, Expression used: ((AF>0.01) & (PV<0.01))">
##SnpEffVersion="4.0e (build 2014-09-13), by Pablo Cingolani"
##SnpEffCmd="SnpEff  Rnor_5.0.74 Rattus_tanezumi.SNP.heterozygous.SNVer.VarScan.overlap.vcf "
##INFO=<ID=EFF,Number=.,Type=String,Description="Predicted effects for this variant.Format: 'Effect ( Effect_Impact | Functional_Class | Codon_Change | Amino_Acid_Change| Amino_Acid_length | Gene_Name | Transcript_BioType | Gene_Coding | Transcript_ID | Exon_Rank  | Genotype_Number [ | ERRORS | WARNINGS ] )' ">
##INFO=<ID=LOF,Number=.,Type=String,Description="Predicted loss of function effects for this variant. Format: 'Gene_Name | Gene_ID | Number_of_transcripts_in_gene | Percent_of_transcripts_affected' ">
##INFO=<ID=NMD,Number=.,Type=String,Description="Predicted nonsense mediated decay effects for this variant. Format: 'Gene_Name | Gene_ID | Number_of_transcripts_in_gene | Percent_of_transcripts_affected' ">
#CHROM	POS	ID	REF	ALT	QUAL	FILTER	INFO	FORMAT	Rattus_tanezumi_combine_sorted_PCR_Dup_remove.bam
1	3571963	.	A	G	.	PASS	DP=55;AF=0.673;NP=1;PV=5.886026098460451E-76;EFF=synonymous_variant(LOW|SILENT|ccT/ccC|p.Pro225Pro/c.675T>C|329|Ginm1|protein_coding|CODING|ENSRNOT00000020810|6|1)	AC:DP	37:55
1	3697598	.	T	C	.	PASS	DP=36;AF=0.333;NP=1;PV=1.1102230246251565E-16;EFF=synonymous_variant(LOW|SILENT|acA/acG|p.Thr674Thr/c.2022A>G|693|Tab2|protein_coding|CODING|ENSRNOT00000021905|8|1),3_prime_UTR_variant(MODIFIER||4295|c.*1128A>G|627|Tab2|protein_coding|CODING|ENSRNOT00000061999|7|1)	AC:DP	12:36
1	4022405	.	C	T	.	PASS	DP=57;AF=0.632;NP=1;PV=7.267620923716345E-72;EFF=synonymous_variant(LOW|SILENT|gtG/gtA|p.Val335Val/c.1005G>A|408|Ust|protein_coding|CODING|ENSRNOT00000022003|8|1)	AC:DP	36:57
1	4313256	.	C	A	.	PASS	DP=34;AF=0.500;NP=1;PV=1.1102230246251565E-16;EFF=synonymous_variant(LOW|SILENT|ctG/ctT|p.Leu56Leu/c.168G>T|408|Ust|protein_coding|CODING|ENSRNOT00000022003|1|1)	AC:DP	17:34
1	4475761	.	A	G	.	PASS	DP=40;AF=0.625;NP=1;PV=6.878319848603207E-51;EFF=synonymous_variant(LOW|SILENT|ccT/ccC|p.Pro817Pro/c.2451T>C|1228|Sash1|protein_coding|CODING|ENSRNOT00000017688|20|1)	AC:DP	25:40
1	5537295	.	C	T	.	PASS	DP=41;AF=0.610;NP=1;PV=3.6121815582140992E-50;EFF=synonymous_variant(LOW|SILENT|gcG/gcA|p.Ala1042Ala/c.3126G>A|1099|Stxbp5|protein_coding|CODING|ENSRNOT00000044778|24|1),synonymous_variant(LOW|SILENT|gcG/gcA|p.Ala1095Ala/c.3285G>A|1152|Stxbp5|protein_coding|CODING|ENSRNOT00000049699|27|1),synonymous_variant(LOW|SILENT|gcG/gcA|p.Ala1059Ala/c.3177G>A|1116|Stxbp5|protein_coding|CODING|ENSRNOT00000040559|25|1)	AC:DP	25:41
1	6167589	.	A	G	.	PASS	DP=41;AF=0.244;NP=1;PV=5.551115123125783E-16;EFF=synonymous_variant(LOW|SILENT|gcT/gcC|p.Ala715Ala/c.2145T>C|1639|Adgb|protein_coding|CODING|ENSRNOT00000061954|17|1|WARNING_TRANSCRIPT_NO_START_CODON),synonymous_variant(LOW|SILENT|gcT/gcC|p.Ala712Ala/c.2136T>C|1639|Adgb|protein_coding|CODING|ENSRNOT00000061956|19|1|WARNING_TRANSCRIPT_NO_START_CODON)	AC:DP	10:41
1	6513258	.	G	A	.	PASS	DP=47;AF=0.298;NP=1;PV=1.1102230246251565E-16;EFF=synonymous_variant(LOW|SILENT|Cta/Tta|p.Leu380Leu/c.1138C>T|897|Grm1|protein_coding|CODING|ENSRNOT00000044325|4|1),synonymous_variant(LOW|SILENT|Cta/Tta|p.Leu380Leu/c.1138C>T|1199|Grm1|protein_coding|CODING|ENSRNOT00000019319|4|1)	AC:DP	14:47
1	6893830	.	G	A	.	PASS	DP=50;AF=0.740;NP=1;PV=1.1392943482822887E-79;EFF=synonymous_variant(LOW|SILENT|acG/acA|p.Thr130Thr/c.390G>A|1701|Shprh|protein_coding|CODING|ENSRNOT00000019893|2|1),upstream_gene_variant(MODIFIER||3857|||ENSRNOG00000014431|processed_pseudogene|NON_CODING|ENSRNOT00000019345||1)	AC:DP	37:50
1	8378433	.	A	T	.	PASS	DP=35;AF=0.343;NP=1;PV=1.1102230246251565E-16;EFF=synonymous_variant(LOW|SILENT|gcT/gcA|p.Ala2261Ala/c.6783T>A|2415|Utrn|protein_coding|CODING|ENSRNOT00000016273|48|1)	AC:DP	12:35
1	9370700	.	A	G	.	PASS	DP=29;AF=0.241;NP=1;PV=7.67907959442482E-12;EFF=synonymous_variant(LOW|SILENT|ctA/ctG|p.Leu165Leu/c.495A>G|189|Adat2|protein_coding|CODING|ENSRNOT00000073460|4|1)	AC:DP	7:29
1	9935112	.	C	T	.	PASS	DP=53;AF=0.396;NP=1;PV=0.0;EFF=synonymous_variant(LOW|SILENT|ccC/ccT|p.Pro1178Pro/c.3534C>T|2437|Hivep2|protein_coding|CODING|ENSRNOT00000015131|2|1)	AC:DP	21:53
1	13990055	.	G	C	.	PASS	DP=42;AF=0.714;NP=1;PV=2.55111175357661E-64;EFF=synonymous_variant(LOW|SILENT|tcC/tcG|p.Ser1735Ser/c.5205C>G|1948|RGD1309903|protein_coding|CODING|ENSRNOT00000015927|25|1|WARNING_TRANSCRIPT_NO_START_CODON)	AC:DP	30:42
1	15382435	.	T	C	.	PASS	DP=60;AF=0.433;NP=1;PV=0.0;EFF=synonymous_variant(LOW|SILENT|tcT/tcC|p.Ser760Ser/c.2280T>C|1588|Nhsl1|protein_coding|CODING|ENSRNOT00000015115|6|1),synonymous_variant(LOW|SILENT|tcT/tcC|p.Ser756Ser/c.2268T>C|1584|Nhsl1|protein_coding|CODING|ENSRNOT00000015145|7|1)	AC:DP	26:60
1	15795835	.	G	T	.	PASS	DP=40;AF=0.250;NP=1;PV=2.220446049250313E-16;EFF=synonymous_variant(LOW|SILENT|gtG/gtT|p.Val110Val/c.330G>T|193|Perp|protein_coding|CODING|ENSRNOT00000016037|2|1)	AC:DP	10:40
1	16343762	.	A	G	.	PASS	DP=31;AF=0.355;NP=1;PV=1.1102230246251565E-16;EFF=synonymous_variant(LOW|SILENT|tcA/tcG|p.Ser42Ser/c.126A>G|273|Olig3|protein_coding|CODING|ENSRNOT00000016048|1|1)	AC:DP	11:31
1	16770159	.	G	A	.	PASS	DP=46;AF=0.565;NP=1;PV=2.620613944195867E-51;EFF=synonymous_variant(LOW|SILENT|tcG/tcA|p.Ser421Ser/c.1263G>A|543|Il20ra|protein_coding|CODING|ENSRNOT00000050656|7|1)	AC:DP	26:46
1	16896234	.	C	T	.	PASS	DP=28;AF=0.393;NP=1;PV=1.1102230246251565E-16;EFF=synonymous_variant(LOW|SILENT|acG/acA|p.Thr237Thr/c.711G>A|318|Pex7|protein_coding|CODING|ENSRNOT00000016728|7|1)	AC:DP	11:28
1	17038532	.	G	A	.	PASS	DP=40;AF=0.600;NP=1;PV=6.666953875664581E-49;EFF=synonymous_variant(LOW|SILENT|acG/acA|p.Thr317Thr/c.951G>A|1379|Map3k5|protein_coding|CODING|ENSRNOT00000051496|5|1),synonymous_variant(LOW|SILENT|acG/acA|p.Thr309Thr/c.927G>A|1371|Map3k5|protein_coding|CODING|ENSRNOT00000067070|4|1)	AC:DP	24:40
1	17145186	.	A	G	.	PASS	DP=42;AF=0.643;NP=1;PV=4.163488276679938E-56;EFF=synonymous_variant(LOW|SILENT|tcA/tcG|p.Ser1099Ser/c.3297A>G|1379|Map3k5|protein_coding|CODING|ENSRNOT00000051496|26|1),synonymous_variant(LOW|SILENT|tcA/tcG|p.Ser1091Ser/c.3273A>G|1371|Map3k5|protein_coding|CODING|ENSRNOT00000067070|25|1)	AC:DP	27:42
1	17282725	.	C	T	.	PASS	DP=34;AF=0.588;NP=1;PV=6.868108860940539E-41;EFF=synonymous_variant(LOW|SILENT|ccC/ccT|p.Pro317Pro/c.951C>T|629|Map7|protein_coding|CODING|ENSRNOT00000017401|8|1|WARNING_TRANSCRIPT_NO_START_CODON)	AC:DP	20:34
1	17401988	.	G	A	.	PASS	DP=27;AF=0.741;NP=1;PV=7.815621826860918E-44;EFF=synonymous_variant(LOW|SILENT|gtG/gtA|p.Val1516Val/c.4548G>A|1645|Bclaf1|protein_coding|CODING|ENSRNOT00000049492|24|1)	AC:DP	20:27
1	18435969	.	G	A	.	PASS	DP=43;AF=0.651;NP=1;PV=7.343977255534494E-58;EFF=synonymous_variant(LOW|SILENT|ccC/ccT|p.Pro505Pro/c.1515C>T|587|RGD1560849|protein_coding|CODING|ENSRNOT00000020102|4|1)	AC:DP	28:43
1	18714229	.	G	A	.	PASS	DP=30;AF=0.267;NP=1;PV=1.0913492332065289E-13;EFF=synonymous_variant(LOW|SILENT|ccC/ccT|p.Pro3Pro/c.9C>T|1054|Ptprk|protein_coding|CODING|ENSRNOT00000020988|1|1|WARNING_TRANSCRIPT_NO_START_CODON)	AC:DP	8:30
1	19260706	.	T	A	.	PASS	DP=55;AF=0.564;NP=1;PV=1.06980502367962E-60;EFF=synonymous_variant(LOW|SILENT|ggA/ggT|p.Gly369Gly/c.1107A>T|386|PTPRK|protein_coding|CODING|ENSRNOT00000067354|7|1)	AC:DP	31:55
1	19433786	.	C	T	.	PASS	DP=37;AF=0.351;NP=1;PV=0.0;EFF=synonymous_variant(LOW|SILENT|gcG/gcA|p.Ala61Ala/c.183G>A|386|PTPRK|protein_coding|CODING|ENSRNOT00000067354|2|1)	AC:DP	13:37
1	20164028	.	C	G	.	PASS	DP=55;AF=0.273;NP=1;PV=2.0191082248404295E-24;EFF=synonymous_variant(LOW|SILENT|acC/acG|p.Thr90Thr/c.270C>G|2545|Lama2|protein_coding|CODING|ENSRNOT00000014917|2|1|WARNING_TRANSCRIPT_NO_START_CODON)	AC:DP	15:55
1	20267852	.	C	T	.	PASS	DP=45;AF=0.733;NP=1;PV=2.419908114155412E-71;EFF=synonymous_variant(LOW|SILENT|cgC/cgT|p.Arg418Arg/c.1254C>T|2545|Lama2|protein_coding|CODING|ENSRNOT00000014917|9|1|WARNING_TRANSCRIPT_NO_START_CODON)	AC:DP	33:45
1	20489602	.	C	A	.	PASS	DP=37;AF=0.486;NP=1;PV=0.0;EFF=synonymous_variant(LOW|SILENT|Cga/Aga|p.Arg1692Arg/c.5074C>A|2545|Lama2|protein_coding|CODING|ENSRNOT00000014917|35|1|WARNING_TRANSCRIPT_NO_START_CODON)	AC:DP	18:37
1	20597503	.	G	A	.	PASS	DP=48;AF=0.229;NP=1;PV=0.0;EFF=synonymous_variant(LOW|SILENT|ggG/ggA|p.Gly2524Gly/c.7572G>A|2545|Lama2|protein_coding|CODING|ENSRNOT00000014917|53|1|WARNING_TRANSCRIPT_NO_START_CODON)	AC:DP	11:48
1	20731341	.	G	A	.	PASS	DP=46;AF=0.739;NP=1;PV=9.12579648552989E-74;EFF=synonymous_variant(LOW|SILENT|gcC/gcT|p.Ala618Ala/c.1854C>T|665|Arhgap18|protein_coding|CODING|ENSRNOT00000015547|14|1)	AC:DP	34:46
1	21577850	.	A	G	.	PASS	DP=31;AF=0.290;NP=1;PV=1.9984014443252818E-15;EFF=synonymous_variant(LOW|SILENT|gtA/gtG|p.Val622Val/c.1866A>G|843|L3mbtl3|protein_coding|CODING|ENSRNOT00000061404|17|1),synonymous_variant(LOW|SILENT|gtA/gtG|p.Val647Val/c.1941A>G|868|L3mbtl3|protein_coding|CODING|ENSRNOT00000015730|18|1)	AC:DP	9:31
1	21895889	.	A	C	.	PASS	DP=50;AF=0.240;NP=1;PV=0.0;EFF=synonymous_variant(LOW|SILENT|gcA/gcC|p.Ala186Ala/c.558A>C|485|Tmem200a|protein_coding|CODING|ENSRNOT00000070858|1|1)	AC:DP	12:50
1	22211622	.	G	A	.	PASS	DP=33;AF=0.212;NP=1;PV=2.977751378807625E-11;EFF=synonymous_variant(LOW|SILENT|ctG/ctA|p.Leu105Leu/c.315G>A|149|ENSRNOG00000012334|protein_coding|CODING|ENSRNOT00000016434|2|1)	AC:DP	7:33
1	22402114	.	G	A	.	PASS	DP=23;AF=0.522;NP=1;PV=3.737813475119112E-24;EFF=synonymous_variant(LOW|SILENT|ctC/ctT|p.Leu492Leu/c.1476C>T|691|Epb41l2|protein_coding|CODING|ENSRNOT00000017417|10|1),synonymous_variant(LOW|SILENT|ctC/ctT|p.Leu492Leu/c.1476C>T|989|Epb41l2|protein_coding|CODING|ENSRNOT00000061332|10|1),synonymous_variant(LOW|SILENT|ctC/ctT|p.Leu492Leu/c.1476C>T|919|Epb41l2|protein_coding|CODING|ENSRNOT00000017322|10|1),synonymous_variant(LOW|SILENT|ctC/ctT|p.Leu492Leu/c.1476C>T|795|Epb41l2|protein_coding|CODING|ENSRNOT00000017412|10|1)	AC:DP	12:23
1	22742750	.	G	A	.	PASS	DP=52;AF=0.250;NP=1;PV=0.0;EFF=synonymous_variant(LOW|SILENT|ccG/ccA|p.Pro329Pro/c.987G>A|352|Akap7|protein_coding|CODING|ENSRNOT00000017617|8|1|WARNING_TRANSCRIPT_NO_START_CODON)	AC:DP	13:52
1	23024153	.	G	A	.	PASS	DP=64;AF=0.234;NP=1;PV=2.220446049250313E-16;EFF=synonymous_variant(LOW|SILENT|acC/acT|p.Thr1194Thr/c.3582C>T|1367|Med23|protein_coding|CODING|ENSRNOT00000032424|26|1)	AC:DP	15:64
1	23333718	.	C	T	.	PASS	DP=58;AF=0.569;NP=1;PV=3.683094018026704E-63;EFF=synonymous_variant(LOW|SILENT|ccG/ccA|p.Pro149Pro/c.447G>A|347|Ctgf|protein_coding|CODING|ENSRNOT00000020528|3|1)	AC:DP	33:58
1	24180979	.	A	G	.	PASS	DP=36;AF=0.333;NP=1;PV=0.0;EFF=synonymous_variant(LOW|SILENT|ctT/ctC|p.Leu377Leu/c.1131T>C|459|Slc18b1|protein_coding|CODING|ENSRNOT00000021944|11|1)	AC:DP	12:36
1	25501466	.	T	G	.	PASS	DP=53;AF=0.208;NP=1;PV=3.3306690738754696E-16;EFF=synonymous_variant(LOW|SILENT|ggA/ggC|p.Gly140Gly/c.420A>C|621|Slc2a12|protein_coding|CODING|ENSRNOT00000015566|2|1)	AC:DP	11:53
1	25628950	.	C	T	.	PASS	DP=22;AF=0.227;NP=1;PV=1.216836598150195E-8;EFF=synonymous_variant(LOW|SILENT|gtC/gtT|p.Val145Val/c.435C>T|157|ENSRNOG00000011787|protein_coding|CODING|ENSRNOT00000015702|4|1|WARNING_TRANSCRIPT_NO_START_CODON)	AC:DP	5:22
1	26363180	.	G	A	.	PASS	DP=23;AF=0.348;NP=1;PV=7.882583474838611E-15;EFF=synonymous_variant(LOW|SILENT|ccG/ccA|p.Pro178Pro/c.534G>A|239|ENSRNOG00000048976|protein_coding|CODING|ENSRNOT00000075616|4|1|WARNING_TRANSCRIPT_NO_START_CODON),synonymous_variant(LOW|SILENT|ccG/ccA|p.Pro142Pro/c.426G>A|212|ENSRNOG00000048976|protein_coding|CODING|ENSRNOT00000049208|4|1),synonymous_variant(LOW|SILENT|ccG/ccA|p.Pro142Pro/c.426G>A|212|ENSRNOG00000048976|protein_coding|CODING|ENSRNOT00000047660|4|1),intron_variant(MODIFIER|||c.*441-14716C>T|104|ENSRNOG00000050568|protein_coding|CODING|ENSRNOT00000074143|3|1)	AC:DP	8:23
1	27181477	.	T	G	.	PASS	DP=23;AF=0.391;NP=1;PV=2.220446049250313E-16;EFF=synonymous_variant(LOW|SILENT|gcA/gcC|p.Ala202Ala/c.606A>C|287|Trdn|protein_coding|CODING|ENSRNOT00000017428|7|1),synonymous_variant(LOW|SILENT|gcA/gcC|p.Ala195Ala/c.585A>C|341|Trdn|protein_coding|CODING|ENSRNOT00000067280|6|1|WARNING_TRANSCRIPT_NO_START_CODON),synonymous_variant(LOW|SILENT|gcA/gcC|p.Ala201Ala/c.603A>C|347|Trdn|protein_coding|CODING|ENSRNOT00000042072|7|1|WARNING_TRANSCRIPT_NO_START_CODON)	AC:DP	9:23
1	30054849	.	G	A	.	PASS	DP=57;AF=0.404;NP=1;PV=0.0;EFF=synonymous_variant(LOW|SILENT|tcC/tcT|p.Ser6Ser/c.18C>T|199|Hddc2|protein_coding|CODING|ENSRNOT00000029444|1|1),downstream_gene_variant(MODIFIER||3966|||5S_rRNA|rRNA|NON_CODING|ENSRNOT00000063473||1)	AC:DP	23:57
1	30641853	.	A	T	.	PASS	DP=45;AF=0.667;NP=1;PV=5.101652067000696E-62;EFF=synonymous_variant(LOW|SILENT|ctA/ctT|p.Leu149Leu/c.447A>T|339|Hey2|protein_coding|CODING|ENSRNOT00000018718|5|1)	AC:DP	30:45
1	30772485	.	T	G	.	PASS	DP=42;AF=0.762;NP=1;PV=2.500113081460897E-70;EFF=synonymous_variant(LOW|SILENT|ggT/ggG|p.Gly463Gly/c.1389T>G|921|NCOA7|protein_coding|CODING|ENSRNOT00000018849|8|1|WARNING_TRANSCRIPT_NO_START_CODON)	AC:DP	32:42
1	32309276	.	T	G	.	PASS	DP=43;AF=0.209;NP=1;PV=3.930189507173054E-14;EFF=synonymous_variant(LOW|SILENT|acA/acC|p.Thr280Thr/c.840A>C|299|Echdc1|protein_coding|CODING|ENSRNOT00000015440|6|1),downstream_gene_variant(MODIFIER||1493||352|Rnf146|protein_coding|CODING|ENSRNOT00000015421||1)	AC:DP	9:43
1	32498827	.	G	A	.	PASS	DP=42;AF=0.238;NP=1;PV=2.220446049250313E-16;EFF=synonymous_variant(LOW|SILENT|Ctg/Ttg|p.Leu526Leu/c.1576C>T|944|Soga3|protein_coding|CODING|ENSRNOT00000016712|5|1)	AC:DP	10:42
1	33114614	.	G	A	.	PASS	DP=58;AF=0.190;NP=1;PV=4.440892098500626E-16;EFF=synonymous_variant(LOW|SILENT|gcG/gcA|p.Ala268Ala/c.804G>A|701|Ahrr|protein_coding|CODING|ENSRNOT00000019806|8|1)	AC:DP	11:58
1	33305749	.	T	C	.	PASS	DP=62;AF=0.597;NP=1;PV=3.351189156650938E-73;EFF=synonymous_variant(LOW|SILENT|tcA/tcG|p.Ser34Ser/c.102A>G|218|Tppp|protein_coding|CODING|ENSRNOT00000039166|2|1)	AC:DP	37:62
1	33409365	.	G	A	.	PASS	DP=35;AF=0.229;NP=1;PV=5.928590951498336E-13;EFF=synonymous_variant(LOW|SILENT|gcG/gcA|p.Ala397Ala/c.1191G>A|432|Trip13|protein_coding|CODING|ENSRNOT00000021532|12|1)	AC:DP	8:35
1	33523908	.	G	C	.	PASS	DP=66;AF=0.485;NP=1;PV=0.0;EFF=synonymous_variant(LOW|SILENT|ggC/ggG|p.Gly785Gly/c.2355C>G|1083|Slc12a7|protein_coding|CODING|ENSRNOT00000022635|18|1)	AC:DP	32:66
1	36469376	.	A	C	.	PASS	DP=29;AF=0.655;NP=1;PV=4.9146778640310196E-40;EFF=synonymous_variant(LOW|SILENT|gcA/gcC|p.Ala32Ala/c.96A>C|924|Adamts16|protein_coding|CODING|ENSRNOT00000022790|2|1),synonymous_variant(LOW|SILENT|gcA/gcC|p.Ala32Ala/c.96A>C|898|Adamts16|protein_coding|CODING|ENSRNOT00000022707|2|1)	AC:DP	19:29
1	36691611	.	T	C	.	PASS	DP=62;AF=0.677;NP=1;PV=1.3138408646727427E-87;EFF=synonymous_variant(LOW|SILENT|cgT/cgC|p.Arg117Arg/c.351T>C|2220|RGD1309747|protein_coding|CODING|ENSRNOT00000061873|6|1)	AC:DP	42:62
1	38973484	.	G	C	.	PASS	DP=30;AF=0.400;NP=1;PV=0.0;EFF=synonymous_variant(LOW|SILENT|tcG/tcC|p.Ser488Ser/c.1464G>C|852|Adcy2|protein_coding|CODING|ENSRNOT00000047627|13|1|WARNING_TRANSCRIPT_NO_START_CODON)	AC:DP	12:30
1	39122490	.	G	A	.	PASS	DP=56;AF=0.625;NP=1;PV=2.1797712368015836E-71;EFF=synonymous_variant(LOW|SILENT|acC/acT|p.Thr275Thr/c.825C>T|656|Fastkd3|protein_coding|CODING|ENSRNOT00000034410|1|1),upstream_gene_variant(MODIFIER||2281||700|Mtrr|protein_coding|CODING|ENSRNOT00000024041||1),upstream_gene_variant(MODIFIER||2281||506|Mtrr|protein_coding|CODING|ENSRNOT00000061790||1)	AC:DP	35:56
1	41858426	.	G	A	.	PASS	DP=48;AF=0.604;NP=1;PV=6.69323051589976E-59;EFF=synonymous_variant(LOW|SILENT|tcG/tcA|p.Ser828Ser/c.2484G>A|1380|Plekhg1|protein_coding|CODING|ENSRNOT00000021471|14|1)	AC:DP	29:48
1	41958913	.	C	T	.	PASS	DP=80;AF=0.562;NP=1;PV=6.859722445132539E-88;EFF=synonymous_variant(LOW|SILENT|gcC/gcT|p.Ala613Ala/c.1839C>T|977|Mthfd1l|protein_coding|CODING|ENSRNOT00000026564|18|1)	AC:DP	45:80
1	42119746	.	C	T	.	PASS	DP=34;AF=0.441;NP=1;PV=1.1102230246251565E-16;EFF=synonymous_variant(LOW|SILENT|ctC/ctT|p.Leu11Leu/c.33C>T|154|ENSRNOG00000030564|protein_coding|CODING|ENSRNOT00000047908|1|1|WARNING_TRANSCRIPT_NO_START_CODON)	AC:DP	15:34
1	42245543	.	C	T	.	PASS	DP=29;AF=0.310;NP=1;PV=7.771561172376096E-16;EFF=synonymous_variant(LOW|SILENT|gcC/gcT|p.Ala208Ala/c.624C>T|1595|Akap12|protein_coding|CODING|ENSRNOT00000026482|3|1),synonymous_variant(LOW|SILENT|gcC/gcT|p.Ala208Ala/c.624C>T|1687|Akap12|protein_coding|CODING|ENSRNOT00000060767|3|1)	AC:DP	9:29
1	42669631	.	C	A	.	PASS	DP=46;AF=0.609;NP=1;PV=6.417540388125528E-55;EFF=synonymous_variant(LOW|SILENT|ggC/ggA|p.Gly40Gly/c.120C>A|369|Esr1|protein_coding|CODING|ENSRNOT00000026350|2|1)	AC:DP	28:46
1	42795628	.	C	T	.	PASS	DP=61;AF=0.443;NP=1;PV=0.0;EFF=synonymous_variant(LOW|SILENT|ccC/ccT|p.Pro311Pro/c.933C>T|369|Esr1|protein_coding|CODING|ENSRNOT00000026350|5|1)	AC:DP	27:61
1	42975021	.	G	T	.	PASS	DP=49;AF=0.306;NP=1;PV=1.1102230246251565E-16;EFF=synonymous_variant(LOW|SILENT|ccC/ccA|p.Pro2273Pro/c.6819C>A|2753|Syne1|protein_coding|CODING|ENSRNOT00000047472|45|1)	AC:DP	15:49
1	43077247	.	C	T	.	PASS	DP=46;AF=0.217;NP=1;PV=1.9984014443252818E-15;EFF=synonymous_variant(LOW|SILENT|ctG/ctA|p.Leu167Leu/c.501G>A|2753|Syne1|protein_coding|CODING|ENSRNOT00000047472|6|1)	AC:DP	10:46
1	43241947	.	G	A	.	PASS	DP=54;AF=0.648;NP=1;PV=1.344820916600957E-71;EFF=synonymous_variant(LOW|SILENT|ctC/ctT|p.Leu878Leu/c.2634C>T|965|Syne1|protein_coding|CODING|ENSRNOT00000025795|18|1)	AC:DP	35:54
1	43460102	.	A	G	.	PASS	DP=34;AF=0.353;NP=1;PV=1.1102230246251565E-16;EFF=synonymous_variant(LOW|SILENT|gtA/gtG|p.Val26Val/c.78A>G|188|Myct1|protein_coding|CODING|ENSRNOT00000025616|2|1)	AC:DP	12:34
1	43794099	.	G	A	.	PASS	DP=33;AF=0.364;NP=1;PV=0.0;EFF=synonymous_variant(LOW|SILENT|ggC/ggT|p.Gly216Gly/c.648C>T|418|Fbxo5|protein_coding|CODING|ENSRNOT00000029416|2|1)	AC:DP	12:33
1	44505105	.	C	T	.	PASS	DP=49;AF=0.204;NP=1;PV=5.329070518200751E-15;EFF=synonymous_variant(LOW|SILENT|ccC/ccT|p.Pro91Pro/c.273C>T|195|ENSRNOG00000049756|protein_coding|CODING|ENSRNOT00000075608|2|1)	AC:DP	10:49
1	44936918	.	C	T	.	PASS	DP=42;AF=0.286;NP=1;PV=1.1102230246251565E-16;EFF=synonymous_variant(LOW|SILENT|gtG/gtA|p.Val136Val/c.408G>A|406|Ipcef1|protein_coding|CODING|ENSRNOT00000024460|6|1)	AC:DP	12:42
1	45130438	.	G	C	.	PASS	DP=38;AF=0.553;NP=1;PV=1.4884160416579807E-41;EFF=synonymous_variant(LOW|SILENT|ccC/ccG|p.Pro353Pro/c.1059C>G|555|Cnksr3|protein_coding|CODING|ENSRNOT00000024418|10|1)	AC:DP	21:38
1	45659848	.	C	T	.	PASS	DP=60;AF=0.567;NP=1;PV=5.08438632361579E-65;EFF=synonymous_variant(LOW|SILENT|ggC/ggT|p.Gly51Gly/c.153C>T|1714|Tiam2|protein_coding|CODING|ENSRNOT00000065386|1|1)	AC:DP	34:60
1	45760944	.	C	A	.	PASS	DP=43;AF=0.558;NP=1;PV=2.1843516931632577E-47;EFF=synonymous_variant(LOW|SILENT|cgC/cgA|p.Arg1479Arg/c.4437C>A|1714|Tiam2|protein_coding|CODING|ENSRNOT00000065386|24|1),downstream_gene_variant(MODIFIER||2016||345|Tfb1m|protein_coding|CODING|ENSRNOT00000022397||1)	AC:DP	24:43
1	45915608	.	A	G	.	PASS	DP=41;AF=0.659;NP=1;PV=2.261246886781959E-56;EFF=synonymous_variant(LOW|SILENT|tcT/tcC|p.Ser420Ser/c.1260T>C|568|Nox3|protein_coding|CODING|ENSRNOT00000022148|10|1)	AC:DP	27:41
1	47545499	.	A	G	.	PASS	DP=54;AF=0.407;NP=1;PV=1.1102230246251565E-16;EFF=synonymous_variant(LOW|SILENT|ctA/ctG|p.Leu1180Leu/c.3540A>G|1751|Arid1b|protein_coding|CODING|ENSRNOT00000022939|18|1|WARNING_TRANSCRIPT_NO_START_CODON)	AC:DP	22:54
1	47929374	.	G	A	.	PASS	DP=44;AF=0.364;NP=1;PV=1.1102230246251565E-16;EFF=synonymous_variant(LOW|SILENT|tcG/tcA|p.Ser352Ser/c.1056G>A|489|Zdhhc14|protein_coding|CODING|ENSRNOT00000043521|8|1)	AC:DP	16:44
1	48140647	.	G	A	.	PASS	DP=51;AF=0.373;NP=1;PV=2.220446049250313E-16;EFF=synonymous_variant(LOW|SILENT|gcG/gcA|p.Ala11Ala/c.33G>A|1451|Synj2|protein_coding|CODING|ENSRNOT00000067661|1|1),synonymous_variant(LOW|SILENT|gcG/gcA|p.Ala11Ala/c.33G>A|1292|Synj2|protein_coding|CODING|ENSRNOT00000066798|1|1),synonymous_variant(LOW|SILENT|gcG/gcA|p.Ala11Ala/c.33G>A|1247|Synj2|protein_coding|CODING|ENSRNOT00000068476|1|1)	AC:DP	19:51
1	48426314	.	A	G	.	PASS	DP=32;AF=0.219;NP=1;PV=1.9167001319431165E-11;EFF=synonymous_variant(LOW|SILENT|ccA/ccG|p.Pro777Pro/c.2331A>G|1546|Tulp4|protein_coding|CODING|ENSRNOT00000024412|13|1)	AC:DP	7:32
1	48559512	.	C	A	.	PASS	DP=40;AF=0.275;NP=1;PV=0.0;EFF=synonymous_variant(LOW|SILENT|cgC/cgA|p.Arg134Arg/c.402C>A|608|Sytl3|protein_coding|CODING|ENSRNOT00000024967|4|1)	AC:DP	11:40
1	48798225	.	C	G	.	PASS	DP=48;AF=0.188;NP=1;PV=1.213473765915296E-13;EFF=synonymous_variant(LOW|SILENT|ggG/ggC|p.Gly642Gly/c.1926G>C|714|Tagap|protein_coding|CODING|ENSRNOT00000025580|9|1)	AC:DP	9:48
1	48905855	.	T	G	.	PASS	DP=51;AF=0.686;NP=1;PV=7.866650149953512E-74;EFF=synonymous_variant(LOW|SILENT|ctT/ctG|p.Leu18Leu/c.54T>G|1779|Fndc1|protein_coding|CODING|ENSRNOT00000034842|1|1)	AC:DP	35:51
1	50070296	.	G	A	.	PASS	DP=22;AF=0.727;NP=1;PV=3.9178461858651064E-35;EFF=synonymous_variant(LOW|SILENT|ccG/ccA|p.Pro91Pro/c.273G>A|393|Park2|protein_coding|CODING|ENSRNOT00000050014|2|1|WARNING_TRANSCRIPT_NO_START_CODON),synonymous_variant(LOW|SILENT|ccG/ccA|p.Pro115Pro/c.345G>A|312|Park2|protein_coding|CODING|ENSRNOT00000068620|3|1|WARNING_TRANSCRIPT_INCOMPLETE),synonymous_variant(LOW|SILENT|ccG/ccA|p.Pro91Pro/c.273G>A|260|Park2|protein_coding|CODING|ENSRNOT00000047982|2|1|WARNING_TRANSCRIPT_INCOMPLETE),synonymous_variant(LOW|SILENT|ccG/ccA|p.Pro91Pro/c.273G>A|317|Park2|protein_coding|CODING|ENSRNOT00000066140|2|1|WARNING_TRANSCRIPT_INCOMPLETE)	AC:DP	16:22
1	50260428	.	A	T	.	PASS	DP=24;AF=0.458;NP=1;PV=0.0;EFF=synonymous_variant(LOW|SILENT|ccA/ccT|p.Pro188Pro/c.564A>T|393|Park2|protein_coding|CODING|ENSRNOT00000050014|4|1|WARNING_TRANSCRIPT_NO_START_CODON),synonymous_variant(LOW|SILENT|ccA/ccT|p.Pro212Pro/c.636A>T|312|Park2|protein_coding|CODING|ENSRNOT00000068620|5|1|WARNING_TRANSCRIPT_INCOMPLETE),synonymous_variant(LOW|SILENT|ccA/ccT|p.Pro217Pro/c.651A>T|317|Park2|protein_coding|CODING|ENSRNOT00000066140|5|1|WARNING_TRANSCRIPT_INCOMPLETE),downstream_gene_variant(MODIFIER||3417|||5S_rRNA|rRNA|NON_CODING|ENSRNOT00000070100||1),intron_variant(MODIFIER|||c.532-65446A>T|260|Park2|protein_coding|CODING|ENSRNOT00000047982|3|1|WARNING_TRANSCRIPT_INCOMPLETE)	AC:DP	11:24
1	51086473	.	C	T	.	PASS	DP=47;AF=0.745;NP=1;PV=1.9401807496026096E-75;EFF=synonymous_variant(LOW|SILENT|gcG/gcA|p.Ala94Ala/c.282G>A|1387|Map3k4|protein_coding|CODING|ENSRNOT00000064018|2|1)	AC:DP	35:47
1	51233585	.	C	T	.	PASS	DP=41;AF=0.463;NP=1;PV=0.0;EFF=synonymous_variant(LOW|SILENT|ccC/ccT|p.Pro789Pro/c.2367C>T|812|Plg|protein_coding|CODING|ENSRNOT00000023368|19|1),downstream_gene_variant(MODIFIER||887||551|Slc22a3|protein_coding|CODING|ENSRNOT00000037369||1)	AC:DP	19:41
1	51500965	.	C	T	.	PASS	DP=63;AF=0.333;NP=1;PV=1.1102230246251565E-16;EFF=synonymous_variant(LOW|SILENT|gcG/gcA|p.Ala1743Ala/c.5229G>A|2481|Igf2r|protein_coding|CODING|ENSRNOT00000021840|36|1)	AC:DP	21:63
1	51827480	.	G	T	.	PASS	DP=41;AF=0.317;NP=1;PV=0.0;EFF=synonymous_variant(LOW|SILENT|gcG/gcT|p.Ala6Ala/c.18G>T|222|Sod2|protein_coding|CODING|ENSRNOT00000025794|1|1)	AC:DP	13:41
1	53597789	.	C	T	.	PASS	DP=41;AF=0.390;NP=1;PV=0.0;EFF=synonymous_variant(LOW|SILENT|ctG/ctA|p.Leu412Leu/c.1236G>A|494|MGC94891|protein_coding|CODING|ENSRNOT00000015010|7|1)	AC:DP	16:41
1	54140232	.	T	C	.	PASS	DP=56;AF=0.232;NP=1;PV=0.0;EFF=synonymous_variant(LOW|SILENT|tcA/tcG|p.Ser396Ser/c.1188A>G|436|T|protein_coding|CODING|ENSRNOT00000016471|8|1)	AC:DP	13:56
1	54240981	.	G	A	.	PASS	DP=51;AF=0.667;NP=1;PV=5.951065188368242E-70;EFF=synonymous_variant(LOW|SILENT|ggC/ggT|p.Gly294Gly/c.882C>T|308|Prr18|protein_coding|CODING|ENSRNOT00000033528|2|1)	AC:DP	34:51
1	54372049	.	A	T	.	PASS	DP=30;AF=0.700;NP=1;PV=2.2605033354837273E-45;EFF=synonymous_variant(LOW|SILENT|acT/acA|p.Thr383Thr/c.1149T>A|398|Fgfr1op|protein_coding|CODING|ENSRNOT00000017590|15|1)	AC:DP	21:30
1	54692355	.	C	T	.	PASS	DP=70;AF=0.200;NP=1;PV=0.0;EFF=synonymous_variant(LOW|SILENT|ggC/ggT|p.Gly204Gly/c.612C>T|733|Rps6ka2|protein_coding|CODING|ENSRNOT00000017809|8|1)	AC:DP	14:70
1	57355266	.	T	C	.	PASS	DP=40;AF=0.700;NP=1;PV=9.361430975752443E-59;EFF=synonymous_variant(LOW|SILENT|ccA/ccG|p.Pro506Pro/c.1518A>G|768|Dact2|protein_coding|CODING|ENSRNOT00000035125|4|1)	AC:DP	28:40
1	57480034	.	G	T	.	PASS	DP=53;AF=0.264;NP=1;PV=0.0;EFF=synonymous_variant(LOW|SILENT|ctG/ctT|p.Leu61Leu/c.183G>T|447|Smoc2|protein_coding|CODING|ENSRNOT00000019317|2|1)	AC:DP	14:53
1	57845580	.	C	A	.	PASS	DP=46;AF=0.217;NP=1;PV=9.992007221626409E-16;EFF=synonymous_variant(LOW|SILENT|cgG/cgT|p.Arg1149Arg/c.3447G>T|1172|Thbs2|protein_coding|CODING|ENSRNOT00000014552|21|1)	AC:DP	10:46
1	58111073	.	A	G	.	PASS	DP=38;AF=0.579;NP=1;PV=7.493954551805885E-44;EFF=synonymous_variant(LOW|SILENT|ggT/ggC|p.Gly307Gly/c.921T>C|740|Wdr27|protein_coding|CODING|ENSRNOT00000021141|8|1|WARNING_TRANSCRIPT_NO_START_CODON)	AC:DP	22:38
1	58411295	.	T	C	.	PASS	DP=53;AF=0.547;NP=1;PV=1.789545108378684E-56;EFF=synonymous_variant(LOW|SILENT|acA/acG|p.Thr112Thr/c.336A>G|240|Psmb1|protein_coding|CODING|ENSRNOT00000002037|4|1)	AC:DP	29:53
1	58742066	.	C	G	.	PASS	DP=37;AF=0.541;NP=1;PV=1.3730325727170972E-39;EFF=synonymous_variant(LOW|SILENT|ctG/ctC|p.Leu40Leu/c.120G>C|436|Rgmb|protein_coding|CODING|ENSRNOT00000075401|1|1)	AC:DP	20:37
1	59778765	.	C	T	.	PASS	DP=49;AF=0.592;NP=1;PV=1.489139536509962E-58;EFF=synonymous_variant(LOW|SILENT|acC/acT|p.Thr63Thr/c.189C>T|230|ENSRNOG00000048756|protein_coding|CODING|ENSRNOT00000073357|2|1|WARNING_TRANSCRIPT_NO_START_CODON)	AC:DP	29:49
1	60044930	.	C	T	.	PASS	DP=31;AF=0.355;NP=1;PV=0.0;EFF=synonymous_variant(LOW|SILENT|ggC/ggT|p.Gly9Gly/c.27C>T|327|ENSRNOG00000031351|protein_coding|CODING|ENSRNOT00000044998|1|1|WARNING_TRANSCRIPT_NO_START_CODON)	AC:DP	11:31
1	60640772	.	G	A	.	PASS	DP=68;AF=0.382;NP=1;PV=1.1102230246251565E-16;EFF=synonymous_variant(LOW|SILENT|Ctg/Ttg|p.Leu518Leu/c.1552C>T|583|Has1|protein_coding|CODING|ENSRNOT00000014824|5|1)	AC:DP	26:68
1	63126003	.	T	A	.	PASS	DP=35;AF=0.200;NP=1;PV=5.4817705930076954E-11;EFF=synonymous_variant(LOW|SILENT|ccA/ccT|p.Pro576Pro/c.1728A>T|751|Cnot3|protein_coding|CODING|ENSRNOT00000018017|15|1),downstream_gene_variant(MODIFIER||2243|||Mir3572|miRNA|NON_CODING|ENSRNOT00000075413||1),downstream_gene_variant(MODIFIER||1907||260|Leng1|protein_coding|CODING|ENSRNOT00000017546||1)	AC:DP	7:35
1	63239370	.	T	G	.	PASS	DP=51;AF=0.235;NP=1;PV=3.3306690738754696E-16;EFF=synonymous_variant(LOW|SILENT|acT/acG|p.Thr69Thr/c.207T>G|288|Tarm1|protein_coding|CODING|ENSRNOT00000059241|3|1)	AC:DP	12:51
1	63368637	.	G	T	.	PASS	DP=39;AF=0.308;NP=1;PV=0.0;EFF=synonymous_variant(LOW|SILENT|cgC/cgA|p.Arg174Arg/c.522C>A|275|Cacng7|protein_coding|CODING|ENSRNOT00000019683|4|1)	AC:DP	12:39
1	63478731	.	G	A	.	PASS	DP=87;AF=0.460;NP=1;PV=1.1102230246251565E-16;EFF=synonymous_variant(LOW|SILENT|ggG/ggA|p.Gly35Gly/c.105G>A|324|Olr386|protein_coding|CODING|ENSRNOT00000035433|1|1)	AC:DP	40:87
1	63615005	.	C	T	.	PASS	DP=57;AF=0.316;NP=1;PV=1.5194656564869218E-30;EFF=synonymous_variant(LOW|SILENT|Ctg/Ttg|p.Leu110Leu/c.328C>T|635|AU018091|protein_coding|CODING|ENSRNOT00000059193|2|1)	AC:DP	18:57
1	64184568	.	T	C	.	PASS	DP=43;AF=0.279;NP=1;PV=0.0;EFF=synonymous_variant(LOW|SILENT|gtA/gtG|p.Val63Val/c.189A>G|94|ENSRNOG00000046116|protein_coding|CODING|ENSRNOT00000071120|2|1)	AC:DP	12:43
1	64371330	.	A	C	.	PASS	DP=67;AF=0.373;NP=1;PV=1.1102230246251565E-16;EFF=synonymous_variant(LOW|SILENT|gcT/gcG|p.Ala74Ala/c.222T>G|152|Nsun3|protein_coding|CODING|ENSRNOT00000037385|3|1|WARNING_TRANSCRIPT_NO_START_CODON)	AC:DP	25:67
1	66342944	.	A	G	.	PASS	DP=58;AF=0.379;NP=1;PV=0.0;EFF=synonymous_variant(LOW|SILENT|gcA/gcG|p.Ala543Ala/c.1629A>G|735|Mzf1|protein_coding|CODING|ENSRNOT00000058563|5|1)	AC:DP	22:58
1	66469796	.	C	G	.	PASS	DP=56;AF=0.571;NP=1;PV=3.2439043733217994E-63;EFF=synonymous_variant(LOW|SILENT|acG/acC|p.Thr283Thr/c.849G>C|330|RGD1561909|protein_coding|CODING|ENSRNOT00000058574|2|1),downstream_gene_variant(MODIFIER||1814||204|RPS5|protein_coding|CODING|ENSRNOT00000026528||1)	AC:DP	32:56
1	70046088	.	A	C	.	PASS	DP=153;AF=0.131;NP=1;PV=1.2295112299221162E-24;EFF=synonymous_variant(LOW|SILENT|ccA/ccC|p.Pro64Pro/c.192A>C|582|Lilrb3|protein_coding|CODING|ENSRNOT00000015054|3|1)	AC:DP	20:153
1	71386306	.	C	T	.	PASS	DP=44;AF=0.386;NP=1;PV=0.0;EFF=synonymous_variant(LOW|SILENT|ccG/ccA|p.Pro745Pro/c.2235G>A|872|Usp29|protein_coding|CODING|ENSRNOT00000055721|3|1)	AC:DP	17:44
1	71623650	.	C	A	.	PASS	DP=31;AF=0.226;NP=1;PV=1.2976619778726217E-11;EFF=synonymous_variant(LOW|SILENT|acC/acA|p.Thr622Thr/c.1866C>A|1193|Peg3|protein_coding|CODING|ENSRNOT00000020095|8|1),synonymous_variant(LOW|SILENT|acC/acA|p.Thr622Thr/c.1866C>A|1560|Peg3|protein_coding|CODING|ENSRNOT00000050180|8|1),downstream_gene_variant(MODIFIER||3160||93|APEG3|protein_coding|CODING|ENSRNOT00000075745||1)	AC:DP	7:31
1	72665473	.	C	T	.	PASS	DP=48;AF=0.542;NP=1;PV=1.4038008806221983E-50;EFF=synonymous_variant(LOW|SILENT|ggG/ggA|p.Gly159Gly/c.477G>A|289|Zfp667|protein_coding|CODING|ENSRNOT00000063956|3|1|WARNING_TRANSCRIPT_NO_START_CODON)	AC:DP	26:48
1	72852413	.	G	A	.	PASS	DP=47;AF=0.447;NP=1;PV=6.795716548857893E-39;EFF=synonymous_variant(LOW|SILENT|Ctg/Ttg|p.Leu769Leu/c.2305C>T|880|Nlrp5|protein_coding|CODING|ENSRNOT00000041542|8|1)	AC:DP	21:47
1	74825821	.	G	A	.	PASS	DP=73;AF=0.575;NP=1;PV=2.271742923055286E-82;EFF=synonymous_variant(LOW|SILENT|tcC/tcT|p.Ser381Ser/c.1143C>T|485|Leng9|protein_coding|CODING|ENSRNOT00000025138|2|1),3_prime_UTR_variant(MODIFIER||2727|c.*2727G>A|846|Leng8|protein_coding|CODING|ENSRNOT00000025338|15|1),downstream_gene_variant(MODIFIER||2850||153|Cdc42ep5|protein_coding|CODING|ENSRNOT00000025110||1)	AC:DP	42:73
1	74931180	.	C	A	.	PASS	DP=41;AF=0.537;NP=1;PV=3.4303375556901312E-43;EFF=synonymous_variant(LOW|SILENT|gcC/gcA|p.Ala431Ala/c.1293C>A|805|ENSRNOG00000046683|protein_coding|CODING|ENSRNOT00000074352|7|1)	AC:DP	22:41
1	75149998	.	G	A	.	PASS	DP=37;AF=0.432;NP=1;PV=1.1102230246251565E-16;EFF=synonymous_variant(LOW|SILENT|ctG/ctA|p.Leu115Leu/c.345G>A|337|Lilrb4|protein_coding|CODING|ENSRNOT00000038898|3|1)	AC:DP	16:37
1	75436653	.	A	T	.	PASS	DP=74;AF=0.676;NP=1;PV=8.271932440428636E-104;EFF=synonymous_variant(LOW|SILENT|ctA/ctT|p.Leu321Leu/c.963A>T|1080|Nlrp2|protein_coding|CODING|ENSRNOT00000073464|6|1),synonymous_variant(LOW|SILENT|ctA/ctT|p.Leu294Leu/c.882A>T|1047|Nlrp2|protein_coding|CODING|ENSRNOT00000075566|4|1)	AC:DP	50:74
1	75564720	.	A	G	.	PASS	DP=49;AF=0.367;NP=1;PV=0.0;EFF=synonymous_variant(LOW|SILENT|ccT/ccC|p.Pro298Pro/c.894T>C|334|Rdh13|protein_coding|CODING|ENSRNOT00000031462|7|1)	AC:DP	18:49
1	75666835	.	C	G	.	PASS	DP=59;AF=0.610;NP=1;PV=1.3985084980671686E-72;EFF=synonymous_variant(LOW|SILENT|cgG/cgC|p.Arg99Arg/c.297G>C|211|Tnni3|protein_coding|CODING|ENSRNOT00000024640|6|1),downstream_gene_variant(MODIFIER||2839||583|Dnaaf3|protein_coding|CODING|ENSRNOT00000058900||1)	AC:DP	36:59
1	75816699	.	G	A	.	PASS	DP=48;AF=0.312;NP=1;PV=0.0;EFF=synonymous_variant(LOW|SILENT|gcG/gcA|p.Ala178Ala/c.534G>A|778|Brsk1|protein_coding|CODING|ENSRNOT00000031172|5|1)	AC:DP	15:48
1	75983015	.	C	G	.	PASS	DP=38;AF=0.684;NP=1;PV=1.3465229318490167E-54;EFF=synonymous_variant(LOW|SILENT|gcG/gcC|p.Ala38Ala/c.114G>C|558|Shisa7|protein_coding|CODING|ENSRNOT00000022698|2|1)	AC:DP	26:38
1	76084867	.	T	G	.	PASS	DP=51;AF=0.667;NP=1;PV=6.70192854174876E-71;EFF=synonymous_variant(LOW|SILENT|tcT/tcG|p.Ser906Ser/c.2718T>G|1436|Ssc5d|protein_coding|CODING|ENSRNOT00000022480|12|1)	AC:DP	34:51
1	76263589	.	A	G	.	PASS	DP=33;AF=0.485;NP=1;PV=3.809084463719774E-31;EFF=synonymous_variant(LOW|SILENT|gcT/gcC|p.Ala204Ala/c.612T>C|216|RASL2-9|protein_coding|CODING|ENSRNOT00000050233|1|1)	AC:DP	16:33
1	76520857	.	G	A	.	PASS	DP=41;AF=0.561;NP=1;PV=4.494501782147869E-46;EFF=synonymous_variant(LOW|SILENT|ccC/ccT|p.Pro438Pro/c.1314C>T|481|RGD1564801|protein_coding|CODING|ENSRNOT00000074520|1|1)	AC:DP	23:41
1	79010083	.	C	T	.	PASS	DP=66;AF=0.591;NP=1;PV=2.518915019189361E-76;EFF=synonymous_variant(LOW|SILENT|tcG/tcA|p.Ser238Ser/c.714G>A|299|Crx|protein_coding|CODING|ENSRNOT00000018858|3|1),downstream_gene_variant(MODIFIER||3234|||ENSRNOG00000010132|pseudogene|NON_CODING|ENSRNOT00000013436||1)	AC:DP	39:66
1	79112598	.	A	G	.	PASS	DP=60;AF=0.417;NP=1;PV=0.0;EFF=synonymous_variant(LOW|SILENT|gcT/gcC|p.Ala542Ala/c.1626T>C|543|Ehd2|protein_coding|CODING|ENSRNOT00000017353|6|1),upstream_gene_variant(MODIFIER||3896||482|Gltscr2|protein_coding|CODING|ENSRNOT00000017555||1)	AC:DP	25:60
1	79252979	.	A	G	.	PASS	DP=52;AF=0.385;NP=1;PV=0.0;EFF=synonymous_variant(LOW|SILENT|gtA/gtG|p.Val1028Val/c.3084A>G|1301|Zfp541|protein_coding|CODING|ENSRNOT00000058241|8|1)	AC:DP	20:52
1	79355959	.	G	A	.	PASS	DP=54;AF=0.426;NP=1;PV=0.0;EFF=synonymous_variant(LOW|SILENT|ccC/ccT|p.Pro1024Pro/c.3072C>T|1098|Dhx34|protein_coding|CODING|ENSRNOT00000075327|14|1)	AC:DP	23:54
1	79766448	.	G	A	.	PASS	DP=47;AF=0.511;NP=1;PV=1.554008572347219E-45;EFF=synonymous_variant(LOW|SILENT|ctC/ctT|p.Leu931Leu/c.2793C>T|1277|ENSRNOG00000015852|protein_coding|CODING|ENSRNOT00000021223|1|1)	AC:DP	24:47
1	79873237	.	A	G	.	PASS	DP=59;AF=0.695;NP=1;PV=1.5306037656088488E-85;EFF=synonymous_variant(LOW|SILENT|tcT/tcC|p.Ser4Ser/c.12T>C|408|Ceacam15|protein_coding|CODING|ENSRNOT00000052299|1|1)	AC:DP	41:59
1	79982631	.	A	C	.	PASS	DP=47;AF=0.638;NP=1;PV=2.93177352511835E-61;EFF=synonymous_variant(LOW|SILENT|tcT/tcG|p.Ser271Ser/c.813T>G|494|Fkrp|protein_coding|CODING|ENSRNOT00000021586|2|1),upstream_gene_variant(MODIFIER||4494||759|Strn4|protein_coding|CODING|ENSRNOT00000021976||1)	AC:DP	30:47
1	80125003	.	C	G	.	PASS	DP=53;AF=0.208;NP=1;PV=5.551115123125783E-16;EFF=synonymous_variant(LOW|SILENT|ccC/ccG|p.Pro297Pro/c.891C>G|667|Pnmal2|protein_coding|CODING|ENSRNOT00000022610|1|1)	AC:DP	11:53
1	80225370	.	C	T	.	PASS	DP=39;AF=0.487;NP=1;PV=0.0;EFF=synonymous_variant(LOW|SILENT|tcG/tcA|p.Ser626Ser/c.1878G>A|662|Hif3a|protein_coding|CODING|ENSRNOT00000023490|14|1)	AC:DP	19:39
1	80815811	.	G	A	.	PASS	DP=46;AF=0.696;NP=1;PV=2.227810025193218E-67;EFF=synonymous_variant(LOW|SILENT|ccG/ccA|p.Pro38Pro/c.114G>A|124|Igfl3|protein_coding|CODING|ENSRNOT00000072039|2|1|WARNING_TRANSCRIPT_NO_START_CODON),synonymous_variant(LOW|SILENT|ccG/ccA|p.Pro37Pro/c.111G>A|139|Igfl3|protein_coding|CODING|ENSRNOT00000042613|2|1)	AC:DP	32:46
1	81160316	.	C	T	.	PASS	DP=49;AF=0.735;NP=1;PV=8.114695928337301E-77;EFF=synonymous_variant(LOW|SILENT|gcC/gcT|p.Ala109Ala/c.327C>T|392|Mypop|protein_coding|CODING|ENSRNOT00000019069|2|1),upstream_gene_variant(MODIFIER||27||154|Gm10676|protein_coding|CODING|ENSRNOT00000057960||1),downstream_gene_variant(MODIFIER||3765||136|Nanos2|protein_coding|CODING|ENSRNOT00000057963||1)	AC:DP	36:49
1	81325515	.	G	A	.	PASS	DP=45;AF=0.333;NP=1;PV=0.0;EFF=synonymous_variant(LOW|SILENT|acG/acA|p.Thr40Thr/c.120G>A|118|Snrpd2|protein_coding|CODING|ENSRNOT00000021221|2|1),upstream_gene_variant(MODIFIER||2048||383|Qpctl|protein_coding|CODING|ENSRNOT00000021200||1),downstream_gene_variant(MODIFIER||4426||455|Gipr|protein_coding|CODING|ENSRNOT00000021456||1)	AC:DP	15:45
1	81465887	.	A	G	.	PASS	DP=43;AF=0.674;NP=1;PV=1.5001475749748716E-60;EFF=synonymous_variant(LOW|SILENT|ccA/ccG|p.Pro99Pro/c.297A>G|469|Rtn2|protein_coding|CODING|ENSRNOT00000022528|3|1)	AC:DP	29:43
1	81569977	.	C	T	.	PASS	DP=54;AF=0.611;NP=1;PV=5.120040450519772E-67;EFF=synonymous_variant(LOW|SILENT|gcC/gcT|p.Ala529Ala/c.1587C>T|760|Ercc2|protein_coding|CODING|ENSRNOT00000024246|17|1),downstream_gene_variant(MODIFIER||4890|||Mir343|miRNA|NON_CODING|ENSRNOT00000054424||1),downstream_gene_variant(MODIFIER||2408||505|Klc3|protein_coding|CODING|ENSRNOT00000068092||1)	AC:DP	33:54
1	81681722	.	C	G	.	PASS	DP=53;AF=0.472;NP=1;PV=1.2512075189281238E-46;EFF=synonymous_variant(LOW|SILENT|ccG/ccC|p.Pro191Pro/c.573G>C|195|Bloc1s3|protein_coding|CODING|ENSRNOT00000023457|1|1),upstream_gene_variant(MODIFIER||1813||159|Trappc6a|protein_coding|CODING|ENSRNOT00000023652||1)	AC:DP	25:53
1	81783801	.	C	T	.	PASS	DP=61;AF=0.525;NP=1;PV=4.15899010422142E-61;EFF=synonymous_variant(LOW|SILENT|tcG/tcA|p.Ser433Ser/c.1299G>A|555|Relb|protein_coding|CODING|ENSRNOT00000040060|12|1),synonymous_variant(LOW|SILENT|tcG/tcA|p.Ser435Ser/c.1305G>A|557|Relb|protein_coding|CODING|ENSRNOT00000057802|11|1),upstream_gene_variant(MODIFIER||2086||668|Clasrp|protein_coding|CODING|ENSRNOT00000075144||1)	AC:DP	32:61
1	81885341	.	G	A	.	PASS	DP=63;AF=0.492;NP=1;PV=0.0;EFF=synonymous_variant(LOW|SILENT|Cta/Tta|p.Leu231Leu/c.691C>T|361|Tomm40|protein_coding|CODING|ENSRNOT00000025281|6|1),upstream_gene_variant(MODIFIER||4159||312|Apoe|protein_coding|CODING|ENSRNOT00000041891||1)	AC:DP	31:63
1	81996552	.	G	T	.	PASS	DP=44;AF=0.727;NP=1;PV=3.77209892350592E-67;EFF=synonymous_variant(LOW|SILENT|ccC/ccA|p.Pro438Pro/c.1314C>A|448|Bcl3|protein_coding|CODING|ENSRNOT00000025913|9|1)	AC:DP	32:44
1	82151445	.	C	T	.	PASS	DP=60;AF=0.433;NP=1;PV=1.1102230246251565E-16;EFF=synonymous_variant(LOW|SILENT|tcC/tcT|p.Ser189Ser/c.567C>T|581|Ceacam20|protein_coding|CODING|ENSRNOT00000026060|4|1)	AC:DP	26:60
1	82456891	.	C	G	.	PASS	DP=53;AF=0.283;NP=1;PV=1.1102230246251565E-16;EFF=synonymous_variant(LOW|SILENT|tcG/tcC|p.Ser158Ser/c.474G>C|232|Tescl|protein_coding|CODING|ENSRNOT00000026268|1|1)	AC:DP	15:53
1	82626605	.	G	A	.	PASS	DP=56;AF=0.536;NP=1;PV=8.880392302185687E-58;EFF=synonymous_variant(LOW|SILENT|ccG/ccA|p.Pro127Pro/c.381G>A|367|Cadm4|protein_coding|CODING|ENSRNOT00000026793|3|1|WARNING_TRANSCRIPT_NO_START_CODON)	AC:DP	30:56
1	82735587	.	C	A	.	PASS	DP=52;AF=0.538;NP=1;PV=2.0337910681061304E-54;EFF=synonymous_variant(LOW|SILENT|Cga/Aga|p.Arg153Arg/c.457C>A|642|Phldb3|protein_coding|CODING|ENSRNOT00000034460|3|1),downstream_gene_variant(MODIFIER||4124||254|Ethe1|protein_coding|CODING|ENSRNOT00000027075||1)	AC:DP	28:52
1	83106539	.	G	A	.	PASS	DP=41;AF=0.512;NP=1;PV=9.910772496065185E-41;EFF=synonymous_variant(LOW|SILENT|tcC/tcT|p.Ser933Ser/c.2799C>T|1013|Atp1a3|protein_coding|CODING|ENSRNOT00000027497|20|1)	AC:DP	21:41
1	83216455	.	T	G	.	PASS	DP=35;AF=0.229;NP=1;PV=5.795364188543317E-13;EFF=synonymous_variant(LOW|SILENT|ggT/ggG|p.Gly693Gly/c.2079T>G|897|Zfp574|protein_coding|CODING|ENSRNOT00000027583|3|1)	AC:DP	8:35
1	83342505	.	G	A	.	PASS	DP=51;AF=0.569;NP=1;PV=5.946729520795498E-57;EFF=synonymous_variant(LOW|SILENT|Ctg/Ttg|p.Leu234Leu/c.700C>T|331|Dedd2|protein_coding|CODING|ENSRNOT00000072616|4|1)	AC:DP	29:51
1	83446803	.	C	T	.	PASS	DP=51;AF=0.255;NP=1;PV=0.0;EFF=synonymous_variant(LOW|SILENT|gcC/gcT|p.Ala434Ala/c.1302C>T|743|Tmem145|protein_coding|CODING|ENSRNOT00000027783|14|1),upstream_gene_variant(MODIFIER||2736||2789|Megf8|protein_coding|CODING|ENSRNOT00000027831||1)	AC:DP	13:51
1	83719384	.	G	A	.	PASS	DP=43;AF=0.279;NP=1;PV=0.0;EFF=synonymous_variant(LOW|SILENT|acG/acA|p.Thr101Thr/c.303G>A|235|Exosc5|protein_coding|CODING|ENSRNOT00000028026|3|1)	AC:DP	12:43
1	83827544	.	T	A	.	PASS	DP=42;AF=0.643;NP=1;PV=2.0876953494003257E-55;EFF=synonymous_variant(LOW|SILENT|gcA/gcT|p.Ala364Ala/c.1092A>T|888|Axl|protein_coding|CODING|ENSRNOT00000028131|8|1),synonymous_variant(LOW|SILENT|gcA/gcT|p.Ala364Ala/c.1092A>T|879|Axl|protein_coding|CODING|ENSRNOT00000028132|8|1)	AC:DP	27:42
1	85272051	.	G	T	.	PASS	DP=38;AF=0.237;NP=1;PV=1.7319479184152442E-14;EFF=synonymous_variant(LOW|SILENT|ctG/ctT|p.Leu351Leu/c.1053G>T|528|Adck4|protein_coding|CODING|ENSRNOT00000028290|12|1)	AC:DP	9:38
1	85385697	.	C	G	.	PASS	DP=47;AF=0.277;NP=1;PV=0.0;EFF=synonymous_variant(LOW|SILENT|ggG/ggC|p.Gly2334Gly/c.7002G>C|2561|Sptbn4|protein_coding|CODING|ENSRNOT00000028393|32|1)	AC:DP	13:47
1	85512639	.	A	C	.	PASS	DP=61;AF=0.590;NP=1;PV=1.2794786027016028E-71;EFF=synonymous_variant(LOW|SILENT|cgA/cgC|p.Arg76Arg/c.228A>C|236|Sertad1|protein_coding|CODING|ENSRNOT00000028468|2|1)	AC:DP	36:61
1	85660548	.	C	T	.	PASS	DP=40;AF=0.500;NP=1;PV=0.0;EFF=synonymous_variant(LOW|SILENT|gtC/gtT|p.Val194Val/c.582C>T|481|Akt2|protein_coding|CODING|ENSRNOT00000025303|7|1)	AC:DP	20:40
1	86412490	.	T	C	.	PASS	DP=58;AF=0.466;NP=1;PV=0.0;EFF=synonymous_variant(LOW|SILENT|tcT/tcC|p.Ser333Ser/c.999T>C|593|Pak4|protein_coding|CODING|ENSRNOT00000026966|3|1)	AC:DP	27:58
1	86697550	.	T	A	.	PASS	DP=40;AF=0.725;NP=1;PV=2.326827686992694E-62;EFF=synonymous_variant(LOW|SILENT|cgT/cgA|p.Arg107Arg/c.321T>A|589|Dll3|protein_coding|CODING|ENSRNOT00000026182|2|1)	AC:DP	29:40
1	87991720	.	C	A	.	PASS	DP=106;AF=0.736;NP=1;PV=2.3528612521868354E-161;EFF=synonymous_variant(LOW|SILENT|ggC/ggA|p.Gly22Gly/c.66C>A|505|RGD1561667|protein_coding|CODING|ENSRNOT00000041610|1|1)	AC:DP	78:106
1	88368143	.	G	A	.	PASS	DP=49;AF=0.612;NP=1;PV=3.105728231218572E-61;EFF=synonymous_variant(LOW|SILENT|tcG/tcA|p.Ser57Ser/c.171G>A|251|Yif1b|protein_coding|CODING|ENSRNOT00000044145|2|1),synonymous_variant(LOW|SILENT|tcG/tcA|p.Ser65Ser/c.195G>A|311|Yif1b|protein_coding|CODING|ENSRNOT00000027987|2|1),synonymous_variant(LOW|SILENT|tcG/tcA|p.Ser57Ser/c.171G>A|303|Yif1b|protein_coding|CODING|ENSRNOT00000056933|2|1),downstream_gene_variant(MODIFIER||3183||104|2200002D01Rik|protein_coding|CODING|ENSRNOT00000027998||1)	AC:DP	30:49
1	88474171	.	C	T	.	PASS	DP=55;AF=0.673;NP=1;PV=1.7119529427378692E-76;EFF=synonymous_variant(LOW|SILENT|gcG/gcA|p.Ala52Ala/c.156G>A|584|Sipa1l3|protein_coding|CODING|ENSRNOT00000042207|2|1)	AC:DP	37:55
1	89159805	.	A	G	.	PASS	DP=27;AF=0.333;NP=1;PV=2.220446049250313E-16;EFF=synonymous_variant(LOW|SILENT|acT/acC|p.Thr3713Thr/c.11139T>C|3902|Ryr1|protein_coding|CODING|ENSRNOT00000027893|82|1)	AC:DP	9:27
1	89290224	.	C	T	.	PASS	DP=57;AF=0.474;NP=1;PV=9.955547820937032E-50;EFF=synonymous_variant(LOW|SILENT|ggC/ggT|p.Gly300Gly/c.900C>T|658|Ggn|protein_coding|CODING|ENSRNOT00000056955|1|1),upstream_gene_variant(MODIFIER||2040||419|Spred3|protein_coding|CODING|ENSRNOT00000065850||1),downstream_gene_variant(MODIFIER||2089||353|Psmd8|protein_coding|CODING|ENSRNOT00000027937||1)	AC:DP	27:57
1	90078232	.	C	T	.	PASS	DP=29;AF=0.690;NP=1;PV=8.057924588868231E-43;EFF=synonymous_variant(LOW|SILENT|ggC/ggT|p.Gly2Gly/c.6C>T|1166|Nphs1|protein_coding|CODING|ENSRNOT00000028358|1|1),synonymous_variant(LOW|SILENT|ggC/ggT|p.Gly2Gly/c.6C>T|1252|Nphs1|protein_coding|CODING|ENSRNOT00000045212|1|1),upstream_gene_variant(MODIFIER||3220||700|Kirrel2|protein_coding|CODING|ENSRNOT00000028306||1)	AC:DP	20:29
1	90182794	.	G	A	.	PASS	DP=36;AF=0.278;NP=1;PV=2.220446049250313E-16;EFF=synonymous_variant(LOW|SILENT|tcC/tcT|p.Ser2269Ser/c.6807C>T|2703|Kmt2b|protein_coding|CODING|ENSRNOT00000046359|30|1|WARNING_TRANSCRIPT_NO_START_CODON)	AC:DP	10:36
1	90360616	.	G	A	.	PASS	DP=54;AF=0.333;NP=1;PV=3.3306690738754696E-16;EFF=synonymous_variant(LOW|SILENT|tcG/tcA|p.Ser144Ser/c.432G>A|164|SBSN|protein_coding|CODING|ENSRNOT00000028526|3|1)	AC:DP	18:54
1	90464018	.	C	T	.	PASS	DP=51;AF=0.569;NP=1;PV=1.1702852608868727E-56;EFF=synonymous_variant(LOW|SILENT|gtG/gtA|p.Val270Val/c.810G>A|300|Ffar1|protein_coding|CODING|ENSRNOT00000028533|1|1),upstream_gene_variant(MODIFIER||4524||319|Ffar3|protein_coding|CODING|ENSRNOT00000056714||1)	AC:DP	29:51
1	90565004	.	A	G	.	PASS	DP=61;AF=0.689;NP=1;PV=1.3359354725753733E-87;EFF=synonymous_variant(LOW|SILENT|ggA/ggG|p.Gly30Gly/c.90A>G|232|Fam187b|protein_coding|CODING|ENSRNOT00000075068|1|1),intron_variant(MODIFIER|||c.713+6434A>G|358|Fam187b|protein_coding|CODING|ENSRNOT00000028593|1|1)	AC:DP	42:61
1	90689538	.	G	A	.	PASS	DP=43;AF=0.651;NP=1;PV=1.5572765630457288E-58;EFF=synonymous_variant(LOW|SILENT|ccC/ccT|p.Pro324Pro/c.972C>T|416|Hpn|protein_coding|CODING|ENSRNOT00000028644|10|1)	AC:DP	28:43
1	91157145	.	G	A	.	PASS	DP=46;AF=0.326;NP=1;PV=0.0;EFF=synonymous_variant(LOW|SILENT|ggC/ggT|p.Gly496Gly/c.1488C>T|569|Uba2|protein_coding|CODING|ENSRNOT00000028672|14|1|WARNING_TRANSCRIPT_NO_START_CODON)	AC:DP	15:46
1	91364240	.	G	A	.	PASS	DP=42;AF=0.476;NP=1;PV=1.1102230246251565E-16;EFF=synonymous_variant(LOW|SILENT|tcC/tcT|p.Ser142Ser/c.426C>T|468|Lsm14a|protein_coding|CODING|ENSRNOT00000030186|4|1)	AC:DP	20:42
1	91648692	.	G	A	.	PASS	DP=56;AF=0.482;NP=1;PV=1.1102230246251565E-16;EFF=synonymous_variant(LOW|SILENT|acC/acT|p.Thr197Thr/c.591C>T|283|Kctd15|protein_coding|CODING|ENSRNOT00000028698|5|1)	AC:DP	27:56
1	92394185	.	G	A	.	PASS	DP=57;AF=0.368;NP=1;PV=2.220446049250313E-16;EFF=synonymous_variant(LOW|SILENT|acG/acA|p.Thr45Thr/c.135G>A|271|Pepd|protein_coding|CODING|ENSRNOT00000028701|2|1|WARNING_TRANSCRIPT_NO_START_CODON)	AC:DP	21:57
1	92494268	.	G	A	.	PASS	DP=30;AF=0.767;NP=1;PV=6.20227115569163E-50;EFF=synonymous_variant(LOW|SILENT|gcG/gcA|p.Ala94Ala/c.282G>A|358|Cebpa|protein_coding|CODING|ENSRNOT00000014517|1|1)	AC:DP	23:30
1	92618420	.	C	T	.	PASS	DP=49;AF=0.265;NP=1;PV=0.0;EFF=synonymous_variant(LOW|SILENT|acG/acA|p.Thr407Thr/c.1221G>A|428|Wdr88|protein_coding|CODING|ENSRNOT00000056583|11|1|WARNING_TRANSCRIPT_NO_START_CODON)	AC:DP	13:49
1	92754335	.	C	T	.	PASS	DP=32;AF=0.500;NP=1;PV=0.0;EFF=synonymous_variant(LOW|SILENT|ctC/ctT|p.Leu115Leu/c.345C>T|686|Rhpn2|protein_coding|CODING|ENSRNOT00000016148|4|1)	AC:DP	16:32
1	92884712	.	C	G	.	PASS	DP=23;AF=0.348;NP=1;PV=1.0103029524088925E-14;EFF=synonymous_variant(LOW|SILENT|ggG/ggC|p.Gly790Gly/c.2370G>C|1215|Tdrd12|protein_coding|CODING|ENSRNOT00000017021|19|1|WARNING_TRANSCRIPT_NO_START_CODON)	AC:DP	8:23
1	93014896	.	C	T	.	PASS	DP=51;AF=0.235;NP=1;PV=1.1102230246251565E-16;EFF=synonymous_variant(LOW|SILENT|ggC/ggT|p.Gly378Gly/c.1134C>T|993|Ankrd27|protein_coding|CODING|ENSRNOT00000072931|12|1),synonymous_variant(LOW|SILENT|ggC/ggT|p.Gly378Gly/c.1134C>T|1049|Ankrd27|protein_coding|CODING|ENSRNOT00000071337|12|1),synonymous_variant(LOW|SILENT|ggC/ggT|p.Gly378Gly/c.1134C>T|1009|Ankrd27|protein_coding|CODING|ENSRNOT00000074926|12|1)	AC:DP	12:51
1	93141919	.	T	C	.	PASS	DP=55;AF=0.255;NP=1;PV=0.0;EFF=synonymous_variant(LOW|SILENT|ggA/ggG|p.Gly662Gly/c.1986A>G|716|Dpy19l3|protein_coding|CODING|ENSRNOT00000039115|18|1)	AC:DP	14:55
1	93827083	.	G	A	.	PASS	DP=70;AF=0.457;NP=1;PV=3.3306690738754696E-16;EFF=synonymous_variant(LOW|SILENT|acC/acT|p.Thr896Thr/c.2688C>T|1038|Tshz3|protein_coding|CODING|ENSRNOT00000018931|2|1)	AC:DP	32:70
1	94800291	.	T	C	.	PASS	DP=47;AF=0.723;NP=1;PV=3.1052436275251125E-73;EFF=synonymous_variant(LOW|SILENT|acA/acG|p.Thr795Thr/c.2385A>G|806|Zfp536|protein_coding|CODING|ENSRNOT00000075711|4|1)	AC:DP	34:47
1	94959321	.	G	A	.	PASS	DP=54;AF=0.722;NP=1;PV=2.3768075715363642E-82;EFF=synonymous_variant(LOW|SILENT|gcC/gcT|p.Ala1218Ala/c.3654C>T|1305|Zfp536|protein_coding|CODING|ENSRNOT00000018956|3|1),synonymous_variant(LOW|SILENT|gcC/gcT|p.Ala641Ala/c.1923C>T|806|Zfp536|protein_coding|CODING|ENSRNOT00000075711|3|1)	AC:DP	39:54
1	95445765	.	C	T	.	PASS	DP=40;AF=0.450;NP=1;PV=0.0;EFF=synonymous_variant(LOW|SILENT|gtG/gtA|p.Val132Val/c.396G>A|530|Uri1|protein_coding|CODING|ENSRNOT00000019463|5|1)	AC:DP	18:40
1	95700944	.	C	G	.	PASS	DP=102;AF=0.559;NP=1;PV=1.4866634591151354E-107;EFF=synonymous_variant(LOW|SILENT|ccG/ccC|p.Pro228Pro/c.684G>C|279|Plekhf1|protein_coding|CODING|ENSRNOT00000020383|1|1)	AC:DP	57:102
1	96495197	.	A	G	.	PASS	DP=22;AF=0.500;NP=1;PV=1.1102230246251565E-16;EFF=synonymous_variant(LOW|SILENT|tcA/tcG|p.Ser138Ser/c.414A>G|544|Zfp939|protein_coding|CODING|ENSRNOT00000039649|4|1|WARNING_TRANSCRIPT_NO_START_CODON)	AC:DP	11:22
1	98720674	.	T	C	.	PASS	DP=53;AF=0.698;NP=1;PV=1.8441018861021968E-76;EFF=synonymous_variant(LOW|SILENT|tcT/tcC|p.Ser193Ser/c.579T>C|286|Vstm2b|protein_coding|CODING|ENSRNOT00000023671|5|1)	AC:DP	37:53
1	99475782	.	C	T	.	PASS	DP=37;AF=0.649;NP=1;PV=2.4864260346041247E-50;EFF=synonymous_variant(LOW|SILENT|ctC/ctT|p.Leu60Leu/c.180C>T|309|Cd33|protein_coding|CODING|ENSRNOT00000047473|2|1),upstream_gene_variant(MODIFIER||1398|||ENSRNOG00000043707|miRNA|NON_CODING|ENSRNOT00000068974||1)	AC:DP	24:37
1	99590407	.	C	T	.	PASS	DP=35;AF=0.486;NP=1;PV=0.0;EFF=synonymous_variant(LOW|SILENT|tcG/tcA|p.Ser299Ser/c.897G>A|372|Siglec10|protein_coding|CODING|ENSRNOT00000015941|9|1)	AC:DP	17:35
1	100671277	.	G	C	.	PASS	DP=46;AF=0.717;NP=1;PV=2.8770789217824457E-70;EFF=synonymous_variant(LOW|SILENT|ccG/ccC|p.Pro2Pro/c.6G>C|382|Ctu1|protein_coding|CODING|ENSRNOT00000024690|2|1)	AC:DP	33:46
1	101358092	.	G	A	.	PASS	DP=56;AF=0.679;NP=1;PV=2.1880366884295755E-79;EFF=synonymous_variant(LOW|SILENT|acC/acT|p.Thr91Thr/c.273C>T|328|Clec11a|protein_coding|CODING|ENSRNOT00000025949|2|1),upstream_gene_variant(MODIFIER||4171||2167|Shank1|protein_coding|CODING|ENSRNOT00000026100||1),upstream_gene_variant(MODIFIER||4171||2158|Shank1|protein_coding|CODING|ENSRNOT00000044257||1),upstream_gene_variant(MODIFIER||4171||2159|Shank1|protein_coding|CODING|ENSRNOT00000048805||1),upstream_gene_variant(MODIFIER||4171||1943|Shank1|protein_coding|CODING|ENSRNOT00000049346||1)	AC:DP	38:56
1	101464861	.	T	C	.	PASS	DP=57;AF=0.263;NP=1;PV=1.1102230246251565E-16;EFF=synonymous_variant(LOW|SILENT|tcT/tcC|p.Ser155Ser/c.465T>C|588|Syt3|protein_coding|CODING|ENSRNOT00000026251|3|1)	AC:DP	15:57
1	101576401	.	C	A	.	PASS	DP=65;AF=0.600;NP=1;PV=1.7408922169385746E-77;EFF=synonymous_variant(LOW|SILENT|tcG/tcT|p.Ser919Ser/c.2757G>T|1153|Mybpc2|protein_coding|CODING|ENSRNOT00000067754|23|1),downstream_gene_variant(MODIFIER||4992||206|Fam71e1|protein_coding|CODING|ENSRNOT00000043724||1)	AC:DP	39:65
1	101689500	.	C	T	.	PASS	DP=56;AF=0.321;NP=1;PV=0.0;EFF=synonymous_variant(LOW|SILENT|ctG/ctA|p.Leu1467Leu/c.4401G>A|2000|Myh14|protein_coding|CODING|ENSRNOT00000027132|32|1)	AC:DP	18:56
1	101810488	.	G	T	.	PASS	DP=52;AF=0.500;NP=1;PV=1.1102230246251565E-16;EFF=synonymous_variant(LOW|SILENT|Cga/Aga|p.Arg10Arg/c.28C>A|639|Zfp473|protein_coding|CODING|ENSRNOT00000037973|1|1)	AC:DP	26:52
1	101913685	.	A	G	.	PASS	DP=60;AF=0.450;NP=1;PV=7.650429400746993E-49;EFF=synonymous_variant(LOW|SILENT|gcA/gcG|p.Ala55Ala/c.165A>G|257|Akt1s1|protein_coding|CODING|ENSRNOT00000027478|1|1),upstream_gene_variant(MODIFIER||3799||646|Tbc1d17|protein_coding|CODING|ENSRNOT00000027436||1),upstream_gene_variant(MODIFIER||4843||522|Pnkp|protein_coding|CODING|ENSRNOT00000051640||1)	AC:DP	27:60
1	102051281	.	C	T	.	PASS	DP=49;AF=0.490;NP=1;PV=0.0;EFF=synonymous_variant(LOW|SILENT|ccG/ccA|p.Pro192Pro/c.576G>A|255|Bcl2l12|protein_coding|CODING|ENSRNOT00000027777|7|1)	AC:DP	24:49
1	102152175	.	G	A	.	PASS	DP=40;AF=0.300;NP=1;PV=3.1890485397110936E-20;EFF=synonymous_variant(LOW|SILENT|Cta/Tta|p.Leu344Leu/c.1030C>T|366|Fcgrt|protein_coding|CODING|ENSRNOT00000027944|7|1),upstream_gene_variant(MODIFIER||976||328|Rcn3|protein_coding|CODING|ENSRNOT00000027917||1)	AC:DP	12:40
1	102270501	.	G	T	.	PASS	DP=50;AF=0.460;NP=1;PV=2.220446049250313E-16;EFF=synonymous_variant(LOW|SILENT|cgC/cgA|p.Arg184Arg/c.552C>A|230|Dkkl1|protein_coding|CODING|ENSRNOT00000028082|5|1),upstream_gene_variant(MODIFIER||3112||619|Ccdc155|protein_coding|CODING|ENSRNOT00000037998||1|WARNING_TRANSCRIPT_NO_START_CODON)	AC:DP	23:50
1	102370900	.	A	C	.	PASS	DP=52;AF=0.635;NP=1;PV=6.180316033132134E-66;EFF=synonymous_variant(LOW|SILENT|cgT/cgG|p.Arg662Arg/c.1986T>G|1208|Trpm4|protein_coding|CODING|ENSRNOT00000041513|14|1)	AC:DP	33:52
1	102492455	.	G	A	.	PASS	DP=51;AF=0.569;NP=1;PV=2.6737011851952337E-57;EFF=synonymous_variant(LOW|SILENT|gtG/gtA|p.Val16Val/c.48G>A|139|Lhb|protein_coding|CODING|ENSRNOT00000067468|1|1),downstream_gene_variant(MODIFIER||4900||209|Ntf4|protein_coding|CODING|ENSRNOT00000028194||1),downstream_gene_variant(MODIFIER||722||463|Ruvbl2|protein_coding|CODING|ENSRNOT00000028217||1),downstream_gene_variant(MODIFIER||1033||278|ENSRNOG00000020787|protein_coding|CODING|ENSRNOT00000042039||1)	AC:DP	29:51
1	103051653	.	T	C	.	PASS	DP=54;AF=0.389;NP=1;PV=0.0;EFF=synonymous_variant(LOW|SILENT|acA/acG|p.Thr1107Thr/c.3321A>G|1502|Abcc6|protein_coding|CODING|ENSRNOT00000042115|24|1)	AC:DP	21:54
1	103321537	.	A	G	.	PASS	DP=36;AF=0.222;NP=1;PV=6.022959908591474E-13;EFF=synonymous_variant(LOW|SILENT|ggT/ggC|p.Gly218Gly/c.654T>C|548|Ush1c|protein_coding|CODING|ENSRNOT00000067392|8|1)	AC:DP	8:36
1	103481891	.	C	T	.	PASS	DP=55;AF=0.655;NP=1;PV=1.748471391497501E-74;EFF=synonymous_variant(LOW|SILENT|gcC/gcT|p.Ala26Ala/c.78C>T|318|Myod1|protein_coding|CODING|ENSRNOT00000015109|1|1)	AC:DP	36:55
1	103691026	.	C	T	.	PASS	DP=43;AF=0.302;NP=1;PV=2.220446049250313E-16;EFF=synonymous_variant(LOW|SILENT|ctG/ctA|p.Leu321Leu/c.963G>A|338|Sergef|protein_coding|CODING|ENSRNOT00000015352|9|1)	AC:DP	13:43
1	103801129	.	G	A	.	PASS	DP=66;AF=0.273;NP=1;PV=3.3306690738754696E-16;EFF=synonymous_variant(LOW|SILENT|gcC/gcT|p.Ala476Ala/c.1428C>T|611|SAAL1|protein_coding|CODING|ENSRNOT00000016254|12|1)	AC:DP	18:66
1	103901743	.	T	C	.	PASS	DP=76;AF=0.211;NP=1;PV=1.1102230246251565E-16;EFF=synonymous_variant(LOW|SILENT|tcA/tcG|p.Ser486Ser/c.1458A>G|1126|Hps5|protein_coding|CODING|ENSRNOT00000016444|12|1),upstream_gene_variant(MODIFIER||697||831|Hps5|protein_coding|CODING|ENSRNOT00000039185||1)	AC:DP	16:76
1	104054448	.	C	T	.	PASS	DP=40;AF=0.300;NP=1;PV=2.220446049250313E-16;EFF=synonymous_variant(LOW|SILENT|tcG/tcA|p.Ser452Ser/c.1356G>A|462|Uevld|protein_coding|CODING|ENSRNOT00000045719|12|1|WARNING_TRANSCRIPT_NO_START_CODON)	AC:DP	12:40
1	104184007	.	C	T	.	PASS	DP=53;AF=0.358;NP=1;PV=0.0;EFF=synonymous_variant(LOW|SILENT|ccG/ccA|p.Pro371Pro/c.1113G>A|667|Spty2d1|protein_coding|CODING|ENSRNOT00000075006|3|1)	AC:DP	19:53
1	105199124	.	G	A	.	PASS	DP=38;AF=0.474;NP=1;PV=2.220446049250313E-16;EFF=synonymous_variant(LOW|SILENT|acG/acA|p.Thr500Thr/c.1500G>A|622|Zdhhc13|protein_coding|CODING|ENSRNOT00000019175|15|1)	AC:DP	18:38
1	105845409	.	C	A	.	PASS	DP=33;AF=0.667;NP=1;PV=1.82485131292943E-46;EFF=synonymous_variant(LOW|SILENT|gcC/gcA|p.Ala688Ala/c.2064C>A|2425|Nav2|protein_coding|CODING|ENSRNOT00000046529|8|1)	AC:DP	22:33
1	105968816	.	G	C	.	PASS	DP=52;AF=0.462;NP=1;PV=0.0;EFF=synonymous_variant(LOW|SILENT|acG/acC|p.Thr1840Thr/c.5520G>C|2425|Nav2|protein_coding|CODING|ENSRNOT00000046529|27|1)	AC:DP	24:52
1	106156523	.	G	T	.	PASS	DP=37;AF=0.297;NP=1;PV=0.0;EFF=synonymous_variant(LOW|SILENT|ggG/ggT|p.Gly134Gly/c.402G>T|242|Htatip2|protein_coding|CODING|ENSRNOT00000036258|3|1)	AC:DP	11:37
1	106335677	.	G	C	.	PASS	DP=34;AF=0.294;NP=1;PV=1.1102230246251565E-16;EFF=synonymous_variant(LOW|SILENT|gcG/gcC|p.Ala40Ala/c.120G>C|796|Slc6a5|protein_coding|CODING|ENSRNOT00000041950|1|1|WARNING_TRANSCRIPT_NO_START_CODON)	AC:DP	10:34
1	106540662	.	T	C	.	PASS	DP=58;AF=0.362;NP=1;PV=0.0;EFF=synonymous_variant(LOW|SILENT|acT/acC|p.Thr26Thr/c.78T>C|699|Nell1|protein_coding|CODING|ENSRNOT00000056030|1|1|WARNING_TRANSCRIPT_NO_START_CODON)	AC:DP	21:58
1	106658570	.	A	G	.	PASS	DP=35;AF=0.743;NP=1;PV=8.861064812049172E-57;EFF=synonymous_variant(LOW|SILENT|tcA/tcG|p.Ser263Ser/c.789A>G|699|Nell1|protein_coding|CODING|ENSRNOT00000056030|8|1|WARNING_TRANSCRIPT_NO_START_CODON)	AC:DP	26:35
1	106947260	.	C	A	.	PASS	DP=52;AF=0.404;NP=1;PV=0.0;EFF=synonymous_variant(LOW|SILENT|gtC/gtA|p.Val386Val/c.1158C>A|699|Nell1|protein_coding|CODING|ENSRNOT00000056030|11|1|WARNING_TRANSCRIPT_NO_START_CODON)	AC:DP	21:52
1	108003419	.	A	G	.	PASS	DP=52;AF=0.385;NP=1;PV=0.0;EFF=synonymous_variant(LOW|SILENT|ggA/ggG|p.Gly658Gly/c.1974A>G|834|RGD1564265|protein_coding|CODING|ENSRNOT00000064193|16|1|WARNING_TRANSCRIPT_NO_START_CODON),synonymous_variant(LOW|SILENT|ggA/ggG|p.Gly727Gly/c.2181A>G|903|RGD1564265|protein_coding|CODING|ENSRNOT00000042952|19|1),synonymous_variant(LOW|SILENT|ggA/ggG|p.Gly693Gly/c.2079A>G|770|RGD1564265|protein_coding|CODING|ENSRNOT00000021583|16|1|WARNING_TRANSCRIPT_NO_START_CODON)	AC:DP	20:52
1	108197938	.	A	G	.	PASS	DP=44;AF=0.545;NP=1;PV=2.9072079789683584E-46;EFF=synonymous_variant(LOW|SILENT|tcT/tcC|p.Ser250Ser/c.750T>C|323|ENSRNOG00000031542|protein_coding|CODING|ENSRNOT00000051605|4|1|WARNING_TRANSCRIPT_NO_START_CODON)	AC:DP	24:44
1	108426929	.	C	T	.	PASS	DP=42;AF=0.238;NP=1;PV=5.551115123125783E-16;EFF=synonymous_variant(LOW|SILENT|ccG/ccA|p.Pro10Pro/c.30G>A|67|RGD1559980|protein_coding|CODING|ENSRNOT00000074296|1|1)	AC:DP	10:42
1	113045513	.	G	A	.	PASS	DP=40;AF=0.650;NP=1;PV=6.381069439186092E-54;EFF=synonymous_variant(LOW|SILENT|acG/acA|p.Thr40Thr/c.120G>A|143|ENSRNOG00000047154|protein_coding|CODING|ENSRNOT00000074975|2|1)	AC:DP	26:40
1	113753845	.	A	G	.	PASS	DP=41;AF=0.293;NP=1;PV=2.0569898715169095E-20;EFF=synonymous_variant(LOW|SILENT|ccT/ccC|p.Pro84Pro/c.252T>C|90|ENSRNOG00000050802|protein_coding|CODING|ENSRNOT00000071317|3|1)	AC:DP	12:41
1	115055493	.	G	A	.	PASS	DP=40;AF=0.350;NP=1;PV=1.2695792463774357E-24;EFF=synonymous_variant(LOW|SILENT|cgG/cgA|p.Arg10Arg/c.30G>A|142|Siglech|protein_coding|CODING|ENSRNOT00000032254|1|1|WARNING_TRANSCRIPT_NO_START_CODON)	AC:DP	14:40
1	115207380	.	A	G	.	PASS	DP=62;AF=0.597;NP=1;PV=1.9823809456415898E-73;EFF=synonymous_variant(LOW|SILENT|acA/acG|p.Thr392Thr/c.1176A>G|1024|Tubgcp5|protein_coding|CODING|ENSRNOT00000055989|11|1)	AC:DP	37:62
1	115316984	.	G	C	.	PASS	DP=59;AF=0.559;NP=1;PV=3.581889689075419E-65;EFF=synonymous_variant(LOW|SILENT|ctG/ctC|p.Leu401Leu/c.1203G>C|1253|Cyfip1|protein_coding|CODING|ENSRNOT00000016376|12|1)	AC:DP	33:59
1	115485951	.	G	A	.	PASS	DP=40;AF=0.425;NP=1;PV=1.1102230246251565E-16;EFF=synonymous_variant(LOW|SILENT|gtG/gtA|p.Val66Val/c.198G>A|4779|Herc2|protein_coding|CODING|ENSRNOT00000019245|4|1)	AC:DP	17:40
1	115586989	.	A	G	.	PASS	DP=33;AF=0.303;NP=1;PV=0.0;EFF=synonymous_variant(LOW|SILENT|gcA/gcG|p.Ala3101Ala/c.9303A>G|4779|Herc2|protein_coding|CODING|ENSRNOT00000019245|61|1)	AC:DP	10:33
1	115738071	.	C	A	.	PASS	DP=33;AF=0.273;NP=1;PV=2.7755575615628914E-15;EFF=synonymous_variant(LOW|SILENT|cgC/cgA|p.Arg316Arg/c.948C>A|842|Oca2|protein_coding|CODING|ENSRNOT00000019498|8|1)	AC:DP	9:33
1	115875562	.	T	C	.	PASS	DP=63;AF=0.270;NP=1;PV=0.0;EFF=synonymous_variant(LOW|SILENT|ctT/ctC|p.Leu778Leu/c.2334T>C|842|Oca2|protein_coding|CODING|ENSRNOT00000019498|21|1)	AC:DP	17:63
1	117280998	.	A	C	.	PASS	DP=56;AF=0.304;NP=1;PV=0.0;EFF=synonymous_variant(LOW|SILENT|gcA/gcC|p.Ala524Ala/c.1572A>C|1454|Atp10a|protein_coding|CODING|ENSRNOT00000023888|10|1|WARNING_TRANSCRIPT_NO_START_CODON)	AC:DP	17:56
1	118030132	.	A	G	.	PASS	DP=69;AF=0.681;NP=1;PV=2.0156507721522614E-98;EFF=synonymous_variant(LOW|SILENT|ccA/ccG|p.Pro396Pro/c.1188A>G|722|ENSRNOG00000047696|protein_coding|CODING|ENSRNOT00000048018|5|1),synonymous_variant(LOW|SILENT|ccA/ccG|p.Pro393Pro/c.1179A>G|775|ENSRNOG00000047696|protein_coding|CODING|ENSRNOT00000036807|4|1),synonymous_variant(LOW|SILENT|ccA/ccG|p.Pro405Pro/c.1215A>G|731|ENSRNOG00000047696|protein_coding|CODING|ENSRNOT00000075203|5|1|WARNING_TRANSCRIPT_NO_START_CODON)	AC:DP	47:69
1	124153387	.	G	A	.	PASS	DP=55;AF=0.582;NP=1;PV=2.0755541325782324E-63;EFF=synonymous_variant(LOW|SILENT|ctG/ctA|p.Leu8Leu/c.24G>A|1258|Magel2|protein_coding|CODING|ENSRNOT00000013483|1|1)	AC:DP	32:55
1	125029751	.	A	G	.	PASS	DP=52;AF=0.692;NP=1;PV=2.9334586080466446E-74;EFF=synonymous_variant(LOW|SILENT|tcT/tcC|p.Ser403Ser/c.1209T>C|502|Chrna7|protein_coding|CODING|ENSRNOT00000051883|10|1)	AC:DP	36:52
1	126145176	.	G	A	.	PASS	DP=52;AF=0.673;NP=1;PV=6.421711106428151E-73;EFF=synonymous_variant(LOW|SILENT|ccG/ccA|p.Pro65Pro/c.195G>A|1628|Trpm1|protein_coding|CODING|ENSRNOT00000065343|3|1),synonymous_variant(LOW|SILENT|ccG/ccA|p.Pro65Pro/c.195G>A|1621|Trpm1|protein_coding|CODING|ENSRNOT00000021262|3|1)	AC:DP	35:52
1	126260348	.	A	G	.	PASS	DP=43;AF=0.302;NP=1;PV=2.220446049250313E-16;EFF=synonymous_variant(LOW|SILENT|ggA/ggG|p.Gly194Gly/c.582A>G|771|Mtmr10|protein_coding|CODING|ENSRNOT00000021530|7|1)	AC:DP	13:43
1	126647323	.	C	T	.	PASS	DP=50;AF=0.260;NP=1;PV=0.0;EFF=synonymous_variant(LOW|SILENT|Ctg/Ttg|p.Leu613Leu/c.1837C>T|750|Apba2|protein_coding|CODING|ENSRNOT00000022049|11|1)	AC:DP	13:50
1	126883751	.	C	G	.	PASS	DP=25;AF=0.480;NP=1;PV=0.0;EFF=synonymous_variant(LOW|SILENT|ctG/ctC|p.Leu76Leu/c.228G>C|515|Fam189a1|protein_coding|CODING|ENSRNOT00000031488|2|1)	AC:DP	12:25
1	127248062	.	G	T	.	PASS	DP=33;AF=0.424;NP=1;PV=0.0;EFF=synonymous_variant(LOW|SILENT|cgC/cgA|p.Arg1622Arg/c.4866C>A|1733|Tjp1|protein_coding|CODING|ENSRNOT00000014988|25|1)	AC:DP	14:33
1	127615793	.	C	G	.	PASS	DP=42;AF=0.619;NP=1;PV=4.9429151477457164E-52;EFF=synonymous_variant(LOW|SILENT|gcC/gcG|p.Ala7Ala/c.21C>G|553|Tarsl2|protein_coding|CODING|ENSRNOT00000051000|1|1)	AC:DP	26:42
1	127958471	.	G	A	.	PASS	DP=46;AF=0.543;NP=1;PV=9.700892962536434E-49;EFF=synonymous_variant(LOW|SILENT|gtG/gtA|p.Val416Val/c.1248G>A|856|Pcsk6|protein_coding|CODING|ENSRNOT00000015845|11|1|WARNING_TRANSCRIPT_NO_START_CODON)	AC:DP	25:46
1	128066004	.	C	T	.	PASS	DP=49;AF=0.367;NP=1;PV=1.1102230246251565E-16;EFF=synonymous_variant(LOW|SILENT|acC/acT|p.Thr16Thr/c.48C>T|188|Vimp|protein_coding|CODING|ENSRNOT00000016916|1|1)	AC:DP	18:49
1	128251014	.	C	T	.	PASS	DP=30;AF=0.233;NP=1;PV=1.6241785694148803E-11;EFF=synonymous_variant(LOW|SILENT|ccG/ccA|p.Pro1953Pro/c.5859G>A|2013|Lrrk1|protein_coding|CODING|ENSRNOT00000016959|32|1)	AC:DP	7:30
1	128391936	.	G	A	.	PASS	DP=49;AF=0.429;NP=1;PV=1.1102230246251565E-16;EFF=synonymous_variant(LOW|SILENT|ctC/ctT|p.Leu366Leu/c.1098C>T|512|Aldh1a3|protein_coding|CODING|ENSRNOT00000043019|10|1)	AC:DP	21:49
1	129039151	.	C	G	.	PASS	DP=55;AF=0.455;NP=1;PV=7.149419067236874E-46;EFF=synonymous_variant(LOW|SILENT|gtC/gtG|p.Val442Val/c.1326C>G|1122|Adamts17|protein_coding|CODING|ENSRNOT00000055877|10|1)	AC:DP	25:55
1	129190692	.	C	T	.	PASS	DP=71;AF=0.394;NP=1;PV=0.0;EFF=synonymous_variant(LOW|SILENT|acC/acT|p.Thr1029Thr/c.3087C>T|1122|Adamts17|protein_coding|CODING|ENSRNOT00000055877|22|1)	AC:DP	28:71
1	129306262	.	T	C	.	PASS	DP=44;AF=0.591;NP=1;PV=2.8257908387949447E-52;EFF=synonymous_variant(LOW|SILENT|ccA/ccG|p.Pro193Pro/c.579A>G|495|Mef2a|protein_coding|CODING|ENSRNOT00000072915|6|1),synonymous_variant(LOW|SILENT|ccA/ccG|p.Pro193Pro/c.579A>G|503|Mef2a|protein_coding|CODING|ENSRNOT00000070864|6|1)	AC:DP	26:44
1	129569522	.	T	C	.	PASS	DP=54;AF=0.315;NP=1;PV=0.0;EFF=synonymous_variant(LOW|SILENT|ctA/ctG|p.Leu271Leu/c.813A>G|367|Lrrc28|protein_coding|CODING|ENSRNOT00000033858|8|1)	AC:DP	17:54
1	129760659	.	C	T	.	PASS	DP=53;AF=0.585;NP=1;PV=5.822166880655788E-62;EFF=synonymous_variant(LOW|SILENT|gtG/gtA|p.Val1476Val/c.4428G>A|1557|Synm|protein_coding|CODING|ENSRNOT00000050832|4|1)	AC:DP	31:53
1	130201266	.	G	C	.	PASS	DP=41;AF=0.415;NP=1;PV=2.220446049250313E-16;EFF=synonymous_variant(LOW|SILENT|ccG/ccC|p.Pro242Pro/c.726G>C|1370|Igf1r|protein_coding|CODING|ENSRNOT00000019267|3|1)	AC:DP	17:41
1	130384503	.	C	G	.	PASS	DP=24;AF=0.208;NP=1;PV=2.001104559834488E-8;EFF=synonymous_variant(LOW|SILENT|ggC/ggG|p.Gly161Gly/c.483C>G|244|Fam169b|protein_coding|CODING|ENSRNOT00000040147|4|1|WARNING_TRANSCRIPT_NO_START_CODON)	AC:DP	5:24
1	130823824	.	C	T	.	PASS	DP=64;AF=0.453;NP=1;PV=0.0;EFF=synonymous_variant(LOW|SILENT|acG/acA|p.Thr151Thr/c.453G>A|300|Arrdc4|protein_coding|CODING|ENSRNOT00000051402|4|1)	AC:DP	29:64
1	132491173	.	C	T	.	PASS	DP=61;AF=0.426;NP=1;PV=1.1102230246251565E-16;EFF=synonymous_variant(LOW|SILENT|ctG/ctA|p.Leu252Leu/c.756G>A|414|Nr2f2|protein_coding|CODING|ENSRNOT00000014152|2|1)	AC:DP	26:61
1	134391383	.	G	A	.	PASS	DP=40;AF=0.475;NP=1;PV=2.2215544739642833E-36;EFF=synonymous_variant(LOW|SILENT|gtC/gtT|p.Val758Val/c.2274C>T|872|Mctp2|protein_coding|CODING|ENSRNOT00000046645|19|1)	AC:DP	19:40
1	134530955	.	G	A	.	PASS	DP=63;AF=0.381;NP=1;PV=0.0;EFF=synonymous_variant(LOW|SILENT|cgC/cgT|p.Arg198Arg/c.594C>T|872|Mctp2|protein_coding|CODING|ENSRNOT00000046645|3|1)	AC:DP	24:63
1	135757975	.	C	T	.	PASS	DP=67;AF=0.507;NP=1;PV=6.632707700067544E-64;EFF=synonymous_variant(LOW|SILENT|ccC/ccT|p.Pro74Pro/c.222C>T|449|Rgma|protein_coding|CODING|ENSRNOT00000068766|3|1)	AC:DP	34:67
1	136107345	.	G	A	.	PASS	DP=39;AF=0.231;NP=1;PV=2.5757174171303632E-14;EFF=synonymous_variant(LOW|SILENT|ccG/ccA|p.Pro8Pro/c.24G>A|152|Fam174b|protein_coding|CODING|ENSRNOT00000016481|1|1)	AC:DP	9:39
1	136371551	.	A	C	.	PASS	DP=63;AF=0.349;NP=1;PV=0.0;EFF=synonymous_variant(LOW|SILENT|gcT/gcG|p.Ala236Ala/c.708T>G|342|St8sia2|protein_coding|CODING|ENSRNOT00000016427|5|1|WARNING_TRANSCRIPT_NO_START_CODON)	AC:DP	22:63
1	136846261	.	A	G	.	PASS	DP=60;AF=0.517;NP=1;PV=2.5715788627838007E-59;EFF=synonymous_variant(LOW|SILENT|gcT/gcC|p.Ala358Ala/c.1074T>C|710|Slco3a1|protein_coding|CODING|ENSRNOT00000043854|5|1)	AC:DP	31:60
1	137016964	.	G	T	.	PASS	DP=52;AF=0.712;NP=1;PV=1.590028967772514E-78;EFF=synonymous_variant(LOW|SILENT|gcC/gcA|p.Ala144Ala/c.432C>A|710|Slco3a1|protein_coding|CODING|ENSRNOT00000043854|2|1)	AC:DP	37:52
1	137660218	.	A	G	.	PASS	DP=56;AF=0.429;NP=1;PV=9.955919686086175E-44;EFF=synonymous_variant(LOW|SILENT|ctT/ctC|p.Leu658Leu/c.1974T>C|683|Sv2b|protein_coding|CODING|ENSRNOT00000015084|14|1)	AC:DP	24:56
1	138171359	.	T	C	.	PASS	DP=33;AF=0.515;NP=1;PV=1.4854569474410407E-33;EFF=synonymous_variant(LOW|SILENT|ctT/ctC|p.Leu595Leu/c.1785T>C|2760|Akap13|protein_coding|CODING|ENSRNOT00000014802|7|1)	AC:DP	17:33
1	138305195	.	G	A	.	PASS	DP=41;AF=0.463;NP=1;PV=0.0;EFF=synonymous_variant(LOW|SILENT|gtG/gtA|p.Val2474Val/c.7422G>A|2760|Akap13|protein_coding|CODING|ENSRNOT00000014802|35|1)	AC:DP	19:41
1	139326996	.	A	C	.	PASS	DP=39;AF=0.641;NP=1;PV=7.166404101084725E-52;EFF=synonymous_variant(LOW|SILENT|cgA/cgC|p.Arg788Arg/c.2364A>C|874|Agbl1|protein_coding|CODING|ENSRNOT00000031334|15|1|WARNING_TRANSCRIPT_NO_START_CODON)	AC:DP	25:39
1	140868517	.	T	C	.	PASS	DP=41;AF=0.463;NP=1;PV=4.026779068043578E-36;EFF=synonymous_variant(LOW|SILENT|cgA/cgG|p.Arg825Arg/c.2475A>G|850|Ntrk3|protein_coding|CODING|ENSRNOT00000046849|18|1),synonymous_variant(LOW|SILENT|cgA/cgG|p.Arg814Arg/c.2442A>G|839|Ntrk3|protein_coding|CODING|ENSRNOT00000045165|18|1),synonymous_variant(LOW|SILENT|cgA/cgG|p.Arg800Arg/c.2400A>G|825|Ntrk3|protein_coding|CODING|ENSRNOT00000041839|17|1)	AC:DP	19:41
1	141108867	.	A	G	.	PASS	DP=59;AF=0.542;NP=1;PV=1.355969307818196E-60;EFF=synonymous_variant(LOW|SILENT|ggT/ggC|p.Gly457Gly/c.1371T>C|612|Ntrk3|protein_coding|CODING|ENSRNOT00000025536|11|1),synonymous_variant(LOW|SILENT|ggT/ggC|p.Gly457Gly/c.1371T>C|567|Ntrk3|protein_coding|CODING|ENSRNOT00000046080|11|1),synonymous_variant(LOW|SILENT|ggT/ggC|p.Gly457Gly/c.1371T>C|850|Ntrk3|protein_coding|CODING|ENSRNOT00000046849|11|1),synonymous_variant(LOW|SILENT|ggT/ggC|p.Gly457Gly/c.1371T>C|562|Ntrk3|protein_coding|CODING|ENSRNOT00000047776|11|1),synonymous_variant(LOW|SILENT|ggT/ggC|p.Gly457Gly/c.1371T>C|839|Ntrk3|protein_coding|CODING|ENSRNOT00000045165|11|1),synonymous_variant(LOW|SILENT|ggT/ggC|p.Gly457Gly/c.1371T>C|825|Ntrk3|protein_coding|CODING|ENSRNOT00000041839|11|1)	AC:DP	32:59
1	141445616	.	T	A	.	PASS	DP=52;AF=0.250;NP=1;PV=0.0;EFF=synonymous_variant(LOW|SILENT|ctA/ctT|p.Leu203Leu/c.609A>T|277|Mrpl46|protein_coding|CODING|ENSRNOT00000067172|4|1)	AC:DP	13:52
1	141763552	.	C	G	.	PASS	DP=41;AF=0.390;NP=1;PV=1.1102230246251565E-16;EFF=synonymous_variant(LOW|SILENT|acC/acG|p.Thr145Thr/c.435C>G|2159|Acan|protein_coding|CODING|ENSRNOT00000047848|3|1),synonymous_variant(LOW|SILENT|acC/acG|p.Thr145Thr/c.435C>G|2121|Acan|protein_coding|CODING|ENSRNOT00000049681|3|1)	AC:DP	16:41
1	142036049	.	G	A	.	PASS	DP=50;AF=0.360;NP=1;PV=0.0;EFF=synonymous_variant(LOW|SILENT|acG/acA|p.Thr182Thr/c.546G>A|425|Abhd2|protein_coding|CODING|ENSRNOT00000023506|6|1)	AC:DP	18:50
1	142139320	.	G	A	.	PASS	DP=51;AF=0.333;NP=1;PV=0.0;EFF=synonymous_variant(LOW|SILENT|cgC/cgT|p.Arg830Arg/c.2490C>T|1216|Polg|protein_coding|CODING|ENSRNOT00000044567|15|1)	AC:DP	17:51
1	142494503	.	C	A	.	PASS	DP=78;AF=0.462;NP=1;PV=1.1102230246251565E-16;EFF=synonymous_variant(LOW|SILENT|acG/acT|p.Thr68Thr/c.204G>T|242|Mesp1|protein_coding|CODING|ENSRNOT00000020117|1|1)	AC:DP	36:78
1	142626370	.	G	A	.	PASS	DP=51;AF=0.373;NP=1;PV=0.0;EFF=synonymous_variant(LOW|SILENT|Cta/Tta|p.Leu116Leu/c.346C>T|225|RGD1311021|protein_coding|CODING|ENSRNOT00000019568|4|1)	AC:DP	19:51
1	142816211	.	C	T	.	PASS	DP=40;AF=0.525;NP=1;PV=3.58172753309387E-41;EFF=synonymous_variant(LOW|SILENT|gtC/gtT|p.Val132Val/c.396C>T|687|Zfp710|protein_coding|CODING|ENSRNOT00000064034|1|1)	AC:DP	21:40
1	142962034	.	G	C	.	PASS	DP=40;AF=0.200;NP=1;PV=1.8558488079634117E-12;EFF=synonymous_variant(LOW|SILENT|ggG/ggC|p.Gly327Gly/c.981G>C|548|Sema4b|protein_coding|CODING|ENSRNOT00000030914|8|1)	AC:DP	8:40
1	143063522	.	G	C	.	PASS	DP=43;AF=0.279;NP=1;PV=0.0;EFF=synonymous_variant(LOW|SILENT|gcC/gcG|p.Ala246Ala/c.738C>G|378|Rccd1|protein_coding|CODING|ENSRNOT00000029471|4|1),downstream_gene_variant(MODIFIER||2516||606|Prc1|protein_coding|CODING|ENSRNOT00000017532||1)	AC:DP	12:43
1	143252786	.	T	A	.	PASS	DP=48;AF=0.729;NP=1;PV=9.759700438880871E-75;EFF=synonymous_variant(LOW|SILENT|tcA/tcT|p.Ser452Ser/c.1356A>T|1404|Blm|protein_coding|CODING|ENSRNOT00000015065|6|1|WARNING_TRANSCRIPT_NO_START_CODON)	AC:DP	35:48
1	143500526	.	G	A	.	PASS	DP=30;AF=0.433;NP=1;PV=2.220446049250313E-16;EFF=synonymous_variant(LOW|SILENT|tcC/tcT|p.Ser998Ser/c.2994C>T|1657|Iqgap1|protein_coding|CODING|ENSRNOT00000018021|25|1)	AC:DP	13:30
1	143633728	.	T	C	.	PASS	DP=27;AF=0.481;NP=1;PV=0.0;EFF=synonymous_variant(LOW|SILENT|gcT/gcC|p.Ala3Ala/c.9T>C|614|Zscan2|protein_coding|CODING|ENSRNOT00000034267|1|1)	AC:DP	13:27
1	143837931	.	A	C	.	PASS	DP=51;AF=0.667;NP=1;PV=1.9804248891900295E-70;EFF=synonymous_variant(LOW|SILENT|acA/acC|p.Thr82Thr/c.246A>C|1684|Alpk3|protein_coding|CODING|ENSRNOT00000015898|3|1)	AC:DP	34:51
1	144077514	.	T	C	.	PASS	DP=48;AF=0.500;NP=1;PV=0.0;EFF=synonymous_variant(LOW|SILENT|acT/acC|p.Thr335Thr/c.1005T>C|823|Pde8a|protein_coding|CODING|ENSRNOT00000025797|11|1)	AC:DP	24:48
1	144230633	.	A	G	.	PASS	DP=61;AF=0.492;NP=1;PV=0.0;EFF=synonymous_variant(LOW|SILENT|tcT/tcC|p.Ser773Ser/c.2319T>C|1082|Ap3b2|protein_coding|CODING|ENSRNOT00000026030|19|1)	AC:DP	30:61
1	144335823	.	G	A	.	PASS	DP=61;AF=0.230;NP=1;PV=1.1102230246251565E-16;EFF=synonymous_variant(LOW|SILENT|gcC/gcT|p.Ala145Ala/c.435C>T|746|Fsd2|protein_coding|CODING|ENSRNOT00000026089|1|1)	AC:DP	14:61
1	144581968	.	C	T	.	PASS	DP=35;AF=0.229;NP=1;PV=4.853895063661184E-13;EFF=synonymous_variant(LOW|SILENT|gcG/gcA|p.Ala183Ala/c.549G>A|488|Btbd1|protein_coding|CODING|ENSRNOT00000026595|3|1)	AC:DP	8:35
1	145232678	.	A	G	.	PASS	DP=64;AF=0.578;NP=1;PV=2.1437999686148255E-73;EFF=synonymous_variant(LOW|SILENT|acA/acG|p.Thr69Thr/c.207A>G|1705|Adamtsl3|protein_coding|CODING|ENSRNOT00000032106|3|1)	AC:DP	37:64
1	145440112	.	C	T	.	PASS	DP=67;AF=0.209;NP=1;PV=0.0;EFF=synonymous_variant(LOW|SILENT|Cta/Tta|p.Leu871Leu/c.2611C>T|1705|Adamtsl3|protein_coding|CODING|ENSRNOT00000032106|20|1)	AC:DP	14:67
1	145552763	.	G	C	.	PASS	DP=39;AF=0.436;NP=1;PV=0.0;EFF=synonymous_variant(LOW|SILENT|ctG/ctC|p.Leu90Leu/c.270G>C|1127|Eftud1|protein_coding|CODING|ENSRNOT00000047408|5|1)	AC:DP	17:39
1	145663373	.	C	T	.	PASS	DP=52;AF=0.288;NP=1;PV=0.0;EFF=synonymous_variant(LOW|SILENT|gcC/gcT|p.Ala1008Ala/c.3024C>T|1127|Eftud1|protein_coding|CODING|ENSRNOT00000047408|19|1)	AC:DP	15:52
1	146652061	.	C	T	.	PASS	DP=31;AF=0.387;NP=1;PV=0.0;EFF=synonymous_variant(LOW|SILENT|Ctg/Ttg|p.Leu92Leu/c.274C>T|1101|Tmc3|protein_coding|CODING|ENSRNOT00000037996|3|1)	AC:DP	12:31
1	146836749	.	G	A	.	PASS	DP=49;AF=0.327;NP=1;PV=3.3306690738754696E-16;EFF=synonymous_variant(LOW|SILENT|gcC/gcT|p.Ala250Ala/c.750C>T|303|RGD1310371|protein_coding|CODING|ENSRNOT00000016433|7|1)	AC:DP	16:49
1	146957617	.	C	G	.	PASS	DP=68;AF=0.397;NP=1;PV=0.0;EFF=synonymous_variant(LOW|SILENT|tcG/tcC|p.Ser184Ser/c.552G>C|362|Mesdc1|protein_coding|CODING|ENSRNOT00000016455|1|1)	AC:DP	27:68
1	147067397	.	A	G	.	PASS	DP=50;AF=0.240;NP=1;PV=1.4020589603214752E-18;EFF=synonymous_variant(LOW|SILENT|gcT/gcC|p.Ala28Ala/c.84T>C|1361|RGD1305254|protein_coding|CODING|ENSRNOT00000036343|1|1)	AC:DP	12:50
1	147218045	.	G	A	.	PASS	DP=25;AF=0.720;NP=1;PV=6.975143113378072E-39;EFF=synonymous_variant(LOW|SILENT|ccC/ccT|p.Pro47Pro/c.141C>T|320|Abhd17c|protein_coding|CODING|ENSRNOT00000017362|1|1)	AC:DP	18:25
1	147348364	.	G	T	.	PASS	DP=47;AF=0.383;NP=1;PV=0.0;EFF=synonymous_variant(LOW|SILENT|gcC/gcA|p.Ala519Ala/c.1557C>A|701|Arnt2|protein_coding|CODING|ENSRNOT00000017636|15|1)	AC:DP	18:47
1	149594789	.	G	A	.	PASS	DP=31;AF=0.258;NP=1;PV=1.3999912340523224E-13;EFF=synonymous_variant(LOW|SILENT|gtC/gtT|p.Val125Val/c.375C>T|330|ENSRNOG00000049488|protein_coding|CODING|ENSRNOT00000045755|2|1|WARNING_TRANSCRIPT_NO_START_CODON)	AC:DP	8:31
1	152739163	.	C	A	.	PASS	DP=40;AF=0.850;NP=1;PV=7.932914297526797E-77;EFF=synonymous_variant(LOW|SILENT|acC/acA|p.Thr286Thr/c.858C>A|766|Pdzd4|protein_coding|CODING|ENSRNOT00000056376|8|1),downstream_gene_variant(MODIFIER||4682||173|Ssr4|protein_coding|CODING|ENSRNOT00000064213||1)	AC:DP	34:40
1	154707619	.	C	T	.	PASS	DP=21;AF=0.286;NP=1;PV=1.1380785203130017E-10;EFF=synonymous_variant(LOW|SILENT|gcG/gcA|p.Ala46Ala/c.138G>A|172|Vbp1|protein_coding|CODING|ENSRNOT00000072973|2|1)	AC:DP	6:21
1	157385760	.	G	T	.	PASS	DP=35;AF=0.257;NP=1;PV=4.9960036108132044E-15;EFF=synonymous_variant(LOW|SILENT|ccC/ccA|p.Pro384Pro/c.1152C>A|530|Tyr|protein_coding|CODING|ENSRNOT00000021971|3|1)	AC:DP	9:35
1	157749880	.	G	A	.	PASS	DP=41;AF=0.732;NP=1;PV=1.1715497708780341E-63;EFF=synonymous_variant(LOW|SILENT|gtG/gtA|p.Val272Val/c.816G>A|1203|Grm5|protein_coding|CODING|ENSRNOT00000022060|2|1),synonymous_variant(LOW|SILENT|gtG/gtA|p.Val272Val/c.816G>A|1171|Grm5|protein_coding|CODING|ENSRNOT00000050639|2|1)	AC:DP	30:41
1	158041239	.	G	A	.	PASS	DP=52;AF=0.423;NP=1;PV=0.0;EFF=synonymous_variant(LOW|SILENT|cgG/cgA|p.Arg604Arg/c.1812G>A|1203|Grm5|protein_coding|CODING|ENSRNOT00000022060|7|1),synonymous_variant(LOW|SILENT|cgG/cgA|p.Arg604Arg/c.1812G>A|1171|Grm5|protein_coding|CODING|ENSRNOT00000050639|7|1)	AC:DP	22:52
1	158251534	.	T	C	.	PASS	DP=33;AF=0.394;NP=1;PV=0.0;EFF=synonymous_variant(LOW|SILENT|tcT/tcC|p.Ser164Ser/c.492T>C|462|Ctsc|protein_coding|CODING|ENSRNOT00000022342|4|1)	AC:DP	13:33
1	158386104	.	G	C	.	PASS	DP=65;AF=0.400;NP=1;PV=0.0;EFF=synonymous_variant(LOW|SILENT|acG/acC|p.Thr57Thr/c.171G>C|211|Rab38|protein_coding|CODING|ENSRNOT00000022538|1|1)	AC:DP	26:65
1	159893443	.	G	C	.	PASS	DP=56;AF=0.607;NP=1;PV=1.3722201862557323E-67;EFF=synonymous_variant(LOW|SILENT|gcG/gcC|p.Ala76Ala/c.228G>C|538|Fzd4|protein_coding|CODING|ENSRNOT00000023205|1|1)	AC:DP	34:56
1	160038376	.	T	C	.	PASS	DP=68;AF=0.324;NP=1;PV=0.0;EFF=synonymous_variant(LOW|SILENT|gtA/gtG|p.Val214Val/c.642A>G|383|Prss23|protein_coding|CODING|ENSRNOT00000023239|2|1)	AC:DP	22:68
1	160253280	.	C	T	.	PASS	DP=57;AF=0.246;NP=1;PV=2.220446049250313E-16;EFF=synonymous_variant(LOW|SILENT|gtC/gtT|p.Val88Val/c.264C>T|605|Me3|protein_coding|CODING|ENSRNOT00000023329|3|1)	AC:DP	14:57
1	160494549	.	G	C	.	PASS	DP=31;AF=0.258;NP=1;PV=1.5087930904655877E-13;EFF=synonymous_variant(LOW|SILENT|ggC/ggG|p.Gly384Gly/c.1152C>G|441|Eed|protein_coding|CODING|ENSRNOT00000024082|11|1)	AC:DP	8:31
1	162520007	.	T	C	.	PASS	DP=25;AF=0.480;NP=1;PV=0.0;EFF=synonymous_variant(LOW|SILENT|acT/acC|p.Thr172Thr/c.516T>C|229|Tmem126b|protein_coding|CODING|ENSRNOT00000038279|5|1)	AC:DP	12:25
1	164164619	.	A	G	.	PASS	DP=36;AF=0.694;NP=1;PV=4.826423385121119E-53;EFF=synonymous_variant(LOW|SILENT|tcA/tcG|p.Ser124Ser/c.372A>G|419|Fam181b|protein_coding|CODING|ENSRNOT00000014284|1|1),synonymous_variant(LOW|SILENT|gcT/gcC|p.Ala51Ala/c.153T>C|235|Gm9934|protein_coding|CODING|ENSRNOT00000014369|1|1)	AC:DP	25:36
1	167733346	.	A	G	.	PASS	DP=69;AF=0.261;NP=1;PV=2.220446049250313E-16;EFF=synonymous_variant(LOW|SILENT|tcA/tcG|p.Ser50Ser/c.150A>G|2794|Tenm4|protein_coding|CODING|ENSRNOT00000015181|3|1)	AC:DP	18:69
1	167894869	.	A	C	.	PASS	DP=42;AF=0.262;NP=1;PV=0.0;EFF=synonymous_variant(LOW|SILENT|tcA/tcC|p.Ser375Ser/c.1125A>C|2794|Tenm4|protein_coding|CODING|ENSRNOT00000015181|7|1)	AC:DP	11:42
1	168030614	.	C	T	.	PASS	DP=71;AF=0.211;NP=1;PV=0.0;EFF=synonymous_variant(LOW|SILENT|Ctg/Ttg|p.Leu997Leu/c.2989C>T|2794|Tenm4|protein_coding|CODING|ENSRNOT00000015181|19|1)	AC:DP	15:71
1	168492717	.	T	G	.	PASS	DP=71;AF=0.282;NP=1;PV=2.220446049250313E-16;EFF=synonymous_variant(LOW|SILENT|ccA/ccC|p.Pro826Pro/c.2478A>C|1007|Usp35|protein_coding|CODING|ENSRNOT00000031161|9|1)	AC:DP	20:71
1	168658418	.	G	A	.	PASS	DP=32;AF=0.469;NP=1;PV=6.492912708107978E-29;EFF=synonymous_variant(LOW|SILENT|ccG/ccA|p.Pro34Pro/c.102G>A|964|Ints4|protein_coding|CODING|ENSRNOT00000016770|2|1)	AC:DP	15:32
1	168848236	.	A	G	.	PASS	DP=39;AF=0.692;NP=1;PV=2.1539125915544848E-57;EFF=synonymous_variant(LOW|SILENT|gcA/gcG|p.Ala766Ala/c.2298A>G|1444|Rsf1|protein_coding|CODING|ENSRNOT00000037050|6|1)	AC:DP	27:39
1	169218148	.	T	C	.	PASS	DP=52;AF=0.231;NP=1;PV=1.9761479559724594E-18;EFF=synonymous_variant(LOW|SILENT|ccA/ccG|p.Pro1687Pro/c.5061A>G|2177|Myo7a|protein_coding|CODING|ENSRNOT00000019053|38|1)	AC:DP	12:52
1	169351132	.	G	A	.	PASS	DP=54;AF=0.204;NP=1;PV=2.220446049250313E-16;EFF=synonymous_variant(LOW|SILENT|ccC/ccT|p.Pro381Pro/c.1143C>T|392|B3gnt6|protein_coding|CODING|ENSRNOT00000046850|2|1)	AC:DP	11:54
1	169525516	.	G	A	.	PASS	DP=60;AF=0.200;NP=1;PV=0.0;EFF=synonymous_variant(LOW|SILENT|ggC/ggT|p.Gly312Gly/c.936C>T|353|Tsku|protein_coding|CODING|ENSRNOT00000034843|2|1)	AC:DP	12:60
1	169633837	.	C	T	.	PASS	DP=36;AF=0.639;NP=1;PV=4.4099886895056876E-48;EFF=synonymous_variant(LOW|SILENT|acC/acT|p.Thr1056Thr/c.3168C>T|1110|Gucy2e|protein_coding|CODING|ENSRNOT00000020513|17|1)	AC:DP	23:36
1	169879548	.	C	T	.	PASS	DP=54;AF=0.370;NP=1;PV=1.1102230246251565E-16;EFF=synonymous_variant(LOW|SILENT|Ctg/Ttg|p.Leu169Leu/c.505C>T|757|Prkrir|protein_coding|CODING|ENSRNOT00000021228|5|1)	AC:DP	20:54
1	170009990	.	G	C	.	PASS	DP=57;AF=0.368;NP=1;PV=0.0;EFF=synonymous_variant(LOW|SILENT|gtG/gtC|p.Val114Val/c.342G>C|354|Wnt11|protein_coding|CODING|ENSRNOT00000021674|3|1)	AC:DP	21:57
1	170476496	.	A	G	.	PASS	DP=37;AF=0.622;NP=1;PV=7.438245672396474E-47;EFF=synonymous_variant(LOW|SILENT|tcA/tcG|p.Ser136Ser/c.408A>G|525|Map6|protein_coding|CODING|ENSRNOT00000034389|3|1)	AC:DP	23:37
1	170766998	.	T	C	.	PASS	DP=53;AF=0.283;NP=1;PV=0.0;EFF=synonymous_variant(LOW|SILENT|ggT/ggC|p.Gly316Gly/c.948T>C|418|Arrb1|protein_coding|CODING|ENSRNOT00000043554|12|1)	AC:DP	15:53
1	171037661	.	G	A	.	PASS	DP=23;AF=0.435;NP=1;PV=0.0;EFF=synonymous_variant(LOW|SILENT|tcC/tcT|p.Ser161Ser/c.483C>T|226|Spcs2|protein_coding|CODING|ENSRNOT00000024772|4|1)	AC:DP	10:23
1	171179477	.	C	G	.	PASS	DP=23;AF=0.652;NP=1;PV=7.111342645980875E-32;EFF=synonymous_variant(LOW|SILENT|ccG/ccC|p.Pro148Pro/c.444G>C|694|Rnf169|protein_coding|CODING|ENSRNOT00000029629|1|1)	AC:DP	15:23
1	171286289	.	C	T	.	PASS	DP=44;AF=0.409;NP=1;PV=1.1102230246251565E-16;EFF=synonymous_variant(LOW|SILENT|ggG/ggA|p.Gly442Gly/c.1326G>A|462|Pold3|protein_coding|CODING|ENSRNOT00000024875|12|1)	AC:DP	18:44
1	171396752	.	T	G	.	PASS	DP=36;AF=0.472;NP=1;PV=1.2265977496814938E-32;EFF=synonymous_variant(LOW|SILENT|acT/acG|p.Thr3Thr/c.9T>G|107|Kcne3|protein_coding|CODING|ENSRNOT00000048437|2|1)	AC:DP	17:36
1	171508644	.	G	A	.	PASS	DP=60;AF=0.333;NP=1;PV=2.220446049250313E-16;EFF=synonymous_variant(LOW|SILENT|ccG/ccA|p.Pro202Pro/c.606G>A|544|P4ha3|protein_coding|CODING|ENSRNOT00000046943|4|1)	AC:DP	20:60
1	171635808	.	T	C	.	PASS	DP=52;AF=0.615;NP=1;PV=1.4056351601595729E-64;EFF=synonymous_variant(LOW|SILENT|gcT/gcC|p.Ala1173Ala/c.3519T>C|2319|C2cd3|protein_coding|CODING|ENSRNOT00000023802|20|1)	AC:DP	32:52
1	172072146	.	G	A	.	PASS	DP=33;AF=0.212;NP=1;PV=2.757094552663375E-11;EFF=synonymous_variant(LOW|SILENT|ccG/ccA|p.Pro242Pro/c.726G>A|244|Fam168a|protein_coding|CODING|ENSRNOT00000025827|8|1)	AC:DP	7:33
1	172583419	.	G	A	.	PASS	DP=61;AF=0.311;NP=1;PV=1.1102230246251565E-16;EFF=synonymous_variant(LOW|SILENT|gcG/gcA|p.Ala556Ala/c.1668G>A|580|Fchsd2|protein_coding|CODING|ENSRNOT00000042524|19|1)	AC:DP	19:61
1	172688952	.	T	C	.	PASS	DP=46;AF=0.261;NP=1;PV=1.6345251992607384E-19;EFF=synonymous_variant(LOW|SILENT|gcT/gcC|p.Ala384Ala/c.1152T>C|1443|Arap1|protein_coding|CODING|ENSRNOT00000030037|9|1),synonymous_variant(LOW|SILENT|gcT/gcC|p.Ala384Ala/c.1152T>C|1454|Arap1|protein_coding|CODING|ENSRNOT00000026448|9|1)	AC:DP	12:46
1	172805760	.	C	T	.	PASS	DP=30;AF=0.433;NP=1;PV=0.0;EFF=synonymous_variant(LOW|SILENT|acC/acT|p.Thr203Thr/c.609C>T|935|Pde2a|protein_coding|CODING|ENSRNOT00000026586|8|1)	AC:DP	13:30
1	173032019	.	A	C	.	PASS	DP=38;AF=0.368;NP=1;PV=0.0;EFF=synonymous_variant(LOW|SILENT|ccA/ccC|p.Pro308Pro/c.924A>C|677|Clpb|protein_coding|CODING|ENSRNOT00000026665|8|1)	AC:DP	14:38
1	173256739	.	G	A	.	PASS	DP=45;AF=0.267;NP=1;PV=1.1102230246251565E-16;EFF=synonymous_variant(LOW|SILENT|ccG/ccA|p.Pro44Pro/c.132G>A|2078|Numa1|protein_coding|CODING|ENSRNOT00000000474|2|1|WARNING_TRANSCRIPT_NO_START_CODON)	AC:DP	12:45
1	173362828	.	C	T	.	PASS	DP=49;AF=0.327;NP=1;PV=0.0;EFF=synonymous_variant(LOW|SILENT|gcC/gcT|p.Ala234Ala/c.702C>T|407|TRPC2|protein_coding|CODING|ENSRNOT00000027358|7|1),synonymous_variant(LOW|SILENT|gcC/gcT|p.Ala142Ala/c.426C>T|1170|TRPC2|protein_coding|CODING|ENSRNOT00000048172|4|1)	AC:DP	16:49
1	173521822	.	C	T	.	PASS	DP=64;AF=0.406;NP=1;PV=0.0;EFF=synonymous_variant(LOW|SILENT|Ctg/Ttg|p.Leu125Leu/c.373C>T|254|Pgap2|protein_coding|CODING|ENSRNOT00000027628|5|1),synonymous_variant(LOW|SILENT|Ctg/Ttg|p.Leu125Leu/c.373C>T|253|Pgap2|protein_coding|CODING|ENSRNOT00000055235|5|1),downstream_gene_variant(MODIFIER||2933||191|Rhog|protein_coding|CODING|ENSRNOT00000027641||1)	AC:DP	26:64
1	173737338	.	C	T	.	PASS	DP=33;AF=0.333;NP=1;PV=2.220446049250313E-16;EFF=synonymous_variant(LOW|SILENT|ggC/ggT|p.Gly259Gly/c.777C>T|792|Rrm1|protein_coding|CODING|ENSRNOT00000074058|8|1)	AC:DP	11:33
1	175490989	.	G	A	.	PASS	DP=54;AF=0.241;NP=1;PV=0.0;EFF=synonymous_variant(LOW|SILENT|acC/acT|p.Thr118Thr/c.354C>T|612|Ubqlnl|protein_coding|CODING|ENSRNOT00000022852|1|1),downstream_gene_variant(MODIFIER||3594||521|RGD1310717|protein_coding|CODING|ENSRNOT00000022992||1)	AC:DP	13:54
1	176375235	.	T	C	.	PASS	DP=40;AF=0.125;NP=1;PV=3.0049463439763E-7;EFF=synonymous_variant(LOW|SILENT|ggT/ggC|p.Gly255Gly/c.765T>C|298|Vom1r1|protein_coding|CODING|ENSRNOT00000049049|1|1)	AC:DP	5:40
1	177277513	.	A	G	.	PASS	DP=71;AF=0.577;NP=1;PV=1.6485999909165621E-80;EFF=synonymous_variant(LOW|SILENT|cgA/cgG|p.Arg201Arg/c.603A>G|452|Cckbr|protein_coding|CODING|ENSRNOT00000024077|3|1)	AC:DP	41:71
1	177389892	.	G	C	.	PASS	DP=71;AF=0.662;NP=1;PV=1.8294678056063625E-95;EFF=synonymous_variant(LOW|SILENT|gcG/gcC|p.Ala71Ala/c.213G>C|627|Smpd1|protein_coding|CODING|ENSRNOT00000024224|1|1),downstream_gene_variant(MODIFIER||3644||711|Apbb1|protein_coding|CODING|ENSRNOT00000024402||1)	AC:DP	47:71
1	177599439	.	G	A	.	PASS	DP=51;AF=0.588;NP=1;PV=1.3416633024958395E-59;EFF=synonymous_variant(LOW|SILENT|ctC/ctT|p.Leu61Leu/c.183C>T|563|Tpp1|protein_coding|CODING|ENSRNOT00000026280|3|1),downstream_gene_variant(MODIFIER||1395||3291|Dchs1|protein_coding|CODING|ENSRNOT00000042865||1)	AC:DP	30:51
1	178327048	.	A	G	.	PASS	DP=59;AF=0.390;NP=1;PV=2.220446049250313E-16;EFF=synonymous_variant(LOW|SILENT|gcA/gcG|p.Ala540Ala/c.1620A>G|991|Nlrp14|protein_coding|CODING|ENSRNOT00000051854|2|1),synonymous_variant(LOW|SILENT|gcA/gcG|p.Ala414Ala/c.1242A>G|654|Nlrp14|protein_coding|CODING|ENSRNOT00000071445|4|1|WARNING_TRANSCRIPT_NO_START_CODON)	AC:DP	23:59
1	178714362	.	G	A	.	PASS	DP=56;AF=0.304;NP=1;PV=1.1102230246251565E-16;EFF=synonymous_variant(LOW|SILENT|gcG/gcA|p.Ala387Ala/c.1161G>A|491|Syt9|protein_coding|CODING|ENSRNOT00000026607|4|1)	AC:DP	17:56
1	178814938	.	A	C	.	PASS	DP=38;AF=0.263;NP=1;PV=0.0;EFF=synonymous_variant(LOW|SILENT|tcA/tcC|p.Ser307Ser/c.921A>C|402|Olfml1|protein_coding|CODING|ENSRNOT00000050951|3|1),upstream_gene_variant(MODIFIER||4047||876|Ppfibp2|protein_coding|CODING|ENSRNOT00000047831||1)	AC:DP	10:38
1	178919536	.	G	A	.	PASS	DP=46;AF=0.696;NP=1;PV=3.929628858011775E-68;EFF=synonymous_variant(LOW|SILENT|ctG/ctA|p.Leu170Leu/c.510G>A|876|Ppfibp2|protein_coding|CODING|ENSRNOT00000047831|6|1)	AC:DP	32:46
1	179019582	.	C	T	.	PASS	DP=38;AF=0.500;NP=1;PV=1.1102230246251565E-16;EFF=synonymous_variant(LOW|SILENT|tcG/tcA|p.Ser243Ser/c.729G>A|608|Ovch2|protein_coding|CODING|ENSRNOT00000026807|7|1)	AC:DP	19:38
1	180513302	.	G	C	.	PASS	DP=64;AF=0.688;NP=1;PV=1.0115074229785484E-90;EFF=synonymous_variant(LOW|SILENT|gcC/gcG|p.Ala256Ala/c.768C>G|669|Nlrp10|protein_coding|CODING|ENSRNOT00000020393|3|1)	AC:DP	44:64
1	180646973	.	G	C	.	PASS	DP=46;AF=0.652;NP=1;PV=1.3721096932739824E-61;EFF=synonymous_variant(LOW|SILENT|cgC/cgG|p.Arg46Arg/c.138C>G|367|Ric3|protein_coding|CODING|ENSRNOT00000020137|2|1)	AC:DP	30:46
1	180909427	.	C	A	.	PASS	DP=37;AF=0.243;NP=1;PV=9.43689570931383E-15;EFF=synonymous_variant(LOW|SILENT|ctG/ctT|p.Leu372Leu/c.1116G>T|415|Stk33|protein_coding|CODING|ENSRNOT00000019597|10|1)	AC:DP	9:37
1	181062096	.	A	G	.	PASS	DP=45;AF=0.733;NP=1;PV=2.632092385628793E-70;EFF=synonymous_variant(LOW|SILENT|tcT/tcC|p.Ser862Ser/c.2586T>C|1348|Trim66|protein_coding|CODING|ENSRNOT00000019368|11|1)	AC:DP	33:45
1	181316645	.	G	T	.	PASS	DP=41;AF=0.512;NP=1;PV=1.6717063446013134E-40;EFF=synonymous_variant(LOW|SILENT|ggG/ggT|p.Gly50Gly/c.150G>T|226|Akip1|protein_coding|CODING|ENSRNOT00000018497|1|1)	AC:DP	21:41
1	181421062	.	A	G	.	PASS	DP=28;AF=0.679;NP=1;PV=1.8850506484139042E-40;EFF=synonymous_variant(LOW|SILENT|tcT/tcC|p.Ser847Ser/c.2541T>C|846|Scube2|protein_coding|CODING|ENSRNOT00000052377|19|1)	AC:DP	19:28
1	181534299	.	A	G	.	PASS	DP=58;AF=0.397;NP=1;PV=0.0;EFF=synonymous_variant(LOW|SILENT|ccT/ccC|p.Pro565Pro/c.1695T>C|1287|Dennd5a|protein_coding|CODING|ENSRNOT00000017485|8|1)	AC:DP	23:58
1	181728195	.	C	T	.	PASS	DP=62;AF=0.645;NP=1;PV=1.4544218045980526E-81;EFF=synonymous_variant(LOW|SILENT|gtC/gtT|p.Val409Val/c.1227C>T|638|Zfp143|protein_coding|CODING|ENSRNOT00000013733|12|1)	AC:DP	40:62
1	181903785	.	G	A	.	PASS	DP=34;AF=0.235;NP=1;PV=4.36206626375224E-13;EFF=synonymous_variant(LOW|SILENT|ctG/ctA|p.Leu173Leu/c.519G>A|585|Swap70|protein_coding|CODING|ENSRNOT00000013276|4|1)	AC:DP	8:34
1	182611972	.	C	A	.	PASS	DP=36;AF=0.278;NP=1;PV=1.1102230246251565E-16;EFF=synonymous_variant(LOW|SILENT|Cga/Aga|p.Arg618Arg/c.1852C>A|801|Ampd3|protein_coding|CODING|ENSRNOT00000024933|12|1)	AC:DP	10:36
1	182724021	.	G	A	.	PASS	DP=46;AF=0.261;NP=1;PV=0.0;EFF=synonymous_variant(LOW|SILENT|tcC/tcT|p.Ser321Ser/c.963C>T|855|Mrvi1|protein_coding|CODING|ENSRNOT00000024060|9|1)	AC:DP	12:46
1	182844136	.	C	T	.	PASS	DP=61;AF=0.344;NP=1;PV=5.670456009184572E-36;EFF=synonymous_variant(LOW|SILENT|gtC/gtT|p.Val692Val/c.2076C>T|1173|Ctr9|protein_coding|CODING|ENSRNOT00000023741|16|1)	AC:DP	21:61
1	183293769	.	C	A	.	PASS	DP=48;AF=0.417;NP=1;PV=3.367236780634161E-36;EFF=synonymous_variant(LOW|SILENT|ctG/ctT|p.Leu553Leu/c.1659G>T|607|Galnt18|protein_coding|CODING|ENSRNOT00000022984|10|1)	AC:DP	20:48
1	183902984	.	G	A	.	PASS	DP=63;AF=0.635;NP=1;PV=8.385878710320229E-82;EFF=synonymous_variant(LOW|SILENT|ggG/ggA|p.Gly981Gly/c.2943G>A|1355|Usp47|protein_coding|CODING|ENSRNOT00000065712|20|1)	AC:DP	40:63
1	184101645	.	G	A	.	PASS	DP=45;AF=0.444;NP=1;PV=3.084265835320512E-36;EFF=synonymous_variant(LOW|SILENT|ggG/ggA|p.Gly141Gly/c.423G>A|961|Mical2|protein_coding|CODING|ENSRNOT00000021858|2|1)	AC:DP	20:45
1	184210941	.	C	T	.	PASS	DP=35;AF=0.714;NP=1;PV=5.708211444342099E-54;EFF=synonymous_variant(LOW|SILENT|ctC/ctT|p.Leu678Leu/c.2034C>T|687|Micalcl|protein_coding|CODING|ENSRNOT00000043017|10|1)	AC:DP	25:35
1	184374323	.	C	T	.	PASS	DP=57;AF=0.281;NP=1;PV=1.1102230246251565E-16;EFF=synonymous_variant(LOW|SILENT|Ctg/Ttg|p.Leu310Leu/c.928C>T|372|Parva|protein_coding|CODING|ENSRNOT00000021671|11|1)	AC:DP	16:57
1	184648150	.	G	T	.	PASS	DP=57;AF=0.246;NP=1;PV=3.6078891018565235E-22;EFF=synonymous_variant(LOW|SILENT|gtG/gtT|p.Val208Val/c.624G>T|415|Tead1|protein_coding|CODING|ENSRNOT00000021020|9|1)	AC:DP	14:57
1	184891870	.	C	T	.	PASS	DP=25;AF=0.440;NP=1;PV=1.1102230246251565E-16;EFF=synonymous_variant(LOW|SILENT|Ctg/Ttg|p.Leu453Leu/c.1357C>T|462|ENSRNOG00000036773|protein_coding|CODING|ENSRNOT00000039493|2|1|WARNING_TRANSCRIPT_NO_START_CODON)	AC:DP	11:25
1	185122735	.	C	T	.	PASS	DP=40;AF=0.200;NP=1;PV=1.6655565815426598E-12;EFF=synonymous_variant(LOW|SILENT|gcG/gcA|p.Ala97Ala/c.291G>A|427|Btbd10|protein_coding|CODING|ENSRNOT00000067170|4|1)	AC:DP	8:40
1	185604323	.	C	T	.	PASS	DP=54;AF=0.463;NP=1;PV=1.1102230246251565E-16;EFF=synonymous_variant(LOW|SILENT|cgC/cgT|p.Arg64Arg/c.192C>T|807|Spon1|protein_coding|CODING|ENSRNOT00000042088|1|1)	AC:DP	25:54
1	185734621	.	G	A	.	PASS	DP=48;AF=0.479;NP=1;PV=0.0;EFF=synonymous_variant(LOW|SILENT|acG/acA|p.Thr210Thr/c.630G>A|807|Spon1|protein_coding|CODING|ENSRNOT00000042088|5|1)	AC:DP	23:48
1	185893757	.	G	T	.	PASS	DP=53;AF=0.698;NP=1;PV=1.6931648340111635E-78;EFF=synonymous_variant(LOW|SILENT|ccG/ccT|p.Pro392Pro/c.1176G>T|807|Spon1|protein_coding|CODING|ENSRNOT00000042088|9|1)	AC:DP	37:53
1	190600951	.	G	A	.	PASS	DP=29;AF=0.379;NP=1;PV=0.0;EFF=synonymous_variant(LOW|SILENT|gtC/gtT|p.Val127Val/c.381C>T|145|ENSRNOG00000025122|protein_coding|CODING|ENSRNOT00000036330|2|1|WARNING_TRANSCRIPT_NO_START_CODON)	AC:DP	11:29
1	190703998	.	A	T	.	PASS	DP=33;AF=0.303;NP=1;PV=0.0;EFF=synonymous_variant(LOW|SILENT|gcT/gcA|p.Ala4Ala/c.12T>A|953|Copb1|protein_coding|CODING|ENSRNOT00000016292|2|1),downstream_gene_variant(MODIFIER||4747||263|Psma1|protein_coding|CODING|ENSRNOT00000015946||1)	AC:DP	10:33
1	191323043	.	T	C	.	PASS	DP=80;AF=0.275;NP=1;PV=2.220446049250313E-16;EFF=synonymous_variant(LOW|SILENT|ctT/ctC|p.Leu109Leu/c.327T>C|579|Insc|protein_coding|CODING|ENSRNOT00000030540|3|1)	AC:DP	22:80
1	192301288	.	A	G	.	PASS	DP=35;AF=0.571;NP=1;PV=2.626479645250665E-40;EFF=synonymous_variant(LOW|SILENT|ctA/ctG|p.Leu117Leu/c.351A>G|151|Rps13|protein_coding|CODING|ENSRNOT00000027803|5|1),downstream_gene_variant(MODIFIER||4254||1687|Pik3c2a|protein_coding|CODING|ENSRNOT00000055120||1)	AC:DP	20:35
1	194103628	.	C	T	.	PASS	DP=33;AF=0.364;NP=1;PV=0.0;EFF=synonymous_variant(LOW|SILENT|ggC/ggT|p.Gly145Gly/c.435C>T|907|Xylt1|protein_coding|CODING|ENSRNOT00000025007|4|1|WARNING_TRANSCRIPT_NO_START_CODON)	AC:DP	12:33
1	195043162	.	A	G	.	PASS	DP=42;AF=0.357;NP=1;PV=0.0;EFF=synonymous_variant(LOW|SILENT|acT/acC|p.Thr26Thr/c.78T>C|474|SYT17|protein_coding|CODING|ENSRNOT00000023090|4|1)	AC:DP	15:42
1	195146006	.	G	A	.	PASS	DP=50;AF=0.400;NP=1;PV=0.0;EFF=synonymous_variant(LOW|SILENT|ggC/ggT|p.Gly659Gly/c.1977C>T|726|Tmc7|protein_coding|CODING|ENSRNOT00000022800|14|1)	AC:DP	20:50
1	195258304	.	G	A	.	PASS	DP=50;AF=0.460;NP=1;PV=1.1102230246251565E-16;EFF=synonymous_variant(LOW|SILENT|acG/acA|p.Thr402Thr/c.1206G>A|758|Tmc5|protein_coding|CODING|ENSRNOT00000055103|8|1),synonymous_variant(LOW|SILENT|acG/acA|p.Thr609Thr/c.1827G>A|965|Tmc5|protein_coding|CODING|ENSRNOT00000065601|10|1)	AC:DP	23:50
1	195369131	.	C	T	.	PASS	DP=54;AF=0.537;NP=1;PV=1.3617959904049865E-56;EFF=synonymous_variant(LOW|SILENT|tcC/tcT|p.Ser253Ser/c.759C>T|960|Ccp110|protein_coding|CODING|ENSRNOT00000037870|2|1|WARNING_TRANSCRIPT_NO_START_CODON)	AC:DP	29:54
1	195472651	.	C	T	.	PASS	DP=45;AF=0.600;NP=1;PV=1.403624650331277E-54;EFF=synonymous_variant(LOW|SILENT|gcC/gcT|p.Ala720Ala/c.2160C>T|936|9030624J02Rik|protein_coding|CODING|ENSRNOT00000050393|26|1)	AC:DP	27:45
1	195797216	.	T	G	.	PASS	DP=59;AF=0.373;NP=1;PV=1.869127698495791E-38;EFF=synonymous_variant(LOW|SILENT|acA/acC|p.Thr39Thr/c.117A>C|345|Gpr139|protein_coding|CODING|ENSRNOT00000032796|2|1)	AC:DP	22:59
1	196481012	.	A	C	.	PASS	DP=30;AF=0.500;NP=1;PV=0.0;EFF=synonymous_variant(LOW|SILENT|gtT/gtG|p.Val104Val/c.312T>G|687|Eri2|protein_coding|CODING|ENSRNOT00000019747|5|1),upstream_gene_variant(MODIFIER||3311||754|Exnef|protein_coding|CODING|ENSRNOT00000019654||1),intron_variant(MODIFIER|||c.407-84781T>G|353|Thumpd1|protein_coding|CODING|ENSRNOT00000020077|2|1)	AC:DP	15:30
1	196830126	.	A	G	.	PASS	DP=27;AF=0.370;NP=1;PV=1.1102230246251565E-16;EFF=synonymous_variant(LOW|SILENT|tcT/tcC|p.Ser644Ser/c.1932T>C|695|Zp2|protein_coding|CODING|ENSRNOT00000071108|17|1),intron_variant(MODIFIER|||c.407-433895T>C|353|Thumpd1|protein_coding|CODING|ENSRNOT00000020077|2|1)	AC:DP	10:27
1	197311558	.	C	T	.	PASS	DP=52;AF=0.385;NP=1;PV=2.220446049250313E-16;EFF=synonymous_variant(LOW|SILENT|gtG/gtA|p.Val391Val/c.1173G>A|542|ENSRNOG00000022616|protein_coding|CODING|ENSRNOT00000030910|5|1|WARNING_TRANSCRIPT_NO_START_CODON)	AC:DP	20:52
1	197639426	.	C	A	.	PASS	DP=45;AF=0.644;NP=1;PV=1.158138381849234E-58;EFF=synonymous_variant(LOW|SILENT|ggC/ggA|p.Gly395Gly/c.1185C>A|1148|Vwa3a|protein_coding|CODING|ENSRNOT00000036175|13|1)	AC:DP	29:45
1	197760646	.	A	G	.	PASS	DP=21;AF=0.429;NP=1;PV=1.828416768210167E-17;EFF=synonymous_variant(LOW|SILENT|acA/acG|p.Thr594Thr/c.1782A>G|724|Eef2k|protein_coding|CODING|ENSRNOT00000022726|16|1)	AC:DP	9:21
1	197872946	.	G	A	.	PASS	DP=57;AF=0.579;NP=1;PV=1.3008651327209058E-65;EFF=synonymous_variant(LOW|SILENT|gtG/gtA|p.Val435Val/c.1305G>A|455|4933427G17Rik|protein_coding|CODING|ENSRNOT00000039447|6|1)	AC:DP	33:57
1	197986139	.	C	T	.	PASS	DP=58;AF=0.310;NP=1;PV=1.1102230246251565E-16;EFF=synonymous_variant(LOW|SILENT|ggC/ggT|p.Gly451Gly/c.1353C>T|1137|Otoa|protein_coding|CODING|ENSRNOT00000023591|13|1)	AC:DP	18:58
1	198267749	.	C	T	.	PASS	DP=42;AF=0.357;NP=1;PV=1.1102230246251565E-16;EFF=synonymous_variant(LOW|SILENT|ggC/ggT|p.Gly144Gly/c.432C>T|367|Hs3st2|protein_coding|CODING|ENSRNOT00000023773|1|1)	AC:DP	15:42
1	198392265	.	G	A	.	PASS	DP=57;AF=0.228;NP=1;PV=0.0;EFF=synonymous_variant(LOW|SILENT|acG/acA|p.Thr218Thr/c.654G>A|367|Hs3st2|protein_coding|CODING|ENSRNOT00000023773|2|1)	AC:DP	13:57
1	198535184	.	G	A	.	PASS	DP=44;AF=0.409;NP=1;PV=0.0;EFF=synonymous_variant(LOW|SILENT|gcC/gcT|p.Ala807Ala/c.2421C>T|1089|Usp31|protein_coding|CODING|ENSRNOT00000055048|15|1)	AC:DP	18:44
1	198836841	.	C	A	.	PASS	DP=46;AF=0.283;NP=1;PV=1.1102230246251565E-16;EFF=synonymous_variant(LOW|SILENT|Cga/Aga|p.Arg152Arg/c.454C>A|604|Gga2|protein_coding|CODING|ENSRNOT00000025309|5|1)	AC:DP	13:46
1	199115878	.	G	A	.	PASS	DP=52;AF=0.231;NP=1;PV=0.0;EFF=synonymous_variant(LOW|SILENT|ccC/ccT|p.Pro72Pro/c.216C>T|156|Ndufab1|protein_coding|CODING|ENSRNOT00000024471|2|1),intron_variant(MODIFIER|||c.*192+36463G>A|770|Cog7|protein_coding|CODING|ENSRNOT00000025400|19|1)	AC:DP	12:52
1	199231934	.	C	G	.	PASS	DP=50;AF=0.440;NP=1;PV=2.220446049250313E-16;EFF=synonymous_variant(LOW|SILENT|gcC/gcG|p.Ala56Ala/c.168C>G|196|Chp2|protein_coding|CODING|ENSRNOT00000025832|3|1)	AC:DP	22:50
1	199443992	.	A	G	.	PASS	DP=55;AF=0.727;NP=1;PV=3.8283943795273406E-85;EFF=synonymous_variant(LOW|SILENT|gcA/gcG|p.Ala21Ala/c.63A>G|605|Prkcb|protein_coding|CODING|ENSRNOT00000016418|3|1|WARNING_TRANSCRIPT_NO_START_CODON),synonymous_variant(LOW|SILENT|gcA/gcG|p.Ala21Ala/c.63A>G|603|Prkcb|protein_coding|CODING|ENSRNOT00000016442|3|1|WARNING_TRANSCRIPT_NO_START_CODON)	AC:DP	40:55
1	199549847	.	G	A	.	PASS	DP=58;AF=0.431;NP=1;PV=0.0;EFF=synonymous_variant(LOW|SILENT|gcG/gcA|p.Ala254Ala/c.762G>A|605|Prkcb|protein_coding|CODING|ENSRNOT00000016418|9|1|WARNING_TRANSCRIPT_NO_START_CODON),synonymous_variant(LOW|SILENT|gcG/gcA|p.Ala254Ala/c.762G>A|603|Prkcb|protein_coding|CODING|ENSRNOT00000016442|9|1|WARNING_TRANSCRIPT_NO_START_CODON)	AC:DP	25:58
1	200181102	.	C	T	.	PASS	DP=44;AF=0.455;NP=1;PV=0.0;EFF=synonymous_variant(LOW|SILENT|ctC/ctT|p.Leu264Leu/c.792C>T|1962|Tnrc6a|protein_coding|CODING|ENSRNOT00000017885|5|1)	AC:DP	20:44
1	200305130	.	T	A	.	PASS	DP=24;AF=0.667;NP=1;PV=2.8634890043458454E-33;EFF=synonymous_variant(LOW|SILENT|acA/acT|p.Thr663Thr/c.1989A>T|773|Arhgap17|protein_coding|CODING|ENSRNOT00000019309|18|1),synonymous_variant(LOW|SILENT|acA/acT|p.Thr741Thr/c.2223A>T|851|Arhgap17|protein_coding|CODING|ENSRNOT00000031770|19|1),synonymous_variant(LOW|SILENT|acA/acT|p.Thr741Thr/c.2223A>T|823|Arhgap17|protein_coding|CODING|ENSRNOT00000019304|19|1)	AC:DP	16:24
1	200486544	.	A	C	.	PASS	DP=46;AF=0.283;NP=1;PV=1.1102230246251565E-16;EFF=synonymous_variant(LOW|SILENT|gtA/gtC|p.Val162Val/c.486A>C|263|Aqp8|protein_coding|CODING|ENSRNOT00000019939|4|1)	AC:DP	13:46
1	200596059	.	T	C	.	PASS	DP=28;AF=0.429;NP=1;PV=0.0;EFF=synonymous_variant(LOW|SILENT|gtT/gtC|p.Val45Val/c.135T>C|277|ENSRNOG00000024217|protein_coding|CODING|ENSRNOT00000029967|2|1|WARNING_TRANSCRIPT_NO_START_CODON)	AC:DP	12:28
1	201295066	.	C	G	.	PASS	DP=29;AF=0.483;NP=1;PV=0.0;EFF=synonymous_variant(LOW|SILENT|gcG/gcC|p.Ala78Ala/c.234G>C|170|ENSRNOG00000049316|protein_coding|CODING|ENSRNOT00000074749|2|1|WARNING_TRANSCRIPT_INCOMPLETE)	AC:DP	14:29
1	203337556	.	G	A	.	PASS	DP=24;AF=0.292;NP=1;PV=2.4500401707427955E-12;EFF=synonymous_variant(LOW|SILENT|ccG/ccA|p.Pro42Pro/c.126G>A|145|RGD1560936|protein_coding|CODING|ENSRNOT00000055035|2|1|WARNING_TRANSCRIPT_NO_START_CODON)	AC:DP	7:24
1	203832670	.	G	A	.	PASS	DP=40;AF=0.225;NP=1;PV=2.708944180085382E-14;EFF=synonymous_variant(LOW|SILENT|gtG/gtA|p.Val21Val/c.63G>A|414|Kdm8|protein_coding|CODING|ENSRNOT00000020388|2|1)	AC:DP	9:40
1	203943622	.	G	A	.	PASS	DP=59;AF=0.339;NP=1;PV=0.0;EFF=synonymous_variant(LOW|SILENT|ccG/ccA|p.Pro93Pro/c.279G>A|801|Il4r|protein_coding|CODING|ENSRNOT00000020994|3|1)	AC:DP	20:59
1	204052678	.	G	A	.	PASS	DP=34;AF=0.618;NP=1;PV=4.735809243273768E-43;EFF=synonymous_variant(LOW|SILENT|Ctg/Ttg|p.Leu455Leu/c.1363C>T|2147|Gtf3c1|protein_coding|CODING|ENSRNOT00000022271|9|1)	AC:DP	21:34
1	204169110	.	T	C	.	PASS	DP=37;AF=0.676;NP=1;PV=6.859107558455225E-53;EFF=synonymous_variant(LOW|SILENT|gcT/gcC|p.Ala6Ala/c.18T>C|1350|D430042O09Rik|protein_coding|CODING|ENSRNOT00000022365|6|1)	AC:DP	25:37
1	204280128	.	C	T	.	PASS	DP=58;AF=0.190;NP=1;PV=6.661338147750939E-16;EFF=synonymous_variant(LOW|SILENT|ccG/ccA|p.Pro131Pro/c.393G>A|200|Gsg1l|protein_coding|CODING|ENSRNOT00000022392|3|1|WARNING_TRANSCRIPT_NO_START_CODON)	AC:DP	11:58
1	204490851	.	C	T	.	PASS	DP=41;AF=0.366;NP=1;PV=1.1102230246251565E-16;EFF=synonymous_variant(LOW|SILENT|gcG/gcA|p.Ala916Ala/c.2748G>A|1125|Xpo6|protein_coding|CODING|ENSRNOT00000022502|20|1)	AC:DP	15:41
1	204748141	.	T	G	.	PASS	DP=48;AF=0.583;NP=1;PV=1.1234842747301013E-55;EFF=synonymous_variant(LOW|SILENT|ggA/ggC|p.Gly228Gly/c.684A>C|241|Lat|protein_coding|CODING|ENSRNOT00000023563|11|1)	AC:DP	28:48
1	204860157	.	A	G	.	PASS	DP=32;AF=0.531;NP=1;PV=7.265102351202303E-34;EFF=synonymous_variant(LOW|SILENT|gtT/gtC|p.Val487Val/c.1461T>C|670|Sh2b1|protein_coding|CODING|ENSRNOT00000071241|6|1),synonymous_variant(LOW|SILENT|gtT/gtC|p.Val487Val/c.1461T>C|756|Sh2b1|protein_coding|CODING|ENSRNOT00000074274|6|1)	AC:DP	17:32
1	204960973	.	G	C	.	PASS	DP=24;AF=0.292;NP=1;PV=1.8717249972155514E-12;EFF=synonymous_variant(LOW|SILENT|ctC/ctG|p.Leu22Leu/c.66C>G|911|Eif3c|protein_coding|CODING|ENSRNOT00000025782|2|1),downstream_gene_variant(MODIFIER||4172||438|Cln3|protein_coding|CODING|ENSRNOT00000025898||1)	AC:DP	7:24
1	205078926	.	C	T	.	PASS	DP=44;AF=0.432;NP=1;PV=0.0;EFF=synonymous_variant(LOW|SILENT|ccC/ccT|p.Pro214Pro/c.642C>T|293|CCDC101|protein_coding|CODING|ENSRNOT00000026146|9|1),downstream_gene_variant(MODIFIER||658||291|Sult1a1|protein_coding|CODING|ENSRNOT00000026186||1)	AC:DP	19:44
1	205208677	.	A	G	.	PASS	DP=86;AF=0.651;NP=1;PV=8.645006242431203E-113;EFF=synonymous_variant(LOW|SILENT|gcT/gcC|p.Ala313Ala/c.939T>C|364|Aldoa|protein_coding|CODING|ENSRNOT00000032362|8|1),upstream_gene_variant(MODIFIER||3229||307|Ppp4c|protein_coding|CODING|ENSRNOT00000026909||1)	AC:DP	56:86
1	205375229	.	T	C	.	PASS	DP=57;AF=0.386;NP=1;PV=8.098195777927582E-39;EFF=synonymous_variant(LOW|SILENT|ccT/ccC|p.Pro479Pro/c.1437T>C|923|Sez6l2|protein_coding|CODING|ENSRNOT00000037405|9|1)	AC:DP	22:57
1	205520200	.	C	G	.	PASS	DP=42;AF=0.238;NP=1;PV=3.3306690738754696E-16;EFF=synonymous_variant(LOW|SILENT|ggC/ggG|p.Gly98Gly/c.294C>G|225|AI467606|protein_coding|CODING|ENSRNOT00000022765|1|1)	AC:DP	10:42
1	205636476	.	G	A	.	PASS	DP=63;AF=0.587;NP=1;PV=4.04010651887591E-74;EFF=synonymous_variant(LOW|SILENT|ctC/ctT|p.Leu648Leu/c.1944C>T|795|Tbc1d10b|protein_coding|CODING|ENSRNOT00000023706|9|1),upstream_gene_variant(MODIFIER||3801||340|Cd2bp2|protein_coding|CODING|ENSRNOT00000023285||1)	AC:DP	37:63
1	206013819	.	C	T	.	PASS	DP=61;AF=0.557;NP=1;PV=3.6309858941135488E-65;EFF=synonymous_variant(LOW|SILENT|acC/acT|p.Thr174Thr/c.522C>T|577|ENSRNOG00000050282|protein_coding|CODING|ENSRNOT00000072389|1|1|WARNING_TRANSCRIPT_NO_START_CODON)	AC:DP	34:61
1	206336204	.	A	G	.	PASS	DP=78;AF=0.205;NP=1;PV=0.0;EFF=synonymous_variant(LOW|SILENT|cgT/cgC|p.Arg160Arg/c.480T>C|619|Zfp668|protein_coding|CODING|ENSRNOT00000022452|1|1)	AC:DP	16:78
1	206479406	.	T	A	.	PASS	DP=54;AF=0.741;NP=1;PV=1.6859139096379124E-86;EFF=synonymous_variant(LOW|SILENT|tcT/tcA|p.Ser297Ser/c.891T>A|477|Trim72|protein_coding|CODING|ENSRNOT00000029994|7|1)	AC:DP	40:54
1	206704268	.	T	C	.	PASS	DP=55;AF=0.400;NP=1;PV=0.0;EFF=synonymous_variant(LOW|SILENT|ctT/ctC|p.Leu361Leu/c.1083T>C|926|Armc5|protein_coding|CODING|ENSRNOT00000027032|3|1),upstream_gene_variant(MODIFIER||3174||337|9130023H24Rik|protein_coding|CODING|ENSRNOT00000026979||1)	AC:DP	22:55
1	207012252	.	G	A	.	PASS	DP=52;AF=0.462;NP=1;PV=0.0;EFF=synonymous_variant(LOW|SILENT|gtG/gtA|p.Val434Val/c.1302G>A|574|Bag3|protein_coding|CODING|ENSRNOT00000027616|4|1)	AC:DP	24:52
1	207145845	.	A	G	.	PASS	DP=26;AF=0.577;NP=1;PV=1.4982096695438743E-30;EFF=synonymous_variant(LOW|SILENT|ggA/ggG|p.Gly451Gly/c.1353A>G|1130|Inpp5f|protein_coding|CODING|ENSRNOT00000027630|12|1)	AC:DP	15:26
1	207706823	.	G	A	.	PASS	DP=66;AF=0.212;NP=1;PV=0.0;EFF=synonymous_variant(LOW|SILENT|tcC/tcT|p.Ser70Ser/c.210C>T|752|Fgfr2|protein_coding|CODING|ENSRNOT00000065448|3|1),synonymous_variant(LOW|SILENT|tcC/tcT|p.Ser159Ser/c.477C>T|841|Fgfr2|protein_coding|CODING|ENSRNOT00000068183|4|1),synonymous_variant(LOW|SILENT|tcC/tcT|p.Ser159Ser/c.477C>T|840|Fgfr2|protein_coding|CODING|ENSRNOT00000022253|4|1),intron_variant(MODIFIER|||c.167-12926C>T|726|Fgfr2|protein_coding|CODING|ENSRNOT00000022331|2|1)	AC:DP	14:66
1	208195830	.	C	T	.	PASS	DP=25;AF=0.440;NP=1;PV=0.0;EFF=synonymous_variant(LOW|SILENT|ggC/ggT|p.Gly41Gly/c.123C>T|1129|Tacc2|protein_coding|CODING|ENSRNOT00000047161|3|1),synonymous_variant(LOW|SILENT|ggC/ggT|p.Gly41Gly/c.123C>T|2834|Tacc2|protein_coding|CODING|ENSRNOT00000054937|3|1)	AC:DP	11:25
1	208312658	.	C	T	.	PASS	DP=27;AF=0.704;NP=1;PV=2.831385071919942E-41;EFF=synonymous_variant(LOW|SILENT|ccC/ccT|p.Pro142Pro/c.426C>T|1129|Tacc2|protein_coding|CODING|ENSRNOT00000047161|6|1),synonymous_variant(LOW|SILENT|ccC/ccT|p.Pro1847Pro/c.5541C>T|2834|Tacc2|protein_coding|CODING|ENSRNOT00000054937|7|1)	AC:DP	19:27
1	208420062	.	G	A	.	PASS	DP=31;AF=0.548;NP=1;PV=4.857114741991726E-34;EFF=synonymous_variant(LOW|SILENT|acG/acA|p.Thr396Thr/c.1188G>A|506|Btbd16|protein_coding|CODING|ENSRNOT00000067742|14|1)	AC:DP	17:31
1	208532283	.	C	T	.	PASS	DP=45;AF=0.622;NP=1;PV=8.533581123458399E-57;EFF=synonymous_variant(LOW|SILENT|ggC/ggT|p.Gly77Gly/c.231C>T|480|Htra1|protein_coding|CODING|ENSRNOT00000027860|1|1)	AC:DP	28:45
1	208822199	.	T	G	.	PASS	DP=43;AF=0.256;NP=1;PV=1.1102230246251565E-16;EFF=synonymous_variant(LOW|SILENT|gtT/gtG|p.Val283Val/c.849T>G|1261|5430419D17Rik|protein_coding|CODING|ENSRNOT00000039130|3|1|WARNING_TRANSCRIPT_NO_START_CODON)	AC:DP	11:43
1	209828598	.	T	C	.	PASS	DP=56;AF=0.679;NP=1;PV=6.803821813858266E-79;EFF=synonymous_variant(LOW|SILENT|ggT/ggC|p.Gly921Gly/c.2763T>C|1224|Wdr11|protein_coding|CODING|ENSRNOT00000027704|23|1)	AC:DP	38:56
1	210522225	.	A	G	.	PASS	DP=54;AF=0.704;NP=1;PV=3.1272287828200564E-78;EFF=synonymous_variant(LOW|SILENT|tcA/tcG|p.Ser209Ser/c.627A>G|356|Hmx3|protein_coding|CODING|ENSRNOT00000028007|2|1),upstream_gene_variant(MODIFIER||4645||273|Hmx2|protein_coding|CODING|ENSRNOT00000028011||1)	AC:DP	38:54
1	211063994	.	T	G	.	PASS	DP=42;AF=0.714;NP=1;PV=1.9143587072617256E-64;EFF=synonymous_variant(LOW|SILENT|ggA/ggC|p.Gly192Gly/c.576A>C|510|Cpxm2|protein_coding|CODING|ENSRNOT00000051853|5|1|WARNING_TRANSCRIPT_NO_START_CODON)	AC:DP	30:42
1	211263900	.	G	A	.	PASS	DP=44;AF=0.682;NP=1;PV=1.0121587349349571E-62;EFF=synonymous_variant(LOW|SILENT|ggC/ggT|p.Gly368Gly/c.1104C>T|403|Chst15|protein_coding|CODING|ENSRNOT00000066711|4|1),synonymous_variant(LOW|SILENT|ggC/ggT|p.Gly368Gly/c.1104C>T|561|Chst15|protein_coding|CODING|ENSRNOT00000022157|4|1)	AC:DP	30:44
1	211505129	.	C	T	.	PASS	DP=48;AF=0.500;NP=1;PV=0.0;EFF=synonymous_variant(LOW|SILENT|ccC/ccT|p.Pro110Pro/c.330C>T|230|ENSRNOG00000016624|protein_coding|CODING|ENSRNOT00000022273|2|1)	AC:DP	24:48
1	212002280	.	G	A	.	PASS	DP=62;AF=0.565;NP=1;PV=5.125693510126938E-69;EFF=synonymous_variant(LOW|SILENT|gcC/gcT|p.Ala122Ala/c.366C>T|445|Ctbp2|protein_coding|CODING|ENSRNOT00000023574|4|1),synonymous_variant(LOW|SILENT|gcC/gcT|p.Ala665Ala/c.1995C>T|988|Ctbp2|protein_coding|CODING|ENSRNOT00000023404|4|1)	AC:DP	35:62
1	212604092	.	G	A	.	PASS	DP=34;AF=0.500;NP=1;PV=1.1102230246251565E-16;EFF=synonymous_variant(LOW|SILENT|gtC/gtT|p.Val137Val/c.411C>T|215|Tex36|protein_coding|CODING|ENSRNOT00000037064|4|1)	AC:DP	17:34
1	212710016	.	A	T	.	PASS	DP=38;AF=0.474;NP=1;PV=1.1102230246251565E-16;EFF=synonymous_variant(LOW|SILENT|ccT/ccA|p.Pro174Pro/c.522T>A|265|Uros|protein_coding|CODING|ENSRNOT00000024279|8|1)	AC:DP	18:38
1	213347638	.	G	A	.	PASS	DP=31;AF=0.645;NP=1;PV=1.0322221706496098E-41;EFF=synonymous_variant(LOW|SILENT|acC/acT|p.Thr147Thr/c.441C>T|309|ENSRNOG00000050803|protein_coding|CODING|ENSRNOT00000073836|3|1)	AC:DP	20:31
1	213931253	.	A	C	.	PASS	DP=52;AF=0.192;NP=1;PV=5.10702591327572E-15;EFF=synonymous_variant(LOW|SILENT|gtA/gtC|p.Val383Val/c.1149A>C|1864|Dock1|protein_coding|CODING|ENSRNOT00000054897|13|1)	AC:DP	10:52
1	214088982	.	G	A	.	PASS	DP=42;AF=0.238;NP=1;PV=7.771561172376096E-16;EFF=synonymous_variant(LOW|SILENT|ggC/ggT|p.Gly129Gly/c.387C>T|470|Fam196a|protein_coding|CODING|ENSRNOT00000047069|2|1),intron_variant(MODIFIER|||c.2784+41580G>A|1864|Dock1|protein_coding|CODING|ENSRNOT00000054897|27|1)	AC:DP	10:42
1	214319778	.	C	T	.	PASS	DP=37;AF=0.595;NP=1;PV=7.041791734370396E-45;EFF=synonymous_variant(LOW|SILENT|acC/acT|p.Thr1462Thr/c.4386C>T|1864|Dock1|protein_coding|CODING|ENSRNOT00000054897|44|1)	AC:DP	22:37
1	214442890	.	C	T	.	PASS	DP=29;AF=0.517;NP=1;PV=1.3067329025168426E-29;EFF=synonymous_variant(LOW|SILENT|tcC/tcT|p.Ser16Ser/c.48C>T|89|Nps|protein_coding|CODING|ENSRNOT00000054896|2|1)	AC:DP	15:29
1	214587515	.	C	G	.	PASS	DP=55;AF=0.364;NP=1;PV=0.0;EFF=synonymous_variant(LOW|SILENT|acC/acG|p.Thr61Thr/c.183C>G|329|Foxi2|protein_coding|CODING|ENSRNOT00000025569|2|1)	AC:DP	20:55
1	214886857	.	T	C	.	PASS	DP=38;AF=0.500;NP=1;PV=0.0;EFF=synonymous_variant(LOW|SILENT|ccT/ccC|p.Pro39Pro/c.117T>C|699|Ptpre|protein_coding|CODING|ENSRNOT00000021359|2|1),upstream_gene_variant(MODIFIER||221||642|Ptpre|protein_coding|CODING|ENSRNOT00000021379||1)	AC:DP	19:38
1	216381112	.	C	T	.	PASS	DP=46;AF=0.217;NP=1;PV=2.220446049250313E-15;EFF=synonymous_variant(LOW|SILENT|gcC/gcT|p.Ala123Ala/c.369C>T|209|Mgmt|protein_coding|CODING|ENSRNOT00000021537|4|1)	AC:DP	10:46
1	217529112	.	C	T	.	PASS	DP=48;AF=0.688;NP=1;PV=6.994074957927614E-70;EFF=synonymous_variant(LOW|SILENT|gtG/gtA|p.Val345Val/c.1035G>A|560|Tcerg1l|protein_coding|CODING|ENSRNOT00000031734|7|1)	AC:DP	33:48
1	218157205	.	G	A	.	PASS	DP=64;AF=0.578;NP=1;PV=1.1926496609024844E-71;EFF=synonymous_variant(LOW|SILENT|gcG/gcA|p.Ala238Ala/c.714G>A|453|Ppp2r2d|protein_coding|CODING|ENSRNOT00000023139|7|1),synonymous_variant(LOW|SILENT|gcG/gcA|p.Ala117Ala/c.351G>A|334|Ppp2r2d|protein_coding|CODING|ENSRNOT00000058482|3|1|WARNING_TRANSCRIPT_NO_START_CODON)	AC:DP	37:64
1	218294698	.	G	A	.	PASS	DP=74;AF=0.716;NP=1;PV=3.613589699563498E-111;EFF=synonymous_variant(LOW|SILENT|gtG/gtA|p.Val90Val/c.270G>A|844|Jakmip3|protein_coding|CODING|ENSRNOT00000030461|2|1)	AC:DP	53:74
1	218513230	.	C	G	.	PASS	DP=66;AF=0.606;NP=1;PV=1.7515840445043812E-78;EFF=synonymous_variant(LOW|SILENT|ccC/ccG|p.Pro286Pro/c.858C>G|510|Pwwp2b|protein_coding|CODING|ENSRNOT00000023619|2|1)	AC:DP	40:66
1	218846747	.	G	A	.	PASS	DP=44;AF=0.455;NP=1;PV=0.0;EFF=synonymous_variant(LOW|SILENT|gcC/gcT|p.Ala222Ala/c.666C>T|277|Nkx6-2|protein_coding|CODING|ENSRNOT00000054887|3|1),downstream_gene_variant(MODIFIER||1916||412|Inpp5a|protein_coding|CODING|ENSRNOT00000054890||1)	AC:DP	20:44
1	219132042	.	T	C	.	PASS	DP=67;AF=0.239;NP=1;PV=1.1102230246251565E-16;EFF=synonymous_variant(LOW|SILENT|acT/acC|p.Thr193Thr/c.579T>C|594|Gpr123|protein_coding|CODING|ENSRNOT00000054884|6|1|WARNING_TRANSCRIPT_NO_START_CODON),synonymous_variant(LOW|SILENT|acT/acC|p.Thr193Thr/c.579T>C|552|Gpr123|protein_coding|CODING|ENSRNOT00000050400|6|1|WARNING_TRANSCRIPT_NO_START_CODON)	AC:DP	16:67
1	219430026	.	G	C	.	PASS	DP=53;AF=0.717;NP=1;PV=1.3571523054293632E-80;EFF=synonymous_variant(LOW|SILENT|ctC/ctG|p.Leu191Leu/c.573C>G|204|Msx3|protein_coding|CODING|ENSRNOT00000074875|2|1)	AC:DP	38:53
1	219533498	.	A	G	.	PASS	DP=54;AF=0.741;NP=1;PV=1.142900591618467E-85;EFF=synonymous_variant(LOW|SILENT|gcA/gcG|p.Ala300Ala/c.900A>G|326|Mtg1|protein_coding|CODING|ENSRNOT00000025574|11|1),downstream_gene_variant(MODIFIER||3015||147|Sprn|protein_coding|CODING|ENSRNOT00000025609||1)	AC:DP	40:54
1	220536054	.	T	C	.	PASS	DP=49;AF=0.592;NP=1;PV=5.493405530460258E-57;EFF=synonymous_variant(LOW|SILENT|gcT/gcC|p.Ala426Ala/c.1278T>C|530|Ric8a|protein_coding|CODING|ENSRNOT00000018470|8|1),downstream_gene_variant(MODIFIER||3081||257|Sirt3|protein_coding|CODING|ENSRNOT00000018861||1)	AC:DP	29:49
1	220660200	.	G	A	.	PASS	DP=42;AF=0.476;NP=1;PV=0.0;EFF=synonymous_variant(LOW|SILENT|gtG/gtA|p.Val245Val/c.735G>A|689|Athl1|protein_coding|CODING|ENSRNOT00000020004|3|1),synonymous_variant(LOW|SILENT|gtG/gtA|p.Val245Val/c.735G>A|477|Athl1|protein_coding|CODING|ENSRNOT00000054876|3|1)	AC:DP	20:42
1	220792506	.	G	A	.	PASS	DP=41;AF=0.317;NP=1;PV=1.1102230246251565E-16;EFF=synonymous_variant(LOW|SILENT|cgG/cgA|p.Arg65Arg/c.195G>A|1033|B4galnt4|protein_coding|CODING|ENSRNOT00000033944|2|1)	AC:DP	13:41
1	221063582	.	C	T	.	PASS	DP=61;AF=0.361;NP=1;PV=1.1102230246251565E-16;EFF=synonymous_variant(LOW|SILENT|ggC/ggT|p.Gly297Gly/c.891C>T|471|Ptdss2|protein_coding|CODING|ENSRNOT00000021925|9|1)	AC:DP	22:61
1	221166127	.	C	T	.	PASS	DP=76;AF=0.250;NP=1;PV=1.1102230246251565E-16;EFF=synonymous_variant(LOW|SILENT|ggC/ggT|p.Gly1645Gly/c.4935C>T|1685|Phrf1|protein_coding|CODING|ENSRNOT00000051755|18|1),synonymous_variant(LOW|SILENT|ggC/ggT|p.Gly1433Gly/c.4299C>T|1473|Phrf1|protein_coding|CODING|ENSRNOT00000023376|12|1),downstream_gene_variant(MODIFIER||800||455|Irf7|protein_coding|CODING|ENSRNOT00000023504||1)	AC:DP	19:76
1	221269722	.	T	A	.	PASS	DP=47;AF=0.489;NP=1;PV=7.018365728704403E-44;EFF=synonymous_variant(LOW|SILENT|ctT/ctA|p.Leu658Leu/c.1974T>A|684|Eps8l2|protein_coding|CODING|ENSRNOT00000024725|21|1)	AC:DP	23:47
1	221516059	.	T	C	.	PASS	DP=39;AF=0.205;NP=1;PV=1.3394840792102514E-12;EFF=synonymous_variant(LOW|SILENT|ccT/ccC|p.Pro670Pro/c.2010T>C|939|Ap2a2|protein_coding|CODING|ENSRNOT00000064254|15|1)	AC:DP	8:39
1	221662888	.	C	G	.	PASS	DP=104;AF=0.269;NP=1;PV=0.0;EFF=synonymous_variant(LOW|SILENT|acC/acG|p.Thr128Thr/c.384C>G|1027|Muc5ac|protein_coding|CODING|ENSRNOT00000071485|2|1)	AC:DP	28:104
1	221944725	.	G	A	.	PASS	DP=42;AF=0.571;NP=1;PV=3.5731081508795646E-48;EFF=synonymous_variant(LOW|SILENT|ggC/ggT|p.Gly376Gly/c.1128C>T|637|Dusp8|protein_coding|CODING|ENSRNOT00000044565|6|1)	AC:DP	24:42
1	222431982	.	G	A	.	PASS	DP=56;AF=0.232;NP=1;PV=1.9598230190624514E-20;EFF=synonymous_variant(LOW|SILENT|ccC/ccT|p.Pro117Pro/c.351C>T|200|RGD1563319|protein_coding|CODING|ENSRNOT00000027344|1|1|WARNING_TRANSCRIPT_NO_START_CODON),downstream_gene_variant(MODIFIER||4940||407|Ctsd|protein_coding|CODING|ENSRNOT00000027407||1)	AC:DP	13:56
1	222553127	.	C	T	.	PASS	DP=62;AF=0.258;NP=1;PV=0.0;EFF=synonymous_variant(LOW|SILENT|tcC/tcT|p.Ser299Ser/c.897C>T|331|LSP1|protein_coding|CODING|ENSRNOT00000054864|9|1),downstream_gene_variant(MODIFIER||2213||144|Gm14492|protein_coding|CODING|ENSRNOT00000072168||1|WARNING_TRANSCRIPT_NO_START_CODON)	AC:DP	16:62
1	222726025	.	G	T	.	PASS	DP=63;AF=0.222;NP=1;PV=1.1102230246251565E-16;EFF=synonymous_variant(LOW|SILENT|ccC/ccA|p.Pro120Pro/c.360C>A|191|Igf2|protein_coding|CODING|ENSRNOT00000050760|4|1),synonymous_variant(LOW|SILENT|ccC/ccA|p.Pro109Pro/c.327C>A|180|Igf2|protein_coding|CODING|ENSRNOT00000073850|4|1),downstream_gene_variant(MODIFIER||882|||Mir483|miRNA|NON_CODING|ENSRNOT00000054369||1)	AC:DP	14:63
1	222935819	.	C	T	.	PASS	DP=57;AF=0.316;NP=1;PV=0.0;EFF=synonymous_variant(LOW|SILENT|ctG/ctA|p.Leu465Leu/c.1395G>A|498|Th|protein_coding|CODING|ENSRNOT00000027682|13|1)	AC:DP	18:57
1	223065800	.	G	A	.	PASS	DP=54;AF=0.704;NP=1;PV=2.1979425951503676E-78;EFF=synonymous_variant(LOW|SILENT|ggG/ggA|p.Gly142Gly/c.426G>A|188|Tspan32|protein_coding|CODING|ENSRNOT00000048730|7|1),intron_variant(MODIFIER|||c.463-47G>A|197|Tspan32|protein_coding|CODING|ENSRNOT00000036132|6|1),intron_variant(MODIFIER|||c.454-1159G>A|168|Tspan32|protein_coding|CODING|ENSRNOT00000047533|6|1),intron_variant(MODIFIER|||c.628-47G>A|253|Tspan32|protein_coding|CODING|ENSRNOT00000054863|7|1)	AC:DP	38:54
1	223239248	.	A	C	.	PASS	DP=37;AF=0.459;NP=1;PV=1.1102230246251565E-16;EFF=synonymous_variant(LOW|SILENT|ccA/ccC|p.Pro369Pro/c.1107A>C|463|Kcnq1|protein_coding|CODING|ENSRNOT00000027875|8|1)	AC:DP	17:37
1	223558577	.	C	T	.	PASS	DP=30;AF=0.233;NP=1;PV=1.2003842364549655E-11;EFF=synonymous_variant(LOW|SILENT|acC/acT|p.Thr288Thr/c.864C>T|412|Slc22a18|protein_coding|CODING|ENSRNOT00000027925|9|1),downstream_gene_variant(MODIFIER||4246||137|PHLDA2|protein_coding|CODING|ENSRNOT00000027972||1)	AC:DP	7:30
1	223676016	.	G	A	.	PASS	DP=50;AF=0.300;NP=1;PV=2.220446049250313E-16;EFF=synonymous_variant(LOW|SILENT|tcC/tcT|p.Ser144Ser/c.432C>T|191|Tnfrsf26|protein_coding|CODING|ENSRNOT00000066943|5|1)	AC:DP	15:50
1	224520617	.	G	A	.	PASS	DP=52;AF=0.558;NP=1;PV=2.2996552017797364E-56;EFF=synonymous_variant(LOW|SILENT|ccC/ccT|p.Pro779Pro/c.2337C>T|1190|Ppfia1|protein_coding|CODING|ENSRNOT00000039677|17|1)	AC:DP	29:52
1	224634100	.	G	A	.	PASS	DP=54;AF=0.259;NP=1;PV=0.0;EFF=synonymous_variant(LOW|SILENT|ggC/ggT|p.Gly709Gly/c.2127C>T|1040|Ano1|protein_coding|CODING|ENSRNOT00000028329|20|1)	AC:DP	14:54
1	224895387	.	G	A	.	PASS	DP=36;AF=0.500;NP=1;PV=0.0;EFF=synonymous_variant(LOW|SILENT|gcG/gcA|p.Ala64Ala/c.192G>A|194|Fgf4|protein_coding|CODING|ENSRNOT00000028355|1|1)	AC:DP	18:36
1	225239305	.	C	T	.	PASS	DP=47;AF=0.213;NP=1;PV=2.220446049250313E-15;EFF=synonymous_variant(LOW|SILENT|ggG/ggA|p.Gly94Gly/c.282G>A|166|Rmt1|protein_coding|CODING|ENSRNOT00000017860|6|1)	AC:DP	10:47
1	225480517	.	G	A	.	PASS	DP=60;AF=0.650;NP=1;PV=9.004804014044641E-80;EFF=synonymous_variant(LOW|SILENT|ggG/ggA|p.Gly351Gly/c.1053G>A|773|Cpt1a|protein_coding|CODING|ENSRNOT00000019652|10|1)	AC:DP	39:60
1	225689562	.	C	T	.	PASS	DP=21;AF=0.381;NP=1;PV=3.9968028886505635E-15;EFF=synonymous_variant(LOW|SILENT|tcG/tcA|p.Ser1599Ser/c.4797G>A|1600|Lrp5|protein_coding|CODING|ENSRNOT00000022213|23|1)	AC:DP	8:21
1	225826879	.	T	C	.	PASS	DP=29;AF=0.621;NP=1;PV=2.52696280973181E-37;EFF=synonymous_variant(LOW|SILENT|gcT/gcC|p.Ala187Ala/c.561T>C|477|RGD1311946|protein_coding|CODING|ENSRNOT00000034240|4|1)	AC:DP	18:29
1	226001944	.	G	A	.	PASS	DP=81;AF=0.407;NP=1;PV=0.0;EFF=synonymous_variant(LOW|SILENT|ctC/ctT|p.Leu575Leu/c.1725C>T|834|Tcirg1|protein_coding|CODING|ENSRNOT00000023425|14|1),downstream_gene_variant(MODIFIER||3119||435|Chka|protein_coding|CODING|ENSRNOT00000022824||1),downstream_gene_variant(MODIFIER||3119||453|Chka|protein_coding|CODING|ENSRNOT00000023020||1)	AC:DP	33:81
1	226106607	.	A	G	.	PASS	DP=45;AF=0.600;NP=1;PV=2.7073338609056844E-54;EFF=synonymous_variant(LOW|SILENT|ccA/ccG|p.Pro232Pro/c.696A>G|319|Acy3|protein_coding|CODING|ENSRNOT00000024112|6|1)	AC:DP	27:45
1	226226911	.	A	G	.	PASS	DP=44;AF=0.295;NP=1;PV=0.0;EFF=synonymous_variant(LOW|SILENT|ccA/ccG|p.Pro519Pro/c.1557A>G|1242|Pitpnm1|protein_coding|CODING|ENSRNOT00000025084|11|1)	AC:DP	13:44
1	226401932	.	G	C	.	PASS	DP=38;AF=0.368;NP=1;PV=0.0;EFF=synonymous_variant(LOW|SILENT|acC/acG|p.Thr42Thr/c.126C>G|605|Ankrd13d|protein_coding|CODING|ENSRNOT00000025641|2|1),downstream_gene_variant(MODIFIER||4401||652|Adrbk1|protein_coding|CODING|ENSRNOT00000025847||1|WARNING_TRANSCRIPT_NO_START_CODON)	AC:DP	14:38
1	226563897	.	G	A	.	PASS	DP=53;AF=0.226;NP=1;PV=1.1102230246251565E-16;EFF=synonymous_variant(LOW|SILENT|acC/acT|p.Thr251Thr/c.753C>T|421|Syt12|protein_coding|CODING|ENSRNOT00000026152|5|1)	AC:DP	12:53
1	226730769	.	C	T	.	PASS	DP=49;AF=0.204;NP=1;PV=2.220446049250313E-15;EFF=synonymous_variant(LOW|SILENT|gcG/gcA|p.Ala500Ala/c.1500G>A|531|Gm960|protein_coding|CODING|ENSRNOT00000036769|13|1|WARNING_TRANSCRIPT_NO_START_CODON),upstream_gene_variant(MODIFIER||363||329|Rce1|protein_coding|CODING|ENSRNOT00000026454||1),upstream_gene_variant(MODIFIER||363||308|Rce1|protein_coding|CODING|ENSRNOT00000066455||1),downstream_gene_variant(MODIFIER||4441||1178|Pc|protein_coding|CODING|ENSRNOT00000026316||1)	AC:DP	10:49
1	226846465	.	C	T	.	PASS	DP=50;AF=0.420;NP=1;PV=0.0;EFF=synonymous_variant(LOW|SILENT|tcC/tcT|p.Ser349Ser/c.1047C>T|2388|Sptbn2|protein_coding|CODING|ENSRNOT00000026573|9|1)	AC:DP	21:50
1	227051741	.	T	C	.	PASS	DP=40;AF=0.425;NP=1;PV=3.053075473362445E-31;EFF=synonymous_variant(LOW|SILENT|gcA/gcG|p.Ala873Ala/c.2619A>G|900|Actn3|protein_coding|CODING|ENSRNOT00000026812|21|1),downstream_gene_variant(MODIFIER||767||462|Ctsf|protein_coding|CODING|ENSRNOT00000026718||1)	AC:DP	17:40
1	227193736	.	C	T	.	PASS	DP=67;AF=0.731;NP=1;PV=4.3001495069216575E-102;EFF=synonymous_variant(LOW|SILENT|acG/acA|p.Thr463Thr/c.1389G>A|802|Npas4|protein_coding|CODING|ENSRNOT00000027119|7|1)	AC:DP	49:67
1	227406626	.	C	T	.	PASS	DP=54;AF=0.444;NP=1;PV=0.0;EFF=synonymous_variant(LOW|SILENT|gtG/gtA|p.Val89Val/c.267G>A|160|Cnih2|protein_coding|CODING|ENSRNOT00000027421|4|1),downstream_gene_variant(MODIFIER||1076||293|Yif1a|protein_coding|CODING|ENSRNOT00000027406||1)	AC:DP	24:54
1	227607271	.	T	C	.	PASS	DP=38;AF=0.605;NP=1;PV=6.346585072424127E-47;EFF=synonymous_variant(LOW|SILENT|gcT/gcC|p.Ala386Ala/c.1158T>C|432|Gal3st3|protein_coding|CODING|ENSRNOT00000039842|3|1)	AC:DP	23:38
1	227708064	.	G	A	.	PASS	DP=51;AF=0.588;NP=1;PV=7.457562835555011E-60;EFF=synonymous_variant(LOW|SILENT|Ctg/Ttg|p.Leu469Leu/c.1405C>T|578|TSGA10IP|protein_coding|CODING|ENSRNOT00000038198|5|1)	AC:DP	30:51
1	227937758	.	T	G	.	PASS	DP=40;AF=0.525;NP=1;PV=5.893444430286039E-41;EFF=synonymous_variant(LOW|SILENT|ctT/ctG|p.Leu523Leu/c.1569T>G|550|Rela|protein_coding|CODING|ENSRNOT00000045233|11|1),upstream_gene_variant(MODIFIER||2686|||ENSRNOG00000010675|pseudogene|NON_CODING|ENSRNOT00000014186||1),downstream_gene_variant(MODIFIER||3913||1040|Sipa1|protein_coding|CODING|ENSRNOT00000028137||1)	AC:DP	21:40
1	228039291	.	T	G	.	PASS	DP=55;AF=0.309;NP=1;PV=0.0;EFF=synonymous_variant(LOW|SILENT|acT/acG|p.Thr527Thr/c.1581T>G|1253|Ltbp3|protein_coding|CODING|ENSRNOT00000028262|10|1)	AC:DP	17:55
1	228232217	.	C	T	.	PASS	DP=52;AF=0.615;NP=1;PV=5.015477268344392E-65;EFF=synonymous_variant(LOW|SILENT|gcG/gcA|p.Ala595Ala/c.1785G>A|600|Pola2|protein_coding|CODING|ENSRNOT00000028406|18|1)	AC:DP	32:52
1	228368703	.	C	A	.	PASS	DP=42;AF=0.214;NP=1;PV=7.882583474838611E-14;EFF=synonymous_variant(LOW|SILENT|ctG/ctT|p.Leu379Leu/c.1137G>T|511|Vps51|protein_coding|CODING|ENSRNOT00000068285|5|1),synonymous_variant(LOW|SILENT|ctG/ctT|p.Leu379Leu/c.1137G>T|781|Vps51|protein_coding|CODING|ENSRNOT00000028495|5|1),upstream_gene_variant(MODIFIER||2911||418|Tm7sf2|protein_coding|CODING|ENSRNOT00000028485||1),downstream_gene_variant(MODIFIER||726|||rno-mir-6315|miRNA|NON_CODING|ENSRNOT00000071300||1)	AC:DP	9:42
1	228480984	.	T	C	.	PASS	DP=46;AF=0.587;NP=1;PV=1.4990880318472433E-54;EFF=synonymous_variant(LOW|SILENT|ccT/ccC|p.Pro240Pro/c.720T>C|274|Batf2|protein_coding|CODING|ENSRNOT00000028527|3|1)	AC:DP	27:46
1	228602660	.	G	A	.	PASS	DP=41;AF=0.683;NP=1;PV=3.1224409101903954E-59;EFF=synonymous_variant(LOW|SILENT|gcG/gcA|p.Ala340Ala/c.1020G>A|1916|Atg2a|protein_coding|CODING|ENSRNOT00000028547|8|1)	AC:DP	28:41
1	228747827	.	T	C	.	PASS	DP=62;AF=0.694;NP=1;PV=1.2145777552150731E-89;EFF=synonymous_variant(LOW|SILENT|gcT/gcC|p.Ala224Ala/c.672T>C|842|Pygm|protein_coding|CODING|ENSRNOT00000028636|6|1)	AC:DP	43:62
1	229079139	.	G	C	.	PASS	DP=55;AF=0.545;NP=1;PV=6.252542313585133E-59;EFF=synonymous_variant(LOW|SILENT|ccC/ccG|p.Pro659Pro/c.1977C>G|773|Rps6ka4|protein_coding|CODING|ENSRNOT00000028678|16|1)	AC:DP	30:55
1	229220752	.	G	C	.	PASS	DP=31;AF=0.452;NP=1;PV=2.220446049250313E-16;EFF=synonymous_variant(LOW|SILENT|ccG/ccC|p.Pro19Pro/c.57G>C|147|Ppp1r14b|protein_coding|CODING|ENSRNOT00000051749|1|1),downstream_gene_variant(MODIFIER||2452||140|Fkbp2|protein_coding|CODING|ENSRNOT00000028725||1)	AC:DP	14:31
1	229440861	.	C	T	.	PASS	DP=57;AF=0.193;NP=1;PV=4.440892098500626E-16;EFF=synonymous_variant(LOW|SILENT|ggC/ggT|p.Gly151Gly/c.453C>T|242|Macrod1|protein_coding|CODING|ENSRNOT00000028749|6|1),downstream_gene_variant(MODIFIER||1381||271|Otub1|protein_coding|CODING|ENSRNOT00000028752||1)	AC:DP	11:57
1	231849697	.	C	A	.	PASS	DP=71;AF=0.296;NP=1;PV=0.0;EFF=synonymous_variant(LOW|SILENT|gcG/gcT|p.Ala30Ala/c.90G>T|527|Slc3a2|protein_coding|CODING|ENSRNOT00000025196|2|1)	AC:DP	21:71
1	231977706	.	G	C	.	PASS	DP=42;AF=0.452;NP=1;PV=1.4029833595810188E-35;EFF=synonymous_variant(LOW|SILENT|tcG/tcC|p.Ser90Ser/c.270G>C|377|Bscl2|protein_coding|CODING|ENSRNOT00000065977|3|1),upstream_gene_variant(MODIFIER||3854||75|Gng3|protein_coding|CODING|ENSRNOT00000026539||1)	AC:DP	19:42
1	232081964	.	A	C	.	PASS	DP=33;AF=0.333;NP=1;PV=1.1102230246251565E-16;EFF=synonymous_variant(LOW|SILENT|tcA/tcC|p.Ser70Ser/c.210A>C|668|Mta2|protein_coding|CODING|ENSRNOT00000027141|4|1),intron_variant(MODIFIER|||c.*238+3876A>C|897|Eml3|protein_coding|CODING|ENSRNOT00000026938|22|1)	AC:DP	11:33
1	233437219	.	C	T	.	PASS	DP=61;AF=0.377;NP=1;PV=0.0;EFF=synonymous_variant(LOW|SILENT|gtC/gtT|p.Val530Val/c.1590C>T|567|Syt7|protein_coding|CODING|ENSRNOT00000036168|10|1),synonymous_variant(LOW|SILENT|gtC/gtT|p.Val483Val/c.1449C>T|520|Syt7|protein_coding|CODING|ENSRNOT00000036283|10|1),synonymous_variant(LOW|SILENT|gtC/gtT|p.Val606Val/c.1818C>T|643|Syt7|protein_coding|CODING|ENSRNOT00000035576|11|1),synonymous_variant(LOW|SILENT|gtC/gtT|p.Val366Val/c.1098C>T|403|Syt7|protein_coding|CODING|ENSRNOT00000048704|8|1),synonymous_variant(LOW|SILENT|gtC/gtT|p.Val650Val/c.1950C>T|687|Syt7|protein_coding|CODING|ENSRNOT00000036232|12|1),synonymous_variant(LOW|SILENT|gtC/gtT|p.Val574Val/c.1722C>T|611|Syt7|protein_coding|CODING|ENSRNOT00000036180|11|1)	AC:DP	23:61
1	233574559	.	A	G	.	PASS	DP=53;AF=0.340;NP=1;PV=0.0;EFF=synonymous_variant(LOW|SILENT|gcT/gcC|p.Ala34Ala/c.102T>C|162|Tmem138|protein_coding|CODING|ENSRNOT00000028092|2|1),intron_variant(MODIFIER|||c.-80-5457A>G|256|Cyb561a3|protein_coding|CODING|ENSRNOT00000028094|1|1)	AC:DP	18:53
1	233968873	.	C	T	.	PASS	DP=39;AF=0.359;NP=1;PV=1.1102230246251565E-16;EFF=synonymous_variant(LOW|SILENT|gcC/gcT|p.Ala194Ala/c.582C>T|582|Slc15a3|protein_coding|CODING|ENSRNOT00000029443|2|1)	AC:DP	14:39
1	234089204	.	T	A	.	PASS	DP=63;AF=0.603;NP=1;PV=2.017964514370691E-76;EFF=synonymous_variant(LOW|SILENT|gcA/gcT|p.Ala67Ala/c.201A>T|232|Ms4a10|protein_coding|CODING|ENSRNOT00000028410|3|1)	AC:DP	38:63
1	234979688	.	G	A	.	PASS	DP=42;AF=0.429;NP=1;PV=1.586437564876828E-33;EFF=synonymous_variant(LOW|SILENT|gtG/gtA|p.Val40Val/c.120G>A|86|ENSRNOG00000048960|protein_coding|CODING|ENSRNOT00000075145|2|1|WARNING_TRANSCRIPT_NO_START_CODON),downstream_gene_variant(MODIFIER||3627||243|Ms4a6a|protein_coding|CODING|ENSRNOT00000033795||1)	AC:DP	18:42
1	235098963	.	C	T	.	PASS	DP=40;AF=0.375;NP=1;PV=0.0;EFF=synonymous_variant(LOW|SILENT|ccG/ccA|p.Pro157Pro/c.471G>A|157|Oosp1|protein_coding|CODING|ENSRNOT00000028498|4|1)	AC:DP	15:40
1	235294141	.	C	G	.	PASS	DP=24;AF=0.667;NP=1;PV=3.869078477496428E-34;EFF=synonymous_variant(LOW|SILENT|tcC/tcG|p.Ser94Ser/c.282C>G|265|ENSRNOG00000010220|protein_coding|CODING|ENSRNOT00000051614|3|1),upstream_gene_variant(MODIFIER||1329||318|Olr318|protein_coding|CODING|ENSRNOT00000029224||1)	AC:DP	16:24
1	235414339	.	T	A	.	PASS	DP=48;AF=0.458;NP=1;PV=0.0;EFF=synonymous_variant(LOW|SILENT|ccT/ccA|p.Pro334Pro/c.1002T>A|770|Patl1|protein_coding|CODING|ENSRNOT00000066247|8|1)	AC:DP	22:48
1	235888877	.	G	A	.	PASS	DP=73;AF=0.315;NP=1;PV=8.528611469733009E-38;EFF=synonymous_variant(LOW|SILENT|gtG/gtA|p.Val609Val/c.1827G>A|714|Mpeg1|protein_coding|CODING|ENSRNOT00000028622|1|1)	AC:DP	23:73
1	236820590	.	G	A	.	PASS	DP=53;AF=0.698;NP=1;PV=6.920256639972391E-78;EFF=synonymous_variant(LOW|SILENT|ggG/ggA|p.Gly195Gly/c.585G>A|386|Lpxn|protein_coding|CODING|ENSRNOT00000017109|6|1)	AC:DP	37:53
1	238500589	.	T	G	.	PASS	DP=37;AF=0.216;NP=1;PV=7.359668430240163E-13;EFF=synonymous_variant(LOW|SILENT|tcA/tcC|p.Ser142Ser/c.426A>C|294|RGD1561986|protein_coding|CODING|ENSRNOT00000061680|1|1|WARNING_TRANSCRIPT_NO_START_CODON)	AC:DP	8:37
1	240243023	.	G	A	.	PASS	DP=55;AF=0.273;NP=1;PV=0.0;EFF=synonymous_variant(LOW|SILENT|gcC/gcT|p.Ala324Ala/c.972C>T|369|Psat1|protein_coding|CODING|ENSRNOT00000018763|8|1)	AC:DP	15:55
1	241512751	.	C	T	.	PASS	DP=45;AF=0.667;NP=1;PV=6.438438480062604E-63;EFF=synonymous_variant(LOW|SILENT|gcC/gcT|p.Ala274Ala/c.822C>T|470|Rorb|protein_coding|CODING|ENSRNOT00000018137|6|1)	AC:DP	30:45
1	241769719	.	G	C	.	PASS	DP=43;AF=0.512;NP=1;PV=2.0003303957002476E-42;EFF=synonymous_variant(LOW|SILENT|ccC/ccG|p.Pro25Pro/c.75C>G|166|D030056L22Rik|protein_coding|CODING|ENSRNOT00000017133|1|1)	AC:DP	22:43
1	241993479	.	C	A	.	PASS	DP=20;AF=0.350;NP=1;PV=4.00679489587219E-13;EFF=synonymous_variant(LOW|SILENT|gtG/gtT|p.Val122Val/c.366G>T|206|ENSRNOG00000033859|protein_coding|CODING|ENSRNOT00000043165|3|1)	AC:DP	7:20
1	242109061	.	A	G	.	PASS	DP=53;AF=0.679;NP=1;PV=7.454999369363374E-74;EFF=synonymous_variant(LOW|SILENT|gcT/gcC|p.Ala555Ala/c.1665T>C|714|Dll1|protein_coding|CODING|ENSRNOT00000019934|9|1)	AC:DP	36:53
1	243536345	.	C	T	.	PASS	DP=29;AF=0.241;NP=1;PV=9.752088026004913E-12;EFF=synonymous_variant(LOW|SILENT|Cta/Tta|p.Leu376Leu/c.1126C>T|915|Pcsk5|protein_coding|CODING|ENSRNOT00000016164|9|1)	AC:DP	7:29
1	243833594	.	A	C	.	PASS	DP=44;AF=0.318;NP=1;PV=0.0;EFF=synonymous_variant(LOW|SILENT|ctT/ctG|p.Leu138Leu/c.414T>G|184|RGD1564018|protein_coding|CODING|ENSRNOT00000011092|1|1)	AC:DP	14:44
1	246302506	.	G	A	.	PASS	DP=66;AF=0.667;NP=1;PV=2.026898327189809E-90;EFF=synonymous_variant(LOW|SILENT|acC/acT|p.Thr117Thr/c.351C>T|454|Gda|protein_coding|CODING|ENSRNOT00000024775|3|1)	AC:DP	44:66
1	246606750	.	T	A	.	PASS	DP=47;AF=0.702;NP=1;PV=1.059587948608382E-69;EFF=synonymous_variant(LOW|SILENT|gcA/gcT|p.Ala99Ala/c.297A>T|132|ENSRNOG00000021811|protein_coding|CODING|ENSRNOT00000029774|1|1|WARNING_TRANSCRIPT_NO_START_CODON)	AC:DP	33:47
1	246710427	.	T	C	.	PASS	DP=46;AF=0.457;NP=1;PV=0.0;EFF=synonymous_variant(LOW|SILENT|ggT/ggC|p.Gly356Gly/c.1068T>C|1371|Tmem2|protein_coding|CODING|ENSRNOT00000067384|4|1)	AC:DP	21:46
1	248266996	.	G	A	.	PASS	DP=50;AF=0.660;NP=1;PV=6.409611016059313E-69;EFF=synonymous_variant(LOW|SILENT|acC/acT|p.Thr1002Thr/c.3006C>T|1064|Smc5|protein_coding|CODING|ENSRNOT00000067796|23|1),downstream_gene_variant(MODIFIER||2848|||ENSRNOG00000048825|pseudogene|NON_CODING|ENSRNOT00000074962||1)	AC:DP	33:50
1	248411492	.	A	T	.	PASS	DP=58;AF=0.224;NP=1;PV=3.1095134193591515E-20;EFF=synonymous_variant(LOW|SILENT|ccT/ccA|p.Pro353Pro/c.1059T>A|646|MAMDC2|protein_coding|CODING|ENSRNOT00000034216|11|1),synonymous_variant(LOW|SILENT|ccT/ccA|p.Pro355Pro/c.1065T>A|648|MAMDC2|protein_coding|CODING|ENSRNOT00000073493|10|1|WARNING_TRANSCRIPT_NO_START_CODON)	AC:DP	13:58
1	248678511	.	T	C	.	PASS	DP=46;AF=0.304;NP=1;PV=0.0;EFF=synonymous_variant(LOW|SILENT|ccA/ccG|p.Pro143Pro/c.429A>G|228|RGD1560242|protein_coding|CODING|ENSRNOT00000054776|4|1)	AC:DP	14:46
1	248783275	.	T	C	.	PASS	DP=41;AF=0.341;NP=1;PV=2.220446049250313E-16;EFF=synonymous_variant(LOW|SILENT|acT/acC|p.Thr20Thr/c.60T>C|425|Ptar1|protein_coding|CODING|ENSRNOT00000054775|1|1)	AC:DP	14:41
1	249012766	.	G	A	.	PASS	DP=43;AF=0.744;NP=1;PV=1.2877290901382756E-67;EFF=synonymous_variant(LOW|SILENT|ccG/ccA|p.Pro61Pro/c.183G>A|841|Apba1|protein_coding|CODING|ENSRNOT00000020123|2|1)	AC:DP	32:43
1	249113166	.	G	C	.	PASS	DP=31;AF=0.452;NP=1;PV=0.0;EFF=synonymous_variant(LOW|SILENT|ccC/ccG|p.Pro249Pro/c.747C>G|567|Fam189a2|protein_coding|CODING|ENSRNOT00000029109|6|1|WARNING_TRANSCRIPT_NO_START_CODON)	AC:DP	14:31
1	249225527	.	A	T	.	PASS	DP=41;AF=0.244;NP=1;PV=6.661338147750939E-16;EFF=synonymous_variant(LOW|SILENT|cgT/cgA|p.Arg1150Arg/c.3450T>A|1164|Tjp2|protein_coding|CODING|ENSRNOT00000065921|24|1)	AC:DP	10:41
1	249400705	.	C	T	.	PASS	DP=32;AF=0.469;NP=1;PV=0.0;EFF=synonymous_variant(LOW|SILENT|ggG/ggA|p.Gly168Gly/c.504G>A|208|Fxn|protein_coding|CODING|ENSRNOT00000020412|7|1),synonymous_variant(LOW|SILENT|ggG/ggA|p.Gly167Gly/c.501G>A|207|Fxn|protein_coding|CODING|ENSRNOT00000071614|6|1)	AC:DP	15:32
1	249523594	.	T	C	.	PASS	DP=47;AF=0.532;NP=1;PV=8.451385113049774E-48;EFF=synonymous_variant(LOW|SILENT|gcA/gcG|p.Ala291Ala/c.873A>G|539|Pip5k1b|protein_coding|CODING|ENSRNOT00000068645|8|1)	AC:DP	25:47
1	249993887	.	C	A	.	PASS	DP=29;AF=0.724;NP=1;PV=7.991049541228405E-46;EFF=synonymous_variant(LOW|SILENT|ctG/ctT|p.Leu205Leu/c.615G>T|566|Pgm5|protein_coding|CODING|ENSRNOT00000020763|4|1)	AC:DP	21:29
1	250225195	.	G	C	.	PASS	DP=53;AF=0.698;NP=1;PV=7.668375799023122E-77;EFF=synonymous_variant(LOW|SILENT|ccG/ccC|p.Pro5Pro/c.15G>C|2099|Dock8|protein_coding|CODING|ENSRNOT00000015668|1|1)	AC:DP	37:53
1	250341490	.	A	G	.	PASS	DP=54;AF=0.611;NP=1;PV=6.688746648004018E-66;EFF=synonymous_variant(LOW|SILENT|ccA/ccG|p.Pro687Pro/c.2061A>G|2099|Dock8|protein_coding|CODING|ENSRNOT00000015668|18|1)	AC:DP	33:54
1	250635236	.	C	T	.	PASS	DP=74;AF=0.230;NP=1;PV=5.338486904618366E-25;EFF=synonymous_variant(LOW|SILENT|ggC/ggT|p.Gly213Gly/c.639C>T|1353|Kank1|protein_coding|CODING|ENSRNOT00000021496|3|1)	AC:DP	17:74
1	250737824	.	G	C	.	PASS	DP=38;AF=0.263;NP=1;PV=1.1102230246251565E-16;EFF=synonymous_variant(LOW|SILENT|gcG/gcC|p.Ala47Ala/c.141G>C|374|Dmrt1|protein_coding|CODING|ENSRNOT00000021779|1|1)	AC:DP	10:38
1	250848829	.	G	A	.	PASS	DP=42;AF=0.452;NP=1;PV=2.4891967499656087E-35;EFF=synonymous_variant(LOW|SILENT|cgG/cgA|p.Arg76Arg/c.228G>A|476|Dmrt3|protein_coding|CODING|ENSRNOT00000021792|1|1)	AC:DP	19:42
1	252028161	.	A	C	.	PASS	DP=51;AF=0.529;NP=1;PV=1.575637165029068E-52;EFF=synonymous_variant(LOW|SILENT|ggA/ggC|p.Gly1492Gly/c.4476A>C|1597|Smarca2|protein_coding|CODING|ENSRNOT00000016740|31|1)	AC:DP	27:51
1	252507595	.	G	C	.	PASS	DP=72;AF=0.319;NP=1;PV=3.3751774837593894E-38;EFF=synonymous_variant(LOW|SILENT|ccG/ccC|p.Pro207Pro/c.621G>C|873|Vldlr|protein_coding|CODING|ENSRNOT00000035814|5|1)	AC:DP	23:72
1	252646831	.	T	C	.	PASS	DP=65;AF=0.738;NP=1;PV=4.0800775920796394E-102;EFF=synonymous_variant(LOW|SILENT|acT/acC|p.Thr153Thr/c.459T>C|561|Kcnv2|protein_coding|CODING|ENSRNOT00000016757|1|1)	AC:DP	48:65
1	252759797	.	C	T	.	PASS	DP=46;AF=0.565;NP=1;PV=4.487863447407775E-52;EFF=synonymous_variant(LOW|SILENT|ccG/ccA|p.Pro77Pro/c.231G>A|647|ENSRNOG00000012574|protein_coding|CODING|ENSRNOT00000033724|2|1)	AC:DP	26:46
1	253657774	.	A	G	.	PASS	DP=41;AF=0.390;NP=1;PV=0.0;EFF=synonymous_variant(LOW|SILENT|acT/acC|p.Thr763Thr/c.2289T>C|929|Glis3|protein_coding|CODING|ENSRNOT00000019816|7|1)	AC:DP	16:41
1	254239613	.	G	T	.	PASS	DP=46;AF=0.478;NP=1;PV=0.0;EFF=synonymous_variant(LOW|SILENT|ctG/ctT|p.Leu70Leu/c.210G>T|523|Slc1a1|protein_coding|CODING|ENSRNOT00000020272|2|1)	AC:DP	22:46
1	254488082	.	G	A	.	PASS	DP=40;AF=0.275;NP=1;PV=0.0;EFF=synonymous_variant(LOW|SILENT|ccG/ccA|p.Pro157Pro/c.471G>A|447|Rcl1|protein_coding|CODING|ENSRNOT00000048910|4|1),upstream_gene_variant(MODIFIER||3151||215|Rcl1|protein_coding|CODING|ENSRNOT00000020809||1)	AC:DP	11:40
1	254686425	.	G	A	.	PASS	DP=27;AF=0.185;NP=1;PV=3.506528123420338E-8;EFF=synonymous_variant(LOW|SILENT|ccG/ccA|p.Pro503Pro/c.1509G>A|1132|Jak2|protein_coding|CODING|ENSRNOT00000021217|11|1)	AC:DP	5:27
1	254829350	.	C	T	.	PASS	DP=41;AF=0.732;NP=1;PV=1.666513798509574E-64;EFF=synonymous_variant(LOW|SILENT|Ctg/Ttg|p.Leu2Leu/c.4C>T|268|Pdcd1lg2|protein_coding|CODING|ENSRNOT00000021614|2|1)	AC:DP	30:41
1	254995691	.	G	C	.	PASS	DP=43;AF=0.419;NP=1;PV=0.0;EFF=synonymous_variant(LOW|SILENT|gtG/gtC|p.Val274Val/c.822G>C|538|RGD1310016|protein_coding|CODING|ENSRNOT00000033590|8|1),synonymous_variant(LOW|SILENT|gtG/gtC|p.Val274Val/c.822G>C|1423|RGD1310016|protein_coding|CODING|ENSRNOT00000021783|8|1)	AC:DP	18:43
1	255122432	.	G	A	.	PASS	DP=37;AF=0.270;NP=1;PV=2.220446049250313E-16;EFF=synonymous_variant(LOW|SILENT|ggG/ggA|p.Gly14Gly/c.42G>A|116|Mlana|protein_coding|CODING|ENSRNOT00000054764|2|1)	AC:DP	10:37
1	255234080	.	C	T	.	PASS	DP=70;AF=0.214;NP=1;PV=0.0;EFF=synonymous_variant(LOW|SILENT|gcG/gcA|p.Ala615Ala/c.1845G>A|1105|Ranbp6|protein_coding|CODING|ENSRNOT00000039390|1|1)	AC:DP	15:70
1	255461103	.	T	G	.	PASS	DP=60;AF=0.333;NP=1;PV=0.0;EFF=synonymous_variant(LOW|SILENT|gtT/gtG|p.Val156Val/c.468T>G|253|EEF1B2L|protein_coding|CODING|ENSRNOT00000047024|4|1)	AC:DP	20:60
1	256237855	.	C	T	.	PASS	DP=42;AF=0.524;NP=1;PV=2.7770721517427437E-43;EFF=synonymous_variant(LOW|SILENT|gcG/gcA|p.Ala288Ala/c.864G>A|488|Prkg1|protein_coding|CODING|ENSRNOT00000041080|11|1|WARNING_TRANSCRIPT_NO_START_CODON)	AC:DP	22:42
1	256814806	.	C	T	.	PASS	DP=50;AF=0.280;NP=1;PV=1.1102230246251565E-16;EFF=synonymous_variant(LOW|SILENT|ccC/ccT|p.Pro329Pro/c.987C>T|629|Cstf2t|protein_coding|CODING|ENSRNOT00000074100|1|1)	AC:DP	14:50
1	257715496	.	C	A	.	PASS	DP=27;AF=0.481;NP=1;PV=2.5395519786625446E-25;EFF=synonymous_variant(LOW|SILENT|ggC/ggA|p.Gly128Gly/c.384C>A|405|A1cf|protein_coding|CODING|ENSRNOT00000052256|5|1),synonymous_variant(LOW|SILENT|ggC/ggA|p.Gly128Gly/c.384C>A|594|A1cf|protein_coding|CODING|ENSRNOT00000067643|5|1)	AC:DP	13:27
1	257825420	.	G	A	.	PASS	DP=39;AF=0.359;NP=1;PV=1.0349524970290187E-24;EFF=synonymous_variant(LOW|SILENT|ctC/ctT|p.Leu331Leu/c.993C>T|761|Asah2|protein_coding|CODING|ENSRNOT00000016688|9|1)	AC:DP	14:39
1	258276455	.	A	G	.	PASS	DP=55;AF=0.436;NP=1;PV=0.0;EFF=synonymous_variant(LOW|SILENT|cgA/cgG|p.Arg68Arg/c.204A>G|481|Minpp1|protein_coding|CODING|ENSRNOT00000015017|1|1)	AC:DP	24:55
1	258429893	.	C	T	.	PASS	DP=39;AF=0.205;NP=1;PV=1.322830733840874E-12;EFF=synonymous_variant(LOW|SILENT|ggC/ggT|p.Gly51Gly/c.153C>T|614|Papss2|protein_coding|CODING|ENSRNOT00000014979|3|1)	AC:DP	8:39
1	259056568	.	G	C	.	PASS	DP=35;AF=0.686;NP=1;PV=6.072367233416095E-51;EFF=synonymous_variant(LOW|SILENT|ggC/ggG|p.Gly302Gly/c.906C>G|315|Rnls|protein_coding|CODING|ENSRNOT00000028098|7|1)	AC:DP	24:35
1	259751081	.	A	G	.	PASS	DP=36;AF=0.639;NP=1;PV=5.498414944787095E-48;EFF=synonymous_variant(LOW|SILENT|tcA/tcG|p.Ser221Ser/c.663A>G|436|Stambpl1|protein_coding|CODING|ENSRNOT00000075598|6|1)	AC:DP	23:36
1	260443527	.	G	A	.	PASS	DP=27;AF=0.556;NP=1;PV=1.6146550930415194E-30;EFF=synonymous_variant(LOW|SILENT|tcG/tcA|p.Ser71Ser/c.213G>A|1773|Kif20b|protein_coding|CODING|ENSRNOT00000054753|2|1)	AC:DP	15:27
1	261879269	.	G	A	.	PASS	DP=55;AF=0.255;NP=1;PV=1.1102230246251565E-16;EFF=synonymous_variant(LOW|SILENT|ccC/ccT|p.Pro118Pro/c.354C>T|435|Htr7|protein_coding|CODING|ENSRNOT00000025493|1|1),synonymous_variant(LOW|SILENT|ccC/ccT|p.Pro118Pro/c.354C>T|469|Htr7|protein_coding|CODING|ENSRNOT00000025450|1|1)	AC:DP	14:55
1	263031894	.	C	T	.	PASS	DP=46;AF=0.587;NP=1;PV=8.268450308533255E-54;EFF=synonymous_variant(LOW|SILENT|ggG/ggA|p.Gly200Gly/c.600G>A|250|Fgfbp3|protein_coding|CODING|ENSRNOT00000033780|2|1)	AC:DP	27:46
1	263534474	.	G	A	.	PASS	DP=36;AF=0.528;NP=1;PV=2.054307515688604E-37;EFF=synonymous_variant(LOW|SILENT|acG/acA|p.Thr248Thr/c.744G>A|1056|Kif11|protein_coding|CODING|ENSRNOT00000022555|7|1)	AC:DP	19:36
1	263738148	.	A	G	.	PASS	DP=35;AF=0.343;NP=1;PV=1.1102230246251565E-16;EFF=synonymous_variant(LOW|SILENT|ccA/ccG|p.Pro41Pro/c.123A>G|804|Exoc6|protein_coding|CODING|ENSRNOT00000054748|2|1)	AC:DP	12:35
1	264069169	.	G	A	.	PASS	DP=44;AF=0.386;NP=1;PV=1.1102230246251565E-16;EFF=synonymous_variant(LOW|SILENT|Ctg/Ttg|p.Leu2026Leu/c.6076C>T|2048|Myof|protein_coding|CODING|ENSRNOT00000021546|52|1)	AC:DP	17:44
1	264171967	.	C	G	.	PASS	DP=27;AF=0.185;NP=1;PV=4.267495345988692E-8;EFF=synonymous_variant(LOW|SILENT|gtG/gtC|p.Val86Val/c.258G>C|2048|Myof|protein_coding|CODING|ENSRNOT00000021546|4|1)	AC:DP	5:27
1	264302861	.	G	A	.	PASS	DP=41;AF=0.293;NP=1;PV=0.0;EFF=synonymous_variant(LOW|SILENT|ggG/ggA|p.Gly2Gly/c.6G>A|861|Pde6c|protein_coding|CODING|ENSRNOT00000022317|1|1)	AC:DP	12:41
1	264560698	.	C	T	.	PASS	DP=23;AF=0.304;NP=1;PV=1.3425927036792018E-12;EFF=synonymous_variant(LOW|SILENT|gcC/gcT|p.Ala64Ala/c.192C>T|367|Slc35g1|protein_coding|CODING|ENSRNOT00000044895|2|1)	AC:DP	7:23
1	264686881	.	G	A	.	PASS	DP=40;AF=0.350;NP=1;PV=0.0;EFF=synonymous_variant(LOW|SILENT|acG/acA|p.Thr2Thr/c.6G>A|2281|Plce1|protein_coding|CODING|ENSRNOT00000067149|2|1)	AC:DP	14:40
1	264791133	.	G	C	.	PASS	DP=59;AF=0.322;NP=1;PV=2.220446049250313E-16;EFF=synonymous_variant(LOW|SILENT|acG/acC|p.Thr412Thr/c.1236G>C|2281|Plce1|protein_coding|CODING|ENSRNOT00000067149|3|1)	AC:DP	19:59
1	264916175	.	C	T	.	PASS	DP=54;AF=0.296;NP=1;PV=1.1102230246251565E-16;EFF=synonymous_variant(LOW|SILENT|tcC/tcT|p.Ser1576Ser/c.4728C>T|2281|Plce1|protein_coding|CODING|ENSRNOT00000067149|20|1)	AC:DP	16:54
1	266840119	.	A	G	.	PASS	DP=45;AF=0.222;NP=1;PV=7.771561172376096E-16;EFF=synonymous_variant(LOW|SILENT|acT/acC|p.Thr1207Thr/c.3621T>C|1290|Sorbs1|protein_coding|CODING|ENSRNOT00000021289|21|1|WARNING_TRANSCRIPT_NO_START_CODON),synonymous_variant(LOW|SILENT|acT/acC|p.Thr631Thr/c.1893T>C|714|Sorbs1|protein_coding|CODING|ENSRNOT00000021226|18|1|WARNING_TRANSCRIPT_NO_START_CODON),synonymous_variant(LOW|SILENT|acT/acC|p.Thr657Thr/c.1971T>C|740|Sorbs1|protein_coding|CODING|ENSRNOT00000021229|18|1|WARNING_TRANSCRIPT_NO_START_CODON),synonymous_variant(LOW|SILENT|acT/acC|p.Thr855Thr/c.2565T>C|938|Sorbs1|protein_coding|CODING|ENSRNOT00000021114|23|1|WARNING_TRANSCRIPT_NO_START_CODON),synonymous_variant(LOW|SILENT|acT/acC|p.Thr641Thr/c.1923T>C|724|Sorbs1|protein_coding|CODING|ENSRNOT00000021347|18|1|WARNING_TRANSCRIPT_NO_START_CODON)	AC:DP	10:45
1	267618108	.	T	C	.	PASS	DP=52;AF=0.250;NP=1;PV=1.1102230246251565E-16;EFF=synonymous_variant(LOW|SILENT|gtT/gtC|p.Val954Val/c.2862T>C|1478|Zfp518a|protein_coding|CODING|ENSRNOT00000054717|5|1)	AC:DP	13:52
1	267742427	.	C	T	.	PASS	DP=53;AF=0.340;NP=1;PV=0.0;EFF=synonymous_variant(LOW|SILENT|gcC/gcT|p.Ala113Ala/c.339C>T|510|Dntt|protein_coding|CODING|ENSRNOT00000051058|2|1)	AC:DP	18:53
1	267855412	.	A	C	.	PASS	DP=47;AF=0.681;NP=1;PV=8.630446935955876E-67;EFF=synonymous_variant(LOW|SILENT|gcT/gcG|p.Ala139Ala/c.417T>G|1014|Tll2|protein_coding|CODING|ENSRNOT00000018179|4|1)	AC:DP	32:47
1	267992655	.	C	T	.	PASS	DP=42;AF=0.357;NP=1;PV=1.1102230246251565E-16;EFF=synonymous_variant(LOW|SILENT|tcG/tcA|p.Ser730Ser/c.2190G>A|812|Pik3ap1|protein_coding|CODING|ENSRNOT00000017938|15|1),synonymous_variant(LOW|SILENT|tcG/tcA|p.Ser708Ser/c.2124G>A|790|Pik3ap1|protein_coding|CODING|ENSRNOT00000065632|14|1)	AC:DP	15:42
1	268300572	.	G	A	.	PASS	DP=43;AF=0.558;NP=1;PV=1.7159809246813338E-47;EFF=synonymous_variant(LOW|SILENT|ccC/ccT|p.Pro1356Pro/c.4068C>T|1530|Slit1|protein_coding|CODING|ENSRNOT00000034758|35|1),synonymous_variant(LOW|SILENT|ccC/ccT|p.Pro1332Pro/c.3996C>T|1506|Slit1|protein_coding|CODING|ENSRNOT00000070968|34|1),synonymous_variant(LOW|SILENT|ccC/ccT|p.Pro1356Pro/c.4068C>T|1472|Slit1|protein_coding|CODING|ENSRNOT00000035415|35|1)	AC:DP	24:43
1	268478835	.	A	G	.	PASS	DP=33;AF=0.212;NP=1;PV=2.3031132556639022E-11;EFF=synonymous_variant(LOW|SILENT|ccT/ccC|p.Pro369Pro/c.1107T>C|478|Arhgap19|protein_coding|CODING|ENSRNOT00000072883|9|1),synonymous_variant(LOW|SILENT|ccT/ccC|p.Pro384Pro/c.1152T>C|493|Arhgap19|protein_coding|CODING|ENSRNOT00000071417|8|1),synonymous_variant(LOW|SILENT|ccT/ccC|p.Pro384Pro/c.1152T>C|479|Arhgap19|protein_coding|CODING|ENSRNOT00000071247|8|1)	AC:DP	7:33
1	268581909	.	G	T	.	PASS	DP=55;AF=0.309;NP=1;PV=0.0;EFF=synonymous_variant(LOW|SILENT|gcC/gcA|p.Ala349Ala/c.1047C>A|1293|Rrp12|protein_coding|CODING|ENSRNOT00000073193|9|1)	AC:DP	17:55
1	268732213	.	A	G	.	PASS	DP=64;AF=0.547;NP=1;PV=6.170610354067199E-67;EFF=synonymous_variant(LOW|SILENT|ccA/ccG|p.Pro186Pro/c.558A>G|227|Ubtd1|protein_coding|CODING|ENSRNOT00000018485|3|1),upstream_gene_variant(MODIFIER||2106||328|Ankrd2|protein_coding|CODING|ENSRNOT00000018890||1)	AC:DP	35:64
1	268845790	.	G	A	.	PASS	DP=59;AF=0.390;NP=1;PV=1.3281157439982672E-40;EFF=synonymous_variant(LOW|SILENT|gtG/gtA|p.Val54Val/c.162G>A|91|Marveld1|protein_coding|CODING|ENSRNOT00000064160|2|1),downstream_gene_variant(MODIFIER||3260||173|Marveld1|protein_coding|CODING|ENSRNOT00000038870||1)	AC:DP	23:59
1	269292302	.	C	T	.	PASS	DP=75;AF=0.573;NP=1;PV=3.4720222883696603E-81;EFF=synonymous_variant(LOW|SILENT|ctG/ctA|p.Leu584Leu/c.1752G>A|758|Loxl4|protein_coding|CODING|ENSRNOT00000021144|11|1)	AC:DP	43:75
1	269413833	.	G	A	.	PASS	DP=41;AF=0.220;NP=1;PV=4.496403249731884E-14;EFF=synonymous_variant(LOW|SILENT|ggC/ggT|p.Gly561Gly/c.1683C>T|581|Pyroxd2|protein_coding|CODING|ENSRNOT00000021257|16|1)	AC:DP	9:41
1	270812547	.	T	G	.	PASS	DP=53;AF=0.717;NP=1;PV=1.1963516768961544E-79;EFF=synonymous_variant(LOW|SILENT|gcT/gcG|p.Ala49Ala/c.147T>G|362|Nkx2-3|protein_coding|CODING|ENSRNOT00000054714|1|1)	AC:DP	38:53
1	271047439	.	C	T	.	PASS	DP=48;AF=0.375;NP=1;PV=0.0;EFF=synonymous_variant(LOW|SILENT|Cta/Tta|p.Leu1179Leu/c.3535C>T|1541|Abcc2|protein_coding|CODING|ENSRNOT00000070861|25|1)	AC:DP	18:48
1	271346109	.	T	G	.	PASS	DP=38;AF=0.211;NP=1;PV=8.623102232263591E-13;EFF=synonymous_variant(LOW|SILENT|ctA/ctC|p.Leu213Leu/c.639A>C|537|Cwf19l1|protein_coding|CODING|ENSRNOT00000017202|7|1)	AC:DP	8:38
1	271706616	.	G	T	.	PASS	DP=51;AF=0.471;NP=1;PV=0.0;EFF=synonymous_variant(LOW|SILENT|gcG/gcT|p.Ala195Ala/c.585G>T|322|Wnt8b|protein_coding|CODING|ENSRNOT00000018815|5|1)	AC:DP	24:51
1	272190305	.	A	T	.	PASS	DP=68;AF=0.382;NP=1;PV=0.0;EFF=synonymous_variant(LOW|SILENT|acA/acT|p.Thr429Thr/c.1287A>T|837|Sema4g|protein_coding|CODING|ENSRNOT00000019956|10|1)	AC:DP	26:68
1	272335748	.	G	T	.	PASS	DP=27;AF=0.259;NP=1;PV=6.8650640727696555E-12;EFF=synonymous_variant(LOW|SILENT|ccG/ccT|p.Pro6Pro/c.18G>T|333|Tlx1|protein_coding|CODING|ENSRNOT00000021714|1|1)	AC:DP	7:27
1	272738531	.	G	A	.	PASS	DP=38;AF=0.263;NP=1;PV=2.220446049250313E-16;EFF=synonymous_variant(LOW|SILENT|acG/acA|p.Thr16Thr/c.48G>A|203|Dpcd|protein_coding|CODING|ENSRNOT00000023278|1|1),upstream_gene_variant(MODIFIER||188||573|Poll|protein_coding|CODING|ENSRNOT00000023137||1)	AC:DP	10:38
1	272935284	.	A	G	.	PASS	DP=55;AF=0.636;NP=1;PV=1.0019678719693126E-70;EFF=synonymous_variant(LOW|SILENT|ggT/ggC|p.Gly127Gly/c.381T>C|173|Npm3|protein_coding|CODING|ENSRNOT00000023963|4|1),downstream_gene_variant(MODIFIER||3575||768|Mgea5|protein_coding|CODING|ENSRNOT00000054704||1),downstream_gene_variant(MODIFIER||3575||916|Mgea5|protein_coding|CODING|ENSRNOT00000065172||1),downstream_gene_variant(MODIFIER||3575||821|Mgea5|protein_coding|CODING|ENSRNOT00000067492||1)	AC:DP	35:55
1	273132725	.	G	C	.	PASS	DP=45;AF=0.244;NP=1;PV=0.0;EFF=synonymous_variant(LOW|SILENT|ctC/ctG|p.Leu393Leu/c.1179C>G|402|RGD1564887|protein_coding|CODING|ENSRNOT00000035275|15|1),synonymous_variant(LOW|SILENT|ctC/ctG|p.Leu359Leu/c.1077C>G|655|RGD1564887|protein_coding|CODING|ENSRNOT00000054703|14|1|WARNING_TRANSCRIPT_NO_START_CODON)	AC:DP	11:45
1	273248746	.	T	A	.	PASS	DP=48;AF=0.208;NP=1;PV=1.3322676295501878E-15;EFF=synonymous_variant(LOW|SILENT|gcT/gcA|p.Ala670Ala/c.2010T>A|1638|Pprc1|protein_coding|CODING|ENSRNOT00000025221|5|1)	AC:DP	10:48
1	273444821	.	C	A	.	PASS	DP=52;AF=0.288;NP=1;PV=1.1102230246251565E-16;EFF=synonymous_variant(LOW|SILENT|gtC/gtA|p.Val535Val/c.1605C>A|1861|Gbf1|protein_coding|CODING|ENSRNOT00000036156|14|1)	AC:DP	15:52
1	273546082	.	A	T	.	PASS	DP=68;AF=0.206;NP=1;PV=4.545824114647389E-21;EFF=synonymous_variant(LOW|SILENT|gcA/gcT|p.Ala115Ala/c.345A>T|320|RGD1309313|protein_coding|CODING|ENSRNOT00000043925|4|1)	AC:DP	14:68
1	273931369	.	C	T	.	PASS	DP=27;AF=0.667;NP=1;PV=2.017477910037636E-38;EFF=synonymous_variant(LOW|SILENT|Ctg/Ttg|p.Leu328Leu/c.982C>T|369|As3mt|protein_coding|CODING|ENSRNOT00000027223|10|1)	AC:DP	18:27
1	274098627	.	T	G	.	PASS	DP=40;AF=0.375;NP=1;PV=1.1102230246251565E-16;EFF=synonymous_variant(LOW|SILENT|gcA/gcC|p.Ala173Ala/c.519A>C|529|Nt5c2|protein_coding|CODING|ENSRNOT00000027351|6|1|WARNING_TRANSCRIPT_NO_START_CODON)	AC:DP	15:40
1	274213529	.	C	T	.	PASS	DP=42;AF=0.429;NP=1;PV=0.0;EFF=synonymous_variant(LOW|SILENT|Ctg/Ttg|p.Leu75Leu/c.223C>T|506|Ina|protein_coding|CODING|ENSRNOT00000027417|1|1)	AC:DP	18:42
1	274320368	.	G	A	.	PASS	DP=64;AF=0.234;NP=1;PV=1.1102230246251565E-16;EFF=synonymous_variant(LOW|SILENT|gtG/gtA|p.Val972Val/c.2916G>A|1876|Pdcd11|protein_coding|CODING|ENSRNOT00000027512|20|1)	AC:DP	15:64
1	274450414	.	T	C	.	PASS	DP=52;AF=0.404;NP=1;PV=0.0;EFF=synonymous_variant(LOW|SILENT|ccT/ccC|p.Pro144Pro/c.432T>C|240|Neurl1a|protein_coding|CODING|ENSRNOT00000054696|3|1)	AC:DP	21:52
1	274583941	.	T	C	.	PASS	DP=38;AF=0.632;NP=1;PV=9.04635206957547E-50;EFF=synonymous_variant(LOW|SILENT|gtA/gtG|p.Val38Val/c.114A>G|1073|Sh3pxd2a|protein_coding|CODING|ENSRNOT00000027574|3|1)	AC:DP	24:38
1	274714933	.	C	G	.	PASS	DP=30;AF=0.333;NP=1;PV=1.1102230246251565E-16;EFF=synonymous_variant(LOW|SILENT|ctG/ctC|p.Leu330Leu/c.990G>C|408|Obfc1|protein_coding|CODING|ENSRNOT00000027614|10|1)	AC:DP	10:30
1	274819482	.	G	A	.	PASS	DP=43;AF=0.279;NP=1;PV=4.767579138555134E-20;EFF=synonymous_variant(LOW|SILENT|tcG/tcA|p.Ser250Ser/c.750G>A|1203|Slk|protein_coding|CODING|ENSRNOT00000015495|6|1)	AC:DP	12:43
1	274947128	.	T	G	.	PASS	DP=38;AF=0.211;NP=1;PV=1.1606271499431386E-12;EFF=synonymous_variant(LOW|SILENT|ctA/ctC|p.Leu1514Leu/c.4542A>C|1665|Wdr96|protein_coding|CODING|ENSRNOT00000031925|35|1|WARNING_TRANSCRIPT_NO_START_CODON),downstream_gene_variant(MODIFIER||4822||251|SFR1|protein_coding|CODING|ENSRNOT00000016881||1)	AC:DP	8:38
1	280213931	.	T	C	.	PASS	DP=55;AF=0.455;NP=1;PV=0.0;EFF=synonymous_variant(LOW|SILENT|ggT/ggC|p.Gly47Gly/c.141T>C|110|Ins1|protein_coding|CODING|ENSRNOT00000016052|2|1)	AC:DP	25:55
1	281140387	.	A	G	.	PASS	DP=33;AF=0.212;NP=1;PV=3.126710002021582E-11;EFF=synonymous_variant(LOW|SILENT|acT/acC|p.Thr200Thr/c.600T>C|623|Xpnpep1|protein_coding|CODING|ENSRNOT00000033148|8|1)	AC:DP	7:33
1	281353905	.	C	T	.	PASS	DP=44;AF=0.432;NP=1;PV=1.1102230246251565E-16;EFF=synonymous_variant(LOW|SILENT|gcC/gcT|p.Ala95Ala/c.285C>T|673|Add3|protein_coding|CODING|ENSRNOT00000017600|3|1),synonymous_variant(LOW|SILENT|gcC/gcT|p.Ala95Ala/c.285C>T|705|Add3|protein_coding|CODING|ENSRNOT00000044827|3|1)	AC:DP	19:44
1	281658377	.	C	G	.	PASS	DP=45;AF=0.200;NP=1;PV=1.099120794378905E-13;EFF=synonymous_variant(LOW|SILENT|ctC/ctG|p.Leu43Leu/c.129C>G|384|Dusp5|protein_coding|CODING|ENSRNOT00000018889|1|1)	AC:DP	9:45
1	281952514	.	C	A	.	PASS	DP=66;AF=0.682;NP=1;PV=1.0885448178863488E-92;EFF=synonymous_variant(LOW|SILENT|cgC/cgA|p.Arg138Arg/c.414C>A|1207|Rbm20|protein_coding|CODING|ENSRNOT00000054685|2|1)	AC:DP	45:66
1	282113364	.	T	C	.	PASS	DP=35;AF=0.314;NP=1;PV=0.0;EFF=synonymous_variant(LOW|SILENT|ccT/ccC|p.Pro62Pro/c.186T>C|582|Shoc2|protein_coding|CODING|ENSRNOT00000020580|1|1)	AC:DP	11:35
1	283358868	.	G	A	.	PASS	DP=32;AF=0.438;NP=1;PV=0.0;EFF=synonymous_variant(LOW|SILENT|ccG/ccA|p.Pro22Pro/c.66G>A|329|Tectb|protein_coding|CODING|ENSRNOT00000021041|1|1)	AC:DP	14:32
1	283587762	.	C	A	.	PASS	DP=36;AF=0.472;NP=1;PV=0.0;EFF=synonymous_variant(LOW|SILENT|ctG/ctT|p.Leu1019Leu/c.3057G>T|1100|Gucy2g|protein_coding|CODING|ENSRNOT00000021746|19|1)	AC:DP	17:36
1	283700676	.	G	A	.	PASS	DP=47;AF=0.681;NP=1;PV=1.2251489706427128E-67;EFF=synonymous_variant(LOW|SILENT|acC/acT|p.Thr149Thr/c.447C>T|406|Zdhhc6|protein_coding|CODING|ENSRNOT00000054681|3|1|WARNING_TRANSCRIPT_NO_START_CODON),upstream_gene_variant(MODIFIER||4751||187|Vti1a|protein_coding|CODING|ENSRNOT00000066236||1),upstream_gene_variant(MODIFIER||4751||195|Vti1a|protein_coding|CODING|ENSRNOT00000067460||1)	AC:DP	32:47
1	284474670	.	G	A	.	PASS	DP=43;AF=0.279;NP=1;PV=0.0;EFF=synonymous_variant(LOW|SILENT|cgG/cgA|p.Arg68Arg/c.204G>A|521|Habp2|protein_coding|CODING|ENSRNOT00000022382|3|1),synonymous_variant(LOW|SILENT|cgG/cgA|p.Arg105Arg/c.315G>A|558|Habp2|protein_coding|CODING|ENSRNOT00000044183|4|1)	AC:DP	12:43
1	284617717	.	A	G	.	PASS	DP=47;AF=0.511;NP=1;PV=5.4546319350723306E-46;EFF=synonymous_variant(LOW|SILENT|cgA/cgG|p.Arg170Arg/c.510A>G|303|Casp7|protein_coding|CODING|ENSRNOT00000022693|4|1)	AC:DP	24:47
1	284730889	.	G	A	.	PASS	DP=34;AF=0.706;NP=1;PV=2.3308961820144165E-51;EFF=synonymous_variant(LOW|SILENT|acC/acT|p.Thr699Thr/c.2097C>T|1026|Dclre1a|protein_coding|CODING|ENSRNOT00000036321|3|1)	AC:DP	24:34
1	284918081	.	G	A	.	PASS	DP=43;AF=0.233;NP=1;PV=5.551115123125783E-16;EFF=synonymous_variant(LOW|SILENT|ctG/ctA|p.Leu70Leu/c.210G>A|466|Adrb1|protein_coding|CODING|ENSRNOT00000022813|1|1)	AC:DP	10:43
1	285080688	.	C	T	.	PASS	DP=46;AF=0.587;NP=1;PV=3.065920839355039E-54;EFF=synonymous_variant(LOW|SILENT|tcC/tcT|p.Ser21Ser/c.63C>T|714|Vwa2|protein_coding|CODING|ENSRNOT00000051834|2|1)	AC:DP	27:46
1	285243343	.	A	G	.	PASS	DP=21;AF=0.238;NP=1;PV=1.0224457502872042E-8;EFF=synonymous_variant(LOW|SILENT|tcT/tcC|p.Ser124Ser/c.372T>C|248|ENSRNOG00000046333|protein_coding|CODING|ENSRNOT00000054679|4|1|WARNING_TRANSCRIPT_NO_START_CODON)	AC:DP	5:21
1	285353546	.	C	T	.	PASS	DP=41;AF=0.220;NP=1;PV=3.985700658404312E-14;EFF=synonymous_variant(LOW|SILENT|ccG/ccA|p.Pro135Pro/c.405G>A|260|Ablim1|protein_coding|CODING|ENSRNOT00000067257|4|1),synonymous_variant(LOW|SILENT|ccG/ccA|p.Pro135Pro/c.405G>A|408|Ablim1|protein_coding|CODING|ENSRNOT00000018693|4|1)	AC:DP	9:41
1	285589269	.	C	G	.	PASS	DP=46;AF=0.739;NP=1;PV=2.5607529563937674E-73;EFF=synonymous_variant(LOW|SILENT|ctC/ctG|p.Leu308Leu/c.924C>G|764|Fam160b1|protein_coding|CODING|ENSRNOT00000023247|7|1)	AC:DP	34:46
1	285704752	.	T	C	.	PASS	DP=33;AF=0.636;NP=1;PV=8.694362801258297E-44;EFF=synonymous_variant(LOW|SILENT|acT/acC|p.Thr143Thr/c.429T>C|341|Trub1|protein_coding|CODING|ENSRNOT00000023309|4|1)	AC:DP	21:33
1	286574145	.	T	C	.	PASS	DP=44;AF=0.341;NP=1;PV=0.0;EFF=synonymous_variant(LOW|SILENT|acA/acG|p.Thr406Thr/c.1218A>G|463|Gfra1|protein_coding|CODING|ENSRNOT00000066428|8|1),synonymous_variant(LOW|SILENT|acA/acG|p.Thr411Thr/c.1233A>G|468|Gfra1|protein_coding|CODING|ENSRNOT00000023667|9|1)	AC:DP	15:44
1	287476691	.	G	A	.	PASS	DP=55;AF=0.600;NP=1;PV=3.024682721209855E-66;EFF=synonymous_variant(LOW|SILENT|gcG/gcA|p.Ala251Ala/c.753G>A|602|Eno4|protein_coding|CODING|ENSRNOT00000065289|5|1)	AC:DP	33:55
1	287757558	.	C	G	.	PASS	DP=43;AF=0.209;NP=1;PV=5.739853037312059E-14;EFF=synonymous_variant(LOW|SILENT|ccC/ccG|p.Pro152Pro/c.456C>G|362|Kcnk18|protein_coding|CODING|ENSRNOT00000064022|2|1),synonymous_variant(LOW|SILENT|ccC/ccG|p.Pro195Pro/c.585C>G|405|Kcnk18|protein_coding|CODING|ENSRNOT00000042977|3|1)	AC:DP	9:43
1	289098302	.	G	A	.	PASS	DP=55;AF=0.309;NP=1;PV=3.7773329619508507E-28;EFF=synonymous_variant(LOW|SILENT|ctC/ctT|p.Leu152Leu/c.456C>T|370|Prlhr|protein_coding|CODING|ENSRNOT00000013170|2|1)	AC:DP	17:55
1	289495509	.	C	T	.	PASS	DP=38;AF=0.211;NP=1;PV=1.0180745135812685E-12;EFF=synonymous_variant(LOW|SILENT|gcG/gcA|p.Ala325Ala/c.975G>A|1354|Eif3a|protein_coding|CODING|ENSRNOT00000066947|7|1)	AC:DP	8:38
1	289781556	.	A	G	.	PASS	DP=77;AF=0.714;NP=1;PV=4.5459802727905585E-116;EFF=synonymous_variant(LOW|SILENT|gcA/gcG|p.Ala258Ala/c.774A>G|590|Grk5|protein_coding|CODING|ENSRNOT00000015687|9|1)	AC:DP	55:77
10	925730	.	C	A	.	PASS	DP=74;AF=0.473;NP=1;PV=1.8980737135950005E-64;EFF=synonymous_variant(LOW|SILENT|acG/acT|p.Thr64Thr/c.192G>T|917|ENSRNOG00000048121|protein_coding|CODING|ENSRNOT00000004563|1|1)	AC:DP	35:74
10	3118543	.	G	A	.	PASS	DP=56;AF=0.643;NP=1;PV=8.64145969252206E-74;EFF=synonymous_variant(LOW|SILENT|gcC/gcT|p.Ala99Ala/c.297C>T|184|Tnfrsf17|protein_coding|CODING|ENSRNOT00000035886|3|1),upstream_gene_variant(MODIFIER||2757||818|Snx29|protein_coding|CODING|ENSRNOT00000003150||1)	AC:DP	36:56
10	4527498	.	G	A	.	PASS	DP=65;AF=0.554;NP=1;PV=3.839675650350765E-69;EFF=synonymous_variant(LOW|SILENT|gcG/gcA|p.Ala93Ala/c.279G>A|1464|Grin2a|protein_coding|CODING|ENSRNOT00000044626|1|1)	AC:DP	36:65
10	5853881	.	G	C	.	PASS	DP=97;AF=0.340;NP=1;PV=1.3538665466714636E-54;EFF=synonymous_variant(LOW|SILENT|acG/acC|p.Thr135Thr/c.405G>C|147|Carhsp1|protein_coding|CODING|ENSRNOT00000003514|4|1),downstream_gene_variant(MODIFIER||3743||242|Pmm2|protein_coding|CODING|ENSRNOT00000003542||1)	AC:DP	33:97
10	6030707	.	G	A	.	PASS	DP=42;AF=0.429;NP=1;PV=0.0;EFF=synonymous_variant(LOW|SILENT|ctC/ctT|p.Leu309Leu/c.927C>T|393|Mettl22|protein_coding|CODING|ENSRNOT00000003700|9|1)	AC:DP	18:42
10	7231191	.	C	A	.	PASS	DP=38;AF=0.211;NP=1;PV=1.7147394615335543E-12;EFF=synonymous_variant(LOW|SILENT|tcG/tcT|p.Ser174Ser/c.522G>T|416|Rbfox1|protein_coding|CODING|ENSRNOT00000066534|4|1)	AC:DP	8:38
10	9330027	.	C	G	.	PASS	DP=45;AF=0.689;NP=1;PV=2.457501033230157E-65;EFF=synonymous_variant(LOW|SILENT|ccC/ccG|p.Pro242Pro/c.726C>G|375|RGD1565166|protein_coding|CODING|ENSRNOT00000032495|5|1),upstream_gene_variant(MODIFIER||129|||ENSRNOG00000047107|miRNA|NON_CODING|ENSRNOT00000072226||1)	AC:DP	31:45
10	9439325	.	T	A	.	PASS	DP=43;AF=0.302;NP=1;PV=1.1102230246251565E-16;EFF=synonymous_variant(LOW|SILENT|gcT/gcA|p.Ala205Ala/c.615T>A|1754|Ppl|protein_coding|CODING|ENSRNOT00000004026|7|1)	AC:DP	13:43
10	9624023	.	G	T	.	PASS	DP=64;AF=0.375;NP=1;PV=0.0;EFF=synonymous_variant(LOW|SILENT|cgC/cgA|p.Arg116Arg/c.348C>A|533|Mgrn1|protein_coding|CODING|ENSRNOT00000004416|4|1),upstream_gene_variant(MODIFIER||1959|||Mir3568|miRNA|NON_CODING|ENSRNOT00000071643||1)	AC:DP	24:64
10	9758459	.	A	T	.	PASS	DP=52;AF=0.231;NP=1;PV=0.0;EFF=synonymous_variant(LOW|SILENT|cgT/cgA|p.Arg202Arg/c.606T>A|315|Hmox2|protein_coding|CODING|ENSRNOT00000005031|4|1),downstream_gene_variant(MODIFIER||1910||208|Cdip1|protein_coding|CODING|ENSRNOT00000004999||1)	AC:DP	12:52
10	9887177	.	C	T	.	PASS	DP=47;AF=0.383;NP=1;PV=0.0;EFF=synonymous_variant(LOW|SILENT|cgG/cgA|p.Arg602Arg/c.1806G>A|673|Vasn|protein_coding|CODING|ENSRNOT00000005490|2|1),intron_variant(MODIFIER|||c.302+4988C>T|761|Coro7|protein_coding|CODING|ENSRNOT00000006067|4|1|WARNING_TRANSCRIPT_NO_START_CODON)	AC:DP	18:47
10	10027680	.	T	G	.	PASS	DP=50;AF=0.260;NP=1;PV=0.0;EFF=synonymous_variant(LOW|SILENT|acT/acG|p.Thr89Thr/c.267T>G|898|Srl|protein_coding|CODING|ENSRNOT00000048687|2|1),intron_variant(MODIFIER|||c.62-3808T>G|472|Srl|protein_coding|CODING|ENSRNOT00000073563|1|1)	AC:DP	13:50
10	10147249	.	T	C	.	PASS	DP=50;AF=0.500;NP=1;PV=0.0;EFF=synonymous_variant(LOW|SILENT|cgT/cgC|p.Arg106Arg/c.318T>C|161|ENSRNOG00000046980|protein_coding|CODING|ENSRNOT00000044624|5|1)	AC:DP	25:50
10	10471618	.	G	A	.	PASS	DP=84;AF=0.214;NP=1;PV=0.0;EFF=synonymous_variant(LOW|SILENT|tcG/tcA|p.Ser2064Ser/c.6192G>A|2444|Crebbp|protein_coding|CODING|ENSRNOT00000007079|31|1)	AC:DP	18:84
10	10578603	.	C	G	.	PASS	DP=55;AF=0.345;NP=1;PV=2.220446049250313E-16;EFF=synonymous_variant(LOW|SILENT|acC/acG|p.Thr319Thr/c.957C>G|1100|Nlrc3|protein_coding|CODING|ENSRNOT00000036189|5|1),synonymous_variant(LOW|SILENT|acC/acG|p.Thr319Thr/c.957C>G|722|Nlrc3|protein_coding|CODING|ENSRNOT00000036205|5|1)	AC:DP	19:55
10	10812142	.	C	T	.	PASS	DP=37;AF=0.703;NP=1;PV=1.6200945794631523E-55;EFF=synonymous_variant(LOW|SILENT|Ctg/Ttg|p.Leu620Leu/c.1858C>T|747|Mefv|protein_coding|CODING|ENSRNOT00000011073|10|1)	AC:DP	26:37
10	11309273	.	G	T	.	PASS	DP=89;AF=0.427;NP=1;PV=0.0;EFF=synonymous_variant(LOW|SILENT|Cga/Aga|p.Arg171Arg/c.511C>A|1530|Abcc1|protein_coding|CODING|ENSRNOT00000041358|5|1)	AC:DP	38:89
10	12811146	.	G	A	.	PASS	DP=47;AF=0.319;NP=1;PV=1.1102230246251565E-16;EFF=synonymous_variant(LOW|SILENT|tcG/tcA|p.Ser372Ser/c.1116G>A|507|Ccdc64b|protein_coding|CODING|ENSRNOT00000004638|8|1),downstream_gene_variant(MODIFIER||1034||341|Thoc6|protein_coding|CODING|ENSRNOT00000004672||1)	AC:DP	15:47
10	12916470	.	C	G	.	PASS	DP=38;AF=0.474;NP=1;PV=0.0;EFF=synonymous_variant(LOW|SILENT|ctG/ctC|p.Leu336Leu/c.1008G>C|655|Flywch1|protein_coding|CODING|ENSRNOT00000005879|4|1),synonymous_variant(LOW|SILENT|ctG/ctC|p.Leu336Leu/c.1008G>C|650|Flywch1|protein_coding|CODING|ENSRNOT00000067269|4|1)	AC:DP	18:38
10	13124945	.	C	G	.	PASS	DP=38;AF=0.711;NP=1;PV=1.4537874524040057E-57;EFF=synonymous_variant(LOW|SILENT|acC/acG|p.Thr159Thr/c.477C>G|237|RGD1562673|protein_coding|CODING|ENSRNOT00000068532|3|1),intron_variant(MODIFIER|||c.429+27C>G|201|RGD1562673|protein_coding|CODING|ENSRNOT00000007126|2|1|WARNING_TRANSCRIPT_NO_START_CODON),intron_variant(MODIFIER|||c.450+27C>G|208|RGD1562673|protein_coding|CODING|ENSRNOT00000065914|3|1)	AC:DP	27:38
10	13446265	.	T	A	.	PASS	DP=22;AF=0.636;NP=1;PV=2.1651471033426682E-29;EFF=synonymous_variant(LOW|SILENT|cgA/cgT|p.Arg1728Arg/c.5184A>T|1773|Abca17|protein_coding|CODING|ENSRNOT00000060818|30|1)	AC:DP	14:22
10	13610358	.	T	C	.	PASS	DP=63;AF=0.333;NP=1;PV=0.0;EFF=synonymous_variant(LOW|SILENT|acT/acC|p.Thr183Thr/c.549T>C|305|Rnps1|protein_coding|CODING|ENSRNOT00000010915|6|1),upstream_gene_variant(MODIFIER||4190||289|Eci1|protein_coding|CODING|ENSRNOT00000011784||1)	AC:DP	21:63
10	13715648	.	A	T	.	PASS	DP=40;AF=0.350;NP=1;PV=0.0;EFF=synonymous_variant(LOW|SILENT|acT/acA|p.Thr34Thr/c.102T>A|257|Rab26|protein_coding|CODING|ENSRNOT00000004249|1|1)	AC:DP	14:40
10	13822979	.	G	A	.	PASS	DP=32;AF=0.375;NP=1;PV=0.0;EFF=synonymous_variant(LOW|SILENT|ggC/ggT|p.Gly182Gly/c.546C>T|337|Slc9a3r2|protein_coding|CODING|ENSRNOT00000004172|3|1),downstream_gene_variant(MODIFIER||3172||300|Nthl1|protein_coding|CODING|ENSRNOT00000016490||1)	AC:DP	12:32
10	13938757	.	G	A	.	PASS	DP=29;AF=0.448;NP=1;PV=1.1102230246251565E-16;EFF=synonymous_variant(LOW|SILENT|acG/acA|p.Thr19Thr/c.57G>A|342|Hs3st6|protein_coding|CODING|ENSRNOT00000052008|1|1)	AC:DP	13:29
10	14058362	.	G	A	.	PASS	DP=70;AF=0.729;NP=1;PV=1.2862948305881597E-107;EFF=synonymous_variant(LOW|SILENT|tcG/tcA|p.Ser273Ser/c.819G>A|602|Igfals|protein_coding|CODING|ENSRNOT00000020233|1|1|WARNING_TRANSCRIPT_NO_START_CODON),downstream_gene_variant(MODIFIER||1858||271|Nubp2|protein_coding|CODING|ENSRNOT00000020504||1)	AC:DP	51:70
10	14214955	.	T	G	.	PASS	DP=55;AF=0.509;NP=1;PV=2.307321173512802E-53;EFF=synonymous_variant(LOW|SILENT|tcT/tcG|p.Ser430Ser/c.1290T>G|1463|Ift140|protein_coding|CODING|ENSRNOT00000022063|9|1)	AC:DP	28:55
10	14327686	.	C	T	.	PASS	DP=62;AF=0.726;NP=1;PV=9.154817021481107E-95;EFF=synonymous_variant(LOW|SILENT|gcC/gcT|p.Ala521Ala/c.1563C>T|803|Clcn7|protein_coding|CODING|ENSRNOT00000023615|17|1)	AC:DP	45:62
10	14604961	.	G	C	.	PASS	DP=38;AF=0.289;NP=1;PV=0.0;EFF=synonymous_variant(LOW|SILENT|ccC/ccG|p.Pro51Pro/c.153C>G|2359|Cacna1h|protein_coding|CODING|ENSRNOT00000043626|1|1)	AC:DP	11:38
10	14747610	.	C	T	.	PASS	DP=48;AF=0.521;NP=1;PV=3.295973463279618E-48;EFF=synonymous_variant(LOW|SILENT|tcG/tcA|p.Ser386Ser/c.1158G>A|463|Sox8|protein_coding|CODING|ENSRNOT00000025494|3|1)	AC:DP	25:48
10	14905284	.	C	T	.	PASS	DP=33;AF=0.667;NP=1;PV=1.3694840729164904E-46;EFF=synonymous_variant(LOW|SILENT|ccG/ccA|p.Pro747Pro/c.2241G>A|968|Chtf18|protein_coding|CODING|ENSRNOT00000026139|17|1),downstream_gene_variant(MODIFIER||1724||67|Gng13|protein_coding|CODING|ENSRNOT00000030273||1)	AC:DP	22:33
10	15024966	.	G	A	.	PASS	DP=43;AF=0.698;NP=1;PV=2.61930546874293E-63;EFF=synonymous_variant(LOW|SILENT|tcC/tcT|p.Ser1871Ser/c.5613C>T|1891|Wdr90|protein_coding|CODING|ENSRNOT00000027121|41|1),upstream_gene_variant(MODIFIER||740||622|Rhot2|protein_coding|CODING|ENSRNOT00000027083||1)	AC:DP	30:43
10	15189067	.	C	T	.	PASS	DP=49;AF=0.653;NP=1;PV=1.6840399422878307E-64;EFF=synonymous_variant(LOW|SILENT|ctG/ctA|p.Leu58Leu/c.174G>A|446|NME4|protein_coding|CODING|ENSRNOT00000027439|2|1)	AC:DP	32:49
10	15393899	.	C	T	.	PASS	DP=44;AF=0.455;NP=1;PV=0.0;EFF=synonymous_variant(LOW|SILENT|acG/acA|p.Thr498Thr/c.1494G>A|552|Itfg3|protein_coding|CODING|ENSRNOT00000038962|12|1),downstream_gene_variant(MODIFIER||2205||467|Rgs11|protein_coding|CODING|ENSRNOT00000027763||1)	AC:DP	20:44
10	15597921	.	C	T	.	PASS	DP=32;AF=0.219;NP=1;PV=2.183286884616109E-11;EFF=synonymous_variant(LOW|SILENT|Ctg/Ttg|p.Leu100Leu/c.298C>T|467|Il9r|protein_coding|CODING|ENSRNOT00000028008|4|1)	AC:DP	7:32
10	15854663	.	C	G	.	PASS	DP=37;AF=0.486;NP=1;PV=0.0;EFF=synonymous_variant(LOW|SILENT|ccG/ccC|p.Pro60Pro/c.180G>C|165|RGD1311343|protein_coding|CODING|ENSRNOT00000036447|1|1)	AC:DP	18:37
10	16441567	.	C	T	.	PASS	DP=35;AF=0.314;NP=1;PV=0.0;EFF=synonymous_variant(LOW|SILENT|ccC/ccT|p.Pro170Pro/c.510C>T|296|Stc2|protein_coding|CODING|ENSRNOT00000028146|4|1)	AC:DP	11:35
10	16566113	.	G	A	.	PASS	DP=39;AF=0.333;NP=1;PV=0.0;EFF=synonymous_variant(LOW|SILENT|ctC/ctT|p.Leu207Leu/c.621C>T|228|Bnip1|protein_coding|CODING|ENSRNOT00000028173|6|1)	AC:DP	13:39
10	16684878	.	G	A	.	PASS	DP=67;AF=0.358;NP=1;PV=2.9718813222635503E-41;EFF=synonymous_variant(LOW|SILENT|ggC/ggT|p.Gly21Gly/c.63C>T|81|Atp6v0e1|protein_coding|CODING|ENSRNOT00000004653|1|1)	AC:DP	24:67
10	16869388	.	G	A	.	PASS	DP=56;AF=0.411;NP=1;PV=0.0;EFF=synonymous_variant(LOW|SILENT|acG/acA|p.Thr337Thr/c.1011G>A|367|Dusp1|protein_coding|CODING|ENSRNOT00000005383|4|1)	AC:DP	23:56
10	17132255	.	C	T	.	PASS	DP=42;AF=0.381;NP=1;PV=1.1102230246251565E-16;EFF=synonymous_variant(LOW|SILENT|ggC/ggT|p.Gly36Gly/c.108C>T|231|RGD1309926|protein_coding|CODING|ENSRNOT00000073675|2|1)	AC:DP	16:42
10	17339216	.	C	T	.	PASS	DP=53;AF=0.415;NP=1;PV=2.451621844383323E-39;EFF=synonymous_variant(LOW|SILENT|ctC/ctT|p.Leu85Leu/c.255C>T|980|Stk10|protein_coding|CODING|ENSRNOT00000047011|2|1)	AC:DP	22:53
10	17605789	.	C	T	.	PASS	DP=40;AF=0.625;NP=1;PV=3.948101697421064E-51;EFF=synonymous_variant(LOW|SILENT|ctG/ctA|p.Leu113Leu/c.339G>A|154|RGD1306625|protein_coding|CODING|ENSRNOT00000031337|4|1)	AC:DP	25:40
10	17933018	.	A	G	.	PASS	DP=43;AF=0.302;NP=1;PV=1.1102230246251565E-16;EFF=synonymous_variant(LOW|SILENT|ggT/ggC|p.Gly139Gly/c.417T>C|184|Fgf18|protein_coding|CODING|ENSRNOT00000072297|3|1|WARNING_TRANSCRIPT_NO_START_CODON)	AC:DP	13:43
10	18071630	.	C	A	.	PASS	DP=37;AF=0.405;NP=1;PV=0.0;EFF=synonymous_variant(LOW|SILENT|gtG/gtT|p.Val914Val/c.2742G>T|1088|Ranbp17|protein_coding|CODING|ENSRNOT00000059895|24|1)	AC:DP	15:37
10	18797834	.	C	A	.	PASS	DP=44;AF=0.295;NP=1;PV=0.0;EFF=synonymous_variant(LOW|SILENT|ccC/ccA|p.Pro164Pro/c.492C>A|191|Kcnmb1|protein_coding|CODING|ENSRNOT00000007408|4|1),intron_variant(MODIFIER|||c.367-74C>A|146|Kcnmb1|protein_coding|CODING|ENSRNOT00000007393|4|1)	AC:DP	13:44
10	19040226	.	A	C	.	PASS	DP=49;AF=0.224;NP=1;PV=3.143310699712458E-17;EFF=synonymous_variant(LOW|SILENT|acT/acG|p.Thr370Thr/c.1110T>G|372|Foxi1|protein_coding|CODING|ENSRNOT00000009058|2|1)	AC:DP	11:49
10	19407356	.	T	C	.	PASS	DP=46;AF=0.478;NP=1;PV=1.1102230246251565E-16;EFF=synonymous_variant(LOW|SILENT|acA/acG|p.Thr454Thr/c.1362A>G|858|Dock2|protein_coding|CODING|ENSRNOT00000059810|14|1)	AC:DP	22:46
10	20257841	.	G	A	.	PASS	DP=61;AF=0.361;NP=1;PV=1.3781940544165935E-37;EFF=synonymous_variant(LOW|SILENT|gcG/gcA|p.Ala106Ala/c.318G>A|1385|Slit3|protein_coding|CODING|ENSRNOT00000009714|4|1|WARNING_TRANSCRIPT_NO_START_CODON)	AC:DP	22:61
10	20372909	.	G	C	.	PASS	DP=42;AF=0.357;NP=1;PV=6.011493086363485E-26;EFF=synonymous_variant(LOW|SILENT|ggG/ggC|p.Gly968Gly/c.2904G>C|1385|Slit3|protein_coding|CODING|ENSRNOT00000009714|27|1|WARNING_TRANSCRIPT_NO_START_CODON)	AC:DP	15:42
10	20494844	.	G	A	.	PASS	DP=44;AF=0.432;NP=1;PV=0.0;EFF=synonymous_variant(LOW|SILENT|gcC/gcT|p.Ala318Ala/c.954C>T|324|Fbll1|protein_coding|CODING|ENSRNOT00000020554|1|1)	AC:DP	19:44
10	20717467	.	A	C	.	PASS	DP=45;AF=0.733;NP=1;PV=1.612762813617204E-70;EFF=synonymous_variant(LOW|SILENT|ggT/ggG|p.Gly1893Gly/c.5679T>G|2142|Tenm2|protein_coding|CODING|ENSRNOT00000068312|26|1),synonymous_variant(LOW|SILENT|ggT/ggG|p.Gly1964Gly/c.5892T>G|2213|Tenm2|protein_coding|CODING|ENSRNOT00000011922|27|1)	AC:DP	33:45
10	20843429	.	T	C	.	PASS	DP=53;AF=0.717;NP=1;PV=7.1002334063470425E-81;EFF=synonymous_variant(LOW|SILENT|ccA/ccG|p.Pro166Pro/c.498A>G|2142|Tenm2|protein_coding|CODING|ENSRNOT00000068312|9|1),synonymous_variant(LOW|SILENT|ccA/ccG|p.Pro166Pro/c.498A>G|2213|Tenm2|protein_coding|CODING|ENSRNOT00000011922|9|1)	AC:DP	38:53
10	25757602	.	G	C	.	PASS	DP=48;AF=0.333;NP=1;PV=1.1102230246251565E-16;EFF=synonymous_variant(LOW|SILENT|gtC/gtG|p.Val96Val/c.288C>G|294|Ccng1|protein_coding|CODING|ENSRNOT00000065633|3|1)	AC:DP	16:48
10	28527656	.	G	A	.	PASS	DP=65;AF=0.215;NP=1;PV=1.1102230246251565E-16;EFF=synonymous_variant(LOW|SILENT|ccG/ccA|p.Pro33Pro/c.99G>A|1472|Atp10b|protein_coding|CODING|ENSRNOT00000029118|1|1)	AC:DP	14:65
10	28876766	.	T	C	.	PASS	DP=22;AF=0.636;NP=1;PV=1.970056734708841E-29;EFF=synonymous_variant(LOW|SILENT|ggT/ggC|p.Gly105Gly/c.315T>C|586|Slu7|protein_coding|CODING|ENSRNOT00000005132|3|1)	AC:DP	14:22
10	29129975	.	C	G	.	PASS	DP=37;AF=0.459;NP=1;PV=0.0;EFF=synonymous_variant(LOW|SILENT|gcC/gcG|p.Ala35Ala/c.105C>G|533|Pwwp2a|protein_coding|CODING|ENSRNOT00000067013|1|1)	AC:DP	17:37
10	29881132	.	C	T	.	PASS	DP=50;AF=0.300;NP=1;PV=0.0;EFF=synonymous_variant(LOW|SILENT|ctC/ctT|p.Leu295Leu/c.885C>T|335|Il12b|protein_coding|CODING|ENSRNOT00000005898|6|1)	AC:DP	15:50
10	30031035	.	A	G	.	PASS	DP=40;AF=0.600;NP=1;PV=1.0559731135229377E-48;EFF=synonymous_variant(LOW|SILENT|acA/acG|p.Thr273Thr/c.819A>G|664|Rnf145|protein_coding|CODING|ENSRNOT00000006436|6|1)	AC:DP	24:40
10	30850111	.	G	A	.	PASS	DP=35;AF=0.514;NP=1;PV=2.673185661808043E-35;EFF=synonymous_variant(LOW|SILENT|Ctg/Ttg|p.Leu354Leu/c.1060C>T|360|Lsm11|protein_coding|CODING|ENSRNOT00000007267|4|1)	AC:DP	18:35
10	30967123	.	G	A	.	PASS	DP=48;AF=0.625;NP=1;PV=4.895259587531521E-60;EFF=synonymous_variant(LOW|SILENT|ctG/ctA|p.Leu17Leu/c.51G>A|920|Adam19|protein_coding|CODING|ENSRNOT00000008184|1|1)	AC:DP	30:48
10	31260771	.	G	A	.	PASS	DP=58;AF=0.621;NP=1;PV=7.149941918054556E-72;EFF=synonymous_variant(LOW|SILENT|acC/acT|p.Thr398Thr/c.1194C>T|626|Itk|protein_coding|CODING|ENSRNOT00000009211|12|1)	AC:DP	36:58
10	31378626	.	C	T	.	PASS	DP=26;AF=0.385;NP=1;PV=0.0;EFF=synonymous_variant(LOW|SILENT|gtC/gtT|p.Val30Val/c.90C>T|282|Havcr2|protein_coding|CODING|ENSRNOT00000048485|2|1)	AC:DP	10:26
10	31506305	.	T	C	.	PASS	DP=37;AF=0.270;NP=1;PV=1.1102230246251565E-16;EFF=synonymous_variant(LOW|SILENT|gtA/gtG|p.Val104Val/c.312A>G|118|Dppa1|protein_coding|CODING|ENSRNOT00000067312|7|1)	AC:DP	10:37
10	33934981	.	T	A	.	PASS	DP=51;AF=0.255;NP=1;PV=1.1102230246251565E-16;EFF=synonymous_variant(LOW|SILENT|gtT/gtA|p.Val69Val/c.207T>A|317|Gnb2l1|protein_coding|CODING|ENSRNOT00000003334|2|1),downstream_gene_variant(MODIFIER||4437||628|Trim41|protein_coding|CODING|ENSRNOT00000003246||1)	AC:DP	13:51
10	34065920	.	C	T	.	PASS	DP=43;AF=0.209;NP=1;PV=4.5075054799781356E-14;EFF=synonymous_variant(LOW|SILENT|ccC/ccT|p.Pro118Pro/c.354C>T|420|Ifi47|protein_coding|CODING|ENSRNOT00000003343|2|1),5_prime_UTR_variant(MODIFIER||149|c.-149C>T|252|Ifi47|protein_coding|CODING|ENSRNOT00000055872|2|1)	AC:DP	9:43
10	34830426	.	A	G	.	PASS	DP=38;AF=0.737;NP=1;PV=1.4971356359858384E-60;EFF=synonymous_variant(LOW|SILENT|tcT/tcC|p.Ser300Ser/c.900T>C|391|ENSRNOG00000027334|protein_coding|CODING|ENSRNOT00000064782|3|1)	AC:DP	28:38
10	35066308	.	A	G	.	PASS	DP=50;AF=0.600;NP=1;PV=1.356257050644514E-60;EFF=synonymous_variant(LOW|SILENT|acA/acG|p.Thr84Thr/c.252A>G|682|Gfpt2|protein_coding|CODING|ENSRNOT00000003770|4|1)	AC:DP	30:50
10	35211562	.	A	C	.	PASS	DP=41;AF=0.707;NP=1;PV=8.978921051110022E-62;EFF=synonymous_variant(LOW|SILENT|tcA/tcC|p.Ser189Ser/c.567A>C|466|Rasgef1c|protein_coding|CODING|ENSRNOT00000059277|5|1)	AC:DP	29:41
10	35402531	.	G	A	.	PASS	DP=56;AF=0.286;NP=1;PV=2.220446049250313E-16;EFF=synonymous_variant(LOW|SILENT|acG/acA|p.Thr73Thr/c.219G>A|1262|Tbc1d9b|protein_coding|CODING|ENSRNOT00000043085|2|1)	AC:DP	16:56
10	35537753	.	C	T	.	PASS	DP=56;AF=0.714;NP=1;PV=8.592714061144201E-85;EFF=synonymous_variant(LOW|SILENT|acG/acA|p.Thr203Thr/c.609G>A|784|Maml1|protein_coding|CODING|ENSRNOT00000004361|2|1)	AC:DP	40:56
10	35870105	.	C	T	.	PASS	DP=49;AF=0.531;NP=1;PV=3.1986603615795907E-50;EFF=synonymous_variant(LOW|SILENT|ggC/ggT|p.Gly117Gly/c.351C>T|1170|Adamts2|protein_coding|CODING|ENSRNOT00000065477|2|1)	AC:DP	26:49
10	36005739	.	G	A	.	PASS	DP=54;AF=0.685;NP=1;PV=2.1290216444045012E-76;EFF=synonymous_variant(LOW|SILENT|gtG/gtA|p.Val259Val/c.777G>A|1170|Adamts2|protein_coding|CODING|ENSRNOT00000065477|4|1)	AC:DP	37:54
10	36117181	.	C	G	.	PASS	DP=38;AF=0.605;NP=1;PV=1.312211132459894E-46;EFF=synonymous_variant(LOW|SILENT|tcC/tcG|p.Ser26Ser/c.78C>G|871|Grm6|protein_coding|CODING|ENSRNOT00000000249|1|1)	AC:DP	23:38
10	36222872	.	A	T	.	PASS	DP=37;AF=0.595;NP=1;PV=3.496566764220702E-44;EFF=synonymous_variant(LOW|SILENT|ccT/ccA|p.Pro165Pro/c.495T>A|223|Prop1|protein_coding|CODING|ENSRNOT00000004872|3|1)	AC:DP	22:37
10	37044018	.	C	T	.	PASS	DP=55;AF=0.309;NP=1;PV=0.0;EFF=synonymous_variant(LOW|SILENT|acG/acA|p.Thr678Thr/c.2034G>A|829|Phf15|protein_coding|CODING|ENSRNOT00000043343|12|1)	AC:DP	17:55
10	37338823	.	T	C	.	PASS	DP=38;AF=0.632;NP=1;PV=1.0138850173437967E-49;EFF=synonymous_variant(LOW|SILENT|cgT/cgC|p.Arg110Arg/c.330T>C|309|Ppp2ca|protein_coding|CODING|ENSRNOT00000007621|3|1)	AC:DP	24:38
10	37530232	.	C	T	.	PASS	DP=54;AF=0.259;NP=1;PV=0.0;EFF=synonymous_variant(LOW|SILENT|ccC/ccT|p.Pro19Pro/c.57C>T|257|RGD1310352|protein_coding|CODING|ENSRNOT00000008119|1|1),downstream_gene_variant(MODIFIER||4414||283|Vdac1|protein_coding|CODING|ENSRNOT00000008477||1)	AC:DP	14:54
10	38115427	.	G	A	.	PASS	DP=63;AF=0.444;NP=1;PV=1.1102230246251565E-16;EFF=synonymous_variant(LOW|SILENT|ggG/ggA|p.Gly65Gly/c.195G>A|832|Fstl4|protein_coding|CODING|ENSRNOT00000067809|4|1)	AC:DP	28:63
10	38296424	.	G	A	.	PASS	DP=57;AF=0.702;NP=1;PV=1.511678445655556E-83;EFF=synonymous_variant(LOW|SILENT|gcG/gcA|p.Ala494Ala/c.1482G>A|832|Fstl4|protein_coding|CODING|ENSRNOT00000067809|12|1)	AC:DP	40:57
10	38564497	.	C	T	.	PASS	DP=59;AF=0.508;NP=1;PV=4.706346608140315E-57;EFF=synonymous_variant(LOW|SILENT|ccG/ccA|p.Pro28Pro/c.84G>A|82|Uqcrq|protein_coding|CODING|ENSRNOT00000073964|2|1)	AC:DP	30:59
10	38726983	.	C	T	.	PASS	DP=49;AF=0.408;NP=1;PV=1.1102230246251565E-16;EFF=synonymous_variant(LOW|SILENT|cgC/cgT|p.Arg528Arg/c.1584C>T|702|Kif3a|protein_coding|CODING|ENSRNOT00000009999|13|1)	AC:DP	20:49
10	38828137	.	T	C	.	PASS	DP=23;AF=0.652;NP=1;PV=1.0269813706722462E-31;EFF=synonymous_variant(LOW|SILENT|ccA/ccG|p.Pro250Pro/c.750A>G|1312|Rad50|protein_coding|CODING|ENSRNOT00000063772|5|1)	AC:DP	15:23
10	39230832	.	G	A	.	PASS	DP=63;AF=0.254;NP=1;PV=2.220446049250313E-16;EFF=synonymous_variant(LOW|SILENT|ctG/ctA|p.Leu164Leu/c.492G>A|535|P4ha2|protein_coding|CODING|ENSRNOT00000042144|7|1)	AC:DP	16:63
10	39400038	.	G	A	.	PASS	DP=47;AF=0.277;NP=1;PV=0.0;EFF=synonymous_variant(LOW|SILENT|gcC/gcT|p.Ala44Ala/c.132C>T|166|Il3|protein_coding|CODING|ENSRNOT00000031762|1|1)	AC:DP	13:47
10	40031072	.	T	C	.	PASS	DP=36;AF=0.472;NP=1;PV=0.0;EFF=synonymous_variant(LOW|SILENT|gcA/gcG|p.Ala578Ala/c.1734A>G|649|Tnip1|protein_coding|CODING|ENSRNOT00000013864|16|1)	AC:DP	17:36
10	40449028	.	T	C	.	PASS	DP=39;AF=0.564;NP=1;PV=1.1879708265307207E-43;EFF=synonymous_variant(LOW|SILENT|gcA/gcG|p.Ala2988Ala/c.8964A>G|4351|Fat2|protein_coding|CODING|ENSRNOT00000058665|11|1)	AC:DP	22:39
10	40578275	.	G	A	.	PASS	DP=41;AF=0.390;NP=1;PV=1.1102230246251565E-16;EFF=synonymous_variant(LOW|SILENT|Ctg/Ttg|p.Leu192Leu/c.574C>T|301|Sparc|protein_coding|CODING|ENSRNOT00000017486|7|1)	AC:DP	16:41
10	40688236	.	C	T	.	PASS	DP=48;AF=0.562;NP=1;PV=1.1294874855318975E-53;EFF=synonymous_variant(LOW|SILENT|ctG/ctA|p.Leu298Leu/c.894G>A|373|Glra1|protein_coding|CODING|ENSRNOT00000063889|7|1|WARNING_TRANSCRIPT_NO_START_CODON)	AC:DP	27:48
10	41221628	.	G	A	.	PASS	DP=39;AF=0.615;NP=1;PV=2.030346649855738E-48;EFF=synonymous_variant(LOW|SILENT|gcC/gcT|p.Ala388Ala/c.1164C>T|395|Nmur2|protein_coding|CODING|ENSRNOT00000018967|4|1)	AC:DP	24:39
10	42533733	.	C	T	.	PASS	DP=56;AF=0.304;NP=1;PV=0.0;EFF=synonymous_variant(LOW|SILENT|tcC/tcT|p.Ser734Ser/c.2202C>T|887|GRIA1|protein_coding|CODING|ENSRNOT00000073148|16|1),synonymous_variant(LOW|SILENT|tcC/tcT|p.Ser734Ser/c.2202C>T|887|GRIA1|protein_coding|CODING|ENSRNOT00000071615|16|1)	AC:DP	17:56
10	42704634	.	G	A	.	PASS	DP=36;AF=0.361;NP=1;PV=2.220446049250313E-16;EFF=synonymous_variant(LOW|SILENT|acC/acT|p.Thr449Thr/c.1347C>T|494|Fam114a2|protein_coding|CODING|ENSRNOT00000058619|16|1)	AC:DP	13:36
10	42988771	.	A	G	.	PASS	DP=49;AF=0.612;NP=1;PV=3.814863024118835E-61;EFF=synonymous_variant(LOW|SILENT|ctA/ctG|p.Leu196Leu/c.588A>G|603|Galnt10|protein_coding|CODING|ENSRNOT00000003447|5|1),downstream_gene_variant(MODIFIER||999|||5S_rRNA|rRNA|NON_CODING|ENSRNOT00000053294||1)	AC:DP	30:49
10	43308018	.	T	G	.	PASS	DP=54;AF=0.500;NP=1;PV=0.0;EFF=synonymous_variant(LOW|SILENT|acA/acC|p.Thr55Thr/c.165A>C|318|Faxdc2|protein_coding|CODING|ENSRNOT00000036481|2|1|WARNING_TRANSCRIPT_NO_START_CODON)	AC:DP	27:54
10	43413449	.	G	C	.	PASS	DP=59;AF=0.627;NP=1;PV=1.713999719565824E-74;EFF=synonymous_variant(LOW|SILENT|tcG/tcC|p.Ser151Ser/c.453G>C|1396|Igtp|protein_coding|CODING|ENSRNOT00000039335|5|1)	AC:DP	37:59
10	43518652	.	C	G	.	PASS	DP=58;AF=0.345;NP=1;PV=0.0;EFF=synonymous_variant(LOW|SILENT|ggC/ggG|p.Gly75Gly/c.225C>G|527|RGD1308564|protein_coding|CODING|ENSRNOT00000065701|2|1|WARNING_TRANSCRIPT_NO_START_CODON)	AC:DP	20:58
10	45017595	.	A	G	.	PASS	DP=33;AF=0.424;NP=1;PV=3.189872081022731E-26;EFF=synonymous_variant(LOW|SILENT|tcA/tcG|p.Ser170Ser/c.510A>G|493|RGD1559732|protein_coding|CODING|ENSRNOT00000048642|3|1)	AC:DP	14:33
10	45117963	.	T	C	.	PASS	DP=43;AF=0.558;NP=1;PV=4.64349924811421E-47;EFF=synonymous_variant(LOW|SILENT|gcA/gcG|p.Ala3820Ala/c.11460A>G|4231|ENSRNOG00000022790|protein_coding|CODING|ENSRNOT00000058419|55|1|WARNING_TRANSCRIPT_NO_START_CODON),synonymous_variant(LOW|SILENT|gcA/gcG|p.Ala3376Ala/c.10128A>G|4976|ENSRNOG00000022790|protein_coding|CODING|ENSRNOT00000033222|51|1|WARNING_TRANSCRIPT_NO_START_CODON)	AC:DP	24:43
10	45383308	.	T	A	.	PASS	DP=66;AF=0.500;NP=1;PV=0.0;EFF=synonymous_variant(LOW|SILENT|cgA/cgT|p.Arg82Arg/c.246A>T|352|Wnt3a|protein_coding|CODING|ENSRNOT00000064505|2|1)	AC:DP	33:66
10	45657027	.	G	A	.	PASS	DP=34;AF=0.206;NP=1;PV=2.966493717337926E-11;EFF=synonymous_variant(LOW|SILENT|gcG/gcA|p.Ala528Ala/c.1584G>A|1035|Nlrp3|protein_coding|CODING|ENSRNOT00000004280|3|1)	AC:DP	7:34
10	45857244	.	C	T	.	PASS	DP=51;AF=0.471;NP=1;PV=0.0;EFF=synonymous_variant(LOW|SILENT|Cta/Tta|p.Leu362Leu/c.1084C>T|993|Mprip|protein_coding|CODING|ENSRNOT00000004357|9|1),synonymous_variant(LOW|SILENT|Cta/Tta|p.Leu398Leu/c.1192C>T|1029|Mprip|protein_coding|CODING|ENSRNOT00000040865|10|1)	AC:DP	24:51
10	45984847	.	C	T	.	PASS	DP=56;AF=0.589;NP=1;PV=3.3004583440139514E-65;EFF=synonymous_variant(LOW|SILENT|acC/acT|p.Thr116Thr/c.348C>T|209|Nt5m|protein_coding|CODING|ENSRNOT00000004448|3|1)	AC:DP	33:56
10	46088414	.	G	A	.	PASS	DP=50;AF=0.360;NP=1;PV=0.0;EFF=synonymous_variant(LOW|SILENT|ctC/ctT|p.Leu91Leu/c.273C>T|280|Rasd1|protein_coding|CODING|ENSRNOT00000004475|1|1),downstream_gene_variant(MODIFIER||2334||142|Med9|protein_coding|CODING|ENSRNOT00000004455||1)	AC:DP	18:50
10	46312074	.	A	G	.	PASS	DP=59;AF=0.644;NP=1;PV=8.110826725732826E-78;EFF=synonymous_variant(LOW|SILENT|ccA/ccG|p.Pro185Pro/c.555A>G|1886|Rai1|protein_coding|CODING|ENSRNOT00000039411|1|1)	AC:DP	38:59
10	46494728	.	C	T	.	PASS	DP=37;AF=0.324;NP=1;PV=0.0;EFF=synonymous_variant(LOW|SILENT|ccC/ccT|p.Pro167Pro/c.501C>T|523|Lrrc48|protein_coding|CODING|ENSRNOT00000032685|5|1)	AC:DP	12:37
10	46596054	.	C	T	.	PASS	DP=46;AF=0.261;NP=1;PV=1.1102230246251565E-16;EFF=synonymous_variant(LOW|SILENT|ccC/ccT|p.Pro108Pro/c.324C>T|3504|Myo15|protein_coding|CODING|ENSRNOT00000023018|1|1|WARNING_TRANSCRIPT_NO_START_CODON),synonymous_variant(LOW|SILENT|ccC/ccT|p.Pro108Pro/c.324C>T|3486|Myo15|protein_coding|CODING|ENSRNOT00000058047|1|1|WARNING_TRANSCRIPT_NO_START_CODON),upstream_gene_variant(MODIFIER||4914||2299|Myo15|protein_coding|CODING|ENSRNOT00000045700||1)	AC:DP	12:46
10	46720136	.	G	A	.	PASS	DP=53;AF=0.566;NP=1;PV=1.6788348918879022E-59;EFF=synonymous_variant(LOW|SILENT|ctG/ctA|p.Leu152Leu/c.456G>A|1039|Llgl1|protein_coding|CODING|ENSRNOT00000005366|5|1)	AC:DP	30:53
10	46891055	.	C	T	.	PASS	DP=83;AF=0.217;NP=1;PV=0.0;EFF=synonymous_variant(LOW|SILENT|ctG/ctA|p.Leu168Leu/c.504G>A|190|TMEM11|protein_coding|CODING|ENSRNOT00000007158|2|1)	AC:DP	18:83
10	47112703	.	A	G	.	PASS	DP=65;AF=0.646;NP=1;PV=1.01887193085378E-84;EFF=synonymous_variant(LOW|SILENT|gcA/gcG|p.Ala3Ala/c.9A>G|427|Kcnj12|protein_coding|CODING|ENSRNOT00000057953|2|1)	AC:DP	42:65
10	47215138	.	G	A	.	PASS	DP=64;AF=0.250;NP=1;PV=0.0;EFF=synonymous_variant(LOW|SILENT|Ctg/Ttg|p.Leu178Leu/c.532C>T|525|Usp22|protein_coding|CODING|ENSRNOT00000050061|5|1)	AC:DP	16:64
10	47731335	.	C	T	.	PASS	DP=62;AF=0.435;NP=1;PV=0.0;EFF=synonymous_variant(LOW|SILENT|gcC/gcT|p.Ala44Ala/c.132C>T|217|Grap|protein_coding|CODING|ENSRNOT00000003515|2|1)	AC:DP	27:62
10	47986137	.	G	A	.	PASS	DP=49;AF=0.551;NP=1;PV=4.231566602377568E-53;EFF=synonymous_variant(LOW|SILENT|Ctg/Ttg|p.Leu182Leu/c.544C>T|662|Akap10|protein_coding|CODING|ENSRNOT00000003871|4|1)	AC:DP	27:49
10	48126266	.	A	G	.	PASS	DP=53;AF=0.736;NP=1;PV=9.545973727692E-84;EFF=synonymous_variant(LOW|SILENT|tcA/tcG|p.Ser76Ser/c.228A>G|781|Specc1|protein_coding|CODING|ENSRNOT00000057798|3|1)	AC:DP	39:53
10	48373520	.	C	T	.	PASS	DP=52;AF=0.404;NP=1;PV=0.0;EFF=synonymous_variant(LOW|SILENT|gtC/gtT|p.Val128Val/c.384C>T|332|Adora2b|protein_coding|CODING|ENSRNOT00000003966|2|1),downstream_gene_variant(MODIFIER||2104||140|Zswim7|protein_coding|CODING|ENSRNOT00000003974||1)	AC:DP	21:52
10	48616920	.	C	T	.	PASS	DP=48;AF=0.438;NP=1;PV=1.1102230246251565E-16;EFF=synonymous_variant(LOW|SILENT|ctC/ctT|p.Leu197Leu/c.591C>T|252|PIGL|protein_coding|CODING|ENSRNOT00000004113|6|1)	AC:DP	21:48
10	49038777	.	C	T	.	PASS	DP=41;AF=0.512;NP=1;PV=6.745855604734653E-40;EFF=synonymous_variant(LOW|SILENT|gtC/gtT|p.Val23Val/c.69C>T|640|Fbxw10|protein_coding|CODING|ENSRNOT00000004390|1|1),downstream_gene_variant(MODIFIER||4787||557|Trim16|protein_coding|CODING|ENSRNOT00000065335||1)	AC:DP	21:41
10	49258695	.	T	C	.	PASS	DP=40;AF=0.475;NP=1;PV=1.1102230246251565E-16;EFF=synonymous_variant(LOW|SILENT|ccT/ccC|p.Pro96Pro/c.288T>C|490|Tekt3|protein_coding|CODING|ENSRNOT00000038276|2|1)	AC:DP	19:40
10	50329329	.	T	C	.	PASS	DP=46;AF=0.609;NP=1;PV=1.1614943701069522E-56;EFF=synonymous_variant(LOW|SILENT|gcA/gcG|p.Ala104Ala/c.312A>G|442|Cox10|protein_coding|CODING|ENSRNOT00000034261|3|1)	AC:DP	28:46
10	51245071	.	C	T	.	PASS	DP=75;AF=0.560;NP=1;PV=1.1827601572483373E-81;EFF=synonymous_variant(LOW|SILENT|gcC/gcT|p.Ala268Ala/c.804C>T|827|Elac2|protein_coding|CODING|ENSRNOT00000004722|10|1)	AC:DP	42:75
10	51441905	.	C	T	.	PASS	DP=57;AF=0.211;NP=1;PV=0.0;EFF=synonymous_variant(LOW|SILENT|ggG/ggA|p.Gly844Gly/c.2532G>A|938|Myocd|protein_coding|CODING|ENSRNOT00000057562|13|1)	AC:DP	12:57
10	52086309	.	G	C	.	PASS	DP=45;AF=0.733;NP=1;PV=1.9537352718374885E-70;EFF=synonymous_variant(LOW|SILENT|ccG/ccC|p.Pro106Pro/c.318G>C|556|Zfp18|protein_coding|CODING|ENSRNOT00000005518|1|1)	AC:DP	33:45
10	52791006	.	C	T	.	PASS	DP=36;AF=0.278;NP=1;PV=2.220446049250313E-16;EFF=synonymous_variant(LOW|SILENT|ccG/ccA|p.Pro208Pro/c.624G>A|268|Shisa6|protein_coding|CODING|ENSRNOT00000057509|1|1)	AC:DP	10:36
10	53326885	.	C	T	.	PASS	DP=43;AF=0.233;NP=1;PV=6.661338147750939E-16;EFF=synonymous_variant(LOW|SILENT|gcC/gcT|p.Ala81Ala/c.243C>T|167|Tmem220|protein_coding|CODING|ENSRNOT00000004516|4|1),synonymous_variant(LOW|SILENT|gcC/gcT|p.Ala94Ala/c.282C>T|180|Tmem220|protein_coding|CODING|ENSRNOT00000064764|6|1)	AC:DP	10:43
10	53905483	.	G	A	.	PASS	DP=34;AF=0.206;NP=1;PV=4.163425160186307E-11;EFF=synonymous_variant(LOW|SILENT|ggG/ggA|p.Gly8Gly/c.24G>A|420|Gas7|protein_coding|CODING|ENSRNOT00000074718|2|1|WARNING_TRANSCRIPT_NO_START_CODON),synonymous_variant(LOW|SILENT|ggG/ggA|p.Gly8Gly/c.24G>A|420|Gas7|protein_coding|CODING|ENSRNOT00000072855|2|1|WARNING_TRANSCRIPT_NO_START_CODON)	AC:DP	7:34
10	54006920	.	T	C	.	PASS	DP=37;AF=0.351;NP=1;PV=5.446971098211426E-23;EFF=synonymous_variant(LOW|SILENT|ggA/ggG|p.Gly533Gly/c.1599A>G|550|Glp2r|protein_coding|CODING|ENSRNOT00000004946|13|1)	AC:DP	13:37
10	54213261	.	G	A	.	PASS	DP=44;AF=0.659;NP=1;PV=3.76526549733538E-60;EFF=synonymous_variant(LOW|SILENT|ctC/ctT|p.Leu48Leu/c.144C>T|1039|Usp43|protein_coding|CODING|ENSRNOT00000065383|2|1),downstream_gene_variant(MODIFIER||3174||620|Wdr16|protein_coding|CODING|ENSRNOT00000005066||1)	AC:DP	29:44
10	54710997	.	C	G	.	PASS	DP=60;AF=0.300;NP=1;PV=2.7227330187434206E-29;EFF=synonymous_variant(LOW|SILENT|acG/acC|p.Thr222Thr/c.666G>C|604|Ntn1|protein_coding|CODING|ENSRNOT00000005255|1|1)	AC:DP	18:60
10	54816320	.	C	T	.	PASS	DP=75;AF=0.427;NP=1;PV=2.0383937768451219E-57;EFF=synonymous_variant(LOW|SILENT|Ctg/Ttg|p.Leu182Leu/c.544C>T|872|Pik3r5|protein_coding|CODING|ENSRNOT00000032785|6|1)	AC:DP	32:75
10	54916926	.	T	C	.	PASS	DP=37;AF=0.514;NP=1;PV=6.38468148839875E-37;EFF=synonymous_variant(LOW|SILENT|ctT/ctC|p.Leu108Leu/c.324T>C|316|Ccdc42|protein_coding|CODING|ENSRNOT00000005423|4|1)	AC:DP	19:37
10	55224915	.	G	C	.	PASS	DP=64;AF=0.344;NP=1;PV=1.1102230246251565E-16;EFF=synonymous_variant(LOW|SILENT|acG/acC|p.Thr97Thr/c.291G>C|211|Rnf222|protein_coding|CODING|ENSRNOT00000038454|3|1)	AC:DP	22:64
10	55326596	.	G	A	.	PASS	DP=56;AF=0.607;NP=1;PV=1.5003041635095577E-67;EFF=synonymous_variant(LOW|SILENT|gcC/gcT|p.Ala99Ala/c.297C>T|1273|Pfas|protein_coding|CODING|ENSRNOT00000007087|3|1)	AC:DP	34:56
10	55430426	.	C	T	.	PASS	DP=41;AF=0.585;NP=1;PV=2.3091471719623213E-47;EFF=synonymous_variant(LOW|SILENT|tcC/tcT|p.Ser62Ser/c.186C>T|1293|Per1|protein_coding|CODING|ENSRNOT00000057136|1|1)	AC:DP	24:41
10	55580429	.	C	T	.	PASS	DP=54;AF=0.259;NP=1;PV=0.0;EFF=synonymous_variant(LOW|SILENT|cgG/cgA|p.Arg1029Arg/c.3087G>A|1108|Gucy2d|protein_coding|CODING|ENSRNOT00000010790|18|1)	AC:DP	14:54
10	55691301	.	T	C	.	PASS	DP=28;AF=0.214;NP=1;PV=8.39103120320317E-10;EFF=synonymous_variant(LOW|SILENT|gtA/gtG|p.Val1679Val/c.5037A>G|2059|Chd3|protein_coding|CODING|ENSRNOT00000057058|35|1)	AC:DP	6:28
10	55916505	.	G	T	.	PASS	DP=61;AF=0.230;NP=1;PV=1.1102230246251565E-16;EFF=synonymous_variant(LOW|SILENT|acC/acA|p.Thr209Thr/c.627C>A|532|Wrap53|protein_coding|CODING|ENSRNOT00000014261|4|1),upstream_gene_variant(MODIFIER||3723||340|Efnb3|protein_coding|CODING|ENSRNOT00000013955||1)	AC:DP	14:61
10	56018207	.	G	A	.	PASS	DP=53;AF=0.566;NP=1;PV=8.071694745624534E-59;EFF=synonymous_variant(LOW|SILENT|gcC/gcT|p.Ala294Ala/c.882C>T|406|Eif4a1|protein_coding|CODING|ENSRNOT00000049048|8|1),upstream_gene_variant(MODIFIER||1964||330|Cd68|protein_coding|CODING|ENSRNOT00000056918||1)	AC:DP	30:53
10	56261110	.	G	A	.	PASS	DP=58;AF=0.276;NP=1;PV=0.0;EFF=synonymous_variant(LOW|SILENT|acG/acA|p.Thr441Thr/c.1323G>A|1561|Neurl4|protein_coding|CODING|ENSRNOT00000021883|7|1),upstream_gene_variant(MODIFIER||4408||409|2810408A11Rik|protein_coding|CODING|ENSRNOT00000021402||1)	AC:DP	16:58
10	56362200	.	C	T	.	PASS	DP=38;AF=0.526;NP=1;PV=5.440292018329988E-39;EFF=synonymous_variant(LOW|SILENT|acC/acT|p.Thr387Thr/c.1161C>T|736|Dvl2|protein_coding|CODING|ENSRNOT00000024348|11|1),upstream_gene_variant(MODIFIER||4043|||Mir324|miRNA|NON_CODING|ENSRNOT00000053642||1),downstream_gene_variant(MODIFIER||2242||655|Acadvl|protein_coding|CODING|ENSRNOT00000024973||1)	AC:DP	20:38
10	56816301	.	A	G	.	PASS	DP=31;AF=0.581;NP=1;PV=1.6235320375050738E-36;EFF=synonymous_variant(LOW|SILENT|gtA/gtG|p.Val116Val/c.348A>G|135|Med11|protein_coding|CODING|ENSRNOT00000026335|4|1),downstream_gene_variant(MODIFIER||943||247|Cxcl16|protein_coding|CODING|ENSRNOT00000032926||1)	AC:DP	18:31
10	57007751	.	T	C	.	PASS	DP=38;AF=0.342;NP=1;PV=0.0;EFF=synonymous_variant(LOW|SILENT|ccT/ccC|p.Pro399Pro/c.1197T>C|717|Gp1ba|protein_coding|CODING|ENSRNOT00000035445|2|1),downstream_gene_variant(MODIFIER||3184||314|Slc25a11|protein_coding|CODING|ENSRNOT00000005144||1)	AC:DP	13:38
10	57139263	.	T	G	.	PASS	DP=52;AF=0.231;NP=1;PV=1.1102230246251565E-16;EFF=synonymous_variant(LOW|SILENT|ccT/ccG|p.Pro141Pro/c.423T>G|503|Zfp3|protein_coding|CODING|ENSRNOT00000006641|2|1)	AC:DP	12:52
10	57286640	.	C	T	.	PASS	DP=35;AF=0.257;NP=1;PV=4.551914400963142E-15;EFF=synonymous_variant(LOW|SILENT|Cta/Tta|p.Leu361Leu/c.1081C>T|862|Rabep1|protein_coding|CODING|ENSRNOT00000041443|8|1)	AC:DP	9:35
10	57405546	.	G	A	.	PASS	DP=41;AF=0.610;NP=1;PV=3.341638448870773E-50;EFF=synonymous_variant(LOW|SILENT|tcG/tcA|p.Ser89Ser/c.267G>A|206|Mis12|protein_coding|CODING|ENSRNOT00000010144|1|1)	AC:DP	25:41
10	58084802	.	C	A	.	PASS	DP=48;AF=0.250;NP=1;PV=0.0;EFF=synonymous_variant(LOW|SILENT|Cgg/Agg|p.Arg110Arg/c.328C>A|572|Wscd1|protein_coding|CODING|ENSRNOT00000010358|1|1)	AC:DP	12:48
10	58342310	.	A	G	.	PASS	DP=43;AF=0.256;NP=1;PV=0.0;EFF=synonymous_variant(LOW|SILENT|gtT/gtC|p.Val220Val/c.660T>C|328|Aipl1|protein_coding|CODING|ENSRNOT00000010533|5|1)	AC:DP	11:43
10	58644298	.	T	G	.	PASS	DP=79;AF=0.304;NP=1;PV=5.062232549379637E-39;EFF=synonymous_variant(LOW|SILENT|gtA/gtC|p.Val260Val/c.780A>C|418|Tekt1|protein_coding|CODING|ENSRNOT00000066740|6|1)	AC:DP	24:79
10	58745604	.	T	G	.	PASS	DP=46;AF=0.457;NP=1;PV=0.0;EFF=synonymous_variant(LOW|SILENT|gtT/gtG|p.Val671Val/c.2013T>G|1344|Mybbp1a|protein_coding|CODING|ENSRNOT00000021134|15|1),downstream_gene_variant(MODIFIER||3863||750|Spns2|protein_coding|CODING|ENSRNOT00000056525||1)	AC:DP	21:46
10	58850854	.	C	G	.	PASS	DP=57;AF=0.333;NP=1;PV=0.0;EFF=synonymous_variant(LOW|SILENT|gcG/gcC|p.Ala48Ala/c.144G>C|492|Spns3|protein_coding|CODING|ENSRNOT00000041886|1|1)	AC:DP	19:57
10	59134382	.	C	A	.	PASS	DP=44;AF=0.205;NP=1;PV=4.340972026284362E-14;EFF=synonymous_variant(LOW|SILENT|cgC/cgA|p.Arg192Arg/c.576C>A|2924|Zzef1|protein_coding|CODING|ENSRNOT00000036278|3|1)	AC:DP	9:44
10	59352945	.	G	C	.	PASS	DP=54;AF=0.611;NP=1;PV=1.0137445003706414E-65;EFF=synonymous_variant(LOW|SILENT|ccG/ccC|p.Pro19Pro/c.57G>C|615|RGD1308139|protein_coding|CODING|ENSRNOT00000025553|1|1),intron_variant(MODIFIER|||c.-26-39071G>C|1169|Itgae|protein_coding|CODING|ENSRNOT00000073209|1|1)	AC:DP	33:54
10	60934504	.	T	C	.	PASS	DP=61;AF=0.295;NP=1;PV=2.220446049250313E-16;EFF=synonymous_variant(LOW|SILENT|ccA/ccG|p.Pro169Pro/c.507A>G|410|Rap1gap2|protein_coding|CODING|ENSRNOT00000065045|6|1)	AC:DP	18:61
10	61430369	.	C	G	.	PASS	DP=42;AF=0.238;NP=1;PV=8.881784197001252E-16;EFF=synonymous_variant(LOW|SILENT|acG/acC|p.Thr811Thr/c.2433G>C|1005|Sgsm2|protein_coding|CODING|ENSRNOT00000034298|18|1)	AC:DP	10:42
10	61734329	.	A	T	.	PASS	DP=47;AF=0.383;NP=1;PV=0.0;EFF=synonymous_variant(LOW|SILENT|ccT/ccA|p.Pro111Pro/c.333T>A|227|Ovca2|protein_coding|CODING|ENSRNOT00000004150|2|1),downstream_gene_variant(MODIFIER||4844|||Mir132|miRNA|NON_CODING|ENSRNOT00000053639||1),downstream_gene_variant(MODIFIER||720||438|Dph1|protein_coding|CODING|ENSRNOT00000004161||1)	AC:DP	18:47
10	61870574	.	C	T	.	PASS	DP=34;AF=0.206;NP=1;PV=3.2277069905717326E-11;EFF=synonymous_variant(LOW|SILENT|ccG/ccA|p.Pro151Pro/c.453G>A|680|Rpa1|protein_coding|CODING|ENSRNOT00000004229|6|1)	AC:DP	7:34
10	61991803	.	C	T	.	PASS	DP=49;AF=0.469;NP=1;PV=0.0;EFF=synonymous_variant(LOW|SILENT|gtG/gtA|p.Val1794Val/c.5382G>A|1933|Wdr81|protein_coding|CODING|ENSRNOT00000004365|9|1),upstream_gene_variant(MODIFIER||4754||491|Serpinf2|protein_coding|CODING|ENSRNOT00000004322||1),downstream_gene_variant(MODIFIER||2939|||ENSRNOG00000049101|miRNA|NON_CODING|ENSRNOT00000074132||1)	AC:DP	23:49
10	62344869	.	G	A	.	PASS	DP=58;AF=0.690;NP=1;PV=1.883016492086515E-83;EFF=synonymous_variant(LOW|SILENT|cgC/cgT|p.Arg260Arg/c.780C>T|459|Abhd15|protein_coding|CODING|ENSRNOT00000034282|1|1),upstream_gene_variant(MODIFIER||2724||388|Tp53i13|protein_coding|CODING|ENSRNOT00000010691||1)	AC:DP	40:58
10	62723254	.	T	C	.	PASS	DP=41;AF=0.659;NP=1;PV=1.4597178201556913E-55;EFF=synonymous_variant(LOW|SILENT|ctT/ctC|p.Leu138Leu/c.414T>C|1350|Efcab5|protein_coding|CODING|ENSRNOT00000031618|3|1),synonymous_variant(LOW|SILENT|ctT/ctC|p.Leu292Leu/c.876T>C|1430|Efcab5|protein_coding|CODING|ENSRNOT00000030805|5|1|WARNING_TRANSCRIPT_NO_START_CODON)	AC:DP	27:41
10	62828518	.	A	T	.	PASS	DP=42;AF=0.286;NP=1;PV=0.0;EFF=synonymous_variant(LOW|SILENT|ccA/ccT|p.Pro243Pro/c.729A>T|547|Nsrp1|protein_coding|CODING|ENSRNOT00000030749|7|1)	AC:DP	12:42
10	62962392	.	C	A	.	PASS	DP=47;AF=0.255;NP=1;PV=1.1102230246251565E-16;EFF=synonymous_variant(LOW|SILENT|cgG/cgT|p.Arg255Arg/c.765G>T|261|Tmigd1|protein_coding|CODING|ENSRNOT00000005129|5|1)	AC:DP	12:47
10	63071681	.	T	C	.	PASS	DP=62;AF=0.274;NP=1;PV=0.0;EFF=synonymous_variant(LOW|SILENT|tcT/tcC|p.Ser873Ser/c.2619T>C|1378|Cpd|protein_coding|CODING|ENSRNOT00000005262|12|1)	AC:DP	17:62
10	63189600	.	G	A	.	PASS	DP=54;AF=0.278;NP=1;PV=1.1102230246251565E-16;EFF=synonymous_variant(LOW|SILENT|gtC/gtT|p.Val86Val/c.258C>T|173|Tusc5|protein_coding|CODING|ENSRNOT00000063941|1|1),intron_variant(MODIFIER|||c.*860+51312G>A|250|Gosr1|protein_coding|CODING|ENSRNOT00000005283|9|1)	AC:DP	15:54
10	63401834	.	G	A	.	PASS	DP=47;AF=0.511;NP=1;PV=3.608826999345213E-46;EFF=synonymous_variant(LOW|SILENT|ctG/ctA|p.Leu236Leu/c.708G>A|859|Abr|protein_coding|CODING|ENSRNOT00000032861|7|1)	AC:DP	24:47
10	63615372	.	T	C	.	PASS	DP=49;AF=0.347;NP=1;PV=0.0;EFF=synonymous_variant(LOW|SILENT|cgA/cgG|p.Arg148Arg/c.444A>G|418|Rnmtl1|protein_coding|CODING|ENSRNOT00000056278|2|1),upstream_gene_variant(MODIFIER||737||298|Glod4|protein_coding|CODING|ENSRNOT00000010386||1)	AC:DP	17:49
10	63810719	.	C	A	.	PASS	DP=55;AF=0.418;NP=1;PV=0.0;EFF=synonymous_variant(LOW|SILENT|ggC/ggA|p.Gly22Gly/c.66C>A|216|Fam101b|protein_coding|CODING|ENSRNOT00000008982|1|1)	AC:DP	23:55
10	63933695	.	G	A	.	PASS	DP=65;AF=0.554;NP=1;PV=4.057295208614328E-69;EFF=synonymous_variant(LOW|SILENT|gtG/gtA|p.Val33Val/c.99G>A|302|Rph3al|protein_coding|CODING|ENSRNOT00000008697|3|1)	AC:DP	36:65
10	64069831	.	C	T	.	PASS	DP=38;AF=0.684;NP=1;PV=5.098048073569566E-55;EFF=synonymous_variant(LOW|SILENT|acC/acT|p.Thr122Thr/c.366C>T|352|Doc2b|protein_coding|CODING|ENSRNOT00000008429|5|1|WARNING_TRANSCRIPT_NO_START_CODON)	AC:DP	26:38
10	64332335	.	C	T	.	PASS	DP=48;AF=0.625;NP=1;PV=6.966589552664442E-61;EFF=synonymous_variant(LOW|SILENT|gcG/gcA|p.Ala722Ala/c.2166G>A|823|Scarf1|protein_coding|CODING|ENSRNOT00000056339|11|1),upstream_gene_variant(MODIFIER||4735||568|Slc43a2|protein_coding|CODING|ENSRNOT00000005100||1)	AC:DP	30:48
10	64609261	.	G	A	.	PASS	DP=55;AF=0.291;NP=1;PV=1.1102230246251565E-16;EFF=synonymous_variant(LOW|SILENT|cgC/cgT|p.Arg406Arg/c.1218C>T|637|Rab11fip4|protein_coding|CODING|ENSRNOT00000018986|10|1)	AC:DP	16:55
10	64791212	.	C	T	.	PASS	DP=49;AF=0.388;NP=1;PV=0.0;EFF=synonymous_variant(LOW|SILENT|cgC/cgT|p.Arg392Arg/c.1176C>T|420|Evi2b|protein_coding|CODING|ENSRNOT00000018898|1|1),intron_variant(MODIFIER|||c.4743-32537G>A|2808|Nf1|protein_coding|CODING|ENSRNOT00000046262|35|1|WARNING_TRANSCRIPT_NO_START_CODON)	AC:DP	19:49
10	65623374	.	C	T	.	PASS	DP=74;AF=0.257;NP=1;PV=1.309859200617869E-29;EFF=synonymous_variant(LOW|SILENT|Ctg/Ttg|p.Leu73Leu/c.217C>T|250|Fam58b|protein_coding|CODING|ENSRNOT00000011019|1|1)	AC:DP	19:74
10	65799042	.	G	A	.	PASS	DP=37;AF=0.541;NP=1;PV=8.318638751264725E-40;EFF=synonymous_variant(LOW|SILENT|ccG/ccA|p.Pro500Pro/c.1500G>A|527|Nlk|protein_coding|CODING|ENSRNOT00000011726|10|1)	AC:DP	20:37
10	65899471	.	C	T	.	PASS	DP=45;AF=0.356;NP=1;PV=0.0;EFF=synonymous_variant(LOW|SILENT|cgC/cgT|p.Arg702Arg/c.2106C>T|724|Sarm1|protein_coding|CODING|ENSRNOT00000013639|9|1),downstream_gene_variant(MODIFIER||2439||459|Slc46a1|protein_coding|CODING|ENSRNOT00000013698||1)	AC:DP	16:45
10	66107054	.	C	A	.	PASS	DP=24;AF=0.417;NP=1;PV=0.0;EFF=synonymous_variant(LOW|SILENT|ctG/ctT|p.Leu583Leu/c.1749G>T|2234|RGD1307929|protein_coding|CODING|ENSRNOT00000016084|14|1)	AC:DP	10:24
10	66214183	.	T	C	.	PASS	DP=77;AF=0.727;NP=1;PV=1.5062811995228481E-115;EFF=synonymous_variant(LOW|SILENT|ggT/ggC|p.Gly172Gly/c.516T>C|470|Traf4|protein_coding|CODING|ENSRNOT00000018468|5|1),downstream_gene_variant(MODIFIER||3565||562|Fam222b|protein_coding|CODING|ENSRNOT00000045107||1)	AC:DP	56:77
10	66623721	.	G	C	.	PASS	DP=47;AF=0.149;NP=1;PV=3.600129083736192E-10;EFF=synonymous_variant(LOW|SILENT|gcG/gcC|p.Ala1332Ala/c.3996G>C|2044|MYO18A|protein_coding|CODING|ENSRNOT00000043448|27|1)	AC:DP	7:47
10	66733259	.	C	G	.	PASS	DP=52;AF=0.231;NP=1;PV=0.0;EFF=synonymous_variant(LOW|SILENT|ccC/ccG|p.Pro101Pro/c.303C>G|992|Sez6|protein_coding|CODING|ENSRNOT00000048543|2|1)	AC:DP	12:52
10	67009770	.	A	G	.	PASS	DP=30;AF=0.733;NP=1;PV=3.131074440307789E-48;EFF=synonymous_variant(LOW|SILENT|tcA/tcG|p.Ser225Ser/c.675A>G|694|Suz12|protein_coding|CODING|ENSRNOT00000074317|6|1),synonymous_variant(LOW|SILENT|tcA/tcG|p.Ser248Ser/c.744A>G|717|Suz12|protein_coding|CODING|ENSRNOT00000073483|7|1)	AC:DP	22:30
10	67189513	.	C	G	.	PASS	DP=52;AF=0.212;NP=1;PV=0.0;EFF=synonymous_variant(LOW|SILENT|ccC/ccG|p.Pro74Pro/c.222C>G|415|Rnf135|protein_coding|CODING|ENSRNOT00000005428|1|1)	AC:DP	11:52
10	67379752	.	C	A	.	PASS	DP=52;AF=0.442;NP=1;PV=0.0;EFF=synonymous_variant(LOW|SILENT|Cgg/Agg|p.Arg307Arg/c.919C>A|404|Rhbdl3|protein_coding|CODING|ENSRNOT00000007312|8|1)	AC:DP	23:52
10	67848402	.	A	T	.	PASS	DP=47;AF=0.574;NP=1;PV=2.1808080614376326E-53;EFF=synonymous_variant(LOW|SILENT|acA/acT|p.Thr103Thr/c.309A>T|226|Tmem98|protein_coding|CODING|ENSRNOT00000037072|5|1)	AC:DP	27:47
10	69416652	.	G	C	.	PASS	DP=44;AF=0.318;NP=1;PV=0.0;EFF=synonymous_variant(LOW|SILENT|acG/acC|p.Thr121Thr/c.363G>C|983|Tmem132e|protein_coding|CODING|ENSRNOT00000055999|2|1)	AC:DP	14:44
10	69720927	.	C	T	.	PASS	DP=28;AF=0.321;NP=1;PV=5.551115123125783E-16;EFF=synonymous_variant(LOW|SILENT|gcG/gcA|p.Ala316Ala/c.948G>A|531|Cct6b|protein_coding|CODING|ENSRNOT00000009944|8|1)	AC:DP	9:28
10	69883054	.	G	A	.	PASS	DP=63;AF=0.397;NP=1;PV=0.0;EFF=synonymous_variant(LOW|SILENT|gcC/gcT|p.Ala458Ala/c.1374C>T|487|Nle1|protein_coding|CODING|ENSRNOT00000011320|11|1),downstream_gene_variant(MODIFIER||901||322|Fndc8|protein_coding|CODING|ENSRNOT00000010924||1)	AC:DP	25:63
10	70191407	.	A	G	.	PASS	DP=52;AF=0.404;NP=1;PV=0.0;EFF=synonymous_variant(LOW|SILENT|ctA/ctG|p.Leu466Leu/c.1398A>G|951|Ap2b1|protein_coding|CODING|ENSRNOT00000013629|11|1),synonymous_variant(LOW|SILENT|ctA/ctG|p.Leu466Leu/c.1398A>G|937|Ap2b1|protein_coding|CODING|ENSRNOT00000013363|11|1)	AC:DP	21:52
10	70360390	.	G	A	.	PASS	DP=56;AF=0.429;NP=1;PV=0.0;EFF=synonymous_variant(LOW|SILENT|Ctg/Ttg|p.Leu440Leu/c.1318C>T|575|Gm11435|protein_coding|CODING|ENSRNOT00000055932|14|1|WARNING_TRANSCRIPT_NO_START_CODON),downstream_gene_variant(MODIFIER||4911||553|Taf15|protein_coding|CODING|ENSRNOT00000042963||1),downstream_gene_variant(MODIFIER||4909||394|Taf15|protein_coding|CODING|ENSRNOT00000067630||1)	AC:DP	24:56
10	70671139	.	G	A	.	PASS	DP=48;AF=0.250;NP=1;PV=0.0;EFF=synonymous_variant(LOW|SILENT|gtG/gtA|p.Val10Val/c.30G>A|63|1100001G20Rik|protein_coding|CODING|ENSRNOT00000042643|1|1)	AC:DP	12:48
10	70828900	.	G	A	.	PASS	DP=40;AF=0.275;NP=1;PV=1.1102230246251565E-16;EFF=synonymous_variant(LOW|SILENT|ctG/ctA|p.Leu532Leu/c.1596G>A|556|Hnf1b|protein_coding|CODING|ENSRNOT00000047427|12|1)	AC:DP	11:40
10	71236036	.	A	G	.	PASS	DP=53;AF=0.604;NP=1;PV=5.056526880502081E-65;EFF=synonymous_variant(LOW|SILENT|ctA/ctG|p.Leu532Leu/c.1596A>G|1150|Synrg|protein_coding|CODING|ENSRNOT00000000259|13|1),synonymous_variant(LOW|SILENT|ctA/ctG|p.Leu610Leu/c.1830A>G|1216|Synrg|protein_coding|CODING|ENSRNOT00000055908|14|1)	AC:DP	32:53
10	71613318	.	C	A	.	PASS	DP=54;AF=0.204;NP=1;PV=0.0;EFF=synonymous_variant(LOW|SILENT|cgC/cgA|p.Arg1823Arg/c.5469C>A|2030|Acaca|protein_coding|CODING|ENSRNOT00000041140|43|1)	AC:DP	11:54
10	72048551	.	C	T	.	PASS	DP=43;AF=0.349;NP=1;PV=0.0;EFF=synonymous_variant(LOW|SILENT|ccG/ccA|p.Pro181Pro/c.543G>A|320|Mrm1|protein_coding|CODING|ENSRNOT00000030885|2|1),downstream_gene_variant(MODIFIER||2350||260|Dhrs11|protein_coding|CODING|ENSRNOT00000030841||1)	AC:DP	15:43
10	72208800	.	G	A	.	PASS	DP=34;AF=0.235;NP=1;PV=5.39346345362901E-13;EFF=synonymous_variant(LOW|SILENT|acC/acT|p.Thr1383Thr/c.4149C>T|1431|Usp32|protein_coding|CODING|ENSRNOT00000036814|29|1)	AC:DP	8:34
10	72660684	.	A	G	.	PASS	DP=40;AF=0.350;NP=1;PV=0.0;EFF=synonymous_variant(LOW|SILENT|ccA/ccG|p.Pro4Pro/c.12A>G|531|Bcas3|protein_coding|CODING|ENSRNOT00000004657|1|1|WARNING_TRANSCRIPT_NO_START_CODON)	AC:DP	14:40
10	73185511	.	C	G	.	PASS	DP=57;AF=0.491;NP=1;PV=1.1102230246251565E-16;EFF=synonymous_variant(LOW|SILENT|gcC/gcG|p.Ala36Ala/c.108C>G|364|Tbx2|protein_coding|CODING|ENSRNOT00000004698|2|1)	AC:DP	28:57
10	73559299	.	T	C	.	PASS	DP=44;AF=0.682;NP=1;PV=1.887090472491038E-63;EFF=synonymous_variant(LOW|SILENT|acA/acG|p.Thr525Thr/c.1575A>G|568|Ints2|protein_coding|CODING|ENSRNOT00000004876|13|1)	AC:DP	30:44
10	73714165	.	T	G	.	PASS	DP=68;AF=0.574;NP=1;PV=2.116360008096736E-77;EFF=synonymous_variant(LOW|SILENT|acT/acG|p.Thr263Thr/c.789T>G|407|Dgke|protein_coding|CODING|ENSRNOT00000003179|4|1)	AC:DP	39:68
10	73959247	.	A	G	.	PASS	DP=65;AF=0.723;NP=1;PV=5.205431479528937E-99;EFF=synonymous_variant(LOW|SILENT|ctA/ctG|p.Leu823Leu/c.2469A>G|854|Akap1|protein_coding|CODING|ENSRNOT00000055683|10|1)	AC:DP	47:65
10	74488093	.	C	A	.	PASS	DP=52;AF=0.250;NP=1;PV=0.0;EFF=synonymous_variant(LOW|SILENT|gtG/gtT|p.Val58Val/c.174G>T|144|1700106J16Rik|protein_coding|CODING|ENSRNOT00000013882|1|1)	AC:DP	13:52
10	74592893	.	T	A	.	PASS	DP=39;AF=0.205;NP=1;PV=1.8849366512085908E-12;EFF=synonymous_variant(LOW|SILENT|ggA/ggT|p.Gly372Gly/c.1116A>T|388|Cuedc1|protein_coding|CODING|ENSRNOT00000013743|9|1)	AC:DP	8:39
10	75186005	.	G	A	.	PASS	DP=38;AF=0.553;NP=1;PV=8.251627071990984E-42;EFF=synonymous_variant(LOW|SILENT|acC/acT|p.Thr158Thr/c.474C>T|491|Hsf5|protein_coding|CODING|ENSRNOT00000009981|2|1|WARNING_TRANSCRIPT_NO_START_CODON)	AC:DP	21:38
10	75315372	.	T	C	.	PASS	DP=33;AF=0.515;NP=1;PV=2.217130289749267E-33;EFF=synonymous_variant(LOW|SILENT|ctA/ctG|p.Leu126Leu/c.378A>G|1455|Tex14|protein_coding|CODING|ENSRNOT00000009077|4|1|WARNING_TRANSCRIPT_NO_START_CODON)	AC:DP	17:33
10	75551753	.	T	C	.	PASS	DP=40;AF=0.250;NP=1;PV=2.220446049250313E-16;EFF=synonymous_variant(LOW|SILENT|tcT/tcC|p.Ser661Ser/c.1983T>C|750|Ppm1e|protein_coding|CODING|ENSRNOT00000003859|7|1),intron_variant(MODIFIER|||c.2879+11697A>G|1007|Trim37|protein_coding|CODING|ENSRNOT00000008298|24|1|WARNING_TRANSCRIPT_NO_START_CODON)	AC:DP	10:40
10	75706517	.	T	G	.	PASS	DP=52;AF=0.231;NP=1;PV=1.1102230246251565E-16;EFF=synonymous_variant(LOW|SILENT|ctT/ctG|p.Leu359Leu/c.1077T>G|368|Prr11|protein_coding|CODING|ENSRNOT00000038296|10|1)	AC:DP	12:52
10	76061609	.	C	T	.	PASS	DP=36;AF=0.250;NP=1;PV=7.438494264988549E-15;EFF=synonymous_variant(LOW|SILENT|gtC/gtT|p.Val685Val/c.2055C>T|1675|Cltc|protein_coding|CODING|ENSRNOT00000005987|13|1)	AC:DP	9:36
10	76213936	.	C	T	.	PASS	DP=45;AF=0.333;NP=1;PV=0.0;EFF=synonymous_variant(LOW|SILENT|gcG/gcA|p.Ala443Ala/c.1329G>A|483|Tubd1|protein_coding|CODING|ENSRNOT00000065500|9|1)	AC:DP	15:45
10	76768759	.	C	G	.	PASS	DP=55;AF=0.691;NP=1;PV=8.86630466298723E-80;EFF=synonymous_variant(LOW|SILENT|ggG/ggC|p.Gly308Gly/c.924G>C|403|Ankfn1|protein_coding|CODING|ENSRNOT00000032109|4|1)	AC:DP	38:55
10	77706724	.	C	T	.	PASS	DP=37;AF=0.243;NP=1;PV=9.325873406851315E-15;EFF=synonymous_variant(LOW|SILENT|ccG/ccA|p.Pro188Pro/c.564G>A|295|Hlf|protein_coding|CODING|ENSRNOT00000055664|3|1)	AC:DP	9:37
10	78264311	.	G	A	.	PASS	DP=24;AF=0.292;NP=1;PV=2.42861286636753E-12;EFF=synonymous_variant(LOW|SILENT|acG/acA|p.Thr37Thr/c.111G>A|123|RGD1564550|protein_coding|CODING|ENSRNOT00000042211|1|1)	AC:DP	7:24
10	78941958	.	A	C	.	PASS	DP=52;AF=0.212;NP=1;PV=2.220446049250313E-16;EFF=synonymous_variant(LOW|SILENT|ggT/ggG|p.Gly314Gly/c.942T>G|664|Kif2b|protein_coding|CODING|ENSRNOT00000003421|1|1)	AC:DP	11:52
10	81417782	.	C	A	.	PASS	DP=38;AF=0.211;NP=1;PV=1.3991030556326223E-12;EFF=synonymous_variant(LOW|SILENT|cgG/cgT|p.Arg13Arg/c.39G>T|546|Utp18|protein_coding|CODING|ENSRNOT00000003582|1|1),upstream_gene_variant(MODIFIER||4491||614|Mbtd1|protein_coding|CODING|ENSRNOT00000071118||1)	AC:DP	8:38
10	81606732	.	C	T	.	PASS	DP=42;AF=0.214;NP=1;PV=3.430589146091734E-14;EFF=synonymous_variant(LOW|SILENT|ccC/ccT|p.Pro335Pro/c.1005C>T|1320|Spag9|protein_coding|CODING|ENSRNOT00000003777|7|1)	AC:DP	9:42
10	81771529	.	G	A	.	PASS	DP=69;AF=0.739;NP=1;PV=1.7949811267534096E-109;EFF=synonymous_variant(LOW|SILENT|ccC/ccT|p.Pro274Pro/c.822C>T|571|Wfikkn2|protein_coding|CODING|ENSRNOT00000003784|2|1)	AC:DP	51:69
10	81880069	.	C	T	.	PASS	DP=26;AF=0.577;NP=1;PV=7.521191157337529E-31;EFF=synonymous_variant(LOW|SILENT|ggG/ggA|p.Gly1511Gly/c.4533G>A|1519|Abcc3|protein_coding|CODING|ENSRNOT00000051497|33|1),synonymous_variant(LOW|SILENT|ggG/ggA|p.Gly1514Gly/c.4542G>A|1522|Abcc3|protein_coding|CODING|ENSRNOT00000003977|31|1),downstream_gene_variant(MODIFIER||1955||363|Ankrd40|protein_coding|CODING|ENSRNOT00000067751||1)	AC:DP	15:26
10	81985751	.	A	G	.	PASS	DP=45;AF=0.244;NP=1;PV=2.220446049250313E-16;EFF=synonymous_variant(LOW|SILENT|gcT/gcC|p.Ala942Ala/c.2826T>C|2253|CACNA1G|protein_coding|CODING|ENSRNOT00000055597|13|1),synonymous_variant(LOW|SILENT|gcT/gcC|p.Ala942Ala/c.2826T>C|2287|CACNA1G|protein_coding|CODING|ENSRNOT00000067416|13|1)	AC:DP	11:45
10	82106671	.	C	T	.	PASS	DP=22;AF=0.455;NP=1;PV=1.1102230246251565E-16;EFF=synonymous_variant(LOW|SILENT|gcG/gcA|p.Ala538Ala/c.1614G>A|615|Acsf2|protein_coding|CODING|ENSRNOT00000004673|13|1)	AC:DP	10:22
10	82207074	.	G	A	.	PASS	DP=46;AF=0.500;NP=1;PV=0.0;EFF=synonymous_variant(LOW|SILENT|acC/acT|p.Thr748Thr/c.2244C>T|864|Xylt2|protein_coding|CODING|ENSRNOT00000055582|10|1)	AC:DP	23:46
10	82482586	.	C	T	.	PASS	DP=47;AF=0.574;NP=1;PV=3.814936989686578E-54;EFF=synonymous_variant(LOW|SILENT|gcG/gcA|p.Ala255Ala/c.765G>A|332|ENSRNOG00000036609|protein_coding|CODING|ENSRNOT00000054766|2|1|WARNING_TRANSCRIPT_NO_START_CODON)	AC:DP	27:47
10	82588977	.	T	G	.	PASS	DP=56;AF=0.286;NP=1;PV=0.0;EFF=synonymous_variant(LOW|SILENT|ctA/ctC|p.Leu357Leu/c.1071A>C|387|Sgca|protein_coding|CODING|ENSRNOT00000005381|10|1),upstream_gene_variant(MODIFIER||4288||169|Hils1|protein_coding|CODING|ENSRNOT00000030737||1)	AC:DP	16:56
10	82750410	.	C	T	.	PASS	DP=50;AF=0.460;NP=1;PV=1.1102230246251565E-16;EFF=synonymous_variant(LOW|SILENT|gcC/gcT|p.Ala155Ala/c.465C>T|287|Dlx3|protein_coding|CODING|ENSRNOT00000005797|2|1)	AC:DP	23:50
10	82891730	.	C	T	.	PASS	DP=74;AF=0.230;NP=1;PV=0.0;EFF=synonymous_variant(LOW|SILENT|acC/acT|p.Thr36Thr/c.108C>T|170|Tac4|protein_coding|CODING|ENSRNOT00000035023|1|1)	AC:DP	17:74
10	82998166	.	A	G	.	PASS	DP=37;AF=0.378;NP=1;PV=0.0;EFF=synonymous_variant(LOW|SILENT|cgA/cgG|p.Arg4Arg/c.12A>G|314|Fam117a|protein_coding|CODING|ENSRNOT00000005939|3|1)	AC:DP	14:37
10	83120353	.	G	T	.	PASS	DP=55;AF=0.364;NP=1;PV=0.0;EFF=synonymous_variant(LOW|SILENT|ccG/ccT|p.Pro367Pro/c.1101G>T|374|Spop|protein_coding|CODING|ENSRNOT00000006230|12|1)	AC:DP	20:55
10	83285058	.	C	T	.	PASS	DP=62;AF=0.435;NP=1;PV=0.0;EFF=synonymous_variant(LOW|SILENT|ggC/ggT|p.Gly13Gly/c.39C>T|272|Phb|protein_coding|CODING|ENSRNOT00000075733|2|1)	AC:DP	27:62
10	83453507	.	C	T	.	PASS	DP=60;AF=0.233;NP=1;PV=1.1102230246251565E-16;EFF=synonymous_variant(LOW|SILENT|ctG/ctA|p.Leu86Leu/c.258G>A|367|Abi3|protein_coding|CODING|ENSRNOT00000007897|2|1),upstream_gene_variant(MODIFIER||959|||ENSRNOG00000047289|miRNA|NON_CODING|ENSRNOT00000071187||1)	AC:DP	14:60
10	83585289	.	G	C	.	PASS	DP=67;AF=0.463;NP=1;PV=1.1102230246251565E-16;EFF=synonymous_variant(LOW|SILENT|gcC/gcG|p.Ala549Ala/c.1647C>G|577|Igf2bp1|protein_coding|CODING|ENSRNOT00000008139|15|1),upstream_gene_variant(MODIFIER||202|||ENSRNOG00000048629|miRNA|NON_CODING|ENSRNOT00000074922||1)	AC:DP	31:67
10	83686251	.	C	T	.	PASS	DP=68;AF=0.324;NP=1;PV=1.1102230246251565E-16;EFF=synonymous_variant(LOW|SILENT|acG/acA|p.Thr196Thr/c.588G>A|356|Ube2z|protein_coding|CODING|ENSRNOT00000055500|4|1)	AC:DP	22:68
10	83788924	.	G	A	.	PASS	DP=39;AF=0.231;NP=1;PV=1.4654943925052066E-14;EFF=synonymous_variant(LOW|SILENT|ccG/ccA|p.Pro585Pro/c.1755G>A|820|Ttll6|protein_coding|CODING|ENSRNOT00000006594|12|1)	AC:DP	9:39
10	84387260	.	C	A	.	PASS	DP=47;AF=0.702;NP=1;PV=3.6599166439695313E-70;EFF=synonymous_variant(LOW|SILENT|cgC/cgA|p.Arg317Arg/c.951C>A|354|Skap1|protein_coding|CODING|ENSRNOT00000030159|11|1)	AC:DP	33:47
10	84524102	.	G	T	.	PASS	DP=42;AF=0.286;NP=1;PV=0.0;EFF=synonymous_variant(LOW|SILENT|tcG/tcT|p.Ser204Ser/c.612G>T|207|Copz2|protein_coding|CODING|ENSRNOT00000055464|9|1)	AC:DP	12:42
10	84667800	.	T	C	.	PASS	DP=34;AF=0.676;NP=1;PV=7.40201578244655E-49;EFF=synonymous_variant(LOW|SILENT|ccA/ccG|p.Pro145Pro/c.435A>G|261|Pnpo|protein_coding|CODING|ENSRNOT00000073746|5|1),downstream_gene_variant(MODIFIER||4909||100|Prr15l|protein_coding|CODING|ENSRNOT00000073292||1)	AC:DP	23:34
10	84770228	.	G	A	.	PASS	DP=48;AF=0.208;NP=1;PV=2.7755575615628914E-15;EFF=synonymous_variant(LOW|SILENT|gtG/gtA|p.Val9Val/c.27G>A|263|Mrpl10|protein_coding|CODING|ENSRNOT00000065555|1|1),upstream_gene_variant(MODIFIER||3573||323|Lrrc46|protein_coding|CODING|ENSRNOT00000013542||1),intron_variant(MODIFIER|||c.53-71G>A|262|Mrpl10|protein_coding|CODING|ENSRNOT00000013114|1|1)	AC:DP	10:48
10	84874151	.	G	A	.	PASS	DP=43;AF=0.651;NP=1;PV=7.132251889821836E-58;EFF=synonymous_variant(LOW|SILENT|ctC/ctT|p.Leu44Leu/c.132C>T|613|Tbkbp1|protein_coding|CODING|ENSRNOT00000012462|2|1)	AC:DP	28:43
10	85053029	.	A	C	.	PASS	DP=27;AF=0.259;NP=1;PV=6.682321362916355E-12;EFF=synonymous_variant(LOW|SILENT|acA/acC|p.Thr134Thr/c.402A>C|306|Mrpl45|protein_coding|CODING|ENSRNOT00000014752|4|1)	AC:DP	7:27
10	85362195	.	G	A	.	PASS	DP=49;AF=0.735;NP=1;PV=4.851103086277688E-77;EFF=synonymous_variant(LOW|SILENT|gcC/gcT|p.Ala75Ala/c.225C>T|371|E130012A19Rik|protein_coding|CODING|ENSRNOT00000072274|1|1)	AC:DP	36:49
10	85559115	.	G	A	.	PASS	DP=35;AF=0.600;NP=1;PV=4.830774331224153E-43;EFF=synonymous_variant(LOW|SILENT|acG/acA|p.Thr104Thr/c.312G>A|263|Lasp1|protein_coding|CODING|ENSRNOT00000005522|4|1)	AC:DP	21:35
10	85689759	.	G	A	.	PASS	DP=64;AF=0.219;NP=1;PV=2.220446049250313E-16;EFF=synonymous_variant(LOW|SILENT|acC/acT|p.Thr200Thr/c.600C>T|500|Plxdc1|protein_coding|CODING|ENSRNOT00000043561|6|1)	AC:DP	14:64
10	85791138	.	A	G	.	PASS	DP=28;AF=0.250;NP=1;PV=9.470646489262435E-12;EFF=synonymous_variant(LOW|SILENT|tcT/tcC|p.Ser94Ser/c.282T>C|345|Stac2|protein_coding|CODING|ENSRNOT00000066855|2|1)	AC:DP	7:28
10	85903803	.	C	T	.	PASS	DP=64;AF=0.344;NP=1;PV=2.220446049250313E-16;EFF=synonymous_variant(LOW|SILENT|acG/acA|p.Thr1035Thr/c.3105G>A|1567|Med1|protein_coding|CODING|ENSRNOT00000067901|17|1)	AC:DP	22:64
10	86128455	.	G	A	.	PASS	DP=49;AF=0.388;NP=1;PV=1.1102230246251565E-16;EFF=synonymous_variant(LOW|SILENT|gcG/gcA|p.Ala150Ala/c.450G>A|446|Stard3|protein_coding|CODING|ENSRNOT00000064190|6|1)	AC:DP	19:49
10	86243880	.	C	A	.	PASS	DP=66;AF=0.636;NP=1;PV=7.254426041356074E-86;EFF=synonymous_variant(LOW|SILENT|ccG/ccT|p.Pro107Pro/c.321G>T|509|Ikzf3|protein_coding|CODING|ENSRNOT00000009454|4|1)	AC:DP	42:66
10	86361768	.	G	A	.	PASS	DP=44;AF=0.250;NP=1;PV=1.1102230246251565E-16;EFF=synonymous_variant(LOW|SILENT|gtG/gtA|p.Val175Val/c.525G>A|255|Lrrc3c|protein_coding|CODING|ENSRNOT00000039892|1|1)	AC:DP	11:44
10	86481068	.	C	T	.	PASS	DP=61;AF=0.607;NP=1;PV=1.942004791830501E-72;EFF=synonymous_variant(LOW|SILENT|ctG/ctA|p.Leu516Leu/c.1548G>A|614|Nr1d1|protein_coding|CODING|ENSRNOT00000012537|7|1),synonymous_variant(LOW|SILENT|ctG/ctA|p.Leu410Leu/c.1230G>A|508|Nr1d1|protein_coding|CODING|ENSRNOT00000055333|7|1),downstream_gene_variant(MODIFIER||142||492|Thra|protein_coding|CODING|ENSRNOT00000012340||1)	AC:DP	37:61
10	86597584	.	T	C	.	PASS	DP=63;AF=0.492;NP=1;PV=0.0;EFF=synonymous_variant(LOW|SILENT|gcT/gcC|p.Ala103Ala/c.309T>C|440|Wipf2|protein_coding|CODING|ENSRNOT00000029021|3|1)	AC:DP	31:63
10	86704507	.	A	G	.	PASS	DP=21;AF=0.571;NP=1;PV=8.169536436946716E-25;EFF=synonymous_variant(LOW|SILENT|gcT/gcC|p.Ala1224Ala/c.3672T>C|1525|Top2a|protein_coding|CODING|ENSRNOT00000050725|28|1|WARNING_TRANSCRIPT_NO_START_CODON)	AC:DP	12:21
10	86916617	.	G	A	.	PASS	DP=62;AF=0.613;NP=1;PV=5.148978402186395E-76;EFF=synonymous_variant(LOW|SILENT|gcC/gcT|p.Ala273Ala/c.819C>T|375|Smarce1|protein_coding|CODING|ENSRNOT00000014230|9|1)	AC:DP	38:62
10	87448019	.	C	T	.	PASS	DP=50;AF=0.520;NP=1;PV=5.332547560403885E-50;EFF=synonymous_variant(LOW|SILENT|Ctg/Ttg|p.Leu347Leu/c.1039C>T|533|ENSRNOG00000027660|protein_coding|CODING|ENSRNOT00000031735|5|1|WARNING_TRANSCRIPT_NO_START_CODON)	AC:DP	26:50
10	87714199	.	C	G	.	PASS	DP=42;AF=0.667;NP=1;PV=1.0059341832257846E-58;EFF=synonymous_variant(LOW|SILENT|acG/acC|p.Thr105Thr/c.315G>C|106|ENSRNOG00000042473|protein_coding|CODING|ENSRNOT00000064120|1|1)	AC:DP	28:42
10	88053446	.	A	G	.	PASS	DP=28;AF=0.607;NP=1;PV=2.4820820016488357E-35;EFF=synonymous_variant(LOW|SILENT|acT/acC|p.Thr454Thr/c.1362T>C|629|Hap1|protein_coding|CODING|ENSRNOT00000020603|11|1)	AC:DP	17:28
10	88155110	.	C	T	.	PASS	DP=71;AF=0.676;NP=1;PV=1.889747859213488E-98;EFF=synonymous_variant(LOW|SILENT|gcC/gcT|p.Ala116Ala/c.348C>T|608|Klhl10|protein_coding|CODING|ENSRNOT00000022687|2|1)	AC:DP	48:71
10	88285775	.	A	G	.	PASS	DP=52;AF=0.462;NP=1;PV=0.0;EFF=synonymous_variant(LOW|SILENT|cgA/cgG|p.Arg154Arg/c.462A>G|420|Cnp|protein_coding|CODING|ENSRNOT00000023872|2|1),downstream_gene_variant(MODIFIER||4291||645|Ttc25|protein_coding|CODING|ENSRNOT00000067559||1)	AC:DP	24:52
10	88402258	.	T	C	.	PASS	DP=66;AF=0.727;NP=1;PV=1.7471992513731695E-102;EFF=synonymous_variant(LOW|SILENT|gcA/gcG|p.Ala270Ala/c.810A>G|678|Dhx58|protein_coding|CODING|ENSRNOT00000024718|6|1),downstream_gene_variant(MODIFIER||3541||832|Kat2a|protein_coding|CODING|ENSRNOT00000055250||1)	AC:DP	48:66
10	88604288	.	C	T	.	PASS	DP=45;AF=0.289;NP=1;PV=0.0;EFF=synonymous_variant(LOW|SILENT|gtG/gtA|p.Val323Val/c.969G>A|770|Stat3|protein_coding|CODING|ENSRNOT00000026760|10|1)	AC:DP	13:45
10	88742025	.	A	T	.	PASS	DP=65;AF=0.569;NP=1;PV=9.805945110900155E-73;EFF=synonymous_variant(LOW|SILENT|gtA/gtT|p.Val481Val/c.1443A>T|832|Atp6v0a1|protein_coding|CODING|ENSRNOT00000055238|12|1)	AC:DP	37:65
10	88894972	.	T	C	.	PASS	DP=69;AF=0.406;NP=1;PV=0.0;EFF=synonymous_variant(LOW|SILENT|gtT/gtC|p.Val626Val/c.1878T>C|1381|Cntnap1|protein_coding|CODING|ENSRNOT00000027505|13|1)	AC:DP	28:69
10	88998071	.	A	T	.	PASS	DP=44;AF=0.455;NP=1;PV=0.0;EFF=synonymous_variant(LOW|SILENT|ccT/ccA|p.Pro9Pro/c.27T>A|108|Coa3|protein_coding|CODING|ENSRNOT00000027782|1|1),downstream_gene_variant(MODIFIER||1480||1222|Vps25|protein_coding|CODING|ENSRNOT00000027770||1),intron_variant(MODIFIER|||c.3541-280A>T|1551|Vps25|protein_coding|CODING|ENSRNOT00000027804|23|1)	AC:DP	20:44
10	89125965	.	G	T	.	PASS	DP=47;AF=0.532;NP=1;PV=3.7574847475688317E-48;EFF=synonymous_variant(LOW|SILENT|Cgg/Agg|p.Arg101Arg/c.301C>A|412|Aarsd1|protein_coding|CODING|ENSRNOT00000028047|3|1)	AC:DP	25:47
10	89266779	.	A	G	.	PASS	DP=21;AF=0.714;NP=1;PV=1.5973186423577674E-32;EFF=synonymous_variant(LOW|SILENT|ccA/ccG|p.Pro187Pro/c.561A>G|983|Nbr1|protein_coding|CODING|ENSRNOT00000028149|7|1)	AC:DP	15:21
10	89591754	.	G	C	.	PASS	DP=43;AF=0.651;NP=1;PV=8.819992230556476E-58;EFF=synonymous_variant(LOW|SILENT|ccC/ccG|p.Pro233Pro/c.699C>G|253|Meox1|protein_coding|CODING|ENSRNOT00000028220|3|1)	AC:DP	28:43
10	89692419	.	C	G	.	PASS	DP=69;AF=0.551;NP=1;PV=2.7536595275112038E-73;EFF=synonymous_variant(LOW|SILENT|ccG/ccC|p.Pro38Pro/c.114G>C|213|Sost|protein_coding|CODING|ENSRNOT00000028238|1|1),downstream_gene_variant(MODIFIER||4591||192|Dusp3|protein_coding|CODING|ENSRNOT00000055194||1)	AC:DP	38:69
10	89929525	.	G	A	.	PASS	DP=61;AF=0.230;NP=1;PV=0.0;EFF=synonymous_variant(LOW|SILENT|ggC/ggT|p.Gly700Gly/c.2100C>T|946|Hdac5|protein_coding|CODING|ENSRNOT00000055187|17|1|WARNING_TRANSCRIPT_NO_START_CODON),downstream_gene_variant(MODIFIER||3797||346|G6pc3|protein_coding|CODING|ENSRNOT00000028375||1)	AC:DP	14:61
10	90039092	.	C	T	.	PASS	DP=47;AF=0.298;NP=1;PV=4.4201856319950386E-23;EFF=synonymous_variant(LOW|SILENT|tcG/tcA|p.Ser675Ser/c.2025G>A|727|Ubtf|protein_coding|CODING|ENSRNOT00000048418|19|1),synonymous_variant(LOW|SILENT|tcG/tcA|p.Ser712Ser/c.2136G>A|764|Ubtf|protein_coding|CODING|ENSRNOT00000064283|20|1)	AC:DP	14:47
10	90168110	.	C	A	.	PASS	DP=55;AF=0.382;NP=1;PV=0.0;EFF=synonymous_variant(LOW|SILENT|gcC/gcA|p.Ala42Ala/c.126C>A|524|Grn|protein_coding|CODING|ENSRNOT00000040472|2|1),synonymous_variant(LOW|SILENT|gcC/gcA|p.Ala42Ala/c.126C>A|602|Grn|protein_coding|CODING|ENSRNOT00000028557|2|1),downstream_gene_variant(MODIFIER||4234||822|Fam171a2|protein_coding|CODING|ENSRNOT00000028563||1)	AC:DP	21:55
10	90343914	.	C	G	.	PASS	DP=51;AF=0.392;NP=1;PV=1.1102230246251565E-16;EFF=synonymous_variant(LOW|SILENT|ccC/ccG|p.Pro235Pro/c.705C>G|570|Fzd2|protein_coding|CODING|ENSRNOT00000032944|1|1)	AC:DP	20:51
10	90535654	.	C	T	.	PASS	DP=75;AF=0.733;NP=1;PV=1.5512035567627345E-113;EFF=synonymous_variant(LOW|SILENT|acC/acT|p.Thr686Thr/c.2058C>T|739|Adam11|protein_coding|CODING|ENSRNOT00000064429|23|1)	AC:DP	55:75
10	90706184	.	C	A	.	PASS	DP=61;AF=0.328;NP=1;PV=1.0827149206484643E-33;EFF=synonymous_variant(LOW|SILENT|ctG/ctT|p.Leu958Leu/c.2874G>T|972|Eftud2|protein_coding|CODING|ENSRNOT00000055176|27|1),downstream_gene_variant(MODIFIER||782||98|Higd1b|protein_coding|CODING|ENSRNOT00000003765||1)	AC:DP	20:61
10	90868056	.	C	G	.	PASS	DP=65;AF=0.646;NP=1;PV=1.0784936289484483E-85;EFF=synonymous_variant(LOW|SILENT|ggG/ggC|p.Gly208Gly/c.624G>C|240|Dcakd|protein_coding|CODING|ENSRNOT00000031498|5|1)	AC:DP	42:65
10	91035660	.	T	C	.	PASS	DP=49;AF=0.633;NP=1;PV=1.791885919090649E-62;EFF=synonymous_variant(LOW|SILENT|acT/acC|p.Thr118Thr/c.354T>C|1034|Fmnl1|protein_coding|CODING|ENSRNOT00000065373|4|1)	AC:DP	31:49
10	91186719	.	G	T	.	PASS	DP=47;AF=0.383;NP=1;PV=0.0;EFF=synonymous_variant(LOW|SILENT|cgC/cgA|p.Arg783Arg/c.2349C>A|869|Arhgap27|protein_coding|CODING|ENSRNOT00000038836|15|1)	AC:DP	18:47
10	91317333	.	G	A	.	PASS	DP=60;AF=0.267;NP=1;PV=0.0;EFF=synonymous_variant(LOW|SILENT|acC/acT|p.Thr1527Thr/c.4581C>T|1663|Lrrc37a|protein_coding|CODING|ENSRNOT00000066453|20|1|WARNING_TRANSCRIPT_NO_START_CODON),synonymous_variant(LOW|SILENT|acC/acT|p.Thr1514Thr/c.4542C>T|1542|Lrrc37a|protein_coding|CODING|ENSRNOT00000068686|19|1|WARNING_TRANSCRIPT_NO_START_CODON)	AC:DP	16:60
10	91445011	.	C	A	.	PASS	DP=60;AF=0.200;NP=1;PV=1.1102230246251565E-16;EFF=synonymous_variant(LOW|SILENT|ctG/ctT|p.Leu2008Leu/c.6024G>T|2753|Prp2l1|protein_coding|CODING|ENSRNOT00000004618|1|1)	AC:DP	12:60
10	91556253	.	A	T	.	PASS	DP=61;AF=0.508;NP=1;PV=2.0090912350810553E-59;EFF=synonymous_variant(LOW|SILENT|gcT/gcA|p.Ala247Ala/c.741T>A|359|Wnt9b|protein_coding|CODING|ENSRNOT00000005074|4|1)	AC:DP	31:61
10	91989801	.	G	A	.	PASS	DP=58;AF=0.603;NP=1;PV=4.4573630299268773E-69;EFF=synonymous_variant(LOW|SILENT|acG/acA|p.Thr220Thr/c.660G>A|415|Crhr1|protein_coding|CODING|ENSRNOT00000006764|7|1),intron_variant(MODIFIER|||c.556-254G>A|224|Crhr1|protein_coding|CODING|ENSRNOT00000032941|6|1)	AC:DP	35:58
10	92114372	.	C	A	.	PASS	DP=23;AF=0.522;NP=1;PV=4.2728278384841436E-24;EFF=synonymous_variant(LOW|SILENT|cgC/cgA|p.Arg238Arg/c.714C>A|686|Mapt|protein_coding|CODING|ENSRNOT00000050070|6|1),synonymous_variant(LOW|SILENT|cgC/cgA|p.Arg238Arg/c.714C>A|752|Mapt|protein_coding|CODING|ENSRNOT00000042984|6|1),synonymous_variant(LOW|SILENT|cgC/cgA|p.Arg238Arg/c.714C>A|775|Mapt|protein_coding|CODING|ENSRNOT00000006856|6|1),intron_variant(MODIFIER|||c.166+3332C>A|374|Mapt|protein_coding|CODING|ENSRNOT00000006947|3|1),intron_variant(MODIFIER|||c.340+3332C>A|498|Mapt|protein_coding|CODING|ENSRNOT00000043604|5|1),intron_variant(MODIFIER|||c.253+3332C>A|372|Mapt|protein_coding|CODING|ENSRNOT00000045127|4|1),intron_variant(MODIFIER|||c.253+3332C>A|403|Mapt|protein_coding|CODING|ENSRNOT00000045134|4|1)	AC:DP	12:23
10	92453948	.	T	C	.	PASS	DP=51;AF=0.686;NP=1;PV=2.920378913448106E-73;EFF=synonymous_variant(LOW|SILENT|tcT/tcC|p.Ser187Ser/c.561T>C|787|Itgb3|protein_coding|CODING|ENSRNOT00000073350|8|1)	AC:DP	35:51
10	92682858	.	G	A	.	PASS	DP=55;AF=0.509;NP=1;PV=1.277359137392306E-52;EFF=synonymous_variant(LOW|SILENT|ccG/ccA|p.Pro479Pro/c.1437G>A|746|Gm11639|protein_coding|CODING|ENSRNOT00000029908|17|1)	AC:DP	28:55
10	93115026	.	T	C	.	PASS	DP=55;AF=0.364;NP=1;PV=0.0;EFF=synonymous_variant(LOW|SILENT|gcT/gcC|p.Ala170Ala/c.510T>C|385|Mettl2b|protein_coding|CODING|ENSRNOT00000008140|3|1),intron_variant(MODIFIER|||c.299-41545A>G|103|ENSRNOG00000047200|protein_coding|CODING|ENSRNOT00000071881|3|1)	AC:DP	20:55
10	93264811	.	A	T	.	PASS	DP=53;AF=0.642;NP=1;PV=1.3290403339816709E-69;EFF=synonymous_variant(LOW|SILENT|gcA/gcT|p.Ala738Ala/c.2214A>T|750|Tlk2|protein_coding|CODING|ENSRNOT00000066484|22|1)	AC:DP	34:53
10	93378820	.	T	C	.	PASS	DP=29;AF=0.448;NP=1;PV=0.0;EFF=synonymous_variant(LOW|SILENT|ggA/ggG|p.Gly225Gly/c.675A>G|790|March10|protein_coding|CODING|ENSRNOT00000009316|7|1)	AC:DP	13:29
10	93870419	.	G	A	.	PASS	DP=45;AF=0.444;NP=1;PV=0.0;EFF=synonymous_variant(LOW|SILENT|acG/acA|p.Thr1212Thr/c.3636G>A|1992|Tanc2|protein_coding|CODING|ENSRNOT00000055134|22|1)	AC:DP	20:45
10	93971309	.	C	A	.	PASS	DP=64;AF=0.219;NP=1;PV=1.1102230246251565E-16;EFF=synonymous_variant(LOW|SILENT|ccC/ccA|p.Pro593Pro/c.1779C>A|950|Kcnh6|protein_coding|CODING|ENSRNOT00000010816|8|1)	AC:DP	14:64
10	94095565	.	G	A	.	PASS	DP=59;AF=0.237;NP=1;PV=2.220446049250313E-16;EFF=synonymous_variant(LOW|SILENT|ctG/ctA|p.Leu616Leu/c.1848G>A|626|Map3k3|protein_coding|CODING|ENSRNOT00000011406|17|1),downstream_gene_variant(MODIFIER||3912||128|Limd2|protein_coding|CODING|ENSRNOT00000035973||1)	AC:DP	14:59
10	94205343	.	T	C	.	PASS	DP=33;AF=0.485;NP=1;PV=0.0;EFF=synonymous_variant(LOW|SILENT|ggA/ggG|p.Gly322Gly/c.966A>G|531|Smarcd2|protein_coding|CODING|ENSRNOT00000014508|8|1),downstream_gene_variant(MODIFIER||2230||406|Psmc5|protein_coding|CODING|ENSRNOT00000013997||1)	AC:DP	16:33
10	94318245	.	T	C	.	PASS	DP=57;AF=0.298;NP=1;PV=2.220446049250313E-16;EFF=synonymous_variant(LOW|SILENT|tcA/tcG|p.Ser233Ser/c.699A>G|277|Icam2|protein_coding|CODING|ENSRNOT00000035474|7|1)	AC:DP	17:57
10	94506831	.	G	C	.	PASS	DP=32;AF=0.312;NP=1;PV=0.0;EFF=synonymous_variant(LOW|SILENT|ctC/ctG|p.Leu498Leu/c.1494C>G|1122|Tex2|protein_coding|CODING|ENSRNOT00000055114|1|1)	AC:DP	10:32
10	94629416	.	G	A	.	PASS	DP=50;AF=0.280;NP=1;PV=0.0;EFF=synonymous_variant(LOW|SILENT|ctC/ctT|p.Leu179Leu/c.537C>T|284|Pecam1|protein_coding|CODING|ENSRNOT00000046815|2|1|WARNING_TRANSCRIPT_NO_START_CODON)	AC:DP	14:50
10	94748459	.	C	T	.	PASS	DP=37;AF=0.622;NP=1;PV=2.167831059598632E-47;EFF=synonymous_variant(LOW|SILENT|gcC/gcT|p.Ala207Ala/c.621C>T|821|Cep95|protein_coding|CODING|ENSRNOT00000066525|7|1)	AC:DP	23:37
10	94944183	.	G	A	.	PASS	DP=44;AF=0.295;NP=1;PV=0.0;EFF=synonymous_variant(LOW|SILENT|ggC/ggT|p.Gly407Gly/c.1221C>T|529|Kpna2|protein_coding|CODING|ENSRNOT00000020795|9|1)	AC:DP	13:44
10	95134452	.	C	G	.	PASS	DP=32;AF=0.625;NP=1;PV=2.4993576799502497E-41;EFF=synonymous_variant(LOW|SILENT|cgG/cgC|p.Arg451Arg/c.1353G>C|676|Nol11|protein_coding|CODING|ENSRNOT00000071743|13|1),synonymous_variant(LOW|SILENT|cgG/cgC|p.Arg451Arg/c.1353G>C|659|Nol11|protein_coding|CODING|ENSRNOT00000073484|13|1)	AC:DP	20:32
10	95392561	.	G	C	.	PASS	DP=37;AF=0.243;NP=1;PV=1.0547118733938987E-14;EFF=synonymous_variant(LOW|SILENT|gcG/gcC|p.Ala199Ala/c.597G>C|220|RGD1359290|protein_coding|CODING|ENSRNOT00000029782|5|1)	AC:DP	9:37
10	95604611	.	T	C	.	PASS	DP=50;AF=0.500;NP=1;PV=0.0;EFF=synonymous_variant(LOW|SILENT|tcT/tcC|p.Ser1057Ser/c.3171T>C|1964|Helz|protein_coding|CODING|ENSRNOT00000030300|21|1)	AC:DP	25:50
10	95920557	.	T	C	.	PASS	DP=34;AF=0.265;NP=1;PV=5.329070518200751E-15;EFF=synonymous_variant(LOW|SILENT|ccA/ccG|p.Pro666Pro/c.1998A>G|672|Prkca|protein_coding|CODING|ENSRNOT00000004699|20|1),synonymous_variant(LOW|SILENT|ccA/ccG|p.Pro630Pro/c.1890A>G|636|Prkca|protein_coding|CODING|ENSRNOT00000055073|19|1)	AC:DP	9:34
10	96364236	.	G	A	.	PASS	DP=44;AF=0.477;NP=1;PV=0.0;EFF=synonymous_variant(LOW|SILENT|ccG/ccA|p.Pro4Pro/c.12G>A|345|Apoh|protein_coding|CODING|ENSRNOT00000004756|1|1)	AC:DP	21:44
10	96952000	.	A	C	.	PASS	DP=28;AF=0.321;NP=1;PV=7.771561172376096E-16;EFF=synonymous_variant(LOW|SILENT|ggA/ggC|p.Gly415Gly/c.1245A>C|837|Axin2|protein_coding|CODING|ENSRNOT00000004898|5|1|WARNING_TRANSCRIPT_NO_START_CODON)	AC:DP	9:28
10	97236015	.	G	T	.	PASS	DP=36;AF=0.417;NP=1;PV=0.0;EFF=synonymous_variant(LOW|SILENT|Cgg/Agg|p.Arg447Arg/c.1339C>A|677|Rgs9|protein_coding|CODING|ENSRNOT00000005076|17|1)	AC:DP	15:36
10	97371973	.	G	T	.	PASS	DP=23;AF=0.652;NP=1;PV=7.977027499856405E-32;EFF=synonymous_variant(LOW|SILENT|Cgg/Agg|p.Arg48Arg/c.142C>A|135|Gm11696|protein_coding|CODING|ENSRNOT00000065781|1|1),intron_variant(MODIFIER|||c.76+203G>T|308|Gna13|protein_coding|CODING|ENSRNOT00000055062|2|1|WARNING_TRANSCRIPT_NO_START_CODON)	AC:DP	15:23
10	97529721	.	G	A	.	PASS	DP=46;AF=0.217;NP=1;PV=1.6653345369377348E-15;EFF=synonymous_variant(LOW|SILENT|ccG/ccA|p.Pro182Pro/c.546G>A|526|Arsg|protein_coding|CODING|ENSRNOT00000005257|4|1)	AC:DP	10:46
10	97671464	.	T	C	.	PASS	DP=57;AF=0.386;NP=1;PV=0.0;EFF=synonymous_variant(LOW|SILENT|cgT/cgC|p.Arg333Arg/c.999T>C|381|Prkar1a|protein_coding|CODING|ENSRNOT00000071153|11|1)	AC:DP	22:57
10	97811349	.	C	T	.	PASS	DP=40;AF=0.225;NP=1;PV=3.47499806707674E-14;EFF=synonymous_variant(LOW|SILENT|ccG/ccA|p.Pro123Pro/c.369G>A|268|RGD1559578|protein_coding|CODING|ENSRNOT00000037415|3|1)	AC:DP	9:40
10	101565570	.	G	A	.	PASS	DP=48;AF=0.688;NP=1;PV=2.2183863336478707E-69;EFF=synonymous_variant(LOW|SILENT|ggC/ggT|p.Gly149Gly/c.447C>T|335|Slc39a11|protein_coding|CODING|ENSRNOT00000042156|6|1)	AC:DP	33:48
10	101724533	.	T	A	.	PASS	DP=42;AF=0.643;NP=1;PV=3.59579408191846E-55;EFF=synonymous_variant(LOW|SILENT|gtA/gtT|p.Val83Val/c.249A>T|335|Slc39a11|protein_coding|CODING|ENSRNOT00000042156|4|1)	AC:DP	27:42
10	101853934	.	G	A	.	PASS	DP=25;AF=0.320;NP=1;PV=2.19824158875781E-14;EFF=synonymous_variant(LOW|SILENT|ggG/ggA|p.Gly364Gly/c.1092G>A|980|Cog1|protein_coding|CODING|ENSRNOT00000003804|6|1)	AC:DP	8:25
10	101992632	.	G	T	.	PASS	DP=60;AF=0.583;NP=1;PV=1.0580792293767882E-69;EFF=synonymous_variant(LOW|SILENT|ggC/ggA|p.Gly1778Gly/c.5334C>A|2053|Sdk2|protein_coding|CODING|ENSRNOT00000065145|38|1)	AC:DP	35:60
10	102096721	.	C	A	.	PASS	DP=51;AF=0.176;NP=1;PV=3.164135620181696E-13;EFF=synonymous_variant(LOW|SILENT|cgG/cgT|p.Arg7Arg/c.21G>T|2053|Sdk2|protein_coding|CODING|ENSRNOT00000065145|1|1)	AC:DP	9:51
10	102879238	.	T	A	.	PASS	DP=31;AF=0.742;NP=1;PV=2.545593934438056E-50;EFF=synonymous_variant(LOW|SILENT|ggT/ggA|p.Gly107Gly/c.321T>A|470|Ttyh2|protein_coding|CODING|ENSRNOT00000055042|3|1),synonymous_variant(LOW|SILENT|ggT/ggA|p.Gly107Gly/c.321T>A|532|Ttyh2|protein_coding|CODING|ENSRNOT00000004081|3|1)	AC:DP	23:31
10	102990826	.	C	T	.	PASS	DP=45;AF=0.511;NP=1;PV=9.654192688334974E-45;EFF=synonymous_variant(LOW|SILENT|ccC/ccT|p.Pro854Pro/c.2562C>T|998|Kif19a|protein_coding|CODING|ENSRNOT00000004141|19|1),downstream_gene_variant(MODIFIER||945||507|Btbd17|protein_coding|CODING|ENSRNOT00000004191||1)	AC:DP	23:45
10	103095008	.	C	T	.	PASS	DP=39;AF=0.615;NP=1;PV=2.003420560111654E-48;EFF=synonymous_variant(LOW|SILENT|Ctg/Ttg|p.Leu85Leu/c.253C>T|312|Cd300a|protein_coding|CODING|ENSRNOT00000040436|2|1)	AC:DP	24:39
10	103589107	.	C	T	.	PASS	DP=65;AF=0.354;NP=1;PV=0.0;EFF=synonymous_variant(LOW|SILENT|gtC/gtT|p.Val862Val/c.2586C>T|1146|Fbf1|protein_coding|CODING|ENSRNOT00000011560|24|1|WARNING_TRANSCRIPT_NO_START_CODON),synonymous_variant(LOW|SILENT|gtC/gtT|p.Val105Val/c.315C>T|389|Fbf1|protein_coding|CODING|ENSRNOT00000057781|3|1)	AC:DP	23:65
10	103839876	.	C	T	.	PASS	DP=35;AF=0.600;NP=1;PV=5.02800114859329E-43;EFF=synonymous_variant(LOW|SILENT|ccC/ccT|p.Pro727Pro/c.2181C>T|973|Recql5|protein_coding|CODING|ENSRNOT00000007246|15|1),downstream_gene_variant(MODIFIER||2453||419|Myo15b|protein_coding|CODING|ENSRNOT00000035001||1)	AC:DP	21:35
10	103939905	.	A	T	.	PASS	DP=31;AF=0.645;NP=1;PV=4.8979270121008835E-42;EFF=synonymous_variant(LOW|SILENT|tcA/tcT|p.Ser889Ser/c.2667A>T|1200|Caskin2|protein_coding|CODING|ENSRNOT00000005942|18|1),downstream_gene_variant(MODIFIER||2920||1360|2310067B10Rik|protein_coding|CODING|ENSRNOT00000005684||1)	AC:DP	20:31
10	104118026	.	C	T	.	PASS	DP=69;AF=0.275;NP=1;PV=0.0;EFF=synonymous_variant(LOW|SILENT|gcC/gcT|p.Ala4Ala/c.12C>T|222|Mif4gd|protein_coding|CODING|ENSRNOT00000005198|2|1),downstream_gene_variant(MODIFIER||3420||318|Slc25a19|protein_coding|CODING|ENSRNOT00000005292||1),downstream_gene_variant(MODIFIER||4339||242|Mrps7|protein_coding|CODING|ENSRNOT00000005089||1)	AC:DP	19:69
10	104222072	.	A	C	.	PASS	DP=51;AF=0.686;NP=1;PV=2.521312145537883E-72;EFF=synonymous_variant(LOW|SILENT|ccA/ccC|p.Pro127Pro/c.381A>C|149|Hn1|protein_coding|CODING|ENSRNOT00000004862|5|1),upstream_gene_variant(MODIFIER||4118||139|Nt5c|protein_coding|CODING|ENSRNOT00000004853||1|WARNING_TRANSCRIPT_NO_START_CODON)	AC:DP	35:51
10	104332402	.	C	T	.	PASS	DP=46;AF=0.457;NP=1;PV=1.1102230246251565E-16;EFF=synonymous_variant(LOW|SILENT|gcG/gcA|p.Ala414Ala/c.1242G>A|466|Cdr2l|protein_coding|CODING|ENSRNOT00000035865|5|1)	AC:DP	21:46
10	104485865	.	G	A	.	PASS	DP=38;AF=0.658;NP=1;PV=7.742542781838563E-52;EFF=synonymous_variant(LOW|SILENT|gcG/gcA|p.Ala46Ala/c.138G>A|1250|Grin2c|protein_coding|CODING|ENSRNOT00000004477|3|1)	AC:DP	25:38
10	104590157	.	C	T	.	PASS	DP=61;AF=0.377;NP=1;PV=1.1102230246251565E-16;EFF=synonymous_variant(LOW|SILENT|gtG/gtA|p.Val67Val/c.201G>A|356|Slc9a3r1|protein_coding|CODING|ENSRNOT00000004351|1|1),downstream_gene_variant(MODIFIER||2984||223|RAB37|protein_coding|CODING|ENSRNOT00000004311||1),downstream_gene_variant(MODIFIER||2984||216|RAB37|protein_coding|CODING|ENSRNOT00000038103||1)	AC:DP	23:61
10	104690512	.	G	C	.	PASS	DP=62;AF=0.452;NP=1;PV=2.220446049250313E-16;EFF=synonymous_variant(LOW|SILENT|ctC/ctG|p.Leu76Leu/c.228C>G|230|ENSRNOG00000036725|protein_coding|CODING|ENSRNOT00000055040|2|1|WARNING_TRANSCRIPT_NO_START_CODON),upstream_gene_variant(MODIFIER||2753||204|Cd300e|protein_coding|CODING|ENSRNOT00000029092||1)	AC:DP	28:62
10	104981888	.	C	T	.	PASS	DP=50;AF=0.280;NP=1;PV=1.1102230246251565E-16;EFF=synonymous_variant(LOW|SILENT|gcG/gcA|p.Ala111Ala/c.333G>A|626|Rnf157|protein_coding|CODING|ENSRNOT00000075293|4|1),synonymous_variant(LOW|SILENT|gcG/gcA|p.Ala111Ala/c.333G>A|627|Rnf157|protein_coding|CODING|ENSRNOT00000072230|4|1)	AC:DP	14:50
10	105167141	.	G	C	.	PASS	DP=69;AF=0.217;NP=1;PV=0.0;EFF=synonymous_variant(LOW|SILENT|acG/acC|p.Thr193Thr/c.579G>C|383|Sphk1|protein_coding|CODING|ENSRNOT00000032163|6|1),downstream_gene_variant(MODIFIER||3599||1287|Ube2o|protein_coding|CODING|ENSRNOT00000014699||1|WARNING_TRANSCRIPT_NO_START_CODON)	AC:DP	15:69
10	105285104	.	G	A	.	PASS	DP=30;AF=0.333;NP=1;PV=1.1102230246251565E-16;EFF=synonymous_variant(LOW|SILENT|ctC/ctT|p.Leu106Leu/c.318C>T|190|Cygb|protein_coding|CODING|ENSRNOT00000016067|2|1)	AC:DP	10:30
10	105453572	.	C	G	.	PASS	DP=53;AF=0.245;NP=1;PV=0.0;EFF=synonymous_variant(LOW|SILENT|tcG/tcC|p.Ser181Ser/c.543G>C|221|Srsf2|protein_coding|CODING|ENSRNOT00000067739|2|1),upstream_gene_variant(MODIFIER||1661||450|Mfsd11|protein_coding|CODING|ENSRNOT00000000264||1),downstream_gene_variant(MODIFIER||2421||225|Mettl23|protein_coding|CODING|ENSRNOT00000000266||1)	AC:DP	13:53
10	105574040	.	A	G	.	PASS	DP=46;AF=0.283;NP=1;PV=1.1102230246251565E-16;EFF=synonymous_variant(LOW|SILENT|gcA/gcG|p.Ala289Ala/c.867A>G|616|Mgat5b|protein_coding|CODING|ENSRNOT00000064410|12|1),upstream_gene_variant(MODIFIER||915||50|ENSRNOG00000046798|protein_coding|CODING|ENSRNOT00000075368||1|WARNING_TRANSCRIPT_NO_START_CODON)	AC:DP	13:46
10	105752617	.	C	T	.	PASS	DP=64;AF=0.375;NP=1;PV=1.1102230246251565E-16;EFF=synonymous_variant(LOW|SILENT|gcC/gcT|p.Ala295Ala/c.885C>T|720|Sec14l1|protein_coding|CODING|ENSRNOT00000003690|8|1)	AC:DP	24:64
10	105913137	.	C	T	.	PASS	DP=52;AF=0.385;NP=1;PV=0.0;EFF=synonymous_variant(LOW|SILENT|ggC/ggT|p.Gly170Gly/c.510C>T|574|Sept9|protein_coding|CODING|ENSRNOT00000003891|2|1),synonymous_variant(LOW|SILENT|ggC/ggT|p.Gly73Gly/c.219C>T|480|Sept9|protein_coding|CODING|ENSRNOT00000010365|1|1),upstream_gene_variant(MODIFIER||7||404|Sept9|protein_coding|CODING|ENSRNOT00000055000||1)	AC:DP	20:52
10	106359821	.	G	T	.	PASS	DP=45;AF=0.556;NP=1;PV=3.608111359745757E-49;EFF=synonymous_variant(LOW|SILENT|gtG/gtT|p.Val728Val/c.2184G>T|1901|Tnrc6c|protein_coding|CODING|ENSRNOT00000040629|5|1)	AC:DP	25:45
10	106478695	.	G	A	.	PASS	DP=60;AF=0.583;NP=1;PV=9.056730316474678E-70;EFF=synonymous_variant(LOW|SILENT|gtG/gtA|p.Val137Val/c.411G>A|306|Afmid|protein_coding|CODING|ENSRNOT00000073809|6|1)	AC:DP	35:60
10	106704430	.	C	T	.	PASS	DP=26;AF=0.500;NP=1;PV=0.0;EFF=synonymous_variant(LOW|SILENT|acG/acA|p.Thr2150Thr/c.6450G>A|3592|DNAH17|protein_coding|CODING|ENSRNOT00000004035|41|1|WARNING_TRANSCRIPT_NO_START_CODON),synonymous_variant(LOW|SILENT|acG/acA|p.Thr2150Thr/c.6450G>A|3564|DNAH17|protein_coding|CODING|ENSRNOT00000004047|41|1|WARNING_TRANSCRIPT_NO_START_CODON)	AC:DP	13:26
10	106986578	.	C	T	.	PASS	DP=35;AF=0.514;NP=1;PV=2.079572958506201E-35;EFF=synonymous_variant(LOW|SILENT|gtG/gtA|p.Val50Val/c.150G>A|220|Timp2|protein_coding|CODING|ENSRNOT00000004290|2|1)	AC:DP	18:35
10	107106142	.	G	C	.	PASS	DP=52;AF=0.500;NP=1;PV=0.0;EFF=synonymous_variant(LOW|SILENT|ccG/ccC|p.Pro22Pro/c.66G>C|281|C1qtnf1|protein_coding|CODING|ENSRNOT00000004373|2|1)	AC:DP	26:52
10	107709318	.	T	G	.	PASS	DP=49;AF=0.469;NP=1;PV=1.1102230246251565E-16;EFF=synonymous_variant(LOW|SILENT|ccT/ccG|p.Pro51Pro/c.153T>G|439|Enpp7|protein_coding|CODING|ENSRNOT00000073470|1|1)	AC:DP	23:49
10	107955276	.	G	A	.	PASS	DP=28;AF=0.286;NP=1;PV=5.6288307348495437E-14;EFF=synonymous_variant(LOW|SILENT|gcG/gcA|p.Ala137Ala/c.411G>A|1253|Ccdc40|protein_coding|CODING|ENSRNOT00000071618|3|1)	AC:DP	8:28
10	108061308	.	C	T	.	PASS	DP=67;AF=0.299;NP=1;PV=0.0;EFF=synonymous_variant(LOW|SILENT|tcC/tcT|p.Ser438Ser/c.1314C>T|974|Card14|protein_coding|CODING|ENSRNOT00000070842|10|1)	AC:DP	20:67
10	108165360	.	C	A	.	PASS	DP=47;AF=0.340;NP=1;PV=0.0;EFF=synonymous_variant(LOW|SILENT|Cgg/Agg|p.Arg900Arg/c.2698C>A|5137|Rnf213|protein_coding|CODING|ENSRNOT00000044983|17|1)	AC:DP	16:47
10	108290536	.	G	A	.	PASS	DP=45;AF=0.267;NP=1;PV=2.220446049250313E-16;EFF=synonymous_variant(LOW|SILENT|tcC/tcT|p.Ser412Ser/c.1236C>T|432|Nptx1|protein_coding|CODING|ENSRNOT00000005067|5|1)	AC:DP	12:45
10	108619108	.	T	C	.	PASS	DP=28;AF=0.643;NP=1;PV=1.507491380648083E-37;EFF=synonymous_variant(LOW|SILENT|cgT/cgC|p.Arg789Arg/c.2367T>C|1335|Rptor|protein_coding|CODING|ENSRNOT00000005337|20|1)	AC:DP	18:28
10	108847342	.	C	T	.	PASS	DP=46;AF=0.239;NP=1;PV=0.0;EFF=synonymous_variant(LOW|SILENT|gcG/gcA|p.Ala636Ala/c.1908G>A|1069|Azi1|protein_coding|CODING|ENSRNOT00000005977|16|1),upstream_gene_variant(MODIFIER||4482|||Mir3594|miRNA|NON_CODING|ENSRNOT00000071346||1),upstream_gene_variant(MODIFIER||2328|||Mir3562|miRNA|NON_CODING|ENSRNOT00000070927||1)	AC:DP	11:46
10	109041611	.	T	C	.	PASS	DP=54;AF=0.685;NP=1;PV=3.122763439362147E-77;EFF=synonymous_variant(LOW|SILENT|ccT/ccC|p.Pro39Pro/c.117T>C|2596|Bahcc1|protein_coding|CODING|ENSRNOT00000066736|1|1|WARNING_TRANSCRIPT_NO_START_CODON)	AC:DP	37:54
10	109185270	.	G	A	.	PASS	DP=45;AF=0.400;NP=1;PV=1.1102230246251565E-16;EFF=synonymous_variant(LOW|SILENT|gcC/gcT|p.Ala99Ala/c.297C>T|608|Nploc4|protein_coding|CODING|ENSRNOT00000054973|5|1)	AC:DP	18:45
10	109379460	.	C	G	.	PASS	DP=64;AF=0.703;NP=1;PV=1.0430619893567544E-93;EFF=synonymous_variant(LOW|SILENT|acC/acG|p.Thr62Thr/c.186C>G|119|Npb|protein_coding|CODING|ENSRNOT00000054953|1|1),downstream_gene_variant(MODIFIER||3010||84|ANAPC11|protein_coding|CODING|ENSRNOT00000054954||1),downstream_gene_variant(MODIFIER||1992||404|Pcyt2|protein_coding|CODING|ENSRNOT00000054952||1),downstream_gene_variant(MODIFIER||1992||386|Pcyt2|protein_coding|CODING|ENSRNOT00000068708||1)	AC:DP	45:64
10	109490917	.	T	G	.	PASS	DP=38;AF=0.526;NP=1;PV=2.2642970063387936E-39;EFF=synonymous_variant(LOW|SILENT|gcT/gcG|p.Ala411Ala/c.1233T>G|670|Lrrc45|protein_coding|CODING|ENSRNOT00000071487|12|1)	AC:DP	20:38
10	109595928	.	G	A	.	PASS	DP=51;AF=0.686;NP=1;PV=1.3542527329863617E-72;EFF=synonymous_variant(LOW|SILENT|gcC/gcT|p.Ala7Ala/c.21C>T|2505|Fasn|protein_coding|CODING|ENSRNOT00000073321|2|1),downstream_gene_variant(MODIFIER||3991||1015|Ccdc57|protein_coding|CODING|ENSRNOT00000071893||1)	AC:DP	35:51
11	1890129	.	C	T	.	PASS	DP=55;AF=0.218;NP=1;PV=1.9398884870220916E-18;EFF=synonymous_variant(LOW|SILENT|ccC/ccT|p.Pro117Pro/c.351C>T|167|Cggbp1|protein_coding|CODING|ENSRNOT00000000909|3|1)	AC:DP	12:55
11	15184355	.	G	T	.	PASS	DP=39;AF=0.538;NP=1;PV=6.397600043447666E-41;EFF=synonymous_variant(LOW|SILENT|cgC/cgA|p.Arg122Arg/c.366C>A|131|ENSRNOG00000048513|protein_coding|CODING|ENSRNOT00000066439|2|1)	AC:DP	21:39
11	16387770	.	A	C	.	PASS	DP=20;AF=0.500;NP=1;PV=4.095401830929014E-20;EFF=synonymous_variant(LOW|SILENT|ccA/ccC|p.Pro145Pro/c.435A>C|200|ENSRNOG00000028740|protein_coding|CODING|ENSRNOT00000032550|4|1|WARNING_TRANSCRIPT_NO_START_CODON)	AC:DP	10:20
11	17668370	.	C	A	.	PASS	DP=42;AF=0.190;NP=1;PV=2.358668815816145E-12;EFF=synonymous_variant(LOW|SILENT|tcC/tcA|p.Ser62Ser/c.186C>A|144|Rbm11|protein_coding|CODING|ENSRNOT00000047240|2|1)	AC:DP	8:42
11	17802942	.	C	T	.	PASS	DP=52;AF=0.250;NP=1;PV=0.0;EFF=synonymous_variant(LOW|SILENT|acG/acA|p.Thr438Thr/c.1314G>A|471|Hspa13|protein_coding|CODING|ENSRNOT00000047320|5|1)	AC:DP	13:52
11	17924069	.	A	G	.	PASS	DP=30;AF=0.667;NP=1;PV=2.4724595340369298E-42;EFF=synonymous_variant(LOW|SILENT|acT/acC|p.Thr237Thr/c.711T>C|364|Samsn1|protein_coding|CODING|ENSRNOT00000040202|7|1)	AC:DP	20:30
11	18318010	.	C	A	.	PASS	DP=45;AF=0.378;NP=1;PV=0.0;EFF=synonymous_variant(LOW|SILENT|ccG/ccT|p.Pro1140Pro/c.3420G>T|1162|Nrip1|protein_coding|CODING|ENSRNOT00000002152|4|1)	AC:DP	17:45
11	19095596	.	G	A	.	PASS	DP=50;AF=0.560;NP=1;PV=4.602392713808264E-55;EFF=synonymous_variant(LOW|SILENT|gcG/gcA|p.Ala13Ala/c.39G>A|1055|Usp25|protein_coding|CODING|ENSRNOT00000002150|1|1)	AC:DP	28:50
11	20514428	.	T	C	.	PASS	DP=41;AF=0.366;NP=1;PV=0.0;EFF=synonymous_variant(LOW|SILENT|cgT/cgC|p.Arg328Arg/c.984T>C|352|Cxadr|protein_coding|CODING|ENSRNOT00000050701|7|1)	AC:DP	15:41
11	20734602	.	C	A	.	PASS	DP=46;AF=0.478;NP=1;PV=1.1102230246251565E-16;EFF=synonymous_variant(LOW|SILENT|gtG/gtT|p.Val203Val/c.609G>T|290|RGD1563888|protein_coding|CODING|ENSRNOT00000002119|3|1)	AC:DP	22:46
11	21212743	.	T	C	.	PASS	DP=30;AF=0.433;NP=1;PV=0.0;EFF=synonymous_variant(LOW|SILENT|acA/acG|p.Thr804Thr/c.2412A>G|859|Tmprss15|protein_coding|CODING|ENSRNOT00000051213|26|1)	AC:DP	13:30
11	22097771	.	C	A	.	PASS	DP=20;AF=0.300;NP=1;PV=6.314138101259914E-11;EFF=synonymous_variant(LOW|SILENT|gcC/gcA|p.Ala22Ala/c.66C>A|104|ENSRNOG00000047243|protein_coding|CODING|ENSRNOT00000072550|2|1|WARNING_TRANSCRIPT_NO_START_CODON)	AC:DP	6:20
11	23462287	.	T	A	.	PASS	DP=38;AF=0.500;NP=1;PV=0.0;EFF=synonymous_variant(LOW|SILENT|acT/acA|p.Thr250Thr/c.750T>A|296|ENSRNOG00000050092|protein_coding|CODING|ENSRNOT00000074709|5|1|WARNING_TRANSCRIPT_NO_START_CODON)	AC:DP	19:38
11	27829744	.	T	C	.	PASS	DP=48;AF=0.354;NP=1;PV=0.0;EFF=synonymous_variant(LOW|SILENT|ccA/ccG|p.Pro28Pro/c.84A>G|318|Mrpl39|protein_coding|CODING|ENSRNOT00000074032|2|1)	AC:DP	17:48
11	28121946	.	G	A	.	PASS	DP=42;AF=0.286;NP=1;PV=0.0;EFF=synonymous_variant(LOW|SILENT|ccC/ccT|p.Pro382Pro/c.1146C>T|770|App|protein_coding|CODING|ENSRNOT00000048854|9|1),synonymous_variant(LOW|SILENT|ccC/ccT|p.Pro307Pro/c.921C>T|695|App|protein_coding|CODING|ENSRNOT00000044081|7|1)	AC:DP	12:42
11	29725324	.	T	A	.	PASS	DP=51;AF=0.431;NP=1;PV=0.0;EFF=synonymous_variant(LOW|SILENT|gcA/gcT|p.Ala312Ala/c.936A>T|319|ENSRNOG00000046436|protein_coding|CODING|ENSRNOT00000071172|5|1|WARNING_TRANSCRIPT_NO_START_CODON)	AC:DP	22:51
11	30629635	.	T	C	.	PASS	DP=61;AF=0.689;NP=1;PV=8.953132719246188E-87;EFF=synonymous_variant(LOW|SILENT|cgT/cgC|p.Arg16Arg/c.48T>C|214|N6amt1|protein_coding|CODING|ENSRNOT00000002182|1|1)	AC:DP	42:61
11	30737449	.	G	A	.	PASS	DP=40;AF=0.675;NP=1;PV=1.2966301968283266E-56;EFF=synonymous_variant(LOW|SILENT|ctG/ctA|p.Leu130Leu/c.390G>A|826|Usp16|protein_coding|CODING|ENSRNOT00000002173|5|1)	AC:DP	27:40
11	30862774	.	A	C	.	PASS	DP=50;AF=0.740;NP=1;PV=4.3691646167019505E-79;EFF=synonymous_variant(LOW|SILENT|tcA/tcC|p.Ser52Ser/c.156A>C|142|Map3k7cl|protein_coding|CODING|ENSRNOT00000002158|4|1)	AC:DP	37:50
11	31010472	.	A	G	.	PASS	DP=44;AF=0.659;NP=1;PV=9.398061387365233E-61;EFF=synonymous_variant(LOW|SILENT|ccA/ccG|p.Pro221Pro/c.663A>G|739|Bach1|protein_coding|CODING|ENSRNOT00000002151|3|1)	AC:DP	29:44
11	31468242	.	C	T	.	PASS	DP=55;AF=0.400;NP=1;PV=2.539006464972496E-39;EFF=synonymous_variant(LOW|SILENT|tcG/tcA|p.Ser647Ser/c.1941G>A|949|Grik1|protein_coding|CODING|ENSRNOT00000050073|14|1),synonymous_variant(LOW|SILENT|tcG/tcA|p.Ser632Ser/c.1896G>A|905|Grik1|protein_coding|CODING|ENSRNOT00000042581|13|1),synonymous_variant(LOW|SILENT|tcG/tcA|p.Ser647Ser/c.1941G>A|920|Grik1|protein_coding|CODING|ENSRNOT00000051060|14|1)	AC:DP	22:55
11	32202476	.	G	A	.	PASS	DP=35;AF=0.514;NP=1;PV=5.107266166710807E-35;EFF=synonymous_variant(LOW|SILENT|ccC/ccT|p.Pro229Pro/c.687C>T|248|Krtap24-1|protein_coding|CODING|ENSRNOT00000071034|1|1)	AC:DP	18:35
11	32907550	.	G	A	.	PASS	DP=22;AF=0.273;NP=1;PV=1.5015100274240467E-10;EFF=synonymous_variant(LOW|SILENT|tcC/tcT|p.Ser138Ser/c.414C>T|159|ENSRNOG00000040050|protein_coding|CODING|ENSRNOT00000061592|4|1),intron_variant(MODIFIER|||c.411-51C>T|155|ENSRNOG00000040050|protein_coding|CODING|ENSRNOT00000073101|2|1)	AC:DP	6:22
11	33240539	.	G	C	.	PASS	DP=57;AF=0.386;NP=1;PV=1.1102230246251565E-16;EFF=synonymous_variant(LOW|SILENT|acC/acG|p.Thr4Thr/c.12C>G|61|Krtap8-1|protein_coding|CODING|ENSRNOT00000064583|1|1)	AC:DP	22:57
11	33557535	.	C	T	.	PASS	DP=48;AF=0.208;NP=1;PV=1.9984014443252818E-15;EFF=synonymous_variant(LOW|SILENT|ccG/ccA|p.Pro1378Pro/c.4134G>A|1589|Tiam1|protein_coding|CODING|ENSRNOT00000046486|26|1)	AC:DP	10:48
11	33671765	.	A	G	.	PASS	DP=52;AF=0.404;NP=1;PV=0.0;EFF=synonymous_variant(LOW|SILENT|tcT/tcC|p.Ser44Ser/c.132T>C|1589|Tiam1|protein_coding|CODING|ENSRNOT00000046486|1|1)	AC:DP	21:52
11	34013208	.	G	A	.	PASS	DP=27;AF=0.222;NP=1;PV=4.76903738722001E-10;EFF=synonymous_variant(LOW|SILENT|ccC/ccT|p.Pro445Pro/c.1335C>T|1200|Scaf4|protein_coding|CODING|ENSRNOT00000047741|10|1),intron_variant(MODIFIER|||c.1435+1434C>T|919|Scaf4|protein_coding|CODING|ENSRNOT00000002881|12|1)	AC:DP	6:27
11	34219359	.	G	A	.	PASS	DP=54;AF=0.315;NP=1;PV=0.0;EFF=synonymous_variant(LOW|SILENT|gtG/gtA|p.Val182Val/c.546G>A|714|Hunk|protein_coding|CODING|ENSRNOT00000002866|2|1)	AC:DP	17:54
11	34564814	.	A	T	.	PASS	DP=64;AF=0.250;NP=1;PV=0.0;EFF=synonymous_variant(LOW|SILENT|gcT/gcA|p.Ala617Ala/c.1851T>A|2278|Urb1|protein_coding|CODING|ENSRNOT00000002851|14|1)	AC:DP	16:64
11	34677979	.	G	A	.	PASS	DP=27;AF=0.370;NP=1;PV=0.0;EFF=synonymous_variant(LOW|SILENT|acG/acA|p.Thr266Thr/c.798G>A|440|Eva1c|protein_coding|CODING|ENSRNOT00000002838|6|1),synonymous_variant(LOW|SILENT|acG/acA|p.Thr159Thr/c.477G>A|333|Eva1c|protein_coding|CODING|ENSRNOT00000072253|4|1),synonymous_variant(LOW|SILENT|acG/acA|p.Thr218Thr/c.654G>A|392|Eva1c|protein_coding|CODING|ENSRNOT00000065991|5|1)	AC:DP	10:27
11	34797955	.	T	G	.	PASS	DP=39;AF=0.538;NP=1;PV=9.920246887000772E-42;EFF=synonymous_variant(LOW|SILENT|cgA/cgC|p.Arg855Arg/c.2565A>C|918|Paxbp1|protein_coding|CODING|ENSRNOT00000002800|17|1)	AC:DP	21:39
11	35156042	.	C	T	.	PASS	DP=27;AF=0.333;NP=1;PV=3.3306690738754696E-16;EFF=synonymous_variant(LOW|SILENT|gtC/gtT|p.Val175Val/c.525C>T|517|Ifnar2|protein_coding|CODING|ENSRNOT00000072856|5|1)	AC:DP	9:27
11	35265507	.	T	A	.	PASS	DP=52;AF=0.346;NP=1;PV=2.220446049250313E-16;EFF=synonymous_variant(LOW|SILENT|ctT/ctA|p.Leu192Leu/c.576T>A|439|IFNAR1|protein_coding|CODING|ENSRNOT00000029985|8|1)	AC:DP	18:52
11	35389853	.	A	C	.	PASS	DP=62;AF=0.548;NP=1;PV=1.0979554585286453E-65;EFF=synonymous_variant(LOW|SILENT|tcT/tcG|p.Ser921Ser/c.2763T>G|1010|Gart|protein_coding|CODING|ENSRNOT00000032162|21|1)	AC:DP	34:62
11	35612539	.	T	C	.	PASS	DP=45;AF=0.467;NP=1;PV=1.1102230246251565E-16;EFF=synonymous_variant(LOW|SILENT|ctT/ctC|p.Leu782Leu/c.2346T>C|1216|Itsn1|protein_coding|CODING|ENSRNOT00000047843|20|1),synonymous_variant(LOW|SILENT|ctT/ctC|p.Leu782Leu/c.2346T>C|1145|Itsn1|protein_coding|CODING|ENSRNOT00000042750|20|1)	AC:DP	21:45
11	36073634	.	C	T	.	PASS	DP=61;AF=0.246;NP=1;PV=1.1102230246251565E-16;EFF=synonymous_variant(LOW|SILENT|acG/acA|p.Thr69Thr/c.207G>A|251|4930563D23Rik|protein_coding|CODING|ENSRNOT00000002718|1|1)	AC:DP	15:61
11	36260637	.	G	C	.	PASS	DP=35;AF=0.543;NP=1;PV=1.188766110532091E-37;EFF=synonymous_variant(LOW|SILENT|tcG/tcC|p.Ser123Ser/c.369G>C|608|Clic6|protein_coding|CODING|ENSRNOT00000034383|3|1|WARNING_TRANSCRIPT_NO_START_CODON)	AC:DP	19:35
11	36371847	.	G	A	.	PASS	DP=51;AF=0.373;NP=1;PV=2.220446049250313E-16;EFF=synonymous_variant(LOW|SILENT|gcC/gcT|p.Ala364Ala/c.1092C>T|450|Runx1|protein_coding|CODING|ENSRNOT00000002313|6|1)	AC:DP	19:51
11	37374437	.	G	A	.	PASS	DP=22;AF=0.364;NP=1;PV=5.440092820663267E-15;EFF=synonymous_variant(LOW|SILENT|Ctg/Ttg|p.Leu406Leu/c.1216C>T|439|Setd4|protein_coding|CODING|ENSRNOT00000002308|11|1)	AC:DP	8:22
11	37478617	.	C	T	.	PASS	DP=45;AF=0.667;NP=1;PV=7.627578391243082E-62;EFF=synonymous_variant(LOW|SILENT|cgC/cgT|p.Arg78Arg/c.234C>T|283|ENSRNOG00000049380|protein_coding|CODING|ENSRNOT00000075105|1|1)	AC:DP	30:45
11	37626989	.	G	A	.	PASS	DP=61;AF=0.656;NP=1;PV=7.689179831187865E-82;EFF=synonymous_variant(LOW|SILENT|gcG/gcA|p.Ala90Ala/c.270G>A|137|Ifitm7|protein_coding|CODING|ENSRNOT00000039434|1|1)	AC:DP	40:61
11	38048357	.	C	T	.	PASS	DP=29;AF=0.241;NP=1;PV=7.723488515409827E-12;EFF=synonymous_variant(LOW|SILENT|ccG/ccA|p.Pro395Pro/c.1185G>A|723|Hlcs|protein_coding|CODING|ENSRNOT00000002291|4|1)	AC:DP	7:29
11	38152605	.	C	T	.	PASS	DP=40;AF=0.225;NP=1;PV=1.765254609153999E-14;EFF=synonymous_variant(LOW|SILENT|tcC/tcT|p.Ser142Ser/c.426C>T|149|Ripply3|protein_coding|CODING|ENSRNOT00000002289|4|1)	AC:DP	9:40
11	38285456	.	C	T	.	PASS	DP=72;AF=0.264;NP=1;PV=1.1102230246251565E-16;EFF=synonymous_variant(LOW|SILENT|gcC/gcT|p.Ala1386Ala/c.4158C>T|2000|Ttc3|protein_coding|CODING|ENSRNOT00000065600|33|1)	AC:DP	19:72
11	38541433	.	G	A	.	PASS	DP=72;AF=0.264;NP=1;PV=1.1102230246251565E-16;EFF=synonymous_variant(LOW|SILENT|acG/acA|p.Thr523Thr/c.1569G>A|754|DYRK1A|protein_coding|CODING|ENSRNOT00000050342|11|1)	AC:DP	19:72
11	38692166	.	C	G	.	PASS	DP=36;AF=0.361;NP=1;PV=1.1102230246251565E-16;EFF=synonymous_variant(LOW|SILENT|ctG/ctC|p.Leu279Leu/c.837G>C|425|Kcnj6|protein_coding|CODING|ENSRNOT00000066940|2|1|WARNING_TRANSCRIPT_NO_START_CODON)	AC:DP	13:36
11	39170813	.	A	C	.	PASS	DP=54;AF=0.370;NP=1;PV=0.0;EFF=synonymous_variant(LOW|SILENT|acA/acC|p.Thr156Thr/c.468A>C|405|Kcnj15|protein_coding|CODING|ENSRNOT00000002259|3|1)	AC:DP	20:54
11	39620668	.	C	T	.	PASS	DP=53;AF=0.283;NP=1;PV=2.220446049250313E-16;EFF=synonymous_variant(LOW|SILENT|ccC/ccT|p.Pro397Pro/c.1191C>T|470|Ets2|protein_coding|CODING|ENSRNOT00000002247|9|1)	AC:DP	15:53
11	39860596	.	G	A	.	PASS	DP=54;AF=0.222;NP=1;PV=2.305578806486575E-18;EFF=synonymous_variant(LOW|SILENT|gtC/gtT|p.Val160Val/c.480C>T|201|Psmg1|protein_coding|CODING|ENSRNOT00000002242|5|1)	AC:DP	12:54
11	40207143	.	A	G	.	PASS	DP=50;AF=0.640;NP=1;PV=4.145002046740861E-66;EFF=synonymous_variant(LOW|SILENT|acA/acG|p.Thr82Thr/c.246A>G|308|B3galt5|protein_coding|CODING|ENSRNOT00000050178|3|1)	AC:DP	32:50
11	40323062	.	T	C	.	PASS	DP=61;AF=0.279;NP=1;PV=1.1102230246251565E-16;EFF=synonymous_variant(LOW|SILENT|cgA/cgG|p.Arg470Arg/c.1410A>G|708|Itgb2l|protein_coding|CODING|ENSRNOT00000032340|16|1|WARNING_TRANSCRIPT_NO_START_CODON)	AC:DP	17:61
11	40436130	.	G	A	.	PASS	DP=42;AF=0.452;NP=1;PV=0.0;EFF=synonymous_variant(LOW|SILENT|tcG/tcA|p.Ser32Ser/c.96G>A|94|Pcp4|protein_coding|CODING|ENSRNOT00000002221|3|1),intron_variant(MODIFIER|||c.62-1543G>A|62|Pcp4|protein_coding|CODING|ENSRNOT00000061047|2|1)	AC:DP	19:42
11	40548639	.	T	C	.	PASS	DP=53;AF=0.283;NP=1;PV=0.0;EFF=synonymous_variant(LOW|SILENT|ccA/ccG|p.Pro1625Pro/c.4875A>G|1848|Dscam|protein_coding|CODING|ENSRNOT00000002215|29|1|WARNING_TRANSCRIPT_NO_START_CODON)	AC:DP	15:53
11	41306208	.	T	C	.	PASS	DP=60;AF=0.517;NP=1;PV=4.538752842576991E-59;EFF=synonymous_variant(LOW|SILENT|gcT/gcC|p.Ala75Ala/c.225T>C|514|Bace2|protein_coding|CODING|ENSRNOT00000002679|1|1)	AC:DP	31:60
11	41764216	.	C	T	.	PASS	DP=66;AF=0.303;NP=1;PV=0.0;EFF=synonymous_variant(LOW|SILENT|ggG/ggA|p.Gly485Gly/c.1455G>A|786|Ripk4|protein_coding|CODING|ENSRNOT00000002206|8|1)	AC:DP	20:66
11	41895709	.	A	G	.	PASS	DP=65;AF=0.262;NP=1;PV=0.0;EFF=synonymous_variant(LOW|SILENT|tcT/tcC|p.Ser205Ser/c.615T>C|696|C2cd2|protein_coding|CODING|ENSRNOT00000002209|5|1)	AC:DP	17:65
11	43327027	.	G	A	.	PASS	DP=31;AF=0.161;NP=1;PV=8.178981480977399E-8;EFF=synonymous_variant(LOW|SILENT|gtC/gtT|p.Val381Val/c.1143C>T|396|ENSRNOG00000023115|protein_coding|CODING|ENSRNOT00000038656|7|1|WARNING_TRANSCRIPT_NO_START_CODON)	AC:DP	5:31
11	45248463	.	T	G	.	PASS	DP=25;AF=0.280;NP=1;PV=3.937405956833118E-12;EFF=synonymous_variant(LOW|SILENT|tcT/tcG|p.Ser131Ser/c.393T>G|275|Epha10|protein_coding|CODING|ENSRNOT00000075431|3|1|WARNING_TRANSCRIPT_INCOMPLETE)	AC:DP	7:25
11	45455362	.	G	A	.	PASS	DP=44;AF=0.545;NP=1;PV=3.978267284663454E-47;EFF=synonymous_variant(LOW|SILENT|tcG/tcA|p.Ser30Ser/c.90G>A|425|Epha6|protein_coding|CODING|ENSRNOT00000047310|1|1|WARNING_TRANSCRIPT_NO_START_CODON)	AC:DP	24:44
11	45701749	.	C	T	.	PASS	DP=22;AF=0.227;NP=1;PV=1.3146638333516592E-8;EFF=synonymous_variant(LOW|SILENT|gcC/gcT|p.Ala189Ala/c.567C>T|328|ENSRNOG00000001694|protein_coding|CODING|ENSRNOT00000002300|3|1|WARNING_TRANSCRIPT_NO_START_CODON),intron_variant(MODIFIER|||c.779-1477C>T|425|Epha6|protein_coding|CODING|ENSRNOT00000047310|4|1|WARNING_TRANSCRIPT_NO_START_CODON)	AC:DP	5:22
11	46054299	.	C	T	.	PASS	DP=24;AF=0.667;NP=1;PV=2.827381784206404E-34;EFF=synonymous_variant(LOW|SILENT|ccC/ccT|p.Pro39Pro/c.117C>T|187|ARL6|protein_coding|CODING|ENSRNOT00000002293|2|1)	AC:DP	16:24
11	46246044	.	G	A	.	PASS	DP=60;AF=0.300;NP=1;PV=1.2528694298822234E-29;EFF=synonymous_variant(LOW|SILENT|gcC/gcT|p.Ala347Ala/c.1041C>T|464|Gabrr3|protein_coding|CODING|ENSRNOT00000002281|8|1)	AC:DP	18:60
11	47177355	.	T	G	.	PASS	DP=57;AF=0.561;NP=1;PV=3.847828196115687E-63;EFF=synonymous_variant(LOW|SILENT|gtA/gtC|p.Val208Val/c.624A>C|253|Cldnd1|protein_coding|CODING|ENSRNOT00000002260|5|1)	AC:DP	32:57
11	47404286	.	C	T	.	PASS	DP=40;AF=0.550;NP=1;PV=1.2667760996390366E-43;EFF=synonymous_variant(LOW|SILENT|gcC/gcT|p.Ala73Ala/c.219C>T|331|St3gal6|protein_coding|CODING|ENSRNOT00000002255|4|1)	AC:DP	22:40
11	48253425	.	C	T	.	PASS	DP=70;AF=0.743;NP=1;PV=7.772984528876485E-112;EFF=synonymous_variant(LOW|SILENT|ccG/ccA|p.Pro1020Pro/c.3060G>A|1129|Filip1l|protein_coding|CODING|ENSRNOT00000046383|4|1),intron_variant(MODIFIER|||c.61+25494C>T|276|Cmss1|protein_coding|CODING|ENSRNOT00000031464|1|1)	AC:DP	52:70
11	48538164	.	G	A	.	PASS	DP=34;AF=0.676;NP=1;PV=7.356729883844005E-49;EFF=synonymous_variant(LOW|SILENT|ccG/ccA|p.Pro97Pro/c.291G>A|342|Tmem30c|protein_coding|CODING|ENSRNOT00000002241|2|1)	AC:DP	23:34
11	48941475	.	G	A	.	PASS	DP=27;AF=0.259;NP=1;PV=5.120126544966297E-12;EFF=synonymous_variant(LOW|SILENT|ggG/ggA|p.Gly2Gly/c.6G>A|261|ENSRNOG00000042839|protein_coding|CODING|ENSRNOT00000066257|1|1)	AC:DP	7:27
11	49395892	.	G	A	.	PASS	DP=33;AF=0.242;NP=1;PV=2.6689761511988763E-13;EFF=synonymous_variant(LOW|SILENT|gtC/gtT|p.Val1019Val/c.3057C>T|1117|Abi3bp|protein_coding|CODING|ENSRNOT00000047817|35|1),synonymous_variant(LOW|SILENT|gtC/gtT|p.Val983Val/c.2949C>T|1081|Abi3bp|protein_coding|CODING|ENSRNOT00000002220|33|1),synonymous_variant(LOW|SILENT|gtC/gtT|p.Val1081Val/c.3243C>T|1179|Abi3bp|protein_coding|CODING|ENSRNOT00000049859|38|1),synonymous_variant(LOW|SILENT|gtC/gtT|p.Val813Val/c.2439C>T|911|Abi3bp|protein_coding|CODING|ENSRNOT00000002223|26|1),synonymous_variant(LOW|SILENT|gtC/gtT|p.Val788Val/c.2364C>T|886|Abi3bp|protein_coding|CODING|ENSRNOT00000063864|25|1),downstream_gene_variant(MODIFIER||3470||398|Tfg|protein_coding|CODING|ENSRNOT00000048417||1)	AC:DP	8:33
11	49554938	.	G	A	.	PASS	DP=50;AF=0.460;NP=1;PV=2.220446049250313E-16;EFF=synonymous_variant(LOW|SILENT|tcC/tcT|p.Ser42Ser/c.126C>T|371|Abi3bp|protein_coding|CODING|ENSRNOT00000072140|2|1),synonymous_variant(LOW|SILENT|tcC/tcT|p.Ser42Ser/c.126C>T|525|Abi3bp|protein_coding|CODING|ENSRNOT00000070871|2|1),synonymous_variant(LOW|SILENT|tcC/tcT|p.Ser42Ser/c.126C>T|1117|Abi3bp|protein_coding|CODING|ENSRNOT00000047817|2|1),synonymous_variant(LOW|SILENT|tcC/tcT|p.Ser42Ser/c.126C>T|1081|Abi3bp|protein_coding|CODING|ENSRNOT00000002220|2|1),synonymous_variant(LOW|SILENT|tcC/tcT|p.Ser42Ser/c.126C>T|1179|Abi3bp|protein_coding|CODING|ENSRNOT00000049859|2|1),synonymous_variant(LOW|SILENT|tcC/tcT|p.Ser42Ser/c.126C>T|911|Abi3bp|protein_coding|CODING|ENSRNOT00000002223|2|1),synonymous_variant(LOW|SILENT|tcC/tcT|p.Ser42Ser/c.126C>T|886|Abi3bp|protein_coding|CODING|ENSRNOT00000063864|2|1)	AC:DP	23:50
11	49802077	.	C	G	.	PASS	DP=46;AF=0.304;NP=1;PV=0.0;EFF=synonymous_variant(LOW|SILENT|acG/acC|p.Thr1106Thr/c.3318G>C|1239|Impg2|protein_coding|CODING|ENSRNOT00000044900|17|1)	AC:DP	14:46
11	50084378	.	A	G	.	PASS	DP=40;AF=0.400;NP=1;PV=1.1102230246251565E-16;EFF=synonymous_variant(LOW|SILENT|ccT/ccC|p.Pro596Pro/c.1788T>C|1037|Senp7|protein_coding|CODING|ENSRNOT00000044177|13|1),intron_variant(MODIFIER|||c.92+8706A>G|197|ENSRNOG00000049546|protein_coding|CODING|ENSRNOT00000072672|1|1)	AC:DP	16:40
11	50232577	.	C	T	.	PASS	DP=32;AF=0.625;NP=1;PV=1.0394959548668075E-41;EFF=synonymous_variant(LOW|SILENT|gtC/gtT|p.Val274Val/c.822C>T|414|Trmt10c|protein_coding|CODING|ENSRNOT00000002198|2|1)	AC:DP	20:32
11	50337032	.	T	G	.	PASS	DP=34;AF=0.206;NP=1;PV=3.8237080168812554E-11;EFF=synonymous_variant(LOW|SILENT|ggT/ggG|p.Gly140Gly/c.420T>G|845|Cep97|protein_coding|CODING|ENSRNOT00000002191|4|1)	AC:DP	7:34
11	50442252	.	G	A	.	PASS	DP=57;AF=0.246;NP=1;PV=0.0;EFF=synonymous_variant(LOW|SILENT|gtG/gtA|p.Val189Val/c.567G>A|379|Nfkbiz|protein_coding|CODING|ENSRNOT00000041116|5|1)	AC:DP	14:57
11	50973880	.	T	A	.	PASS	DP=34;AF=0.706;NP=1;PV=9.609876813602302E-52;EFF=synonymous_variant(LOW|SILENT|tcT/tcA|p.Ser15Ser/c.45T>A|98|ENSRNOG00000001601|protein_coding|CODING|ENSRNOT00000002177|1|1)	AC:DP	24:34
11	51120603	.	C	T	.	PASS	DP=23;AF=0.391;NP=1;PV=1.1102230246251565E-16;EFF=synonymous_variant(LOW|SILENT|ctC/ctT|p.Leu149Leu/c.447C>T|312|Zpld1|protein_coding|CODING|ENSRNOT00000060577|3|1)	AC:DP	9:23
11	54144682	.	T	C	.	PASS	DP=27;AF=0.556;NP=1;PV=1.850992154724101E-30;EFF=synonymous_variant(LOW|SILENT|gcT/gcC|p.Ala395Ala/c.1185T>C|583|Alcam|protein_coding|CODING|ENSRNOT00000002738|10|1)	AC:DP	15:27
11	54249772	.	G	A	.	PASS	DP=51;AF=0.725;NP=1;PV=1.5603333125781788E-79;EFF=synonymous_variant(LOW|SILENT|ctC/ctT|p.Leu680Leu/c.2040C>T|938|Cblb|protein_coding|CODING|ENSRNOT00000002719|13|1)	AC:DP	37:51
11	54381896	.	G	T	.	PASS	DP=47;AF=0.553;NP=1;PV=4.490448878764224E-50;EFF=synonymous_variant(LOW|SILENT|ccC/ccA|p.Pro35Pro/c.105C>A|938|Cblb|protein_coding|CODING|ENSRNOT00000002719|2|1)	AC:DP	26:47
11	56828941	.	C	T	.	PASS	DP=63;AF=0.746;NP=1;PV=2.6963634451698406E-101;EFF=synonymous_variant(LOW|SILENT|ctG/ctA|p.Leu401Leu/c.1203G>A|429|Ift57|protein_coding|CODING|ENSRNOT00000002684|11|1)	AC:DP	47:63
11	57561176	.	C	T	.	PASS	DP=33;AF=0.212;NP=1;PV=2.7341795494351118E-11;EFF=synonymous_variant(LOW|SILENT|tcG/tcA|p.Ser104Ser/c.312G>A|909|RGD1310335|protein_coding|CODING|ENSRNOT00000033837|3|1)	AC:DP	7:33
11	57933067	.	G	A	.	PASS	DP=39;AF=0.308;NP=1;PV=0.0;EFF=synonymous_variant(LOW|SILENT|Ctg/Ttg|p.Leu798Leu/c.2392C>T|957|Morc1|protein_coding|CODING|ENSRNOT00000046330|23|1)	AC:DP	12:39
11	58181984	.	T	G	.	PASS	DP=52;AF=0.615;NP=1;PV=6.035210687182019E-65;EFF=synonymous_variant(LOW|SILENT|acA/acC|p.Thr117Thr/c.351A>C|957|Morc1|protein_coding|CODING|ENSRNOT00000046330|6|1)	AC:DP	32:52
11	58400473	.	G	A	.	PASS	DP=48;AF=0.354;NP=1;PV=2.220446049250313E-16;EFF=synonymous_variant(LOW|SILENT|Ctg/Ttg|p.Leu146Leu/c.436C>T|284|Dppa4|protein_coding|CODING|ENSRNOT00000064614|4|1|WARNING_TRANSCRIPT_NO_START_CODON)	AC:DP	17:48
11	60320159	.	A	G	.	PASS	DP=27;AF=0.519;NP=1;PV=1.9658317272448425E-27;EFF=synonymous_variant(LOW|SILENT|acA/acG|p.Thr366Thr/c.1098A>G|603|Cd96|protein_coding|CODING|ENSRNOT00000035485|8|1)	AC:DP	14:27
11	60566875	.	T	A	.	PASS	DP=33;AF=0.394;NP=1;PV=1.1102230246251565E-16;EFF=synonymous_variant(LOW|SILENT|tcT/tcA|p.Ser56Ser/c.168T>A|1180|Phldb2|protein_coding|CODING|ENSRNOT00000042754|1|1),synonymous_variant(LOW|SILENT|tcT/tcA|p.Ser56Ser/c.168T>A|1233|Phldb2|protein_coding|CODING|ENSRNOT00000034097|1|1)	AC:DP	13:33
11	60798175	.	G	A	.	PASS	DP=36;AF=0.250;NP=1;PV=8.104628079763643E-15;EFF=synonymous_variant(LOW|SILENT|tcG/tcA|p.Ser250Ser/c.750G>A|429|Zdhhc23|protein_coding|CODING|ENSRNOT00000034122|3|1)	AC:DP	9:36
11	60956101	.	C	T	.	PASS	DP=55;AF=0.218;NP=1;PV=1.1102230246251565E-16;EFF=synonymous_variant(LOW|SILENT|ctG/ctA|p.Leu424Leu/c.1272G>A|446|Drd3|protein_coding|CODING|ENSRNOT00000029474|7|1)	AC:DP	12:55
11	61105883	.	A	G	.	PASS	DP=47;AF=0.574;NP=1;PV=6.383193341217455E-54;EFF=synonymous_variant(LOW|SILENT|gcA/gcG|p.Ala25Ala/c.75A>G|240|Tigit|protein_coding|CODING|ENSRNOT00000059622|2|1)	AC:DP	27:47
11	62825643	.	G	A	.	PASS	DP=42;AF=0.524;NP=1;PV=9.250006756463811E-43;EFF=synonymous_variant(LOW|SILENT|ccG/ccA|p.Pro27Pro/c.81G>A|226|Gap43|protein_coding|CODING|ENSRNOT00000002091|2|1)	AC:DP	22:42
11	62987328	.	T	G	.	PASS	DP=66;AF=0.258;NP=1;PV=1.1102230246251565E-16;EFF=synonymous_variant(LOW|SILENT|gcA/gcC|p.Ala246Ala/c.738A>C|361|Lsamp|protein_coding|CODING|ENSRNOT00000047907|5|1),synonymous_variant(LOW|SILENT|gcA/gcC|p.Ala246Ala/c.738A>C|338|Lsamp|protein_coding|CODING|ENSRNOT00000042024|5|1)	AC:DP	17:66
11	63592476	.	C	G	.	PASS	DP=49;AF=0.633;NP=1;PV=9.860352077446955E-64;EFF=synonymous_variant(LOW|SILENT|ctG/ctC|p.Leu19Leu/c.57G>C|361|Lsamp|protein_coding|CODING|ENSRNOT00000047907|1|1),synonymous_variant(LOW|SILENT|ctG/ctC|p.Leu19Leu/c.57G>C|338|Lsamp|protein_coding|CODING|ENSRNOT00000042024|1|1)	AC:DP	31:49
11	64263711	.	T	C	.	PASS	DP=56;AF=0.232;NP=1;PV=1.1102230246251565E-16;EFF=synonymous_variant(LOW|SILENT|gtT/gtC|p.Val169Val/c.507T>C|215|BC016579|protein_coding|CODING|ENSRNOT00000033595|5|1)	AC:DP	13:56
11	64488279	.	C	G	.	PASS	DP=57;AF=0.474;NP=1;PV=0.0;EFF=synonymous_variant(LOW|SILENT|tcC/tcG|p.Ser187Ser/c.561C>G|278|Cd200|protein_coding|CODING|ENSRNOT00000058453|4|1)	AC:DP	27:57
11	64638503	.	C	T	.	PASS	DP=47;AF=0.277;NP=1;PV=0.0;EFF=synonymous_variant(LOW|SILENT|ctG/ctA|p.Leu94Leu/c.282G>A|308|Btla|protein_coding|CODING|ENSRNOT00000050092|2|1)	AC:DP	13:47
11	64752350	.	T	C	.	PASS	DP=50;AF=0.680;NP=1;PV=1.9350617083786915E-71;EFF=synonymous_variant(LOW|SILENT|cgA/cgG|p.Arg775Arg/c.2325A>G|949|Ccdc80|protein_coding|CODING|ENSRNOT00000059735|6|1)	AC:DP	34:50
11	65229240	.	C	T	.	PASS	DP=36;AF=0.306;NP=1;PV=2.220446049250313E-16;EFF=synonymous_variant(LOW|SILENT|ctC/ctT|p.Leu17Leu/c.51C>T|1109|Boc|protein_coding|CODING|ENSRNOT00000002790|2|1)	AC:DP	11:36
11	65329453	.	C	T	.	PASS	DP=49;AF=0.204;NP=1;PV=1.887379141862766E-15;EFF=synonymous_variant(LOW|SILENT|ctG/ctA|p.Leu400Leu/c.1200G>A|1815|Wdr52|protein_coding|CODING|ENSRNOT00000059680|8|1|WARNING_TRANSCRIPT_NO_START_CODON)	AC:DP	10:49
11	65479528	.	T	C	.	PASS	DP=39;AF=0.564;NP=1;PV=6.142558487289096E-44;EFF=synonymous_variant(LOW|SILENT|gtT/gtC|p.Val200Val/c.600T>C|832|Sidt1|protein_coding|CODING|ENSRNOT00000002759|5|1)	AC:DP	22:39
11	65665505	.	C	T	.	PASS	DP=33;AF=0.424;NP=1;PV=0.0;EFF=synonymous_variant(LOW|SILENT|Cta/Tta|p.Leu168Leu/c.502C>T|617|Atp6v1a|protein_coding|CODING|ENSRNOT00000002727|5|1)	AC:DP	14:33
11	66110773	.	C	G	.	PASS	DP=24;AF=0.750;NP=1;PV=5.847185598176611E-40;EFF=synonymous_variant(LOW|SILENT|ctG/ctC|p.Leu47Leu/c.141G>C|194|ENSRNOG00000030809|protein_coding|CODING|ENSRNOT00000048551|2|1|WARNING_TRANSCRIPT_NO_START_CODON)	AC:DP	18:24
11	66304981	.	C	T	.	PASS	DP=28;AF=0.714;NP=1;PV=1.580540478574692E-43;EFF=synonymous_variant(LOW|SILENT|tcC/tcT|p.Ser72Ser/c.216C>T|388|ENSRNOG00000038987|protein_coding|CODING|ENSRNOT00000046605|3|1)	AC:DP	20:28
11	66734648	.	G	C	.	PASS	DP=42;AF=0.214;NP=1;PV=5.67323965583455E-14;EFF=synonymous_variant(LOW|SILENT|gcG/gcC|p.Ala40Ala/c.120G>C|792|Gpr156|protein_coding|CODING|ENSRNOT00000003773|2|1)	AC:DP	9:42
11	67026502	.	A	G	.	PASS	DP=46;AF=0.609;NP=1;PV=4.016598357108131E-57;EFF=synonymous_variant(LOW|SILENT|ccT/ccC|p.Pro381Pro/c.1143T>C|431|Nr1i2|protein_coding|CODING|ENSRNOT00000003934|8|1)	AC:DP	28:46
11	67167458	.	G	A	.	PASS	DP=30;AF=0.233;NP=1;PV=1.506017532904025E-11;EFF=synonymous_variant(LOW|SILENT|ccC/ccT|p.Pro414Pro/c.1242C>T|456|Pla1a|protein_coding|CODING|ENSRNOT00000038400|10|1)	AC:DP	7:30
11	67272199	.	C	A	.	PASS	DP=59;AF=0.492;NP=1;PV=0.0;EFF=synonymous_variant(LOW|SILENT|ggC/ggA|p.Gly110Gly/c.330C>A|321|Cd80|protein_coding|CODING|ENSRNOT00000002089|2|1)	AC:DP	29:59
11	67386017	.	G	A	.	PASS	DP=53;AF=0.453;NP=1;PV=1.1102230246251565E-16;EFF=synonymous_variant(LOW|SILENT|ccG/ccA|p.Pro415Pro/c.1245G>A|497|Tmem39a|protein_coding|CODING|ENSRNOT00000048738|9|1)	AC:DP	24:53
11	67532654	.	C	A	.	PASS	DP=44;AF=0.205;NP=1;PV=4.8183679268731794E-14;EFF=synonymous_variant(LOW|SILENT|Cgg/Agg|p.Arg14Arg/c.40C>A|344|B4galt4|protein_coding|CODING|ENSRNOT00000004289|2|1)	AC:DP	9:44
11	67637898	.	C	T	.	PASS	DP=21;AF=0.619;NP=1;PV=1.4663923579008405E-27;EFF=synonymous_variant(LOW|SILENT|ctG/ctA|p.Leu105Leu/c.315G>A|135|RGD1563835|protein_coding|CODING|ENSRNOT00000042756|1|1)	AC:DP	13:21
11	67803019	.	G	A	.	PASS	DP=23;AF=0.696;NP=1;PV=1.1034124568020663E-34;EFF=synonymous_variant(LOW|SILENT|acG/acA|p.Thr139Thr/c.417G>A|428|Igsf11|protein_coding|CODING|ENSRNOT00000066997|3|1)	AC:DP	16:23
11	68865057	.	C	T	.	PASS	DP=25;AF=0.720;NP=1;PV=2.0583322066215175E-39;EFF=synonymous_variant(LOW|SILENT|Ctg/Ttg|p.Leu100Leu/c.298C>T|212|ENSRNOG00000038931|protein_coding|CODING|ENSRNOT00000059509|5|1)	AC:DP	18:25
11	69085698	.	G	A	.	PASS	DP=58;AF=0.741;NP=1;PV=3.6380244953218115E-92;EFF=synonymous_variant(LOW|SILENT|gtC/gtT|p.Val284Val/c.852C>T|445|Hgd|protein_coding|CODING|ENSRNOT00000003645|11|1)	AC:DP	43:58
11	69201541	.	C	A	.	PASS	DP=34;AF=0.471;NP=1;PV=0.0;EFF=synonymous_variant(LOW|SILENT|gcC/gcA|p.Ala427Ala/c.1281C>A|438|Gtf2e1|protein_coding|CODING|ENSRNOT00000042864|5|1)	AC:DP	16:34
11	69516272	.	T	C	.	PASS	DP=29;AF=0.241;NP=1;PV=7.748024444254042E-12;EFF=synonymous_variant(LOW|SILENT|gtT/gtC|p.Val357Val/c.1071T>C|1135|Stxbp5l|protein_coding|CODING|ENSRNOT00000041715|12|1),synonymous_variant(LOW|SILENT|gtT/gtC|p.Val357Val/c.1071T>C|1111|Stxbp5l|protein_coding|CODING|ENSRNOT00000042630|12|1),synonymous_variant(LOW|SILENT|gtT/gtC|p.Val357Val/c.1071T>C|466|Stxbp5l|protein_coding|CODING|ENSRNOT00000072159|11|1),synonymous_variant(LOW|SILENT|gtT/gtC|p.Val335Val/c.1005T>C|974|Stxbp5l|protein_coding|CODING|ENSRNOT00000068059|9|1),synonymous_variant(LOW|SILENT|gtT/gtC|p.Val357Val/c.1071T>C|1078|Stxbp5l|protein_coding|CODING|ENSRNOT00000048936|12|1),synonymous_variant(LOW|SILENT|gtT/gtC|p.Val335Val/c.1005T>C|1000|Stxbp5l|protein_coding|CODING|ENSRNOT00000073264|9|1),synonymous_variant(LOW|SILENT|gtT/gtC|p.Val357Val/c.1071T>C|1030|Stxbp5l|protein_coding|CODING|ENSRNOT00000075613|12|1)	AC:DP	7:29
11	69690359	.	G	A	.	PASS	DP=44;AF=0.477;NP=1;PV=0.0;EFF=synonymous_variant(LOW|SILENT|gcC/gcT|p.Ala2320Ala/c.6960C>T|2547|Polq|protein_coding|CODING|ENSRNOT00000063995|25|1)	AC:DP	21:44
11	69817925	.	C	T	.	PASS	DP=57;AF=0.579;NP=1;PV=3.919520664221552E-64;EFF=synonymous_variant(LOW|SILENT|cgC/cgT|p.Arg78Arg/c.234C>T|710|Fbxo40|protein_coding|CODING|ENSRNOT00000003340|4|1)	AC:DP	33:57
11	70031256	.	C	T	.	PASS	DP=46;AF=0.435;NP=1;PV=1.1102230246251565E-16;EFF=synonymous_variant(LOW|SILENT|ggC/ggT|p.Gly124Gly/c.372C>T|729|Slc15a2|protein_coding|CODING|ENSRNOT00000003189|4|1)	AC:DP	20:46
11	70194944	.	G	A	.	PASS	DP=40;AF=0.700;NP=1;PV=2.2464145756008746E-59;EFF=synonymous_variant(LOW|SILENT|gtG/gtA|p.Val220Val/c.660G>A|313|Cd86|protein_coding|CODING|ENSRNOT00000003129|4|1)	AC:DP	28:40
11	70329345	.	C	T	.	PASS	DP=41;AF=0.220;NP=1;PV=2.0650148258027912E-14;EFF=synonymous_variant(LOW|SILENT|tcC/tcT|p.Ser170Ser/c.510C>T|1079|Casr|protein_coding|CODING|ENSRNOT00000003092|4|1)	AC:DP	9:41
11	70837340	.	G	A	.	PASS	DP=36;AF=0.222;NP=1;PV=4.96269692007445E-13;EFF=synonymous_variant(LOW|SILENT|gtC/gtT|p.Val181Val/c.543C>T|830|Parp9|protein_coding|CODING|ENSRNOT00000030975|4|1)	AC:DP	8:36
11	71205749	.	G	A	.	PASS	DP=25;AF=0.680;NP=1;PV=1.434054410260405E-36;EFF=synonymous_variant(LOW|SILENT|acG/acA|p.Thr222Thr/c.666G>A|1787|Parp14|protein_coding|CODING|ENSRNOT00000046888|5|1)	AC:DP	17:25
11	71792730	.	C	T	.	PASS	DP=72;AF=0.306;NP=1;PV=1.1102230246251565E-16;EFF=synonymous_variant(LOW|SILENT|ctG/ctA|p.Leu1100Leu/c.3300G>A|1262|Adcy5|protein_coding|CODING|ENSRNOT00000049180|18|1)	AC:DP	22:72
11	72119014	.	C	T	.	PASS	DP=26;AF=0.423;NP=1;PV=2.220446049250313E-16;EFF=synonymous_variant(LOW|SILENT|gcG/gcA|p.Ala1735Ala/c.5205G>A|1961|Mylk|protein_coding|CODING|ENSRNOT00000067060|28|1)	AC:DP	11:26
11	72221401	.	C	G	.	PASS	DP=44;AF=0.636;NP=1;PV=2.228734308411376E-57;EFF=synonymous_variant(LOW|SILENT|acG/acC|p.Thr497Thr/c.1491G>C|1961|Mylk|protein_coding|CODING|ENSRNOT00000067060|9|1)	AC:DP	28:44
11	72376328	.	G	T	.	PASS	DP=28;AF=0.643;NP=1;PV=7.564743650520782E-38;EFF=synonymous_variant(LOW|SILENT|Cga/Aga|p.Arg546Arg/c.1636C>A|927|Ccdc14|protein_coding|CODING|ENSRNOT00000033420|11|1)	AC:DP	18:28
11	72730214	.	G	A	.	PASS	DP=50;AF=0.380;NP=1;PV=0.0;EFF=synonymous_variant(LOW|SILENT|acG/acA|p.Thr74Thr/c.222G>A|1568|Kalrn|protein_coding|CODING|ENSRNOT00000016340|3|1|WARNING_TRANSCRIPT_NO_START_CODON),synonymous_variant(LOW|SILENT|acG/acA|p.Thr74Thr/c.222G>A|2900|Kalrn|protein_coding|CODING|ENSRNOT00000049292|3|1|WARNING_TRANSCRIPT_NO_START_CODON),synonymous_variant(LOW|SILENT|acG/acA|p.Thr74Thr/c.222G>A|2307|Kalrn|protein_coding|CODING|ENSRNOT00000002324|3|1|WARNING_TRANSCRIPT_NO_START_CODON)	AC:DP	19:50
11	72851872	.	A	C	.	PASS	DP=49;AF=0.592;NP=1;PV=8.412915608451859E-57;EFF=synonymous_variant(LOW|SILENT|acA/acC|p.Thr729Thr/c.2187A>C|1568|Kalrn|protein_coding|CODING|ENSRNOT00000016340|12|1|WARNING_TRANSCRIPT_NO_START_CODON),synonymous_variant(LOW|SILENT|acA/acC|p.Thr729Thr/c.2187A>C|2900|Kalrn|protein_coding|CODING|ENSRNOT00000049292|12|1|WARNING_TRANSCRIPT_NO_START_CODON),synonymous_variant(LOW|SILENT|acA/acC|p.Thr729Thr/c.2187A>C|2307|Kalrn|protein_coding|CODING|ENSRNOT00000002324|12|1|WARNING_TRANSCRIPT_NO_START_CODON)	AC:DP	29:49
11	72986113	.	C	G	.	PASS	DP=56;AF=0.214;NP=1;PV=1.1102230246251565E-16;EFF=synonymous_variant(LOW|SILENT|gtC/gtG|p.Val1615Val/c.4845C>G|2900|Kalrn|protein_coding|CODING|ENSRNOT00000049292|32|1|WARNING_TRANSCRIPT_NO_START_CODON),synonymous_variant(LOW|SILENT|gtC/gtG|p.Val1606Val/c.4818C>G|2307|Kalrn|protein_coding|CODING|ENSRNOT00000002324|32|1|WARNING_TRANSCRIPT_NO_START_CODON)	AC:DP	12:56
11	73098169	.	G	A	.	PASS	DP=24;AF=0.667;NP=1;PV=2.6315492462635253E-34;EFF=synonymous_variant(LOW|SILENT|ccG/ccA|p.Pro2377Pro/c.7131G>A|2900|Kalrn|protein_coding|CODING|ENSRNOT00000049292|50|1|WARNING_TRANSCRIPT_NO_START_CODON)	AC:DP	16:24
11	73229448	.	C	T	.	PASS	DP=59;AF=0.237;NP=1;PV=0.0;EFF=synonymous_variant(LOW|SILENT|gtG/gtA|p.Val116Val/c.348G>A|799|Itgb5|protein_coding|CODING|ENSRNOT00000049974|3|1)	AC:DP	14:59
11	73352338	.	G	T	.	PASS	DP=63;AF=0.397;NP=1;PV=0.0;EFF=synonymous_variant(LOW|SILENT|ggC/ggA|p.Gly905Gly/c.2715C>A|1081|Heg1|protein_coding|CODING|ENSRNOT00000064403|12|1),synonymous_variant(LOW|SILENT|ggC/ggA|p.Gly1060Gly/c.3180C>A|1236|Heg1|protein_coding|CODING|ENSRNOT00000074189|13|1),synonymous_variant(LOW|SILENT|ggC/ggA|p.Gly1156Gly/c.3468C>A|1332|Heg1|protein_coding|CODING|ENSRNOT00000002443|14|1)	AC:DP	25:63
11	73470004	.	G	A	.	PASS	DP=25;AF=0.320;NP=1;PV=1.965094753586527E-14;EFF=synonymous_variant(LOW|SILENT|ccC/ccT|p.Pro359Pro/c.1077C>T|705|Slc12a8|protein_coding|CODING|ENSRNOT00000002439|10|1),intron_variant(MODIFIER|||c.1057-58C>T|584|Slc12a8|protein_coding|CODING|ENSRNOT00000040167|9|1)	AC:DP	8:25
11	73657789	.	G	A	.	PASS	DP=40;AF=0.600;NP=1;PV=1.7740188326533446E-48;EFF=synonymous_variant(LOW|SILENT|tcC/tcT|p.Ser39Ser/c.117C>T|794|Zfp148|protein_coding|CODING|ENSRNOT00000002435|4|1)	AC:DP	24:40
11	73882072	.	G	C	.	PASS	DP=47;AF=0.340;NP=1;PV=0.0;EFF=synonymous_variant(LOW|SILENT|ccC/ccG|p.Pro332Pro/c.996C>G|754|Osbpl11|protein_coding|CODING|ENSRNOT00000002428|7|1)	AC:DP	16:47
11	74037838	.	G	C	.	PASS	DP=48;AF=0.667;NP=1;PV=8.106163536769318E-67;EFF=synonymous_variant(LOW|SILENT|ccC/ccG|p.Pro202Pro/c.606C>G|707|Lmln|protein_coding|CODING|ENSRNOT00000002427|5|1)	AC:DP	32:48
11	74276811	.	C	T	.	PASS	DP=29;AF=0.414;NP=1;PV=0.0;EFF=synonymous_variant(LOW|SILENT|ggC/ggT|p.Gly591Gly/c.1773C>T|955|RGD1305422|protein_coding|CODING|ENSRNOT00000046530|13|1),synonymous_variant(LOW|SILENT|ggC/ggT|p.Gly505Gly/c.1515C>T|869|RGD1305422|protein_coding|CODING|ENSRNOT00000072187|12|1),synonymous_variant(LOW|SILENT|ggC/ggT|p.Gly576Gly/c.1728C>T|940|RGD1305422|protein_coding|CODING|ENSRNOT00000039814|12|1)	AC:DP	12:29
11	74434310	.	C	T	.	PASS	DP=50;AF=0.280;NP=1;PV=0.0;EFF=synonymous_variant(LOW|SILENT|ccG/ccA|p.Pro804Pro/c.2412G>A|1040|Tnk2|protein_coding|CODING|ENSRNOT00000002411|12|1)	AC:DP	14:50
11	74606619	.	C	T	.	PASS	DP=27;AF=0.741;NP=1;PV=8.668463713386478E-44;EFF=synonymous_variant(LOW|SILENT|ccG/ccA|p.Pro30Pro/c.90G>A|359|Zdhhc19|protein_coding|CODING|ENSRNOT00000033026|2|1)	AC:DP	20:27
11	74871828	.	G	A	.	PASS	DP=59;AF=0.746;NP=1;PV=4.029454535806136E-95;EFF=synonymous_variant(LOW|SILENT|ccC/ccT|p.Pro281Pro/c.843C>T|358|Wdr53|protein_coding|CODING|ENSRNOT00000002392|3|1)	AC:DP	44:59
11	74971935	.	A	G	.	PASS	DP=53;AF=0.698;NP=1;PV=3.0123324546328415E-78;EFF=synonymous_variant(LOW|SILENT|acA/acG|p.Thr145Thr/c.435A>G|692|Nrros|protein_coding|CODING|ENSRNOT00000050364|3|1)	AC:DP	37:53
11	75213499	.	C	G	.	PASS	DP=52;AF=0.346;NP=1;PV=1.1102230246251565E-16;EFF=synonymous_variant(LOW|SILENT|acG/acC|p.Thr677Thr/c.2031G>C|738|Mfi2|protein_coding|CODING|ENSRNOT00000002373|15|1)	AC:DP	18:52
11	75653874	.	G	A	.	PASS	DP=59;AF=0.627;NP=1;PV=6.926569156530518E-75;EFF=synonymous_variant(LOW|SILENT|gtC/gtT|p.Val268Val/c.804C>T|344|Bdh1|protein_coding|CODING|ENSRNOT00000002366|7|1),upstream_gene_variant(MODIFIER||3725|||5S_rRNA|rRNA|NON_CODING|ENSRNOT00000054167||1)	AC:DP	37:59
11	75803651	.	C	A	.	PASS	DP=47;AF=0.468;NP=1;PV=0.0;EFF=synonymous_variant(LOW|SILENT|acC/acA|p.Thr136Thr/c.408C>A|189|Apod|protein_coding|CODING|ENSRNOT00000073330|5|1)	AC:DP	22:47
11	76197938	.	G	C	.	PASS	DP=26;AF=0.308;NP=1;PV=2.7644553313166398E-14;EFF=synonymous_variant(LOW|SILENT|ctG/ctC|p.Leu35Leu/c.105G>C|770|Acap2|protein_coding|CODING|ENSRNOT00000029549|2|1)	AC:DP	8:26
11	76300798	.	C	T	.	PASS	DP=76;AF=0.447;NP=1;PV=0.0;EFF=synonymous_variant(LOW|SILENT|ccC/ccT|p.Pro215Pro/c.645C>T|392|Xxylt1|protein_coding|CODING|ENSRNOT00000002356|2|1)	AC:DP	34:76
11	76785217	.	G	A	.	PASS	DP=44;AF=0.205;NP=1;PV=4.796163466380676E-14;EFF=synonymous_variant(LOW|SILENT|acG/acA|p.Thr312Thr/c.936G>A|655|Lsg1|protein_coding|CODING|ENSRNOT00000002354|8|1)	AC:DP	9:44
11	77111193	.	C	T	.	PASS	DP=58;AF=0.379;NP=1;PV=1.1102230246251565E-16;EFF=synonymous_variant(LOW|SILENT|ccC/ccT|p.Pro50Pro/c.150C>T|578|Lrrc15|protein_coding|CODING|ENSRNOT00000002348|1|1)	AC:DP	22:58
11	77360811	.	C	T	.	PASS	DP=43;AF=0.209;NP=1;PV=4.574118861455645E-14;EFF=synonymous_variant(LOW|SILENT|ccG/ccA|p.Pro175Pro/c.525G>A|285|Hes1|protein_coding|CODING|ENSRNOT00000002346|4|1)	AC:DP	9:43
11	77790654	.	T	G	.	PASS	DP=28;AF=0.250;NP=1;PV=8.822165220578881E-12;EFF=synonymous_variant(LOW|SILENT|ccA/ccC|p.Pro830Pro/c.2490A>C|960|Opa1|protein_coding|CODING|ENSRNOT00000002343|24|1),synonymous_variant(LOW|SILENT|ccA/ccC|p.Pro867Pro/c.2601A>C|997|Opa1|protein_coding|CODING|ENSRNOT00000002338|25|1),synonymous_variant(LOW|SILENT|ccA/ccC|p.Pro884Pro/c.2652A>C|1014|Opa1|protein_coding|CODING|ENSRNOT00000063999|27|1)	AC:DP	7:28
11	78572446	.	G	A	.	PASS	DP=44;AF=0.364;NP=1;PV=0.0;EFF=synonymous_variant(LOW|SILENT|gcG/gcA|p.Ala83Ala/c.249G>A|491|Mb21d2|protein_coding|CODING|ENSRNOT00000032569|2|1)	AC:DP	16:44
11	79021967	.	C	T	.	PASS	DP=28;AF=0.321;NP=1;PV=5.551115123125783E-16;EFF=synonymous_variant(LOW|SILENT|ctC/ctT|p.Leu105Leu/c.315C>T|243|Fgf12|protein_coding|CODING|ENSRNOT00000002650|3|1),synonymous_variant(LOW|SILENT|ctC/ctT|p.Leu43Leu/c.129C>T|181|Fgf12|protein_coding|CODING|ENSRNOT00000071586|3|1)	AC:DP	9:28
11	80094850	.	G	T	.	PASS	DP=28;AF=0.500;NP=1;PV=0.0;EFF=synonymous_variant(LOW|SILENT|ggG/ggT|p.Gly80Gly/c.240G>T|245|Rtp4|protein_coding|CODING|ENSRNOT00000043660|4|1)	AC:DP	14:28
11	80375262	.	G	A	.	PASS	DP=46;AF=0.543;NP=1;PV=1.5549626701788767E-48;EFF=synonymous_variant(LOW|SILENT|gcC/gcT|p.Ala42Ala/c.126C>T|116|Sst|protein_coding|CODING|ENSRNOT00000002519|1|1)	AC:DP	25:46
11	81182478	.	C	T	.	PASS	DP=24;AF=0.333;NP=1;PV=1.2101430968414206E-14;EFF=synonymous_variant(LOW|SILENT|acG/acA|p.Thr10Thr/c.30G>A|264|ENSRNOG00000048109|protein_coding|CODING|ENSRNOT00000074617|1|1),intron_variant(MODIFIER|||c.306+8238C>T|632|Lpp|protein_coding|CODING|ENSRNOT00000044279|4|1)	AC:DP	8:24
11	81550460	.	T	G	.	PASS	DP=28;AF=0.214;NP=1;PV=7.025102721769372E-10;EFF=synonymous_variant(LOW|SILENT|ccT/ccG|p.Pro22Pro/c.66T>G|322|ENSRNOG00000038467|protein_coding|CODING|ENSRNOT00000058616|1|1|WARNING_TRANSCRIPT_NO_START_CODON)	AC:DP	6:28
11	81929191	.	G	A	.	PASS	DP=65;AF=0.277;NP=1;PV=4.2143284005926453E-29;EFF=synonymous_variant(LOW|SILENT|acG/acA|p.Thr120Thr/c.360G>A|278|Tprg1|protein_coding|CODING|ENSRNOT00000002634|4|1)	AC:DP	18:65
11	82262410	.	T	G	.	PASS	DP=31;AF=0.387;NP=1;PV=1.1102230246251565E-16;EFF=synonymous_variant(LOW|SILENT|acT/acG|p.Thr5Thr/c.15T>G|487|Tp63|protein_coding|CODING|ENSRNOT00000036179|1|1),synonymous_variant(LOW|SILENT|acT/acG|p.Thr5Thr/c.15T>G|554|Tp63|protein_coding|CODING|ENSRNOT00000068116|1|1),synonymous_variant(LOW|SILENT|acT/acG|p.Thr5Thr/c.15T>G|680|Tp63|protein_coding|CODING|ENSRNOT00000036193|1|1)	AC:DP	12:31
11	82481367	.	A	G	.	PASS	DP=42;AF=0.214;NP=1;PV=8.926193117986259E-14;EFF=synonymous_variant(LOW|SILENT|tcA/tcG|p.Ser518Ser/c.1554A>G|586|Tp63|protein_coding|CODING|ENSRNOT00000002636|12|1),synonymous_variant(LOW|SILENT|tcA/tcG|p.Ser595Ser/c.1785A>G|663|Tp63|protein_coding|CODING|ENSRNOT00000067251|14|1),synonymous_variant(LOW|SILENT|tcA/tcG|p.Ser612Ser/c.1836A>G|680|Tp63|protein_coding|CODING|ENSRNOT00000036193|14|1),intron_variant(MODIFIER|||c.1652+4064A>G|554|Tp63|protein_coding|CODING|ENSRNOT00000068116|12|1)	AC:DP	9:42
11	82891379	.	G	A	.	PASS	DP=36;AF=0.611;NP=1;PV=4.362642779636478E-45;EFF=synonymous_variant(LOW|SILENT|tcC/tcT|p.Ser185Ser/c.555C>T|211|Cldn1|protein_coding|CODING|ENSRNOT00000002640|4|1)	AC:DP	22:36
11	83028672	.	A	T	.	PASS	DP=42;AF=0.595;NP=1;PV=3.1629881016380013E-50;EFF=synonymous_variant(LOW|SILENT|gtA/gtT|p.Val123Val/c.369A>T|235|Cldn16|protein_coding|CODING|ENSRNOT00000042994|3|1)	AC:DP	25:42
11	83232721	.	C	T	.	PASS	DP=57;AF=0.316;NP=1;PV=0.0;EFF=synonymous_variant(LOW|SILENT|acC/acT|p.Thr322Thr/c.966C>T|685|Il1rap|protein_coding|CODING|ENSRNOT00000043498|8|1),synonymous_variant(LOW|SILENT|acC/acT|p.Thr322Thr/c.966C>T|570|Il1rap|protein_coding|CODING|ENSRNOT00000002645|8|1)	AC:DP	18:57
11	83473231	.	T	G	.	PASS	DP=54;AF=0.389;NP=1;PV=1.1102230246251565E-16;EFF=synonymous_variant(LOW|SILENT|acA/acC|p.Thr258Thr/c.774A>C|337|Gmnc|protein_coding|CODING|ENSRNOT00000058701|4|1|WARNING_TRANSCRIPT_NO_START_CODON)	AC:DP	21:54
11	84411126	.	A	G	.	PASS	DP=33;AF=0.545;NP=1;PV=9.390153900573062E-36;EFF=synonymous_variant(LOW|SILENT|acA/acG|p.Thr329Thr/c.987A>G|364|Rfc4|protein_coding|CODING|ENSRNOT00000002487|10|1),downstream_gene_variant(MODIFIER||240||407|Eif4a2|protein_coding|CODING|ENSRNOT00000002484||1),downstream_gene_variant(MODIFIER||3767|||ENSRNOG00000043819|miRNA|NON_CODING|ENSRNOT00000069086||1)	AC:DP	18:33
11	84718337	.	T	G	.	PASS	DP=86;AF=0.198;NP=1;PV=9.421368834979285E-25;EFF=synonymous_variant(LOW|SILENT|ccA/ccC|p.Pro513Pro/c.1539A>C|525|Hrg|protein_coding|CODING|ENSRNOT00000047595|7|1)	AC:DP	17:86
11	84870240	.	G	A	.	PASS	DP=60;AF=0.600;NP=1;PV=1.0741089384370609E-71;EFF=synonymous_variant(LOW|SILENT|ctG/ctA|p.Leu253Leu/c.759G>A|569|Tbccd1|protein_coding|CODING|ENSRNOT00000038826|4|1)	AC:DP	36:60
11	85237551	.	C	T	.	PASS	DP=47;AF=0.191;NP=1;PV=8.804068585277491E-14;EFF=synonymous_variant(LOW|SILENT|gcC/gcT|p.Ala710Ala/c.2130C>T|788|Dgkg|protein_coding|CODING|ENSRNOT00000002452|23|1)	AC:DP	9:47
11	85447450	.	G	C	.	PASS	DP=35;AF=0.600;NP=1;PV=3.0305275904733625E-42;EFF=synonymous_variant(LOW|SILENT|ctG/ctC|p.Leu209Leu/c.627G>C|226|Psme3|protein_coding|CODING|ENSRNOT00000030565|6|1|WARNING_TRANSCRIPT_NO_START_CODON)	AC:DP	21:35
11	85817929	.	A	C	.	PASS	DP=34;AF=0.353;NP=1;PV=2.220446049250313E-16;EFF=synonymous_variant(LOW|SILENT|ggA/ggC|p.Gly12Gly/c.36A>C|264|Tmem41a|protein_coding|CODING|ENSRNOT00000074826|1|1),downstream_gene_variant(MODIFIER||2472||124|Liph|protein_coding|CODING|ENSRNOT00000075512||1|WARNING_TRANSCRIPT_NO_START_CODON)	AC:DP	12:34
11	86035548	.	G	C	.	PASS	DP=30;AF=0.700;NP=1;PV=9.466253015917189E-45;EFF=synonymous_variant(LOW|SILENT|acG/acC|p.Thr44Thr/c.132G>C|722|Ehhadh|protein_coding|CODING|ENSRNOT00000002410|2|1)	AC:DP	21:30
11	86173114	.	G	T	.	PASS	DP=44;AF=0.682;NP=1;PV=1.013851474294741E-62;EFF=synonymous_variant(LOW|SILENT|ccG/ccT|p.Pro86Pro/c.258G>T|246|RGD1562339|protein_coding|CODING|ENSRNOT00000002408|2|1)	AC:DP	30:44
11	86289571	.	G	A	.	PASS	DP=34;AF=0.382;NP=1;PV=1.1102230246251565E-16;EFF=synonymous_variant(LOW|SILENT|tcC/tcT|p.Ser956Ser/c.2868C>T|1430|Vps8|protein_coding|CODING|ENSRNOT00000058274|33|1),synonymous_variant(LOW|SILENT|tcC/tcT|p.Ser956Ser/c.2868C>T|1400|Vps8|protein_coding|CODING|ENSRNOT00000058276|33|1),synonymous_variant(LOW|SILENT|tcC/tcT|p.Ser954Ser/c.2862C>T|1428|Vps8|protein_coding|CODING|ENSRNOT00000029255|32|1)	AC:DP	13:34
11	86603437	.	G	A	.	PASS	DP=36;AF=0.306;NP=1;PV=0.0;EFF=synonymous_variant(LOW|SILENT|gtC/gtT|p.Val942Val/c.2826C>T|1048|Ephb3|protein_coding|CODING|ENSRNOT00000044896|15|1)	AC:DP	11:36
11	86750741	.	T	A	.	PASS	DP=48;AF=0.729;NP=1;PV=4.0582705455789854E-75;EFF=synonymous_variant(LOW|SILENT|tcA/tcT|p.Ser10Ser/c.30A>T|294|RGD1560559|protein_coding|CODING|ENSRNOT00000031780|1|1)	AC:DP	35:48
11	86931270	.	C	A	.	PASS	DP=49;AF=0.653;NP=1;PV=2.5513375205183104E-65;EFF=synonymous_variant(LOW|SILENT|ccG/ccT|p.Pro914Pro/c.2742G>T|951|Chrd|protein_coding|CODING|ENSRNOT00000002394|22|1),downstream_gene_variant(MODIFIER||3036||187|RGD1563956|protein_coding|CODING|ENSRNOT00000030686||1|WARNING_TRANSCRIPT_NO_START_CODON)	AC:DP	32:49
11	87060526	.	G	A	.	PASS	DP=29;AF=0.310;NP=1;PV=6.661338147750939E-16;EFF=synonymous_variant(LOW|SILENT|acG/acA|p.Thr67Thr/c.201G>A|382|ALG3|protein_coding|CODING|ENSRNOT00000073703|2|1),synonymous_variant(LOW|SILENT|acG/acA|p.Thr123Thr/c.369G>A|438|ALG3|protein_coding|CODING|ENSRNOT00000002331|3|1),upstream_gene_variant(MODIFIER||2835||255|ENSRNOG00000029529|protein_coding|CODING|ENSRNOT00000002334||1),downstream_gene_variant(MODIFIER||3872||1243|Vwa5b2|protein_coding|CODING|ENSRNOT00000037612||1),downstream_gene_variant(MODIFIER||4424|||Mir1224|miRNA|NON_CODING|ENSRNOT00000063288||1)	AC:DP	9:29
11	87386146	.	T	C	.	PASS	DP=60;AF=0.367;NP=1;PV=1.1102230246251565E-16;EFF=synonymous_variant(LOW|SILENT|acT/acC|p.Thr77Thr/c.231T>C|191|Map6d1|protein_coding|CODING|ENSRNOT00000058043|1|1)	AC:DP	22:60
11	87498485	.	C	T	.	PASS	DP=42;AF=0.333;NP=1;PV=1.1102230246251565E-16;EFF=synonymous_variant(LOW|SILENT|Ctg/Ttg|p.Leu385Leu/c.1153C>T|1393|Abcc5|protein_coding|CODING|ENSRNOT00000002316|9|1),downstream_gene_variant(MODIFIER||3562||223|Abcc5|protein_coding|CODING|ENSRNOT00000048306||1),intron_variant(MODIFIER|||c.816-47687G>A|1405|Yeats2|protein_coding|CODING|ENSRNOT00000064212|6|1)	AC:DP	14:42
11	87633379	.	G	A	.	PASS	DP=34;AF=0.441;NP=1;PV=1.1102230246251565E-16;EFF=synonymous_variant(LOW|SILENT|ctC/ctT|p.Leu268Leu/c.804C>T|1405|Yeats2|protein_coding|CODING|ENSRNOT00000064212|6|1)	AC:DP	15:34
11	87981540	.	T	C	.	PASS	DP=66;AF=0.227;NP=1;PV=0.0;EFF=synonymous_variant(LOW|SILENT|ccA/ccG|p.Pro246Pro/c.738A>G|377|B3gnt5|protein_coding|CODING|ENSRNOT00000071848|4|1)	AC:DP	15:66
11	88488284	.	G	A	.	PASS	DP=49;AF=0.714;NP=1;PV=1.2800439361670201E-74;EFF=synonymous_variant(LOW|SILENT|gcG/gcA|p.Ala84Ala/c.252G>A|100|ENSRNOG00000042193|protein_coding|CODING|ENSRNOT00000046465|1|1|WARNING_TRANSCRIPT_NO_START_CODON)	AC:DP	35:49
11	89197936	.	A	C	.	PASS	DP=328;AF=0.268;NP=1;PV=0.0;EFF=synonymous_variant(LOW|SILENT|tcA/tcC|p.Ser7Ser/c.21A>C|104|Iglc2|protein_coding|CODING|ENSRNOT00000057971|1|1|WARNING_TRANSCRIPT_NO_START_CODON),downstream_gene_variant(MODIFIER||3058||10|ENSRNOG00000030506|protein_coding|CODING|ENSRNOT00000050106||1|WARNING_TRANSCRIPT_NO_START_CODON)	AC:DP	88:328
11	89617585	.	C	T	.	PASS	DP=45;AF=0.244;NP=1;PV=0.0;EFF=synonymous_variant(LOW|SILENT|gtC/gtT|p.Val61Val/c.183C>T|369|Sept5|protein_coding|CODING|ENSRNOT00000051680|4|1),synonymous_variant(LOW|SILENT|gtC/gtT|p.Val61Val/c.183C>T|355|Sept5|protein_coding|CODING|ENSRNOT00000050412|4|1),synonymous_variant(LOW|SILENT|gtC/gtT|p.Val70Val/c.210C>T|378|Sept5|protein_coding|CODING|ENSRNOT00000041168|3|1),upstream_gene_variant(MODIFIER||3464||206|Gp1bb|protein_coding|CODING|ENSRNOT00000040954||1)	AC:DP	11:45
11	89768897	.	T	C	.	PASS	DP=30;AF=0.500;NP=1;PV=0.0;EFF=synonymous_variant(LOW|SILENT|ccA/ccG|p.Pro404Pro/c.1212A>G|524|Txnrd2|protein_coding|CODING|ENSRNOT00000002593|14|1)	AC:DP	15:30
11	89923492	.	C	T	.	PASS	DP=54;AF=0.204;NP=1;PV=1.1102230246251565E-16;EFF=synonymous_variant(LOW|SILENT|cgC/cgT|p.Arg67Arg/c.201C>T|276|Tango2|protein_coding|CODING|ENSRNOT00000046594|4|1)	AC:DP	11:54
11	90086652	.	T	G	.	PASS	DP=62;AF=0.387;NP=1;PV=0.0;EFF=synonymous_variant(LOW|SILENT|ccA/ccC|p.Pro66Pro/c.198A>C|466|Rtn4r|protein_coding|CODING|ENSRNOT00000051037|1|1|WARNING_TRANSCRIPT_NO_START_CODON)	AC:DP	24:62
11	90424431	.	T	C	.	PASS	DP=53;AF=0.660;NP=1;PV=3.888886089437505E-72;EFF=synonymous_variant(LOW|SILENT|acT/acC|p.Thr57Thr/c.171T>C|604|Aifm3|protein_coding|CODING|ENSRNOT00000040978|3|1)	AC:DP	35:53
11	90814690	.	C	T	.	PASS	DP=72;AF=0.611;NP=1;PV=2.962908139439058E-86;EFF=synonymous_variant(LOW|SILENT|cgG/cgA|p.Arg7Arg/c.21G>A|323|Car15|protein_coding|CODING|ENSRNOT00000000312|1|1),downstream_gene_variant(MODIFIER||4878||207|ENSRNOG00000029216|protein_coding|CODING|ENSRNOT00000052250||1)	AC:DP	44:72
11	90945650	.	C	T	.	PASS	DP=37;AF=0.378;NP=1;PV=0.0;EFF=synonymous_variant(LOW|SILENT|acC/acT|p.Thr245Thr/c.735C>T|2044|Pi4ka|protein_coding|CODING|ENSRNOT00000065378|8|1)	AC:DP	14:37
11	91087646	.	T	C	.	PASS	DP=44;AF=0.614;NP=1;PV=5.641094241257115E-55;EFF=synonymous_variant(LOW|SILENT|acA/acG|p.Thr1534Thr/c.4602A>G|1606|Rimbp3|protein_coding|CODING|ENSRNOT00000051991|2|1)	AC:DP	27:44
11	91203332	.	C	T	.	PASS	DP=36;AF=0.306;NP=1;PV=1.1102230246251565E-16;EFF=synonymous_variant(LOW|SILENT|cgC/cgT|p.Arg35Arg/c.105C>T|521|Ppil2|protein_coding|CODING|ENSRNOT00000034506|3|1)	AC:DP	11:36
11	91788034	.	A	G	.	PASS	DP=46;AF=0.609;NP=1;PV=3.7132596440886317E-57;EFF=synonymous_variant(LOW|SILENT|tcA/tcG|p.Ser10Ser/c.30A>G|766|Fgd4|protein_coding|CODING|ENSRNOT00000002491|3|1)	AC:DP	28:46
11	91908267	.	T	C	.	PASS	DP=33;AF=0.545;NP=1;PV=7.041437823685394E-36;EFF=synonymous_variant(LOW|SILENT|gtT/gtC|p.Val125Val/c.375T>C|685|Dnm1l|protein_coding|CODING|ENSRNOT00000002485|5|1|WARNING_TRANSCRIPT_NO_START_CODON),synonymous_variant(LOW|SILENT|gtT/gtC|p.Val139Val/c.417T>C|716|Dnm1l|protein_coding|CODING|ENSRNOT00000002477|5|1),synonymous_variant(LOW|SILENT|gtT/gtC|p.Val152Val/c.456T>C|718|Dnm1l|protein_coding|CODING|ENSRNOT00000002482|6|1),synonymous_variant(LOW|SILENT|gtT/gtC|p.Val152Val/c.456T>C|755|Dnm1l|protein_coding|CODING|ENSRNOT00000002478|6|1),synonymous_variant(LOW|SILENT|gtT/gtC|p.Val152Val/c.456T>C|744|Dnm1l|protein_coding|CODING|ENSRNOT00000002479|6|1)	AC:DP	18:33
11	92070317	.	C	G	.	PASS	DP=35;AF=0.714;NP=1;PV=1.4947848447874275E-53;EFF=synonymous_variant(LOW|SILENT|ccC/ccG|p.Pro176Pro/c.528C>G|268|Cebpd|protein_coding|CODING|ENSRNOT00000074586|1|1),downstream_gene_variant(MODIFIER||1364||878|Spidr|protein_coding|CODING|ENSRNOT00000057502||1)	AC:DP	25:35
11	92331178	.	A	T	.	PASS	DP=63;AF=0.413;NP=1;PV=0.0;EFF=synonymous_variant(LOW|SILENT|gtA/gtT|p.Val14Val/c.42A>T|158|Mzt2b|protein_coding|CODING|ENSRNOT00000002511|1|1)	AC:DP	26:63
11	92553415	.	C	T	.	PASS	DP=39;AF=0.718;NP=1;PV=1.6806756288596268E-60;EFF=synonymous_variant(LOW|SILENT|ctG/ctA|p.Leu316Leu/c.948G>A|851|Prkdc|protein_coding|CODING|ENSRNOT00000065799|10|1)	AC:DP	28:39
12	518049	.	C	T	.	PASS	DP=301;AF=0.223;NP=1;PV=1.1102230246251565E-16;EFF=synonymous_variant(LOW|SILENT|ctC/ctT|p.Leu2602Leu/c.7806C>T|3343|Brca2|protein_coding|CODING|ENSRNOT00000001475|18|1)	AC:DP	67:301
12	910858	.	C	T	.	PASS	DP=24;AF=0.333;NP=1;PV=1.4099832412739488E-14;EFF=synonymous_variant(LOW|SILENT|tcC/tcT|p.Ser4Ser/c.12C>T|153|ENSRNOG00000043415|protein_coding|CODING|ENSRNOT00000011793|1|1)	AC:DP	8:24
12	1015127	.	C	T	.	PASS	DP=55;AF=0.327;NP=1;PV=1.1102230246251565E-16;EFF=synonymous_variant(LOW|SILENT|ccG/ccA|p.Pro961Pro/c.2883G>A|1112|Stard13|protein_coding|CODING|ENSRNOT00000001446|12|1)	AC:DP	18:55
12	3857497	.	C	G	.	PASS	DP=44;AF=0.523;NP=1;PV=1.3378102437340095E-44;EFF=synonymous_variant(LOW|SILENT|acG/acC|p.Thr1047Thr/c.3141G>C|1248|Insr|protein_coding|CODING|ENSRNOT00000067448|20|1),synonymous_variant(LOW|SILENT|acG/acC|p.Thr1035Thr/c.3105G>C|1236|Insr|protein_coding|CODING|ENSRNOT00000041155|19|1)	AC:DP	23:44
12	4072254	.	T	G	.	PASS	DP=43;AF=0.256;NP=1;PV=0.0;EFF=synonymous_variant(LOW|SILENT|ggA/ggC|p.Gly486Gly/c.1458A>C|753|ENSRNOG00000028071|protein_coding|CODING|ENSRNOT00000036279|2|1|WARNING_TRANSCRIPT_NO_START_CODON),intron_variant(MODIFIER|||c.-341+2123T>G|1184|Arhgef18|protein_coding|CODING|ENSRNOT00000066281|2|1)	AC:DP	11:43
12	4193178	.	T	C	.	PASS	DP=70;AF=0.529;NP=1;PV=1.986322220549431E-71;EFF=synonymous_variant(LOW|SILENT|cgT/cgC|p.Arg298Arg/c.894T>C|499|RGD1563425|protein_coding|CODING|ENSRNOT00000049512|5|1)	AC:DP	37:70
12	4314142	.	C	T	.	PASS	DP=53;AF=0.358;NP=1;PV=1.1102230246251565E-16;EFF=synonymous_variant(LOW|SILENT|gcC/gcT|p.Ala465Ala/c.1395C>T|1269|Camsap3|protein_coding|CODING|ENSRNOT00000001305|12|1)	AC:DP	19:53
12	4436781	.	C	T	.	PASS	DP=49;AF=0.367;NP=1;PV=1.4930081631510095E-31;EFF=synonymous_variant(LOW|SILENT|ctG/ctA|p.Leu70Leu/c.210G>A|246|Clec4g|protein_coding|CODING|ENSRNOT00000061719|3|1)	AC:DP	18:49
12	4686232	.	T	C	.	PASS	DP=73;AF=0.397;NP=1;PV=0.0;EFF=synonymous_variant(LOW|SILENT|tcT/tcC|p.Ser447Ser/c.1341T>C|453|Timm44|protein_coding|CODING|ENSRNOT00000001409|13|1),upstream_gene_variant(MODIFIER||927||82|Ctxn1|protein_coding|CODING|ENSRNOT00000001399||1),downstream_gene_variant(MODIFIER||4011||359|Snapc2|protein_coding|CODING|ENSRNOT00000001398||1)	AC:DP	29:73
12	7710215	.	G	A	.	PASS	DP=51;AF=0.627;NP=1;PV=1.4570748284398173E-65;EFF=synonymous_variant(LOW|SILENT|acC/acT|p.Thr2581Thr/c.7743C>T|2990|Fry|protein_coding|CODING|ENSRNOT00000041365|57|1|WARNING_TRANSCRIPT_NO_START_CODON)	AC:DP	32:51
12	7876502	.	T	G	.	PASS	DP=42;AF=0.476;NP=1;PV=2.220446049250313E-16;EFF=synonymous_variant(LOW|SILENT|ccA/ccC|p.Pro25Pro/c.75A>C|2990|Fry|protein_coding|CODING|ENSRNOT00000041365|1|1|WARNING_TRANSCRIPT_NO_START_CODON)	AC:DP	20:42
12	8133055	.	G	A	.	PASS	DP=44;AF=0.477;NP=1;PV=0.0;EFF=synonymous_variant(LOW|SILENT|ccC/ccT|p.Pro477Pro/c.1431C>T|737|Rxfp2|protein_coding|CODING|ENSRNOT00000001197|16|1)	AC:DP	21:44
12	8376313	.	G	C	.	PASS	DP=37;AF=0.622;NP=1;PV=1.7937207416708533E-47;EFF=synonymous_variant(LOW|SILENT|acG/acC|p.Thr71Thr/c.213G>C|629|Wdr95|protein_coding|CODING|ENSRNOT00000061252|3|1|WARNING_TRANSCRIPT_NO_START_CODON)	AC:DP	23:37
12	8784051	.	G	A	.	PASS	DP=29;AF=0.345;NP=1;PV=0.0;EFF=synonymous_variant(LOW|SILENT|gcC/gcT|p.Ala134Ala/c.402C>T|294|Tex26|protein_coding|CODING|ENSRNOT00000061246|4|1)	AC:DP	10:29
12	8953672	.	G	A	.	PASS	DP=39;AF=0.487;NP=1;PV=1.2580581297491433E-36;EFF=synonymous_variant(LOW|SILENT|ccC/ccT|p.Pro82Pro/c.246C>T|161|Alox5ap|protein_coding|CODING|ENSRNOT00000001207|4|1)	AC:DP	19:39
12	10046894	.	A	G	.	PASS	DP=26;AF=0.423;NP=1;PV=1.1102230246251565E-16;EFF=synonymous_variant(LOW|SILENT|gtT/gtC|p.Val10Val/c.30T>C|153|ENSRNOG00000039873|protein_coding|CODING|ENSRNOT00000038446|1|1|WARNING_TRANSCRIPT_NO_START_CODON)	AC:DP	11:26
12	10173825	.	G	T	.	PASS	DP=21;AF=0.714;NP=1;PV=6.105276288134035E-33;EFF=synonymous_variant(LOW|SILENT|ctG/ctT|p.Leu175Leu/c.525G>T|624|Slc7a1|protein_coding|CODING|ENSRNOT00000001234|2|1)	AC:DP	15:21
12	10849812	.	A	G	.	PASS	DP=61;AF=0.361;NP=1;PV=1.1102230246251565E-16;EFF=synonymous_variant(LOW|SILENT|tcA/tcG|p.Ser107Ser/c.321A>G|461|Slc46a3|protein_coding|CODING|ENSRNOT00000001243|3|1)	AC:DP	22:61
12	11203712	.	C	T	.	PASS	DP=29;AF=0.517;NP=1;PV=9.215908709614768E-30;EFF=synonymous_variant(LOW|SILENT|ccC/ccT|p.Pro239Pro/c.717C>T|1336|Flt1|protein_coding|CODING|ENSRNOT00000001248|6|1)	AC:DP	15:29
12	11449349	.	C	T	.	PASS	DP=73;AF=0.370;NP=1;PV=1.1102230246251565E-16;EFF=synonymous_variant(LOW|SILENT|gtG/gtA|p.Val138Val/c.414G>A|297|Pan3|protein_coding|CODING|ENSRNOT00000071838|1|1),synonymous_variant(LOW|SILENT|gtG/gtA|p.Val138Val/c.414G>A|832|Pan3|protein_coding|CODING|ENSRNOT00000044134|1|1)	AC:DP	27:73
12	11549371	.	C	T	.	PASS	DP=100;AF=0.510;NP=1;PV=1.6498684236040524E-95;EFF=synonymous_variant(LOW|SILENT|ccC/ccT|p.Pro889Pro/c.2667C>T|997|Flt3|protein_coding|CODING|ENSRNOT00000061160|25|1|WARNING_TRANSCRIPT_NO_START_CODON)	AC:DP	51:100
12	11718825	.	G	T	.	PASS	DP=38;AF=0.289;NP=1;PV=1.1102230246251565E-16;EFF=synonymous_variant(LOW|SILENT|tcC/tcA|p.Ser250Ser/c.750C>A|261|Gsx1|protein_coding|CODING|ENSRNOT00000001260|2|1)	AC:DP	11:38
12	11891951	.	C	T	.	PASS	DP=59;AF=0.559;NP=1;PV=6.084362508249907E-65;EFF=synonymous_variant(LOW|SILENT|Ctg/Ttg|p.Leu354Leu/c.1060C>T|686|Lnx2|protein_coding|CODING|ENSRNOT00000001263|5|1)	AC:DP	33:59
12	12361265	.	C	T	.	PASS	DP=54;AF=0.556;NP=1;PV=5.047649894409319E-59;EFF=synonymous_variant(LOW|SILENT|ctC/ctT|p.Leu255Leu/c.765C>T|334|GPR12|protein_coding|CODING|ENSRNOT00000061129|2|1)	AC:DP	30:54
12	12682584	.	A	C	.	PASS	DP=31;AF=0.613;NP=1;PV=3.449395286833946E-39;EFF=synonymous_variant(LOW|SILENT|acA/acC|p.Thr135Thr/c.405A>C|667|Rnf6|protein_coding|CODING|ENSRNOT00000001282|3|1)	AC:DP	19:31
12	13225670	.	T	C	.	PASS	DP=67;AF=0.328;NP=1;PV=0.0;EFF=synonymous_variant(LOW|SILENT|ggA/ggG|p.Gly480Gly/c.1440A>G|822|Zkscan5|protein_coding|CODING|ENSRNOT00000001300|6|1)	AC:DP	22:67
12	13426837	.	A	G	.	PASS	DP=4505;AF=0.320;NP=1;PV=1.1102230246251565E-16;EFF=synonymous_variant(LOW|SILENT|gcA/gcG|p.Ala135Ala/c.405A>G|492|Kpna7|protein_coding|CODING|ENSRNOT00000038175|5|1),synonymous_variant(LOW|SILENT|gcA/gcG|p.Ala133Ala/c.399A>G|499|Kpna7|protein_coding|CODING|ENSRNOT00000073712|4|1)	AC:DP	1442:4505
12	13588135	.	A	G	.	PASS	DP=44;AF=0.227;NP=1;PV=8.881784197001252E-16;EFF=synonymous_variant(LOW|SILENT|ccA/ccG|p.Pro703Pro/c.2109A>G|728|Smurf1|protein_coding|CODING|ENSRNOT00000031901|18|1)	AC:DP	10:44
12	13731347	.	A	G	.	PASS	DP=30;AF=0.633;NP=1;PV=1.1015957216745386E-39;EFF=synonymous_variant(LOW|SILENT|gcT/gcC|p.Ala117Ala/c.351T>C|269|ENSRNOG00000000978|protein_coding|CODING|ENSRNOT00000001291|5|1)	AC:DP	19:30
12	14073830	.	C	T	.	PASS	DP=46;AF=0.217;NP=1;PV=1.1102230246251565E-15;EFF=synonymous_variant(LOW|SILENT|acG/acA|p.Thr397Thr/c.1191G>A|432|Nptx2|protein_coding|CODING|ENSRNOT00000001331|5|1)	AC:DP	10:46
12	14353896	.	T	G	.	PASS	DP=66;AF=0.576;NP=1;PV=1.9314431981306164E-74;EFF=synonymous_variant(LOW|SILENT|ggT/ggG|p.Gly106Gly/c.318T>G|473|Baiap2l1|protein_coding|CODING|ENSRNOT00000060843|6|1)	AC:DP	38:66
12	14458292	.	C	T	.	PASS	DP=39;AF=0.436;NP=1;PV=2.220446049250313E-16;EFF=synonymous_variant(LOW|SILENT|gcG/gcA|p.Ala49Ala/c.147G>A|197|Bhlha15|protein_coding|CODING|ENSRNOT00000037251|2|1),downstream_gene_variant(MODIFIER||4106||1166|Tecpr1|protein_coding|CODING|ENSRNOT00000001347||1),downstream_gene_variant(MODIFIER||3239||1531|Lmtk2|protein_coding|CODING|ENSRNOT00000046381||1)	AC:DP	17:39
12	14690529	.	T	C	.	PASS	DP=51;AF=0.510;NP=1;PV=9.041352306154976E-50;EFF=synonymous_variant(LOW|SILENT|ggT/ggC|p.Gly189Gly/c.567T>C|282|Ccz1|protein_coding|CODING|ENSRNOT00000001365|7|1)	AC:DP	26:51
12	14791474	.	C	T	.	PASS	DP=51;AF=0.216;NP=1;PV=2.220446049250313E-16;EFF=synonymous_variant(LOW|SILENT|Ctg/Ttg|p.Leu281Leu/c.841C>T|320|Aimp2|protein_coding|CODING|ENSRNOT00000001379|4|1),downstream_gene_variant(MODIFIER||904||620|Eif2ak1|protein_coding|CODING|ENSRNOT00000001392||1)	AC:DP	11:51
12	14912404	.	A	G	.	PASS	DP=50;AF=0.460;NP=1;PV=1.1102230246251565E-16;EFF=synonymous_variant(LOW|SILENT|ggA/ggG|p.Gly348Gly/c.1044A>G|1325|Usp42|protein_coding|CODING|ENSRNOT00000001404|9|1)	AC:DP	23:50
12	15157302	.	T	G	.	PASS	DP=43;AF=0.395;NP=1;PV=0.0;EFF=synonymous_variant(LOW|SILENT|gcA/gcC|p.Ala620Ala/c.1860A>C|669|DAGLB|protein_coding|CODING|ENSRNOT00000067332|18|1),synonymous_variant(LOW|SILENT|gcA/gcC|p.Ala619Ala/c.1857A>C|668|DAGLB|protein_coding|CODING|ENSRNOT00000001437|19|1),downstream_gene_variant(MODIFIER||3561||192|Rac1|protein_coding|CODING|ENSRNOT00000001417||1)	AC:DP	17:43
12	15262142	.	A	G	.	PASS	DP=35;AF=0.629;NP=1;PV=1.2558093218964617E-45;EFF=synonymous_variant(LOW|SILENT|gcT/gcC|p.Ala988Ala/c.2964T>C|1024|Grid2ip|protein_coding|CODING|ENSRNOT00000044378|20|1)	AC:DP	22:35
12	15403026	.	C	T	.	PASS	DP=64;AF=0.625;NP=1;PV=1.1517420038993062E-80;EFF=synonymous_variant(LOW|SILENT|gtC/gtT|p.Val330Val/c.990C>T|1015|Zfp316|protein_coding|CODING|ENSRNOT00000052327|5|1)	AC:DP	40:64
12	15666176	.	G	A	.	PASS	DP=41;AF=0.415;NP=1;PV=1.1102230246251565E-16;EFF=synonymous_variant(LOW|SILENT|gtG/gtA|p.Val826Val/c.2478G>A|910|Rnf216|protein_coding|CODING|ENSRNOT00000001458|17|1)	AC:DP	17:41
12	15875280	.	A	G	.	PASS	DP=35;AF=0.571;NP=1;PV=1.7153972379393157E-39;EFF=synonymous_variant(LOW|SILENT|acA/acG|p.Thr67Thr/c.201A>G|2840|Tnrc18|protein_coding|CODING|ENSRNOT00000038203|4|1)	AC:DP	20:35
12	16004655	.	C	T	.	PASS	DP=51;AF=0.667;NP=1;PV=8.486946912501223E-70;EFF=synonymous_variant(LOW|SILENT|ctG/ctA|p.Leu190Leu/c.570G>A|445|Wipi2|protein_coding|CODING|ENSRNOT00000001476|6|1)	AC:DP	34:51
12	16162846	.	C	A	.	PASS	DP=55;AF=0.600;NP=1;PV=4.593296868863952E-66;EFF=synonymous_variant(LOW|SILENT|cgC/cgA|p.Arg389Arg/c.1167C>A|1071|Radil|protein_coding|CODING|ENSRNOT00000033998|4|1)	AC:DP	33:55
12	16473857	.	A	C	.	PASS	DP=34;AF=0.559;NP=1;PV=2.01345765753081E-37;EFF=synonymous_variant(LOW|SILENT|gcT/gcG|p.Ala1622Ala/c.4866T>G|1637|ENSRNOG00000001103|protein_coding|CODING|ENSRNOT00000031149|38|1|WARNING_TRANSCRIPT_NO_START_CODON)	AC:DP	19:34
12	16598436	.	T	G	.	PASS	DP=54;AF=0.611;NP=1;PV=1.0493591124922506E-66;EFF=synonymous_variant(LOW|SILENT|acA/acC|p.Thr697Thr/c.2091A>C|1637|ENSRNOG00000001103|protein_coding|CODING|ENSRNOT00000031149|16|1|WARNING_TRANSCRIPT_NO_START_CODON)	AC:DP	33:54
12	16725763	.	T	C	.	PASS	DP=46;AF=0.348;NP=1;PV=0.0;EFF=synonymous_variant(LOW|SILENT|tcA/tcG|p.Ser60Ser/c.180A>G|1637|ENSRNOG00000001103|protein_coding|CODING|ENSRNOT00000031149|2|1|WARNING_TRANSCRIPT_NO_START_CODON)	AC:DP	16:46
12	17115711	.	G	A	.	PASS	DP=87;AF=0.391;NP=1;PV=0.0;EFF=synonymous_variant(LOW|SILENT|ctC/ctT|p.Leu53Leu/c.159C>T|167|ENSRNOG00000039488|protein_coding|CODING|ENSRNOT00000060520|2|1|WARNING_TRANSCRIPT_NO_START_CODON)	AC:DP	34:87
12	17802092	.	C	T	.	PASS	DP=53;AF=0.208;NP=1;PV=2.220446049250313E-16;EFF=synonymous_variant(LOW|SILENT|Ctg/Ttg|p.Leu46Leu/c.136C>T|1157|Card11|protein_coding|CODING|ENSRNOT00000051382|1|1|WARNING_TRANSCRIPT_NO_START_CODON),synonymous_variant(LOW|SILENT|Ctg/Ttg|p.Leu46Leu/c.136C>T|1150|Card11|protein_coding|CODING|ENSRNOT00000065894|1|1|WARNING_TRANSCRIPT_NO_START_CODON)	AC:DP	11:53
12	17968497	.	G	A	.	PASS	DP=59;AF=0.508;NP=1;PV=1.7984598662339557E-55;EFF=synonymous_variant(LOW|SILENT|ccG/ccA|p.Pro319Pro/c.957G>A|379|Gna12|protein_coding|CODING|ENSRNOT00000001654|4|1)	AC:DP	30:59
12	18080157	.	C	T	.	PASS	DP=30;AF=0.333;NP=1;PV=0.0;EFF=synonymous_variant(LOW|SILENT|Ctg/Ttg|p.Leu23Leu/c.67C>T|524|Ttyh3|protein_coding|CODING|ENSRNOT00000038773|1|1)	AC:DP	10:30
12	18248993	.	C	T	.	PASS	DP=45;AF=0.378;NP=1;PV=2.220446049250313E-16;EFF=synonymous_variant(LOW|SILENT|gtG/gtA|p.Val440Val/c.1320G>A|515|ENSRNOG00000024218|protein_coding|CODING|ENSRNOT00000060463|12|1)	AC:DP	17:45
12	18363525	.	C	T	.	PASS	DP=63;AF=0.286;NP=1;PV=4.7411123558524495E-29;EFF=synonymous_variant(LOW|SILENT|tcC/tcT|p.Ser100Ser/c.300C>T|463|Snx8|protein_coding|CODING|ENSRNOT00000001696|3|1)	AC:DP	18:63
12	18580855	.	C	T	.	PASS	DP=43;AF=0.372;NP=1;PV=0.0;EFF=synonymous_variant(LOW|SILENT|gcC/gcT|p.Ala413Ala/c.1239C>T|717|Mad1l1|protein_coding|CODING|ENSRNOT00000001709|12|1)	AC:DP	16:43
12	18711088	.	G	T	.	PASS	DP=82;AF=0.293;NP=1;PV=1.1102230246251565E-16;EFF=synonymous_variant(LOW|SILENT|gtG/gtT|p.Val685Val/c.2055G>T|717|Mad1l1|protein_coding|CODING|ENSRNOT00000001709|18|1)	AC:DP	24:82
12	18910967	.	G	A	.	PASS	DP=75;AF=0.213;NP=1;PV=1.1102230246251565E-16;EFF=synonymous_variant(LOW|SILENT|gtG/gtA|p.Val331Val/c.993G>A|425|Tmem184a|protein_coding|CODING|ENSRNOT00000001718|7|1),downstream_gene_variant(MODIFIER||3830||156|Mafk|protein_coding|CODING|ENSRNOT00000001720||1)	AC:DP	16:75
12	19173750	.	C	G	.	PASS	DP=30;AF=0.600;NP=1;PV=1.577816354388713E-36;EFF=synonymous_variant(LOW|SILENT|ccG/ccC|p.Pro80Pro/c.240G>C|530|Uncx|protein_coding|CODING|ENSRNOT00000001730|1|1)	AC:DP	18:30
12	19297450	.	C	T	.	PASS	DP=59;AF=0.475;NP=1;PV=5.33935094383662E-52;EFF=synonymous_variant(LOW|SILENT|acG/acA|p.Thr194Thr/c.582G>A|375|Gper1|protein_coding|CODING|ENSRNOT00000001732|1|1),intron_variant(MODIFIER|||c.129+28309C>T|193|3110082I17Rik|protein_coding|CODING|ENSRNOT00000001734|2|1)	AC:DP	28:59
12	19448268	.	C	A	.	PASS	DP=49;AF=0.612;NP=1;PV=2.0476499002441132E-61;EFF=synonymous_variant(LOW|SILENT|cgC/cgA|p.Arg206Arg/c.618C>A|374|Adap1|protein_coding|CODING|ENSRNOT00000001736|6|1)	AC:DP	30:49
12	19570617	.	C	A	.	PASS	DP=53;AF=0.623;NP=1;PV=1.398481598475164E-66;EFF=synonymous_variant(LOW|SILENT|gcG/gcT|p.Ala116Ala/c.348G>T|851|Heatr2|protein_coding|CODING|ENSRNOT00000035545|1|1)	AC:DP	33:53
12	19707352	.	G	A	.	PASS	DP=58;AF=0.466;NP=1;PV=2.220446049250313E-16;EFF=synonymous_variant(LOW|SILENT|cgG/cgA|p.Arg311Arg/c.933G>A|359|Prkar1b|protein_coding|CODING|ENSRNOT00000031896|10|1)	AC:DP	27:58
12	19852970	.	A	G	.	PASS	DP=50;AF=0.340;NP=1;PV=0.0;EFF=synonymous_variant(LOW|SILENT|ccT/ccC|p.Pro180Pro/c.540T>C|391|ENSRNOG00000032693|protein_coding|CODING|ENSRNOT00000042421|4|1)	AC:DP	17:50
12	20677853	.	A	G	.	PASS	DP=30;AF=0.667;NP=1;PV=3.406733540759456E-42;EFF=synonymous_variant(LOW|SILENT|acA/acG|p.Thr66Thr/c.198A>G|478|Cyp3a62|protein_coding|CODING|ENSRNOT00000001863|3|1|WARNING_TRANSCRIPT_NO_START_CODON)	AC:DP	20:30
12	20930979	.	G	C	.	PASS	DP=49;AF=0.327;NP=1;PV=0.0;EFF=synonymous_variant(LOW|SILENT|ccG/ccC|p.Pro60Pro/c.180G>C|281|Spry3|protein_coding|CODING|ENSRNOT00000049851|1|1),intron_variant(MODIFIER|||c.-10+44397G>C|220|Vamp7|protein_coding|CODING|ENSRNOT00000011065|1|1)	AC:DP	16:49
12	21085499	.	C	T	.	PASS	DP=37;AF=0.324;NP=1;PV=2.220446049250313E-16;EFF=synonymous_variant(LOW|SILENT|ctC/ctT|p.Leu164Leu/c.492C>T|220|Vamp7|protein_coding|CODING|ENSRNOT00000011065|6|1)	AC:DP	12:37
12	21218180	.	T	C	.	PASS	DP=142;AF=0.352;NP=1;PV=0.0;EFF=synonymous_variant(LOW|SILENT|ggA/ggG|p.Gly65Gly/c.195A>G|132|ENSRNOG00000039249|protein_coding|CODING|ENSRNOT00000045401|1|1|WARNING_TRANSCRIPT_NO_START_CODON)	AC:DP	50:142
12	24194777	.	A	T	.	PASS	DP=50;AF=0.220;NP=1;PV=2.220446049250313E-16;EFF=synonymous_variant(LOW|SILENT|ggT/ggA|p.Gly761Gly/c.2283T>A|798|Tfr2|protein_coding|CODING|ENSRNOT00000001905|20|1)	AC:DP	11:50
12	24408866	.	G	A	.	PASS	DP=49;AF=0.347;NP=1;PV=2.0027451112830385E-29;EFF=synonymous_variant(LOW|SILENT|ccC/ccT|p.Pro986Pro/c.2958C>T|996|Ephb4|protein_coding|CODING|ENSRNOT00000072208|17|1)	AC:DP	17:49
12	24594699	.	C	T	.	PASS	DP=42;AF=0.476;NP=1;PV=0.0;EFF=synonymous_variant(LOW|SILENT|ctC/ctT|p.Leu357Leu/c.1071C>T|441|Muc3|protein_coding|CODING|ENSRNOT00000073298|9|1|WARNING_TRANSCRIPT_NO_START_CODON)	AC:DP	20:42
12	24721765	.	C	T	.	PASS	DP=41;AF=0.341;NP=1;PV=1.1102230246251565E-16;EFF=synonymous_variant(LOW|SILENT|cgG/cgA|p.Arg176Arg/c.528G>A|326|ENSRNOG00000029211|protein_coding|CODING|ENSRNOT00000050456|4|1)	AC:DP	14:41
12	24844216	.	A	T	.	PASS	DP=47;AF=0.681;NP=1;PV=1.4470581409257465E-67;EFF=synonymous_variant(LOW|SILENT|ccA/ccT|p.Pro26Pro/c.78A>T|440|Col26a1|protein_coding|CODING|ENSRNOT00000059530|1|1)	AC:DP	32:47
12	24971095	.	C	T	.	PASS	DP=38;AF=0.263;NP=1;PV=1.1102230246251565E-16;EFF=synonymous_variant(LOW|SILENT|ggC/ggT|p.Gly229Gly/c.687C>T|440|Col26a1|protein_coding|CODING|ENSRNOT00000059530|13|1)	AC:DP	10:38
12	25407866	.	C	T	.	PASS	DP=50;AF=0.220;NP=1;PV=1.1102230246251565E-16;EFF=synonymous_variant(LOW|SILENT|tcC/tcT|p.Ser660Ser/c.1980C>T|1504|Cux1|protein_coding|CODING|ENSRNOT00000059486|16|1),synonymous_variant(LOW|SILENT|tcC/tcT|p.Ser662Ser/c.1986C>T|1506|Cux1|protein_coding|CODING|ENSRNOT00000001928|16|1|WARNING_TRANSCRIPT_NO_START_CODON),intron_variant(MODIFIER|||c.1222+4374C>T|667|Cux1|protein_coding|CODING|ENSRNOT00000044841|14|1|WARNING_TRANSCRIPT_NO_START_CODON),intron_variant(MODIFIER|||c.1507+4374C>T|762|Cux1|protein_coding|CODING|ENSRNOT00000075031|14|1)	AC:DP	11:50
12	25554077	.	T	G	.	PASS	DP=47;AF=0.362;NP=1;PV=0.0;EFF=synonymous_variant(LOW|SILENT|ccT/ccG|p.Pro80Pro/c.240T>G|313|Orai2|protein_coding|CODING|ENSRNOT00000001938|2|1)	AC:DP	17:47
12	25759056	.	T	C	.	PASS	DP=50;AF=0.640;NP=1;PV=2.245869813105012E-63;EFF=synonymous_variant(LOW|SILENT|ggT/ggC|p.Gly366Gly/c.1098T>C|586|Srcrb4d|protein_coding|CODING|ENSRNOT00000001953|8|1)	AC:DP	32:50
12	25875717	.	G	C	.	PASS	DP=50;AF=0.540;NP=1;PV=1.5364949449434947E-52;EFF=synonymous_variant(LOW|SILENT|ccC/ccG|p.Pro125Pro/c.375C>G|648|Srrm3|protein_coding|CODING|ENSRNOT00000001957|3|1)	AC:DP	27:50
12	25995215	.	C	T	.	PASS	DP=53;AF=0.226;NP=1;PV=3.3306690738754696E-16;EFF=synonymous_variant(LOW|SILENT|ctC/ctT|p.Leu315Leu/c.945C>T|343|Tmem120a|protein_coding|CODING|ENSRNOT00000001960|12|1),downstream_gene_variant(MODIFIER||448||678|Por|protein_coding|CODING|ENSRNOT00000001961||1)	AC:DP	12:53
12	26095607	.	T	C	.	PASS	DP=72;AF=0.486;NP=1;PV=1.1102230246251565E-16;EFF=synonymous_variant(LOW|SILENT|gtA/gtG|p.Val138Val/c.414A>G|361|Rhbdd2|protein_coding|CODING|ENSRNOT00000001962|2|1)	AC:DP	35:72
12	26282918	.	T	A	.	PASS	DP=61;AF=0.492;NP=1;PV=0.0;EFF=synonymous_variant(LOW|SILENT|ctT/ctA|p.Leu279Leu/c.837T>A|1030|Hip1|protein_coding|CODING|ENSRNOT00000030497|10|1)	AC:DP	30:61
12	26572816	.	C	T	.	PASS	DP=31;AF=0.710;NP=1;PV=1.5378577369867008E-47;EFF=synonymous_variant(LOW|SILENT|ctG/ctA|p.Leu82Leu/c.246G>A|442|Tbl2|protein_coding|CODING|ENSRNOT00000075138|2|1)	AC:DP	22:31
12	26807349	.	C	T	.	PASS	DP=50;AF=0.500;NP=1;PV=1.1102230246251565E-16;EFF=synonymous_variant(LOW|SILENT|acC/acT|p.Thr107Thr/c.321C>T|264|Wbscr28|protein_coding|CODING|ENSRNOT00000033499|2|1)	AC:DP	25:50
12	26996432	.	A	C	.	PASS	DP=31;AF=0.484;NP=1;PV=1.1102230246251565E-16;EFF=synonymous_variant(LOW|SILENT|ggA/ggC|p.Gly151Gly/c.453A>C|825|Eln|protein_coding|CODING|ENSRNOT00000001995|8|1),synonymous_variant(LOW|SILENT|ggA/ggC|p.Gly151Gly/c.453A>C|855|Eln|protein_coding|CODING|ENSRNOT00000040069|8|1),synonymous_variant(LOW|SILENT|ggA/ggC|p.Gly151Gly/c.453A>C|875|Eln|protein_coding|CODING|ENSRNOT00000032780|8|1)	AC:DP	15:31
12	27125639	.	C	T	.	PASS	DP=50;AF=0.540;NP=1;PV=8.062223057996542E-53;EFF=synonymous_variant(LOW|SILENT|tcC/tcT|p.Ser166Ser/c.498C>T|204|Lat2|protein_coding|CODING|ENSRNOT00000034629|10|1)	AC:DP	27:50
12	27229972	.	A	G	.	PASS	DP=27;AF=0.259;NP=1;PV=5.986544593383769E-12;EFF=synonymous_variant(LOW|SILENT|ggA/ggG|p.Gly864Gly/c.2592A>G|1047|Clip2|protein_coding|CODING|ENSRNOT00000033200|13|1)	AC:DP	7:27
12	27439813	.	G	A	.	PASS	DP=65;AF=0.246;NP=1;PV=2.220446049250313E-16;EFF=synonymous_variant(LOW|SILENT|gcG/gcA|p.Ala8Ala/c.24G>A|979|Gtf2i|protein_coding|CODING|ENSRNOT00000002020|2|1),synonymous_variant(LOW|SILENT|gcG/gcA|p.Ala8Ala/c.24G>A|913|Gtf2i|protein_coding|CODING|ENSRNOT00000040356|2|1)	AC:DP	16:65
12	27569802	.	C	T	.	PASS	DP=33;AF=0.455;NP=1;PV=1.1102230246251565E-16;EFF=synonymous_variant(LOW|SILENT|ggC/ggT|p.Gly49Gly/c.147C>T|461|Wbscr16|protein_coding|CODING|ENSRNOT00000002032|1|1)	AC:DP	15:33
12	30173102	.	G	A	.	PASS	DP=42;AF=0.500;NP=1;PV=1.1102230246251565E-16;EFF=synonymous_variant(LOW|SILENT|gcG/gcA|p.Ala25Ala/c.75G>A|1022|Auts2|protein_coding|CODING|ENSRNOT00000001182|1|1)	AC:DP	21:42
12	30745954	.	C	T	.	PASS	DP=47;AF=0.362;NP=1;PV=0.0;EFF=synonymous_variant(LOW|SILENT|Ctg/Ttg|p.Leu126Leu/c.376C>T|344|Wbscr17|protein_coding|CODING|ENSRNOT00000028939|3|1|WARNING_TRANSCRIPT_NO_START_CODON)	AC:DP	17:47
12	30863953	.	G	A	.	PASS	DP=49;AF=0.347;NP=1;PV=0.0;EFF=synonymous_variant(LOW|SILENT|tcG/tcA|p.Ser252Ser/c.756G>A|344|Wbscr17|protein_coding|CODING|ENSRNOT00000028939|5|1|WARNING_TRANSCRIPT_NO_START_CODON)	AC:DP	17:49
12	31188215	.	A	G	.	PASS	DP=22;AF=0.591;NP=1;PV=6.581823846173952E-27;EFF=synonymous_variant(LOW|SILENT|ccA/ccG|p.Pro2Pro/c.6A>G|174|ENSRNOG00000046870|protein_coding|CODING|ENSRNOT00000073145|1|1|WARNING_TRANSCRIPT_NO_START_CODON)	AC:DP	13:22
12	31817662	.	T	C	.	PASS	DP=65;AF=0.508;NP=1;PV=2.891320511029235E-62;EFF=synonymous_variant(LOW|SILENT|acA/acG|p.Thr390Thr/c.1170A>G|724|Tyw1|protein_coding|CODING|ENSRNOT00000038092|10|1)	AC:DP	33:65
12	31962312	.	G	C	.	PASS	DP=47;AF=0.532;NP=1;PV=7.520660192777413E-49;EFF=synonymous_variant(LOW|SILENT|cgC/cgG|p.Arg279Arg/c.837C>G|289|Kctd7|protein_coding|CODING|ENSRNOT00000001198|4|1)	AC:DP	25:47
12	32062772	.	A	G	.	PASS	DP=57;AF=0.281;NP=1;PV=1.1102230246251565E-16;EFF=synonymous_variant(LOW|SILENT|ccT/ccC|p.Pro124Pro/c.372T>C|147|Crcp|protein_coding|CODING|ENSRNOT00000001202|6|1|WARNING_TRANSCRIPT_NO_START_CODON)	AC:DP	16:57
12	32253806	.	C	T	.	PASS	DP=48;AF=0.646;NP=1;PV=3.3131848724062057E-63;EFF=synonymous_variant(LOW|SILENT|ccG/ccA|p.Pro637Pro/c.1911G>A|757|Zbed5|protein_coding|CODING|ENSRNOT00000001220|4|1),upstream_gene_variant(MODIFIER||4928||103|Nupr1l|protein_coding|CODING|ENSRNOT00000001218||1)	AC:DP	31:48
12	32406052	.	A	G	.	PASS	DP=37;AF=0.676;NP=1;PV=1.9589943626347073E-52;EFF=synonymous_variant(LOW|SILENT|cgA/cgG|p.Arg302Arg/c.906A>G|388|Phkg1|protein_coding|CODING|ENSRNOT00000001222|9|1),downstream_gene_variant(MODIFIER||1402||307|Sumf2|protein_coding|CODING|ENSRNOT00000001224||1)	AC:DP	25:37
12	32676836	.	T	C	.	PASS	DP=59;AF=0.186;NP=1;PV=4.440892098500626E-16;EFF=synonymous_variant(LOW|SILENT|cgA/cgG|p.Arg898Arg/c.2694A>G|945|SFSWAP|protein_coding|CODING|ENSRNOT00000001235|16|1)	AC:DP	11:59
12	33143503	.	G	A	.	PASS	DP=53;AF=0.660;NP=1;PV=2.3091384267141394E-72;EFF=synonymous_variant(LOW|SILENT|ccC/ccT|p.Pro337Pro/c.1011C>T|903|Gpr133|protein_coding|CODING|ENSRNOT00000058586|9|1),synonymous_variant(LOW|SILENT|ccC/ccT|p.Pro305Pro/c.915C>T|871|Gpr133|protein_coding|CODING|ENSRNOT00000073105|8|1)	AC:DP	35:53
12	33457772	.	T	C	.	PASS	DP=43;AF=0.558;NP=1;PV=3.6181542799844834E-47;EFF=synonymous_variant(LOW|SILENT|gcT/gcC|p.Ala5Ala/c.15T>C|1076|Rimbp2|protein_coding|CODING|ENSRNOT00000067867|4|1),synonymous_variant(LOW|SILENT|gcT/gcC|p.Ala5Ala/c.15T>C|1052|Rimbp2|protein_coding|CODING|ENSRNOT00000033379|4|1)	AC:DP	24:43
12	34605713	.	C	T	.	PASS	DP=65;AF=0.200;NP=1;PV=1.1102230246251565E-16;EFF=synonymous_variant(LOW|SILENT|ctG/ctA|p.Leu183Leu/c.549G>A|346|Glt1d1|protein_coding|CODING|ENSRNOT00000064526|7|1)	AC:DP	13:65
12	35148116	.	C	A	.	PASS	DP=46;AF=0.565;NP=1;PV=4.55726559869197E-52;EFF=synonymous_variant(LOW|SILENT|ctG/ctT|p.Leu120Leu/c.360G>T|233|ENSRNOG00000032971|protein_coding|CODING|ENSRNOT00000044750|3|1|WARNING_TRANSCRIPT_NO_START_CODON)	AC:DP	26:46
12	37854225	.	A	G	.	PASS	DP=54;AF=0.389;NP=1;PV=0.0;EFF=synonymous_variant(LOW|SILENT|acT/acC|p.Thr129Thr/c.387T>C|222|ENSRNOG00000050166|protein_coding|CODING|ENSRNOT00000071104|2|1|WARNING_TRANSCRIPT_NO_START_CODON)	AC:DP	21:54
12	38141636	.	T	C	.	PASS	DP=47;AF=0.404;NP=1;PV=0.0;EFF=synonymous_variant(LOW|SILENT|ggA/ggG|p.Gly389Gly/c.1167A>G|413|Tmem132b|protein_coding|CODING|ENSRNOT00000058492|4|1)	AC:DP	19:47
12	38270648	.	G	A	.	PASS	DP=44;AF=0.386;NP=1;PV=0.0;EFF=synonymous_variant(LOW|SILENT|ctC/ctT|p.Leu218Leu/c.654C>T|413|Tmem132b|protein_coding|CODING|ENSRNOT00000058492|1|1)	AC:DP	17:44
12	38382697	.	A	G	.	PASS	DP=60;AF=0.633;NP=1;PV=3.014685444419228E-76;EFF=synonymous_variant(LOW|SILENT|ccT/ccC|p.Pro657Pro/c.1971T>C|672|Aacs|protein_coding|CODING|ENSRNOT00000001292|18|1)	AC:DP	38:60
12	38488208	.	A	G	.	PASS	DP=56;AF=0.732;NP=1;PV=2.271063717172846E-87;EFF=synonymous_variant(LOW|SILENT|ggA/ggG|p.Gly856Gly/c.2568A>G|1150|Dhx37|protein_coding|CODING|ENSRNOT00000030823|20|1)	AC:DP	41:56
12	38611498	.	C	T	.	PASS	DP=38;AF=0.342;NP=1;PV=6.190259542470208E-23;EFF=synonymous_variant(LOW|SILENT|gtC/gtT|p.Val78Val/c.234C>T|506|Scarb1|protein_coding|CODING|ENSRNOT00000001299|2|1),synonymous_variant(LOW|SILENT|gtC/gtT|p.Val78Val/c.234C>T|508|Scarb1|protein_coding|CODING|ENSRNOT00000001301|2|1),synonymous_variant(LOW|SILENT|gtC/gtT|p.Val78Val/c.234C>T|509|Scarb1|protein_coding|CODING|ENSRNOT00000064276|2|1)	AC:DP	13:38
12	38807040	.	C	T	.	PASS	DP=53;AF=0.717;NP=1;PV=7.267689006951288E-80;EFF=synonymous_variant(LOW|SILENT|ccC/ccT|p.Pro55Pro/c.165C>T|2472|Ncor2|protein_coding|CODING|ENSRNOT00000001334|3|1)	AC:DP	38:53
12	38915847	.	G	A	.	PASS	DP=64;AF=0.203;NP=1;PV=0.0;EFF=synonymous_variant(LOW|SILENT|ccC/ccT|p.Pro201Pro/c.603C>T|204|Fam101a|protein_coding|CODING|ENSRNOT00000001337|3|1)	AC:DP	13:64
12	39110362	.	C	T	.	PASS	DP=61;AF=0.607;NP=1;PV=2.3171958066885098E-74;EFF=synonymous_variant(LOW|SILENT|Ctg/Ttg|p.Leu114Leu/c.340C>T|314|Ccdc92|protein_coding|CODING|ENSRNOT00000032739|4|1)	AC:DP	37:61
12	39253238	.	G	A	.	PASS	DP=49;AF=0.735;NP=1;PV=2.1696439386805103E-77;EFF=synonymous_variant(LOW|SILENT|gcC/gcT|p.Ala256Ala/c.768C>T|856|Atp6v0a2|protein_coding|CODING|ENSRNOT00000049316|8|1),synonymous_variant(LOW|SILENT|gcC/gcT|p.Ala605Ala/c.1815C>T|1258|Atp6v0a2|protein_coding|CODING|ENSRNOT00000001349|15|1)	AC:DP	36:49
12	39378091	.	C	G	.	PASS	DP=38;AF=0.368;NP=1;PV=3.4266516888057244E-25;EFF=synonymous_variant(LOW|SILENT|acC/acG|p.Thr213Thr/c.639C>G|406|Rilpl1|protein_coding|CODING|ENSRNOT00000001401|4|1)	AC:DP	14:38
12	39769381	.	A	G	.	PASS	DP=58;AF=0.621;NP=1;PV=9.834983985593818E-73;EFF=synonymous_variant(LOW|SILENT|gcA/gcG|p.Ala778Ala/c.2334A>G|1257|Pitpnm2|protein_coding|CODING|ENSRNOT00000048528|14|1|WARNING_TRANSCRIPT_NO_START_CODON)	AC:DP	36:58
12	39892669	.	A	G	.	PASS	DP=50;AF=0.300;NP=1;PV=1.1102230246251565E-16;EFF=synonymous_variant(LOW|SILENT|tcA/tcG|p.Ser261Ser/c.783A>G|285|Vps37b|protein_coding|CODING|ENSRNOT00000001445|4|1),downstream_gene_variant(MODIFIER||2847||1069|Hip1r|protein_coding|CODING|ENSRNOT00000034264||1)	AC:DP	15:50
12	40140479	.	T	C	.	PASS	DP=30;AF=0.200;NP=1;PV=1.2039094166027553E-9;EFF=synonymous_variant(LOW|SILENT|cgA/cgG|p.Arg117Arg/c.351A>G|2050|Kntc1|protein_coding|CODING|ENSRNOT00000063990|4|1)	AC:DP	6:30
12	40270585	.	G	A	.	PASS	DP=51;AF=0.510;NP=1;PV=6.276721002527761E-50;EFF=synonymous_variant(LOW|SILENT|ctG/ctA|p.Leu412Leu/c.1236G>A|1318|Clip1|protein_coding|CODING|ENSRNOT00000001685|7|1)	AC:DP	26:51
12	40385882	.	G	A	.	PASS	DP=60;AF=0.333;NP=1;PV=1.1102230246251565E-16;EFF=synonymous_variant(LOW|SILENT|Ctg/Ttg|p.Leu223Leu/c.667C>T|349|B3gnt4|protein_coding|CODING|ENSRNOT00000011286|1|1),downstream_gene_variant(MODIFIER||3069||681|Lrrc43|protein_coding|CODING|ENSRNOT00000011240||1),downstream_gene_variant(MODIFIER||652||237|Diablo|protein_coding|CODING|ENSRNOT00000047861||1)	AC:DP	20:60
12	40509715	.	G	A	.	PASS	DP=47;AF=0.426;NP=1;PV=2.220446049250313E-16;EFF=synonymous_variant(LOW|SILENT|acC/acT|p.Thr115Thr/c.345C>T|916|Mlxip|protein_coding|CODING|ENSRNOT00000001690|1|1),synonymous_variant(LOW|SILENT|acC/acT|p.Thr115Thr/c.345C>T|604|Mlxip|protein_coding|CODING|ENSRNOT00000064826|1|1)	AC:DP	20:47
12	40619231	.	C	T	.	PASS	DP=45;AF=0.644;NP=1;PV=7.497182803107145E-59;EFF=synonymous_variant(LOW|SILENT|ccG/ccA|p.Pro108Pro/c.324G>A|318|Wdr66|protein_coding|CODING|ENSRNOT00000064157|3|1|WARNING_TRANSCRIPT_NO_START_CODON),downstream_gene_variant(MODIFIER||4453||494|Wdr66|protein_coding|CODING|ENSRNOT00000038727||1|WARNING_TRANSCRIPT_NO_START_CODON)	AC:DP	29:45
12	40752995	.	G	A	.	PASS	DP=33;AF=0.727;NP=1;PV=3.526395684822047E-51;EFF=synonymous_variant(LOW|SILENT|acC/acT|p.Thr1073Thr/c.3219C>T|1853|Setd1b|protein_coding|CODING|ENSRNOT00000047609|19|1|WARNING_TRANSCRIPT_NO_START_CODON),synonymous_variant(LOW|SILENT|acC/acT|p.Thr1114Thr/c.3342C>T|1894|Setd1b|protein_coding|CODING|ENSRNOT00000001807|20|1|WARNING_TRANSCRIPT_NO_START_CODON)	AC:DP	24:33
12	40987698	.	T	C	.	PASS	DP=31;AF=0.645;NP=1;PV=2.344438803442056E-41;EFF=synonymous_variant(LOW|SILENT|ggT/ggC|p.Gly371Gly/c.1113T>C|1306|KDM2B|protein_coding|CODING|ENSRNOT00000044071|13|1)	AC:DP	20:31
12	41102455	.	C	T	.	PASS	DP=59;AF=0.305;NP=1;PV=0.0;EFF=synonymous_variant(LOW|SILENT|ccC/ccT|p.Pro20Pro/c.60C>T|727|Anapc5|protein_coding|CODING|ENSRNOT00000001794|1|1)	AC:DP	18:59
12	41208679	.	C	T	.	PASS	DP=55;AF=0.255;NP=1;PV=2.220446049250313E-16;EFF=synonymous_variant(LOW|SILENT|gcG/gcA|p.Ala87Ala/c.261G>A|388|P2rx4|protein_coding|CODING|ENSRNOT00000001752|2|1)	AC:DP	14:55
12	41321351	.	G	A	.	PASS	DP=38;AF=0.289;NP=1;PV=1.1102230246251565E-16;EFF=synonymous_variant(LOW|SILENT|gcG/gcA|p.Ala236Ala/c.708G>A|676|Ift81|protein_coding|CODING|ENSRNOT00000066952|8|1)	AC:DP	11:38
12	41475612	.	G	T	.	PASS	DP=49;AF=0.592;NP=1;PV=3.2048171324280784E-57;EFF=synonymous_variant(LOW|SILENT|ggG/ggT|p.Gly656Gly/c.1968G>T|999|ATP2A2|protein_coding|CODING|ENSRNOT00000001738|14|1),synonymous_variant(LOW|SILENT|ggG/ggT|p.Gly656Gly/c.1968G>T|1045|ATP2A2|protein_coding|CODING|ENSRNOT00000024347|14|1)	AC:DP	29:49
12	41595483	.	T	C	.	PASS	DP=42;AF=0.381;NP=1;PV=1.1102230246251565E-16;EFF=synonymous_variant(LOW|SILENT|gcT/gcC|p.Ala156Ala/c.468T>C|398|Rad9b|protein_coding|CODING|ENSRNOT00000048454|6|1)	AC:DP	16:42
12	41697412	.	G	A	.	PASS	DP=73;AF=0.315;NP=1;PV=0.0;EFF=synonymous_variant(LOW|SILENT|acG/acA|p.Thr412Thr/c.1236G>A|593|Tctn1|protein_coding|CODING|ENSRNOT00000030604|12|1)	AC:DP	23:73
12	41820725	.	G	A	.	PASS	DP=47;AF=0.723;NP=1;PV=2.1284995456606305E-71;EFF=synonymous_variant(LOW|SILENT|cgG/cgA|p.Arg308Arg/c.924G>A|514|Ccdc63|protein_coding|CODING|ENSRNOT00000046604|7|1),upstream_gene_variant(MODIFIER||876|||5S_rRNA|rRNA|NON_CODING|ENSRNOT00000062405||1),intron_variant(MODIFIER|||c.169+13154C>T|60|Myl2|protein_coding|CODING|ENSRNOT00000050368|3|1)	AC:DP	34:47
12	42070539	.	C	G	.	PASS	DP=48;AF=0.375;NP=1;PV=0.0;EFF=synonymous_variant(LOW|SILENT|ctC/ctG|p.Leu162Leu/c.486C>G|1388|Cux2|protein_coding|CODING|ENSRNOT00000001697|6|1|WARNING_TRANSCRIPT_NO_START_CODON)	AC:DP	18:48
12	42260177	.	C	T	.	PASS	DP=56;AF=0.286;NP=1;PV=0.0;EFF=synonymous_variant(LOW|SILENT|acG/acA|p.Thr381Thr/c.1143G>A|405|Brap|protein_coding|CODING|ENSRNOT00000072481|9|1)	AC:DP	16:56
12	42430578	.	T	C	.	PASS	DP=33;AF=0.394;NP=1;PV=0.0;EFF=synonymous_variant(LOW|SILENT|ctA/ctG|p.Leu170Leu/c.510A>G|348|Tmem116|protein_coding|CODING|ENSRNOT00000067503|8|1)	AC:DP	13:33
12	42627060	.	C	T	.	PASS	DP=47;AF=0.404;NP=1;PV=0.0;EFF=synonymous_variant(LOW|SILENT|tcG/tcA|p.Ser1680Ser/c.5040G>A|4074|RGD1309762|protein_coding|CODING|ENSRNOT00000001826|34|1|WARNING_TRANSCRIPT_NO_START_CODON)	AC:DP	19:47
12	42745131	.	A	G	.	PASS	DP=41;AF=0.390;NP=1;PV=0.0;EFF=synonymous_variant(LOW|SILENT|ggT/ggC|p.Gly239Gly/c.717T>C|297|Rpl6|protein_coding|CODING|ENSRNOT00000034951|8|1)	AC:DP	16:41
12	42966311	.	G	C	.	PASS	DP=47;AF=0.383;NP=1;PV=1.1102230246251565E-16;EFF=synonymous_variant(LOW|SILENT|gtG/gtC|p.Val6Val/c.18G>C|684|Rph3a|protein_coding|CODING|ENSRNOT00000001844|3|1)	AC:DP	18:47
12	43277651	.	T	G	.	PASS	DP=66;AF=0.273;NP=1;PV=1.1102230246251565E-16;EFF=synonymous_variant(LOW|SILENT|tcA/tcC|p.Ser709Ser/c.2127A>C|801|Rasal1|protein_coding|CODING|ENSRNOT00000001856|20|1),downstream_gene_variant(MODIFIER||4476||627|Dtx1|protein_coding|CODING|ENSRNOT00000074974||1)	AC:DP	18:66
12	43404955	.	C	T	.	PASS	DP=63;AF=0.476;NP=1;PV=1.1102230246251565E-16;EFF=synonymous_variant(LOW|SILENT|gcC/gcT|p.Ala208Ala/c.624C>T|668|Tpcn1|protein_coding|CODING|ENSRNOT00000001866|12|1)	AC:DP	30:63
12	43513723	.	C	A	.	PASS	DP=59;AF=0.356;NP=1;PV=0.0;EFF=synonymous_variant(LOW|SILENT|tcG/tcT|p.Ser302Ser/c.906G>T|402|Lhx5|protein_coding|CODING|ENSRNOT00000001883|5|1)	AC:DP	21:59
12	43826932	.	A	T	.	PASS	DP=54;AF=0.389;NP=1;PV=0.0;EFF=synonymous_variant(LOW|SILENT|cgT/cgA|p.Arg608Arg/c.1824T>A|846|Rbm19|protein_coding|CODING|ENSRNOT00000001891|15|1)	AC:DP	21:54
12	43954075	.	G	A	.	PASS	DP=38;AF=0.316;NP=1;PV=0.0;EFF=synonymous_variant(LOW|SILENT|ccG/ccA|p.Pro139Pro/c.417G>A|517|Tbx5|protein_coding|CODING|ENSRNOT00000001893|4|1)	AC:DP	12:38
12	44328988	.	A	G	.	PASS	DP=48;AF=0.646;NP=1;PV=6.366003698421823E-64;EFF=synonymous_variant(LOW|SILENT|ccT/ccC|p.Pro602Pro/c.1806T>C|743|Tbx3|protein_coding|CODING|ENSRNOT00000011552|8|1)	AC:DP	31:48
12	45279550	.	G	A	.	PASS	DP=51;AF=0.333;NP=1;PV=1.1102230246251565E-16;EFF=synonymous_variant(LOW|SILENT|ctC/ctT|p.Leu1161Leu/c.3483C>T|2188|Med13l|protein_coding|CODING|ENSRNOT00000042331|17|1|WARNING_TRANSCRIPT_NO_START_CODON)	AC:DP	17:51
12	45773640	.	G	A	.	PASS	DP=45;AF=0.400;NP=1;PV=1.1102230246251565E-16;EFF=synonymous_variant(LOW|SILENT|ctC/ctT|p.Leu25Leu/c.75C>T|205|RGD1562310|protein_coding|CODING|ENSRNOT00000001485|1|1),upstream_gene_variant(MODIFIER||303||445|Rnft2|protein_coding|CODING|ENSRNOT00000001486||1)	AC:DP	18:45
12	45935022	.	G	A	.	PASS	DP=33;AF=0.545;NP=1;PV=6.496125366013231E-36;EFF=synonymous_variant(LOW|SILENT|gcG/gcA|p.Ala33Ala/c.99G>A|325|Fbxw8|protein_coding|CODING|ENSRNOT00000064756|2|1|WARNING_TRANSCRIPT_NO_START_CODON)	AC:DP	18:33
12	46059282	.	G	A	.	PASS	DP=49;AF=0.429;NP=1;PV=1.1102230246251565E-16;EFF=synonymous_variant(LOW|SILENT|ctC/ctT|p.Leu1224Leu/c.3672C>T|1463|Nos1|protein_coding|CODING|ENSRNOT00000066810|23|1),synonymous_variant(LOW|SILENT|ctC/ctT|p.Leu1085Leu/c.3255C>T|1324|Nos1|protein_coding|CODING|ENSRNOT00000046205|20|1),synonymous_variant(LOW|SILENT|ctC/ctT|p.Leu1190Leu/c.3570C>T|1429|Nos1|protein_coding|CODING|ENSRNOT00000001493|22|1)	AC:DP	21:49
12	46166126	.	T	C	.	PASS	DP=30;AF=0.500;NP=1;PV=0.0;EFF=synonymous_variant(LOW|SILENT|acA/acG|p.Thr761Thr/c.2283A>G|1463|Nos1|protein_coding|CODING|ENSRNOT00000066810|13|1),synonymous_variant(LOW|SILENT|acA/acG|p.Thr656Thr/c.1968A>G|1324|Nos1|protein_coding|CODING|ENSRNOT00000046205|11|1),synonymous_variant(LOW|SILENT|acA/acG|p.Thr761Thr/c.2283A>G|1429|Nos1|protein_coding|CODING|ENSRNOT00000001493|13|1)	AC:DP	15:30
12	46362464	.	G	T	.	PASS	DP=50;AF=0.620;NP=1;PV=4.98437823374289E-63;EFF=synonymous_variant(LOW|SILENT|acC/acA|p.Thr601Thr/c.1803C>A|630|Ksr2|protein_coding|CODING|ENSRNOT00000046190|15|1|WARNING_TRANSCRIPT_NO_START_CODON)	AC:DP	31:50
12	46511779	.	C	T	.	PASS	DP=49;AF=0.245;NP=1;PV=1.1102230246251565E-16;EFF=synonymous_variant(LOW|SILENT|ccG/ccA|p.Pro52Pro/c.156G>A|630|Ksr2|protein_coding|CODING|ENSRNOT00000046190|1|1|WARNING_TRANSCRIPT_NO_START_CODON),upstream_gene_variant(MODIFIER||2459|||ENSRNOG00000047830|miRNA|NON_CODING|ENSRNOT00000070891||1)	AC:DP	12:49
12	46641838	.	G	A	.	PASS	DP=49;AF=0.265;NP=1;PV=0.0;EFF=synonymous_variant(LOW|SILENT|acC/acT|p.Thr130Thr/c.390C>T|329|ENSRNOG00000050710|protein_coding|CODING|ENSRNOT00000071074|3|1)	AC:DP	13:49
12	46753235	.	G	T	.	PASS	DP=61;AF=0.262;NP=1;PV=1.1102230246251565E-16;EFF=synonymous_variant(LOW|SILENT|ctG/ctT|p.Leu29Leu/c.87G>T|338|Rfc5|protein_coding|CODING|ENSRNOT00000001498|2|1)	AC:DP	16:61
12	46903272	.	C	G	.	PASS	DP=57;AF=0.491;NP=1;PV=1.1102230246251565E-16;EFF=synonymous_variant(LOW|SILENT|ggG/ggC|p.Gly345Gly/c.1035G>C|890|Taok3|protein_coding|CODING|ENSRNOT00000001503|12|1)	AC:DP	28:57
12	47025841	.	G	A	.	PASS	DP=51;AF=0.294;NP=1;PV=0.0;EFF=synonymous_variant(LOW|SILENT|acG/acA|p.Thr91Thr/c.273G>A|328|Suds3|protein_coding|CODING|ENSRNOT00000075646|4|1),synonymous_variant(LOW|SILENT|acG/acA|p.Thr91Thr/c.273G>A|332|Suds3|protein_coding|CODING|ENSRNOT00000001504|4|1)	AC:DP	15:51
12	47652292	.	A	G	.	PASS	DP=32;AF=0.531;NP=1;PV=9.65049858844226E-34;EFF=synonymous_variant(LOW|SILENT|acA/acG|p.Thr47Thr/c.141A>G|602|Srrm4|protein_coding|CODING|ENSRNOT00000001507|2|1)	AC:DP	17:32
12	48005957	.	G	A	.	PASS	DP=50;AF=0.340;NP=1;PV=0.0;EFF=synonymous_variant(LOW|SILENT|acG/acA|p.Thr346Thr/c.1038G>A|542|Ccdc60|protein_coding|CODING|ENSRNOT00000046882|10|1)	AC:DP	17:50
12	48121212	.	G	A	.	PASS	DP=62;AF=0.500;NP=1;PV=1.1102230246251565E-16;EFF=synonymous_variant(LOW|SILENT|ctG/ctA|p.Leu116Leu/c.348G>A|270|Prkab1|protein_coding|CODING|ENSRNOT00000001508|3|1)	AC:DP	31:62
12	48281143	.	G	A	.	PASS	DP=49;AF=0.633;NP=1;PV=3.673338153839427E-62;EFF=synonymous_variant(LOW|SILENT|gcC/gcT|p.Ala109Ala/c.327C>T|2055|Cit|protein_coding|CODING|ENSRNOT00000057036|3|1)	AC:DP	31:49
12	48414158	.	G	A	.	PASS	DP=39;AF=0.436;NP=1;PV=0.0;EFF=synonymous_variant(LOW|SILENT|ccG/ccA|p.Pro80Pro/c.240G>A|572|Ccdc64|protein_coding|CODING|ENSRNOT00000001515|2|1|WARNING_TRANSCRIPT_NO_START_CODON)	AC:DP	17:39
12	48535496	.	A	T	.	PASS	DP=50;AF=0.660;NP=1;PV=1.6707835250542518E-68;EFF=synonymous_variant(LOW|SILENT|acT/acA|p.Thr2158Thr/c.6474T>A|2669|Gcn1l1|protein_coding|CODING|ENSRNOT00000001517|49|1)	AC:DP	33:50
12	48667393	.	T	C	.	PASS	DP=39;AF=0.462;NP=1;PV=3.3306690738754696E-16;EFF=synonymous_variant(LOW|SILENT|ccT/ccC|p.Pro35Pro/c.105T>C|311|Sirt4|protein_coding|CODING|ENSRNOT00000001523|2|1)	AC:DP	18:39
12	49034945	.	G	A	.	PASS	DP=25;AF=0.360;NP=1;PV=6.661338147750939E-16;EFF=synonymous_variant(LOW|SILENT|gcG/gcA|p.Ala40Ala/c.120G>A|251|Unc119b|protein_coding|CODING|ENSRNOT00000001553|1|1)	AC:DP	9:25
12	49202173	.	T	C	.	PASS	DP=44;AF=0.295;NP=1;PV=0.0;EFF=synonymous_variant(LOW|SILENT|gcT/gcC|p.Ala15Ala/c.45T>C|628|Hnf1a|protein_coding|CODING|ENSRNOT00000001565|1|1)	AC:DP	13:44
12	49356710	.	C	T	.	PASS	DP=44;AF=0.500;NP=1;PV=0.0;EFF=synonymous_variant(LOW|SILENT|acG/acA|p.Thr453Thr/c.1359G>A|589|Ankrd13a|protein_coding|CODING|ENSRNOT00000001595|13|1)	AC:DP	22:44
12	49477926	.	G	A	.	PASS	DP=41;AF=0.683;NP=1;PV=3.607250703808769E-59;EFF=synonymous_variant(LOW|SILENT|ctG/ctA|p.Leu143Leu/c.429G>A|209|Gltp|protein_coding|CODING|ENSRNOT00000001581|4|1)	AC:DP	28:41
12	49696850	.	G	A	.	PASS	DP=41;AF=0.415;NP=1;PV=1.1102230246251565E-16;EFF=synonymous_variant(LOW|SILENT|acC/acT|p.Thr342Thr/c.1026C>T|395|Mvk|protein_coding|CODING|ENSRNOT00000073774|11|1)	AC:DP	17:41
12	49898408	.	C	T	.	PASS	DP=43;AF=0.302;NP=1;PV=2.220446049250313E-16;EFF=synonymous_variant(LOW|SILENT|ccC/ccT|p.Pro33Pro/c.99C>T|476|Foxn4|protein_coding|CODING|ENSRNOT00000065060|3|1)	AC:DP	13:43
12	50098666	.	C	T	.	PASS	DP=56;AF=0.518;NP=1;PV=9.114441613317774E-55;EFF=synonymous_variant(LOW|SILENT|tcC/tcT|p.Ser31Ser/c.93C>T|549|Svop|protein_coding|CODING|ENSRNOT00000000874|2|1)	AC:DP	29:56
12	50212859	.	G	C	.	PASS	DP=37;AF=0.595;NP=1;PV=1.3405955019576862E-44;EFF=synonymous_variant(LOW|SILENT|tcG/tcC|p.Ser180Ser/c.540G>C|1004|Ssh1|protein_coding|CODING|ENSRNOT00000044751|6|1|WARNING_TRANSCRIPT_NO_START_CODON),synonymous_variant(LOW|SILENT|tcG/tcC|p.Ser158Ser/c.474G>C|982|Ssh1|protein_coding|CODING|ENSRNOT00000000883|5|1|WARNING_TRANSCRIPT_NO_START_CODON)	AC:DP	22:37
12	50326901	.	G	A	.	PASS	DP=70;AF=0.557;NP=1;PV=1.4849301878399606E-75;EFF=synonymous_variant(LOW|SILENT|acG/acA|p.Thr141Thr/c.423G>A|474|Coro1c|protein_coding|CODING|ENSRNOT00000000886|4|1)	AC:DP	39:70
12	50434454	.	T	A	.	PASS	DP=48;AF=0.667;NP=1;PV=2.9090886844548874E-67;EFF=synonymous_variant(LOW|SILENT|tcT/tcA|p.Ser652Ser/c.1956T>A|960|Sart3|protein_coding|CODING|ENSRNOT00000000891|16|1)	AC:DP	32:48
12	50622866	.	C	G	.	PASS	DP=39;AF=0.410;NP=1;PV=0.0;EFF=synonymous_variant(LOW|SILENT|ggG/ggC|p.Gly318Gly/c.954G>C|568|Wscd2|protein_coding|CODING|ENSRNOT00000000895|10|1)	AC:DP	16:39
12	51543103	.	C	T	.	PASS	DP=51;AF=0.627;NP=1;PV=1.5092837754928854E-65;EFF=synonymous_variant(LOW|SILENT|tcC/tcT|p.Ser204Ser/c.612C>T|2551|Myo18b|protein_coding|CODING|ENSRNOT00000070961|3|1)	AC:DP	32:51
12	51711418	.	C	G	.	PASS	DP=59;AF=0.458;NP=1;PV=0.0;EFF=synonymous_variant(LOW|SILENT|tcC/tcG|p.Ser2123Ser/c.6369C>G|2551|Myo18b|protein_coding|CODING|ENSRNOT00000070961|41|1)	AC:DP	27:59
12	51947327	.	C	T	.	PASS	DP=56;AF=0.589;NP=1;PV=5.99846323855468E-66;EFF=synonymous_variant(LOW|SILENT|tcC/tcT|p.Ser97Ser/c.291C>T|962|Sez6l|protein_coding|CODING|ENSRNOT00000032193|2|1)	AC:DP	33:56
12	52051063	.	T	C	.	PASS	DP=40;AF=0.325;NP=1;PV=0.0;EFF=synonymous_variant(LOW|SILENT|gtA/gtG|p.Val92Val/c.276A>G|312|Hps4|protein_coding|CODING|ENSRNOT00000000824|10|1)	AC:DP	13:40
12	52990169	.	G	A	.	PASS	DP=59;AF=0.322;NP=1;PV=0.0;EFF=synonymous_variant(LOW|SILENT|cgC/cgT|p.Arg606Arg/c.1818C>T|1304|Mn1|protein_coding|CODING|ENSRNOT00000029508|1|1)	AC:DP	19:59
12	53130587	.	G	A	.	PASS	DP=58;AF=0.241;NP=1;PV=1.1102230246251565E-16;EFF=synonymous_variant(LOW|SILENT|gtC/gtT|p.Val2280Val/c.6840C>T|2331|Ttc28|protein_coding|CODING|ENSRNOT00000046920|21|1|WARNING_TRANSCRIPT_NO_START_CODON)	AC:DP	14:58
12	53235004	.	C	G	.	PASS	DP=39;AF=0.513;NP=1;PV=3.813395489188092E-38;EFF=synonymous_variant(LOW|SILENT|cgG/cgC|p.Arg344Arg/c.1032G>C|2331|Ttc28|protein_coding|CODING|ENSRNOT00000046920|4|1|WARNING_TRANSCRIPT_NO_START_CODON)	AC:DP	20:39
12	53591116	.	G	A	.	PASS	DP=22;AF=0.455;NP=1;PV=1.1102230246251565E-16;EFF=synonymous_variant(LOW|SILENT|Cta/Tta|p.Leu416Leu/c.1246C>T|545|Chek2|protein_coding|CODING|ENSRNOT00000056800|11|1)	AC:DP	10:22
12	53699425	.	G	A	.	PASS	DP=51;AF=0.686;NP=1;PV=9.145930869141602E-73;EFF=synonymous_variant(LOW|SILENT|acG/acA|p.Thr260Thr/c.780G>A|3034|Ep400|protein_coding|CODING|ENSRNOT00000056735|2|1),downstream_gene_variant(MODIFIER||4340||121|ENSRNOG00000037481|protein_coding|CODING|ENSRNOT00000056733||1)	AC:DP	35:51
12	53846862	.	G	A	.	PASS	DP=73;AF=0.384;NP=1;PV=2.220446049250313E-16;EFF=synonymous_variant(LOW|SILENT|cgC/cgT|p.Arg503Arg/c.1509C>T|604|Galnt9|protein_coding|CODING|ENSRNOT00000056722|10|1)	AC:DP	28:73
12	54095583	.	G	A	.	PASS	DP=23;AF=0.739;NP=1;PV=1.751685779749667E-37;EFF=synonymous_variant(LOW|SILENT|gcG/gcA|p.Ala88Ala/c.264G>A|623|Fbrsl1|protein_coding|CODING|ENSRNOT00000071857|2|1),synonymous_variant(LOW|SILENT|gcG/gcA|p.Ala498Ala/c.1494G>A|1033|Fbrsl1|protein_coding|CODING|ENSRNOT00000050252|11|1),synonymous_variant(LOW|SILENT|gcG/gcA|p.Ala84Ala/c.252G>A|595|Fbrsl1|protein_coding|CODING|ENSRNOT00000065893|3|1)	AC:DP	17:23
12	54207048	.	C	A	.	PASS	DP=59;AF=0.475;NP=1;PV=0.0;EFF=synonymous_variant(LOW|SILENT|Cgg/Agg|p.Arg175Arg/c.523C>A|288|Pgam5|protein_coding|CODING|ENSRNOT00000056675|4|1)	AC:DP	28:59
13	2831632	.	G	T	.	PASS	DP=29;AF=0.379;NP=1;PV=1.1102230246251565E-16;EFF=synonymous_variant(LOW|SILENT|ctG/ctT|p.Leu107Leu/c.321G>T|386|ENSRNOG00000028339|protein_coding|CODING|ENSRNOT00000034205|4|1|WARNING_TRANSCRIPT_NO_START_CODON)	AC:DP	11:29
13	11990134	.	G	A	.	PASS	DP=52;AF=0.692;NP=1;PV=1.831386124683897E-76;EFF=synonymous_variant(LOW|SILENT|ctC/ctT|p.Leu167Leu/c.501C>T|192|ENSRNOG00000040105|protein_coding|CODING|ENSRNOT00000061683|2|1),intron_variant(MODIFIER|||c.192+7049G>A|680|Cntnap5c|protein_coding|CODING|ENSRNOT00000067198|2|1|WARNING_TRANSCRIPT_NO_START_CODON)	AC:DP	36:52
13	12190752	.	T	A	.	PASS	DP=50;AF=0.580;NP=1;PV=3.2100460155233665E-57;EFF=synonymous_variant(LOW|SILENT|gtT/gtA|p.Val209Val/c.627T>A|680|Cntnap5c|protein_coding|CODING|ENSRNOT00000067198|5|1|WARNING_TRANSCRIPT_NO_START_CODON)	AC:DP	29:50
13	30966278	.	C	T	.	PASS	DP=29;AF=0.483;NP=1;PV=1.1102230246251565E-16;EFF=synonymous_variant(LOW|SILENT|ctC/ctT|p.Leu6Leu/c.18C>T|604|Tnfrsf11a|protein_coding|CODING|ENSRNOT00000021129|1|1|WARNING_TRANSCRIPT_NO_START_CODON)	AC:DP	14:29
13	31548674	.	A	G	.	PASS	DP=56;AF=0.357;NP=1;PV=0.0;EFF=synonymous_variant(LOW|SILENT|gcA/gcG|p.Ala1435Ala/c.4305A>G|1696|Phlpp1|protein_coding|CODING|ENSRNOT00000003840|18|1)	AC:DP	20:56
13	36061768	.	G	A	.	PASS	DP=22;AF=0.409;NP=1;PV=0.0;EFF=synonymous_variant(LOW|SILENT|ctG/ctA|p.Leu58Leu/c.174G>A|378|ENSRNOG00000033999|protein_coding|CODING|ENSRNOT00000044909|1|1|WARNING_TRANSCRIPT_NO_START_CODON)	AC:DP	9:22
13	39779550	.	C	T	.	PASS	DP=51;AF=0.431;NP=1;PV=0.0;EFF=synonymous_variant(LOW|SILENT|tcC/tcT|p.Ser272Ser/c.816C>T|479|Tfcp2l1|protein_coding|CODING|ENSRNOT00000003280|8|1)	AC:DP	22:51
13	39958524	.	G	T	.	PASS	DP=40;AF=0.375;NP=1;PV=2.220446049250313E-16;EFF=synonymous_variant(LOW|SILENT|Cgg/Agg|p.Arg890Arg/c.2668C>A|1480|Gli2|protein_coding|CODING|ENSRNOT00000009963|12|1)	AC:DP	15:40
13	40620672	.	T	C	.	PASS	DP=35;AF=0.600;NP=1;PV=1.7909517028450844E-42;EFF=synonymous_variant(LOW|SILENT|acA/acG|p.Thr36Thr/c.108A>G|173|Ralb|protein_coding|CODING|ENSRNOT00000003413|2|1|WARNING_TRANSCRIPT_NO_START_CODON)	AC:DP	21:35
13	40749570	.	A	G	.	PASS	DP=67;AF=0.299;NP=1;PV=2.220446049250313E-16;EFF=synonymous_variant(LOW|SILENT|ccT/ccC|p.Pro306Pro/c.918T>C|504|Epb4.1l5|protein_coding|CODING|ENSRNOT00000003428|12|1),synonymous_variant(LOW|SILENT|ccT/ccC|p.Pro306Pro/c.918T>C|731|Epb4.1l5|protein_coding|CODING|ENSRNOT00000042862|12|1)	AC:DP	20:67
13	41294743	.	T	C	.	PASS	DP=41;AF=0.488;NP=1;PV=1.585002773020732E-38;EFF=synonymous_variant(LOW|SILENT|acT/acC|p.Thr9Thr/c.27T>C|126|3110009E18Rik|protein_coding|CODING|ENSRNOT00000071437|2|1)	AC:DP	20:41
13	41484725	.	C	T	.	PASS	DP=41;AF=0.341;NP=1;PV=2.3352773426932602E-24;EFF=synonymous_variant(LOW|SILENT|acC/acT|p.Thr56Thr/c.168C>T|287|C1ql2|protein_coding|CODING|ENSRNOT00000071305|1|1)	AC:DP	14:41
13	41634207	.	T	G	.	PASS	DP=27;AF=0.444;NP=1;PV=1.1102230246251565E-16;EFF=synonymous_variant(LOW|SILENT|gcT/gcG|p.Ala51Ala/c.153T>G|316|En1|protein_coding|CODING|ENSRNOT00000074125|2|1|WARNING_TRANSCRIPT_NO_START_CODON)	AC:DP	12:27
13	42568882	.	C	T	.	PASS	DP=49;AF=0.347;NP=1;PV=1.1102230246251565E-16;EFF=synonymous_variant(LOW|SILENT|gtC/gtT|p.Val119Val/c.357C>T|629|Ccdc93|protein_coding|CODING|ENSRNOT00000003435|4|1)	AC:DP	17:49
13	42681918	.	A	G	.	PASS	DP=53;AF=0.208;NP=1;PV=1.1102230246251565E-16;EFF=synonymous_variant(LOW|SILENT|tcT/tcC|p.Ser598Ser/c.1794T>C|674|Ddx18|protein_coding|CODING|ENSRNOT00000037203|12|1)	AC:DP	11:53
13	47015893	.	A	G	.	PASS	DP=45;AF=0.378;NP=1;PV=1.1102230246251565E-16;EFF=synonymous_variant(LOW|SILENT|gtA/gtG|p.Val288Val/c.864A>G|524|Slc35f5|protein_coding|CODING|ENSRNOT00000004581|9|1)	AC:DP	17:45
13	47120295	.	G	A	.	PASS	DP=60;AF=0.200;NP=1;PV=0.0;EFF=synonymous_variant(LOW|SILENT|acG/acA|p.Thr55Thr/c.165G>A|456|Gpr39|protein_coding|CODING|ENSRNOT00000038811|1|1)	AC:DP	12:60
13	47479023	.	A	T	.	PASS	DP=37;AF=0.703;NP=1;PV=1.6562302405796296E-55;EFF=synonymous_variant(LOW|SILENT|ggT/ggA|p.Gly1459Gly/c.4377T>A|1841|Nckap5|protein_coding|CODING|ENSRNOT00000038020|9|1|WARNING_TRANSCRIPT_NO_START_CODON),synonymous_variant(LOW|SILENT|ggT/ggA|p.Gly1395Gly/c.4185T>A|1777|Nckap5|protein_coding|CODING|ENSRNOT00000071910|8|1|WARNING_TRANSCRIPT_NO_START_CODON),intron_variant(MODIFIER|||c.601-9151T>A|335|Nckap5|protein_coding|CODING|ENSRNOT00000075690|7|1|WARNING_TRANSCRIPT_NO_START_CODON)	AC:DP	26:37
13	47850215	.	G	A	.	PASS	DP=41;AF=0.439;NP=1;PV=1.1102230246251565E-16;EFF=synonymous_variant(LOW|SILENT|ctC/ctT|p.Leu37Leu/c.111C>T|335|Nckap5|protein_coding|CODING|ENSRNOT00000075690|2|1|WARNING_TRANSCRIPT_NO_START_CODON),synonymous_variant(LOW|SILENT|ctC/ctT|p.Leu37Leu/c.111C>T|1841|Nckap5|protein_coding|CODING|ENSRNOT00000038020|2|1|WARNING_TRANSCRIPT_NO_START_CODON),synonymous_variant(LOW|SILENT|ctC/ctT|p.Leu37Leu/c.111C>T|1777|Nckap5|protein_coding|CODING|ENSRNOT00000071910|2|1|WARNING_TRANSCRIPT_NO_START_CODON)	AC:DP	18:41
13	48487087	.	C	T	.	PASS	DP=50;AF=0.700;NP=1;PV=9.904001036021787E-74;EFF=synonymous_variant(LOW|SILENT|gcC/gcT|p.Ala83Ala/c.249C>T|162|ENSRNOG00000033511|protein_coding|CODING|ENSRNOT00000048393|2|1|WARNING_TRANSCRIPT_NO_START_CODON),upstream_gene_variant(MODIFIER||156|||ENSRNOG00000036368|miRNA|NON_CODING|ENSRNOT00000054487||1)	AC:DP	35:50
13	49228715	.	C	T	.	PASS	DP=54;AF=0.315;NP=1;PV=1.1102230246251565E-16;EFF=synonymous_variant(LOW|SILENT|ccC/ccT|p.Pro523Pro/c.1569C>T|740|Mgat5|protein_coding|CODING|ENSRNOT00000004995|14|1)	AC:DP	17:54
13	49532496	.	T	C	.	PASS	DP=63;AF=0.222;NP=1;PV=0.0;EFF=synonymous_variant(LOW|SILENT|acT/acC|p.Thr23Thr/c.69T>C|270|Acmsd|protein_coding|CODING|ENSRNOT00000005206|2|1|WARNING_TRANSCRIPT_NO_START_CODON)	AC:DP	14:63
13	49805991	.	T	C	.	PASS	DP=36;AF=0.333;NP=1;PV=0.0;EFF=synonymous_variant(LOW|SILENT|acA/acG|p.Thr253Thr/c.759A>G|1015|Zranb3|protein_coding|CODING|ENSRNOT00000005355|6|1|WARNING_TRANSCRIPT_NO_START_CODON),synonymous_variant(LOW|SILENT|acA/acG|p.Thr253Thr/c.759A>G|562|Zranb3|protein_coding|CODING|ENSRNOT00000068466|6|1|WARNING_TRANSCRIPT_NO_START_CODON),synonymous_variant(LOW|SILENT|acA/acG|p.Thr253Thr/c.759A>G|473|Zranb3|protein_coding|CODING|ENSRNOT00000067965|6|1|WARNING_TRANSCRIPT_NO_START_CODON),synonymous_variant(LOW|SILENT|acA/acG|p.Thr253Thr/c.759A>G|428|Zranb3|protein_coding|CODING|ENSRNOT00000066136|6|1|WARNING_TRANSCRIPT_NO_START_CODON),downstream_gene_variant(MODIFIER||1981|||rno-mir-3473|miRNA|NON_CODING|ENSRNOT00000072705||1)	AC:DP	12:36
13	50056389	.	C	T	.	PASS	DP=38;AF=0.474;NP=1;PV=2.220446049250313E-16;EFF=synonymous_variant(LOW|SILENT|gcC/gcT|p.Ala146Ala/c.438C>T|506|Ubxn4|protein_coding|CODING|ENSRNOT00000004878|5|1)	AC:DP	18:38
13	50161366	.	G	A	.	PASS	DP=33;AF=0.455;NP=1;PV=1.1102230246251565E-16;EFF=synonymous_variant(LOW|SILENT|tcC/tcT|p.Ser413Ser/c.1239C>T|501|Dars|protein_coding|CODING|ENSRNOT00000005127|14|1)	AC:DP	15:33
13	50394780	.	G	T	.	PASS	DP=30;AF=0.533;NP=1;PV=5.258225161233932E-32;EFF=synonymous_variant(LOW|SILENT|tcC/tcA|p.Ser327Ser/c.981C>A|349|Cxcr4|protein_coding|CODING|ENSRNOT00000005143|1|1)	AC:DP	16:30
13	51406403	.	G	A	.	PASS	DP=65;AF=0.200;NP=1;PV=1.1102230246251565E-16;EFF=synonymous_variant(LOW|SILENT|gcG/gcA|p.Ala134Ala/c.402G>A|1607|Thsd7b|protein_coding|CODING|ENSRNOT00000005212|2|1)	AC:DP	13:65
13	51584514	.	A	G	.	PASS	DP=54;AF=0.185;NP=1;PV=5.10702591327572E-15;EFF=synonymous_variant(LOW|SILENT|acA/acG|p.Thr693Thr/c.2079A>G|1607|Thsd7b|protein_coding|CODING|ENSRNOT00000005212|8|1)	AC:DP	10:54
13	51743623	.	C	T	.	PASS	DP=56;AF=0.304;NP=1;PV=0.0;EFF=synonymous_variant(LOW|SILENT|Ctg/Ttg|p.Leu951Leu/c.2851C>T|1607|Thsd7b|protein_coding|CODING|ENSRNOT00000005212|13|1)	AC:DP	17:56
13	51899047	.	A	G	.	PASS	DP=39;AF=0.590;NP=1;PV=8.140521325764656E-47;EFF=synonymous_variant(LOW|SILENT|acA/acG|p.Thr1086Thr/c.3258A>G|1607|Thsd7b|protein_coding|CODING|ENSRNOT00000005212|15|1)	AC:DP	23:39
13	52194384	.	T	C	.	PASS	DP=29;AF=0.379;NP=1;PV=0.0;EFF=synonymous_variant(LOW|SILENT|ccA/ccG|p.Pro226Pro/c.678A>G|399|Cd55|protein_coding|CODING|ENSRNOT00000005284|6|1)	AC:DP	11:29
13	52670050	.	G	A	.	PASS	DP=59;AF=0.559;NP=1;PV=3.469069780416149E-64;EFF=synonymous_variant(LOW|SILENT|acG/acA|p.Thr39Thr/c.117G>A|768|Pigr|protein_coding|CODING|ENSRNOT00000005853|2|1)	AC:DP	33:59
13	53012192	.	C	T	.	PASS	DP=54;AF=0.407;NP=1;PV=0.0;EFF=synonymous_variant(LOW|SILENT|ctC/ctT|p.Leu33Leu/c.99C>T|570|Eif2d|protein_coding|CODING|ENSRNOT00000006768|2|1)	AC:DP	22:54
13	53124514	.	C	T	.	PASS	DP=53;AF=0.642;NP=1;PV=1.2954005142709306E-69;EFF=synonymous_variant(LOW|SILENT|gcG/gcA|p.Ala319Ala/c.957G>A|717|Ikbke|protein_coding|CODING|ENSRNOT00000038151|9|1)	AC:DP	34:53
13	53651132	.	A	G	.	PASS	DP=26;AF=0.538;NP=1;PV=2.86359038752275E-28;EFF=synonymous_variant(LOW|SILENT|tcA/tcG|p.Ser58Ser/c.174A>G|419|Pm20d1|protein_coding|CODING|ENSRNOT00000009838|1|1|WARNING_TRANSCRIPT_NO_START_CODON)	AC:DP	14:26
13	53831817	.	C	A	.	PASS	DP=53;AF=0.660;NP=1;PV=5.648092009686172E-72;EFF=synonymous_variant(LOW|SILENT|Cgg/Agg|p.Arg85Arg/c.253C>A|553|Slc45a3|protein_coding|CODING|ENSRNOT00000010242|3|1)	AC:DP	35:53
13	54205407	.	C	A	.	PASS	DP=54;AF=0.648;NP=1;PV=4.368786377271748E-71;EFF=synonymous_variant(LOW|SILENT|ctG/ctT|p.Leu517Leu/c.1551G>T|706|Tmcc2|protein_coding|CODING|ENSRNOT00000000036|3|1)	AC:DP	35:54
13	54354926	.	A	C	.	PASS	DP=69;AF=0.696;NP=1;PV=1.3719816930072018E-98;EFF=synonymous_variant(LOW|SILENT|acA/acC|p.Thr195Thr/c.585A>C|262|Tmem81|protein_coding|CODING|ENSRNOT00000035335|2|1),downstream_gene_variant(MODIFIER||2374||538|Rbbp5|protein_coding|CODING|ENSRNOT00000036110||1)	AC:DP	48:69
13	54455800	.	T	A	.	PASS	DP=53;AF=0.415;NP=1;PV=6.435869906335864E-40;EFF=synonymous_variant(LOW|SILENT|ccA/ccT|p.Pro563Pro/c.1689A>T|1240|Nfasc|protein_coding|CODING|ENSRNOT00000060871|15|1),synonymous_variant(LOW|SILENT|ccA/ccT|p.Pro574Pro/c.1722A>T|1189|Nfasc|protein_coding|CODING|ENSRNOT00000044972|15|1),synonymous_variant(LOW|SILENT|ccA/ccT|p.Pro574Pro/c.1722A>T|1174|Nfasc|protein_coding|CODING|ENSRNOT00000051512|15|1)	AC:DP	22:53
13	54798611	.	C	G	.	PASS	DP=50;AF=0.700;NP=1;PV=8.329743490933506E-74;EFF=synonymous_variant(LOW|SILENT|ctC/ctG|p.Leu67Leu/c.201C>G|750|Lrrn2|protein_coding|CODING|ENSRNOT00000012844|2|1)	AC:DP	35:50
13	54938645	.	G	A	.	PASS	DP=34;AF=0.235;NP=1;PV=3.4094949086238557E-13;EFF=synonymous_variant(LOW|SILENT|ctG/ctA|p.Leu139Leu/c.417G>A|1621|Pik3c2b|protein_coding|CODING|ENSRNOT00000042125|2|1)	AC:DP	8:34
13	55147829	.	G	T	.	PASS	DP=41;AF=0.488;NP=1;PV=0.0;EFF=synonymous_variant(LOW|SILENT|ctG/ctT|p.Leu369Leu/c.1107G>T|579|ENSRNOG00000048096|protein_coding|CODING|ENSRNOT00000003917|9|1|WARNING_TRANSCRIPT_NO_START_CODON)	AC:DP	20:41
13	55283527	.	A	G	.	PASS	DP=70;AF=0.443;NP=1;PV=0.0;EFF=synonymous_variant(LOW|SILENT|tcA/tcG|p.Ser378Ser/c.1134A>G|791|Zc3h11a|protein_coding|CODING|ENSRNOT00000004025|12|1)	AC:DP	31:70
13	55793621	.	C	T	.	PASS	DP=54;AF=0.630;NP=1;PV=1.0674636449402916E-68;EFF=synonymous_variant(LOW|SILENT|ctG/ctA|p.Leu285Leu/c.855G>A|361|Optc|protein_coding|CODING|ENSRNOT00000064556|5|1)	AC:DP	34:54
13	56199263	.	G	A	.	PASS	DP=56;AF=0.750;NP=1;PV=1.73957138791482E-89;EFF=synonymous_variant(LOW|SILENT|gcC/gcT|p.Ala1051Ala/c.3153C>T|1185|Ppfia4|protein_coding|CODING|ENSRNOT00000039540|27|1)	AC:DP	42:56
13	56310336	.	G	T	.	PASS	DP=50;AF=0.420;NP=1;PV=0.0;EFF=synonymous_variant(LOW|SILENT|gtG/gtT|p.Val146Val/c.438G>T|375|Adipor1|protein_coding|CODING|ENSRNOT00000005551|5|1)	AC:DP	21:50
13	56481550	.	G	A	.	PASS	DP=38;AF=0.579;NP=1;PV=4.780720927508854E-44;EFF=synonymous_variant(LOW|SILENT|acG/acA|p.Thr383Thr/c.1149G>A|1546|Kdm5b|protein_coding|CODING|ENSRNOT00000006290|9|1)	AC:DP	22:38
13	56622009	.	T	C	.	PASS	DP=30;AF=0.700;NP=1;PV=8.407179732375899E-45;EFF=synonymous_variant(LOW|SILENT|gcT/gcC|p.Ala14Ala/c.42T>C|422|Syt2|protein_coding|CODING|ENSRNOT00000006637|1|1)	AC:DP	21:30
13	56762105	.	G	A	.	PASS	DP=52;AF=0.558;NP=1;PV=4.9197578961816655E-57;EFF=synonymous_variant(LOW|SILENT|ggC/ggT|p.Gly464Gly/c.1392C>T|993|Ppp1r12b|protein_coding|CODING|ENSRNOT00000006671|10|1)	AC:DP	29:52
13	56866661	.	T	A	.	PASS	DP=42;AF=0.429;NP=1;PV=0.0;EFF=synonymous_variant(LOW|SILENT|gcA/gcT|p.Ala940Ala/c.2820A>T|965|Lgr6|protein_coding|CODING|ENSRNOT00000006969|18|1)	AC:DP	18:42
13	56989453	.	G	A	.	PASS	DP=46;AF=0.217;NP=1;PV=8.881784197001252E-16;EFF=synonymous_variant(LOW|SILENT|Ctg/Ttg|p.Leu1326Leu/c.3976C>T|1711|Ptprv|protein_coding|CODING|ENSRNOT00000007597|25|1)	AC:DP	10:46
13	57136876	.	T	G	.	PASS	DP=38;AF=0.263;NP=1;PV=3.3306690738754696E-16;EFF=synonymous_variant(LOW|SILENT|ctA/ctC|p.Leu338Leu/c.1014A>C|395|Elf3|protein_coding|CODING|ENSRNOT00000008754|8|1)	AC:DP	10:38
13	57246560	.	G	A	.	PASS	DP=66;AF=0.379;NP=1;PV=1.1102230246251565E-16;EFF=synonymous_variant(LOW|SILENT|gcC/gcT|p.Ala98Ala/c.294C>T|197|Shisa4|protein_coding|CODING|ENSRNOT00000009712|3|1)	AC:DP	25:66
13	57347072	.	G	A	.	PASS	DP=53;AF=0.585;NP=1;PV=3.83151775677429E-61;EFF=synonymous_variant(LOW|SILENT|gcC/gcT|p.Ala382Ala/c.1146C>T|827|Nav1|protein_coding|CODING|ENSRNOT00000064758|4|1),synonymous_variant(LOW|SILENT|gcC/gcT|p.Ala776Ala/c.2328C>T|1875|Nav1|protein_coding|CODING|ENSRNOT00000037100|6|1),synonymous_variant(LOW|SILENT|gcC/gcT|p.Ala776Ala/c.2328C>T|1815|Nav1|protein_coding|CODING|ENSRNOT00000011801|6|1)	AC:DP	31:53
13	57484857	.	A	G	.	PASS	DP=32;AF=0.250;NP=1;PV=2.4069635173873394E-13;EFF=synonymous_variant(LOW|SILENT|tcT/tcC|p.Ser203Ser/c.609T>C|231|Nav1|protein_coding|CODING|ENSRNOT00000067720|1|1)	AC:DP	8:32
13	57616960	.	T	G	.	PASS	DP=49;AF=0.510;NP=1;PV=5.885292768722208E-48;EFF=synonymous_variant(LOW|SILENT|tcT/tcG|p.Ser87Ser/c.261T>G|193|Csrp1|protein_coding|CODING|ENSRNOT00000011991|3|1)	AC:DP	25:49
13	57726027	.	G	T	.	PASS	DP=68;AF=0.206;NP=1;PV=0.0;EFF=synonymous_variant(LOW|SILENT|cgG/cgT|p.Arg170Arg/c.510G>T|299|Tnnt2|protein_coding|CODING|ENSRNOT00000047682|9|1),synonymous_variant(LOW|SILENT|cgG/cgT|p.Arg160Arg/c.480G>T|289|Tnnt2|protein_coding|CODING|ENSRNOT00000050284|9|1)	AC:DP	14:68
13	57840153	.	G	A	.	PASS	DP=65;AF=0.308;NP=1;PV=0.0;EFF=synonymous_variant(LOW|SILENT|Ctg/Ttg|p.Leu1220Leu/c.3658C>T|1261|Igfn1|protein_coding|CODING|ENSRNOT00000068521|24|1|WARNING_TRANSCRIPT_NO_START_CODON),synonymous_variant(LOW|SILENT|Ctg/Ttg|p.Leu2711Leu/c.8131C>T|2752|Igfn1|protein_coding|CODING|ENSRNOT00000038874|27|1|WARNING_TRANSCRIPT_NO_START_CODON)	AC:DP	20:65
13	57947332	.	T	C	.	PASS	DP=54;AF=0.667;NP=1;PV=1.6460828922541819E-74;EFF=synonymous_variant(LOW|SILENT|ctT/ctC|p.Leu84Leu/c.252T>C|1850|Cacna1s|protein_coding|CODING|ENSRNOT00000074366|2|1),downstream_gene_variant(MODIFIER||3208||188|Ascl5|protein_coding|CODING|ENSRNOT00000048033||1)	AC:DP	36:54
13	58047441	.	A	G	.	PASS	DP=51;AF=0.529;NP=1;PV=5.028095468410745E-52;EFF=synonymous_variant(LOW|SILENT|cgA/cgG|p.Arg224Arg/c.672A>G|1634|Kif21b|protein_coding|CODING|ENSRNOT00000011324|5|1)	AC:DP	27:51
13	58206129	.	T	G	.	PASS	DP=47;AF=0.213;NP=1;PV=1.3322676295501878E-15;EFF=synonymous_variant(LOW|SILENT|acA/acC|p.Thr1231Thr/c.3693A>C|1470|Camsap2|protein_coding|CODING|ENSRNOT00000060410|14|1)	AC:DP	10:47
13	58333915	.	G	A	.	PASS	DP=33;AF=0.424;NP=1;PV=0.0;EFF=synonymous_variant(LOW|SILENT|ggG/ggA|p.Gly57Gly/c.171G>A|124|RGD1564839|protein_coding|CODING|ENSRNOT00000043590|1|1)	AC:DP	14:33
13	58454438	.	T	G	.	PASS	DP=27;AF=0.370;NP=1;PV=0.0;EFF=synonymous_variant(LOW|SILENT|ctT/ctG|p.Leu1267Leu/c.3801T>G|1669|Kif14|protein_coding|CODING|ENSRNOT00000012038|28|1)	AC:DP	10:27
13	58576447	.	G	A	.	PASS	DP=62;AF=0.532;NP=1;PV=3.261879528595243E-63;EFF=synonymous_variant(LOW|SILENT|acG/acA|p.Thr656Thr/c.1968G>A|872|Zfp281|protein_coding|CODING|ENSRNOT00000012085|1|1|WARNING_TRANSCRIPT_NO_START_CODON)	AC:DP	33:62
13	58891977	.	C	G	.	PASS	DP=49;AF=0.551;NP=1;PV=4.223636653294393E-53;EFF=synonymous_variant(LOW|SILENT|gcG/gcC|p.Ala339Ala/c.1017G>C|367|Nr5a2|protein_coding|CODING|ENSRNOT00000000812|5|1)	AC:DP	27:49
13	60137312	.	G	A	.	PASS	DP=45;AF=0.622;NP=1;PV=4.862373872995188E-57;EFF=synonymous_variant(LOW|SILENT|gtC/gtT|p.Val288Val/c.864C>T|1182|Ptprc|protein_coding|CODING|ENSRNOT00000060292|10|1),synonymous_variant(LOW|SILENT|gtC/gtT|p.Val379Val/c.1137C>T|1273|Ptprc|protein_coding|CODING|ENSRNOT00000064785|12|1),synonymous_variant(LOW|SILENT|gtC/gtT|p.Val289Val/c.867C>T|1183|Ptprc|protein_coding|CODING|ENSRNOT00000029865|10|1),synonymous_variant(LOW|SILENT|gtC/gtT|p.Val296Val/c.888C>T|1190|Ptprc|protein_coding|CODING|ENSRNOT00000029878|10|1),synonymous_variant(LOW|SILENT|gtC/gtT|p.Val247Val/c.741C>T|1141|Ptprc|protein_coding|CODING|ENSRNOT00000000814|9|1)	AC:DP	28:45
13	60488609	.	C	T	.	PASS	DP=30;AF=0.500;NP=1;PV=1.1102230246251565E-16;EFF=synonymous_variant(LOW|SILENT|tcG/tcA|p.Ser353Ser/c.1059G>A|491|ENSRNOG00000000656|protein_coding|CODING|ENSRNOT00000000816|9|1|WARNING_TRANSCRIPT_NO_START_CODON)	AC:DP	15:30
13	61257770	.	T	C	.	PASS	DP=48;AF=0.229;NP=1;PV=2.220446049250313E-16;EFF=synonymous_variant(LOW|SILENT|gtT/gtC|p.Val628Val/c.1884T>C|760|Dennd1b|protein_coding|CODING|ENSRNOT00000043907|22|1),synonymous_variant(LOW|SILENT|gtT/gtC|p.Val288Val/c.864T>C|420|Dennd1b|protein_coding|CODING|ENSRNOT00000014759|10|1|WARNING_TRANSCRIPT_NO_START_CODON),synonymous_variant(LOW|SILENT|gtT/gtC|p.Val275Val/c.825T>C|407|Dennd1b|protein_coding|CODING|ENSRNOT00000075072|9|1|WARNING_TRANSCRIPT_NO_START_CODON)	AC:DP	11:48
13	61413361	.	G	A	.	PASS	DP=46;AF=0.630;NP=1;PV=2.391056251056898E-59;EFF=synonymous_variant(LOW|SILENT|acC/acT|p.Thr367Thr/c.1101C>T|1407|Crb1|protein_coding|CODING|ENSRNOT00000032122|5|1)	AC:DP	29:46
13	61532610	.	C	T	.	PASS	DP=62;AF=0.371;NP=1;PV=0.0;EFF=synonymous_variant(LOW|SILENT|ctC/ctT|p.Leu141Leu/c.423C>T|908|Zbtb41|protein_coding|CODING|ENSRNOT00000015596|1|1)	AC:DP	23:62
13	62422771	.	C	T	.	PASS	DP=55;AF=0.618;NP=1;PV=4.096756200905598E-68;EFF=synonymous_variant(LOW|SILENT|ggC/ggT|p.Gly618Gly/c.1854C>T|1142|Kcnt2|protein_coding|CODING|ENSRNOT00000017884|17|1)	AC:DP	34:55
13	65484958	.	C	G	.	PASS	DP=50;AF=0.220;NP=1;PV=0.0;EFF=synonymous_variant(LOW|SILENT|ggG/ggC|p.Gly28Gly/c.84G>C|531|Cdc73|protein_coding|CODING|ENSRNOT00000004495|1|1)	AC:DP	11:50
13	68936715	.	G	C	.	PASS	DP=71;AF=0.493;NP=1;PV=1.1102230246251565E-16;EFF=synonymous_variant(LOW|SILENT|tcG/tcC|p.Ser447Ser/c.1341G>C|766|Fam5c|protein_coding|CODING|ENSRNOT00000003788|8|1)	AC:DP	35:71
13	72050822	.	A	G	.	PASS	DP=43;AF=0.302;NP=1;PV=3.951619796878531E-22;EFF=synonymous_variant(LOW|SILENT|gtT/gtC|p.Val547Val/c.1641T>C|752|Pla2g4a|protein_coding|CODING|ENSRNOT00000003630|15|1)	AC:DP	13:43
13	72317256	.	T	C	.	PASS	DP=48;AF=0.333;NP=1;PV=1.1102230246251565E-16;EFF=synonymous_variant(LOW|SILENT|ggT/ggC|p.Gly51Gly/c.153T>C|604|Ptgs2|protein_coding|CODING|ENSRNOT00000003567|2|1)	AC:DP	16:48
13	72522566	.	G	T	.	PASS	DP=60;AF=0.200;NP=1;PV=4.6057729117224455E-18;EFF=synonymous_variant(LOW|SILENT|ggG/ggT|p.Gly112Gly/c.336G>T|246|Pdc|protein_coding|CODING|ENSRNOT00000003405|4|1)	AC:DP	12:60
13	72887468	.	A	G	.	PASS	DP=31;AF=0.774;NP=1;PV=2.154301970021789E-53;EFF=synonymous_variant(LOW|SILENT|ggT/ggC|p.Gly5160Gly/c.15480T>C|5189|Hmcn1|protein_coding|CODING|ENSRNOT00000030971|103|1)	AC:DP	24:31
13	73020705	.	C	T	.	PASS	DP=41;AF=0.683;NP=1;PV=2.6709615679224754E-59;EFF=synonymous_variant(LOW|SILENT|ccG/ccA|p.Pro2147Pro/c.6441G>A|5189|Hmcn1|protein_coding|CODING|ENSRNOT00000030971|44|1)	AC:DP	28:41
13	73137476	.	T	A	.	PASS	DP=25;AF=0.720;NP=1;PV=2.0418565222863664E-39;EFF=synonymous_variant(LOW|SILENT|tcA/tcT|p.Ser440Ser/c.1320A>T|5189|Hmcn1|protein_coding|CODING|ENSRNOT00000030971|9|1)	AC:DP	18:25
13	73691436	.	T	C	.	PASS	DP=34;AF=0.294;NP=1;PV=1.1102230246251565E-16;EFF=synonymous_variant(LOW|SILENT|ggA/ggG|p.Gly900Gly/c.2700A>G|910|Swt1|protein_coding|CODING|ENSRNOT00000044255|20|1)	AC:DP	10:34
13	73795324	.	G	A	.	PASS	DP=58;AF=0.259;NP=1;PV=1.1102230246251565E-16;EFF=synonymous_variant(LOW|SILENT|ctC/ctT|p.Leu207Leu/c.621C>T|308|Rnf2|protein_coding|CODING|ENSRNOT00000065944|5|1)	AC:DP	15:58
13	74269914	.	T	G	.	PASS	DP=30;AF=0.367;NP=1;PV=1.1102230246251565E-16;EFF=synonymous_variant(LOW|SILENT|ggA/ggC|p.Gly81Gly/c.243A>C|121|RGD1309104|protein_coding|CODING|ENSRNOT00000059807|4|1)	AC:DP	11:30
13	74752928	.	G	T	.	PASS	DP=41;AF=0.439;NP=1;PV=0.0;EFF=synonymous_variant(LOW|SILENT|gcC/gcA|p.Ala26Ala/c.78C>A|128|Tsen15|protein_coding|CODING|ENSRNOT00000065521|1|1)	AC:DP	18:41
13	74866777	.	C	A	.	PASS	DP=54;AF=0.204;NP=1;PV=2.220446049250313E-16;EFF=synonymous_variant(LOW|SILENT|ctC/ctA|p.Leu305Leu/c.915C>A|537|Colgalt2|protein_coding|CODING|ENSRNOT00000030109|7|1|WARNING_TRANSCRIPT_NO_START_CODON)	AC:DP	11:54
13	75135970	.	C	T	.	PASS	DP=45;AF=0.556;NP=1;PV=2.3224557661128677E-49;EFF=synonymous_variant(LOW|SILENT|Ctg/Ttg|p.Leu176Leu/c.526C>T|388|Apobec4|protein_coding|CODING|ENSRNOT00000036906|2|1),intron_variant(MODIFIER|||c.-322+9339G>A|672|Rgl1|protein_coding|CODING|ENSRNOT00000067135|1|1)	AC:DP	25:45
13	75237344	.	A	T	.	PASS	DP=37;AF=0.324;NP=1;PV=1.1102230246251565E-16;EFF=synonymous_variant(LOW|SILENT|gcT/gcA|p.Ala671Ala/c.2013T>A|1149|Smg7|protein_coding|CODING|ENSRNOT00000044235|16|1)	AC:DP	12:37
13	75341144	.	C	T	.	PASS	DP=32;AF=0.250;NP=1;PV=2.369215934550084E-13;EFF=synonymous_variant(LOW|SILENT|ctG/ctA|p.Leu115Leu/c.345G>A|192|ENSRNOG00000033314|protein_coding|CODING|ENSRNOT00000050867|3|1|WARNING_TRANSCRIPT_NO_START_CODON)	AC:DP	8:32
13	75485016	.	T	C	.	PASS	DP=40;AF=0.175;NP=1;PV=1.3690959477230535E-10;EFF=synonymous_variant(LOW|SILENT|ctT/ctC|p.Leu60Leu/c.180T>C|307|Nmnat2|protein_coding|CODING|ENSRNOT00000038183|3|1)	AC:DP	7:40
13	75647279	.	G	A	.	PASS	DP=61;AF=0.262;NP=1;PV=1.104349249251695E-25;EFF=synonymous_variant(LOW|SILENT|ggC/ggT|p.Gly939Gly/c.2817C>T|1607|Lamc1|protein_coding|CODING|ENSRNOT00000003605|16|1)	AC:DP	16:61
13	76159330	.	G	C	.	PASS	DP=46;AF=0.652;NP=1;PV=1.237521553928183E-62;EFF=synonymous_variant(LOW|SILENT|gcG/gcC|p.Ala176Ala/c.528G>C|738|Rnasel|protein_coding|CODING|ENSRNOT00000032157|1|1)	AC:DP	30:46
13	76607387	.	G	A	.	PASS	DP=47;AF=0.277;NP=1;PV=2.359307782533533E-21;EFF=synonymous_variant(LOW|SILENT|acG/acA|p.Thr260Thr/c.780G>A|534|Zfp648|protein_coding|CODING|ENSRNOT00000050365|1|1)	AC:DP	13:47
13	77306401	.	C	G	.	PASS	DP=36;AF=0.333;NP=1;PV=8.534711136850353E-21;EFF=synonymous_variant(LOW|SILENT|tcG/tcC|p.Ser34Ser/c.102G>C|2296|Cacna1e|protein_coding|CODING|ENSRNOT00000003928|1|1),upstream_gene_variant(MODIFIER||49||2222|Cacna1e|protein_coding|CODING|ENSRNOT00000003869||1)	AC:DP	12:36
13	77678818	.	G	C	.	PASS	DP=24;AF=0.375;NP=1;PV=2.220446049250313E-16;EFF=synonymous_variant(LOW|SILENT|tcC/tcG|p.Ser283Ser/c.849C>G|308|Ier5|protein_coding|CODING|ENSRNOT00000071937|1|1)	AC:DP	9:24
13	77804013	.	T	G	.	PASS	DP=54;AF=0.444;NP=1;PV=0.0;EFF=synonymous_variant(LOW|SILENT|gcA/gcC|p.Ala632Ala/c.1896A>C|879|RGD1304622|protein_coding|CODING|ENSRNOT00000004704|4|1)	AC:DP	24:54
13	78801160	.	G	A	.	PASS	DP=32;AF=0.625;NP=1;PV=2.670799580087648E-41;EFF=synonymous_variant(LOW|SILENT|ggC/ggT|p.Gly944Gly/c.2832C>T|995|Tdrd5|protein_coding|CODING|ENSRNOT00000005353|16|1)	AC:DP	20:32
13	78956579	.	T	C	.	PASS	DP=36;AF=0.306;NP=1;PV=0.0;EFF=synonymous_variant(LOW|SILENT|ccA/ccG|p.Pro536Pro/c.1608A>G|545|Soat1|protein_coding|CODING|ENSRNOT00000005677|16|1)	AC:DP	11:36
13	79150754	.	T	C	.	PASS	DP=54;AF=0.370;NP=1;PV=0.0;EFF=synonymous_variant(LOW|SILENT|gtT/gtC|p.Val300Val/c.900T>C|1208|Abl2|protein_coding|CODING|ENSRNOT00000059524|5|1)	AC:DP	20:54
13	79382576	.	C	T	.	PASS	DP=41;AF=0.707;NP=1;PV=1.5594013020465505E-61;EFF=synonymous_variant(LOW|SILENT|Ctg/Ttg|p.Leu87Leu/c.259C>T|300|Angptl1|protein_coding|CODING|ENSRNOT00000065801|2|1),intron_variant(MODIFIER|||c.554-11474G>A|333|Ralgps2|protein_coding|CODING|ENSRNOT00000036200|6|1|WARNING_TRANSCRIPT_NO_START_CODON)	AC:DP	29:41
13	79746216	.	A	G	.	PASS	DP=50;AF=0.360;NP=1;PV=2.220446049250313E-16;EFF=synonymous_variant(LOW|SILENT|ctT/ctC|p.Leu40Leu/c.120T>C|937|Rasal2|protein_coding|CODING|ENSRNOT00000033324|3|1)	AC:DP	18:50
13	80041889	.	A	G	.	PASS	DP=41;AF=0.610;NP=1;PV=1.154893469573359E-50;EFF=synonymous_variant(LOW|SILENT|gcA/gcG|p.Ala210Ala/c.630A>G|350|RGD1304982|protein_coding|CODING|ENSRNOT00000006924|8|1)	AC:DP	25:41
13	81081401	.	A	G	.	PASS	DP=40;AF=0.325;NP=1;PV=1.1102230246251565E-16;EFF=synonymous_variant(LOW|SILENT|tcA/tcG|p.Ser155Ser/c.465A>G|1291|Astn1|protein_coding|CODING|ENSRNOT00000007660|2|1)	AC:DP	13:40
13	81544343	.	C	T	.	PASS	DP=69;AF=0.464;NP=1;PV=1.1102230246251565E-16;EFF=synonymous_variant(LOW|SILENT|gtG/gtA|p.Val582Val/c.1746G>A|1788|Pappa2|protein_coding|CODING|ENSRNOT00000039210|2|1)	AC:DP	32:69
13	82529589	.	C	T	.	PASS	DP=28;AF=0.714;NP=1;PV=4.343196188481123E-43;EFF=synonymous_variant(LOW|SILENT|ggC/ggT|p.Gly543Gly/c.1629C>T|1266|Tnr|protein_coding|CODING|ENSRNOT00000003407|6|1)	AC:DP	20:28
13	82727523	.	C	T	.	PASS	DP=41;AF=0.220;NP=1;PV=2.6867397195928788E-14;EFF=synonymous_variant(LOW|SILENT|Ctg/Ttg|p.Leu37Leu/c.109C>T|100|4930523C07Rik|protein_coding|CODING|ENSRNOT00000071963|1|1)	AC:DP	9:41
13	82849559	.	G	A	.	PASS	DP=40;AF=0.325;NP=1;PV=0.0;EFF=synonymous_variant(LOW|SILENT|cgG/cgA|p.Arg53Arg/c.159G>A|128|Mrps14|protein_coding|CODING|ENSRNOT00000003460|2|1)	AC:DP	13:40
13	83228301	.	A	G	.	PASS	DP=40;AF=0.650;NP=1;PV=1.6701502220275395E-54;EFF=synonymous_variant(LOW|SILENT|ccT/ccC|p.Pro264Pro/c.792T>C|273|ENSRNOG00000002731|protein_coding|CODING|ENSRNOT00000003659|2|1),intron_variant(MODIFIER|||c.1710+52896T>C|815|Rabgap1l|protein_coding|CODING|ENSRNOT00000003671|13|1)	AC:DP	26:40
13	83361981	.	T	G	.	PASS	DP=30;AF=0.467;NP=1;PV=0.0;EFF=synonymous_variant(LOW|SILENT|gtA/gtC|p.Val413Val/c.1239A>C|815|Rabgap1l|protein_coding|CODING|ENSRNOT00000003671|10|1)	AC:DP	14:30
13	83700839	.	G	A	.	PASS	DP=52;AF=0.327;NP=1;PV=0.0;EFF=synonymous_variant(LOW|SILENT|gcG/gcA|p.Ala9Ala/c.27G>A|465|Serpinc1|protein_coding|CODING|ENSRNOT00000003748|1|1),upstream_gene_variant(MODIFIER||4974||593|Serpinc1|protein_coding|CODING|ENSRNOT00000046512||1)	AC:DP	17:52
13	83812059	.	A	G	.	PASS	DP=54;AF=0.630;NP=1;PV=3.687024962011591E-69;EFF=synonymous_variant(LOW|SILENT|gtT/gtC|p.Val559Val/c.1677T>C|609|Klhl20|protein_coding|CODING|ENSRNOT00000003851|11|1)	AC:DP	34:54
13	83917024	.	G	A	.	PASS	DP=35;AF=0.286;NP=1;PV=0.0;EFF=synonymous_variant(LOW|SILENT|acG/acA|p.Thr181Thr/c.543G>A|1124|ENSRNOG00000026797|protein_coding|CODING|ENSRNOT00000035113|5|1|WARNING_TRANSCRIPT_NO_START_CODON)	AC:DP	10:35
13	84136116	.	T	A	.	PASS	DP=48;AF=0.292;NP=1;PV=1.1102230246251565E-16;EFF=synonymous_variant(LOW|SILENT|gtA/gtT|p.Val66Val/c.198A>T|351|ENSRNOG00000026715|protein_coding|CODING|ENSRNOT00000031809|1|1|WARNING_TRANSCRIPT_NO_START_CODON)	AC:DP	14:48
13	84273221	.	C	T	.	PASS	DP=50;AF=0.280;NP=1;PV=0.0;EFF=synonymous_variant(LOW|SILENT|Ctg/Ttg|p.Leu39Leu/c.115C>T|173|Tnfsf18|protein_coding|CODING|ENSRNOT00000039221|1|1)	AC:DP	14:50
13	84598618	.	T	C	.	PASS	DP=36;AF=0.722;NP=1;PV=5.316198187372206E-56;EFF=synonymous_variant(LOW|SILENT|ggA/ggG|p.Gly97Gly/c.291A>G|278|Faslg|protein_coding|CODING|ENSRNOT00000003998|1|1)	AC:DP	26:36
13	84781864	.	G	A	.	PASS	DP=48;AF=0.375;NP=1;PV=0.0;EFF=synonymous_variant(LOW|SILENT|gcG/gcA|p.Ala7Ala/c.21G>A|297|Pigc|protein_coding|CODING|ENSRNOT00000035558|2|1),intron_variant(MODIFIER|||c.22-2458C>T|199|RGD1309106|protein_coding|CODING|ENSRNOT00000035815|1|1)	AC:DP	18:48
13	85141477	.	G	A	.	PASS	DP=45;AF=0.356;NP=1;PV=2.72863112731195E-28;EFF=synonymous_variant(LOW|SILENT|acC/acT|p.Thr179Thr/c.537C>T|878|Dnm3|protein_coding|CODING|ENSRNOT00000068490|4|1),synonymous_variant(LOW|SILENT|acC/acT|p.Thr179Thr/c.537C>T|867|Dnm3|protein_coding|CODING|ENSRNOT00000041058|4|1),synonymous_variant(LOW|SILENT|acC/acT|p.Thr179Thr/c.537C>T|869|Dnm3|protein_coding|CODING|ENSRNOT00000067653|4|1),synonymous_variant(LOW|SILENT|acC/acT|p.Thr179Thr/c.537C>T|873|Dnm3|protein_coding|CODING|ENSRNOT00000047799|4|1),synonymous_variant(LOW|SILENT|acC/acT|p.Thr179Thr/c.537C>T|868|Dnm3|protein_coding|CODING|ENSRNOT00000064219|4|1)	AC:DP	16:45
13	85320645	.	A	C	.	PASS	DP=41;AF=0.585;NP=1;PV=1.4163267989684828E-48;EFF=synonymous_variant(LOW|SILENT|gcT/gcG|p.Ala634Ala/c.1902T>G|705|Mettl13|protein_coding|CODING|ENSRNOT00000063902|8|1)	AC:DP	24:41
13	85845183	.	A	G	.	PASS	DP=40;AF=0.675;NP=1;PV=4.7710347680596515E-57;EFF=synonymous_variant(LOW|SILENT|ctT/ctC|p.Leu386Leu/c.1158T>C|874|Mroh9|protein_coding|CODING|ENSRNOT00000004931|10|1|WARNING_TRANSCRIPT_NO_START_CODON)	AC:DP	27:40
13	86564165	.	C	A	.	PASS	DP=62;AF=0.290;NP=1;PV=0.0;EFF=synonymous_variant(LOW|SILENT|gtG/gtT|p.Val276Val/c.828G>T|368|Gorab|protein_coding|CODING|ENSRNOT00000005148|5|1)	AC:DP	18:62
13	86870378	.	T	A	.	PASS	DP=53;AF=0.453;NP=1;PV=1.1102230246251565E-16;EFF=synonymous_variant(LOW|SILENT|ccA/ccT|p.Pro266Pro/c.798A>T|283|Mettl11b|protein_coding|CODING|ENSRNOT00000039581|4|1)	AC:DP	24:53
13	87114571	.	C	T	.	PASS	DP=38;AF=0.447;NP=1;PV=0.0;EFF=synonymous_variant(LOW|SILENT|tcC/tcT|p.Ser168Ser/c.504C>T|735|Scyl3|protein_coding|CODING|ENSRNOT00000003551|5|1)	AC:DP	17:38
13	87236035	.	A	G	.	PASS	DP=37;AF=0.622;NP=1;PV=3.3699967455505235E-47;EFF=synonymous_variant(LOW|SILENT|ccA/ccG|p.Pro67Pro/c.201A>G|549|Sele|protein_coding|CODING|ENSRNOT00000030677|2|1)	AC:DP	23:37
13	87337108	.	C	T	.	PASS	DP=42;AF=0.286;NP=1;PV=1.1102230246251565E-16;EFF=synonymous_variant(LOW|SILENT|ctC/ctT|p.Leu582Leu/c.1746C>T|767|Selp|protein_coding|CODING|ENSRNOT00000003759|10|1|WARNING_TRANSCRIPT_NO_START_CODON)	AC:DP	12:42
13	87447774	.	T	G	.	PASS	DP=35;AF=0.429;NP=1;PV=0.0;EFF=synonymous_variant(LOW|SILENT|cgT/cgG|p.Arg379Arg/c.1137T>G|457|Slc19a2|protein_coding|CODING|ENSRNOT00000003817|6|1|WARNING_TRANSCRIPT_NO_START_CODON)	AC:DP	15:35
13	87622818	.	C	T	.	PASS	DP=61;AF=0.213;NP=1;PV=1.1102230246251565E-16;EFF=synonymous_variant(LOW|SILENT|ggG/ggA|p.Gly232Gly/c.696G>A|304|Atp1b1|protein_coding|CODING|ENSRNOT00000003932|6|1),downstream_gene_variant(MODIFIER||1189||376|Nme7|protein_coding|CODING|ENSRNOT00000058897||1|WARNING_TRANSCRIPT_NO_START_CODON)	AC:DP	13:61
13	87954583	.	C	T	.	PASS	DP=53;AF=0.660;NP=1;PV=4.853507413161432E-72;EFF=synonymous_variant(LOW|SILENT|Ctg/Ttg|p.Leu12Leu/c.34C>T|166|Dpt|protein_coding|CODING|ENSRNOT00000066119|1|1)	AC:DP	35:53
13	88079882	.	T	C	.	PASS	DP=66;AF=0.258;NP=1;PV=0.0;EFF=synonymous_variant(LOW|SILENT|ccA/ccG|p.Pro72Pro/c.216A>G|114|Xcl1|protein_coding|CODING|ENSRNOT00000003976|3|1)	AC:DP	17:66
13	88295975	.	G	A	.	PASS	DP=60;AF=0.400;NP=1;PV=0.0;EFF=synonymous_variant(LOW|SILENT|cgC/cgT|p.Arg173Arg/c.519C>T|212|Tbx19|protein_coding|CODING|ENSRNOT00000063870|3|1)	AC:DP	24:60
13	88434753	.	T	A	.	PASS	DP=62;AF=0.226;NP=1;PV=1.1102230246251565E-16;EFF=synonymous_variant(LOW|SILENT|tcT/tcA|p.Ser119Ser/c.357T>A|545|Gpr161|protein_coding|CODING|ENSRNOT00000004104|1|1)	AC:DP	14:62
13	88560797	.	C	T	.	PASS	DP=55;AF=0.636;NP=1;PV=5.774544516056247E-71;EFF=synonymous_variant(LOW|SILENT|gcC/gcT|p.Ala6Ala/c.18C>T|127|Mpc2|protein_coding|CODING|ENSRNOT00000004206|1|1),upstream_gene_variant(MODIFIER||1212||851|DCAF6|protein_coding|CODING|ENSRNOT00000004199||1)	AC:DP	35:55
13	88852418	.	C	G	.	PASS	DP=66;AF=0.576;NP=1;PV=2.221563791016734E-74;EFF=synonymous_variant(LOW|SILENT|cgC/cgG|p.Arg60Arg/c.180C>G|220|Creg1|protein_coding|CODING|ENSRNOT00000004394|1|1)	AC:DP	38:66
13	89183097	.	C	T	.	PASS	DP=66;AF=0.485;NP=1;PV=7.61920948008175E-60;EFF=synonymous_variant(LOW|SILENT|acG/acA|p.Thr563Thr/c.1689G>A|1137|Dusp27|protein_coding|CODING|ENSRNOT00000004965|5|1)	AC:DP	32:66
13	89364862	.	C	T	.	PASS	DP=48;AF=0.208;NP=1;PV=1.7763568394002505E-15;EFF=synonymous_variant(LOW|SILENT|ctC/ctT|p.Leu6Leu/c.18C>T|523|Ildr2|protein_coding|CODING|ENSRNOT00000074954|1|1|WARNING_TRANSCRIPT_NO_START_CODON),synonymous_variant(LOW|SILENT|ctC/ctT|p.Leu6Leu/c.18C>T|572|Ildr2|protein_coding|CODING|ENSRNOT00000064168|1|1|WARNING_TRANSCRIPT_NO_START_CODON),synonymous_variant(LOW|SILENT|ctC/ctT|p.Leu6Leu/c.18C>T|631|Ildr2|protein_coding|CODING|ENSRNOT00000031367|1|1|WARNING_TRANSCRIPT_NO_START_CODON),synonymous_variant(LOW|SILENT|ctC/ctT|p.Leu6Leu/c.18C>T|397|Ildr2|protein_coding|CODING|ENSRNOT00000072244|1|1|WARNING_TRANSCRIPT_NO_START_CODON),synonymous_variant(LOW|SILENT|ctC/ctT|p.Leu6Leu/c.18C>T|504|Ildr2|protein_coding|CODING|ENSRNOT00000073696|1|1|WARNING_TRANSCRIPT_NO_START_CODON),synonymous_variant(LOW|SILENT|ctC/ctT|p.Leu6Leu/c.18C>T|612|Ildr2|protein_coding|CODING|ENSRNOT00000072897|1|1|WARNING_TRANSCRIPT_NO_START_CODON)	AC:DP	10:48
13	89472526	.	A	T	.	PASS	DP=53;AF=0.604;NP=1;PV=7.764557632218328E-65;EFF=synonymous_variant(LOW|SILENT|acA/acT|p.Thr147Thr/c.441A>T|335|Tada1|protein_coding|CODING|ENSRNOT00000005090|5|1),synonymous_variant(LOW|SILENT|acA/acT|p.Thr55Thr/c.165A>T|243|Tada1|protein_coding|CODING|ENSRNOT00000058689|4|1),downstream_gene_variant(MODIFIER||4851||622|Pogk|protein_coding|CODING|ENSRNOT00000045056||1)	AC:DP	32:53
13	90040370	.	G	A	.	PASS	DP=44;AF=0.250;NP=1;PV=0.0;EFF=synonymous_variant(LOW|SILENT|ccC/ccT|p.Pro128Pro/c.384C>T|198|Uck2|protein_coding|CODING|ENSRNOT00000005213|4|1)	AC:DP	11:44
13	90224063	.	G	A	.	PASS	DP=58;AF=0.569;NP=1;PV=6.850873600594536E-65;EFF=synonymous_variant(LOW|SILENT|ccG/ccA|p.Pro11Pro/c.33G>A|497|Aldh9a1|protein_coding|CODING|ENSRNOT00000005611|1|1)	AC:DP	33:58
13	90479012	.	A	C	.	PASS	DP=60;AF=0.267;NP=1;PV=0.0;EFF=synonymous_variant(LOW|SILENT|acA/acC|p.Thr25Thr/c.75A>C|463|Rxrg|protein_coding|CODING|ENSRNOT00000006117|2|1)	AC:DP	16:60
13	90690569	.	G	A	.	PASS	DP=53;AF=0.283;NP=1;PV=0.0;EFF=synonymous_variant(LOW|SILENT|ggG/ggA|p.Gly233Gly/c.699G>A|382|Lmx1a|protein_coding|CODING|ENSRNOT00000006163|5|1)	AC:DP	15:53
13	91082686	.	C	T	.	PASS	DP=42;AF=0.476;NP=1;PV=0.0;EFF=synonymous_variant(LOW|SILENT|ccG/ccA|p.Pro194Pro/c.582G>A|347|Pbx1|protein_coding|CODING|ENSRNOT00000027996|4|1),synonymous_variant(LOW|SILENT|ccG/ccA|p.Pro194Pro/c.582G>A|430|Pbx1|protein_coding|CODING|ENSRNOT00000043004|4|1)	AC:DP	20:42
13	92475525	.	G	T	.	PASS	DP=36;AF=0.500;NP=1;PV=0.0;EFF=synonymous_variant(LOW|SILENT|cgC/cgA|p.Arg19Arg/c.57C>A|464|Nuf2|protein_coding|CODING|ENSRNOT00000003650|2|1)	AC:DP	18:36
13	92934247	.	A	C	.	PASS	DP=45;AF=0.311;NP=1;PV=0.0;EFF=synonymous_variant(LOW|SILENT|cgA/cgC|p.Arg304Arg/c.912A>C|400|ENSRNOG00000033515|protein_coding|CODING|ENSRNOT00000046076|7|1),upstream_gene_variant(MODIFIER||53||334|Hsd17b7|protein_coding|CODING|ENSRNOT00000003812||1)	AC:DP	14:45
13	93610417	.	C	T	.	PASS	DP=52;AF=0.288;NP=1;PV=0.0;EFF=synonymous_variant(LOW|SILENT|ccC/ccT|p.Pro32Pro/c.96C>T|746|Olfml2b|protein_coding|CODING|ENSRNOT00000004117|1|1)	AC:DP	15:52
13	93809780	.	G	A	.	PASS	DP=50;AF=0.380;NP=1;PV=0.0;EFF=synonymous_variant(LOW|SILENT|tcC/tcT|p.Ser330Ser/c.990C>T|656|Atf6|protein_coding|CODING|ENSRNOT00000029202|8|1)	AC:DP	19:50
13	93913272	.	G	A	.	PASS	DP=68;AF=0.632;NP=1;PV=2.7675790097260096E-85;EFF=synonymous_variant(LOW|SILENT|gcC/gcT|p.Ala125Ala/c.375C>T|347|Fcrla|protein_coding|CODING|ENSRNOT00000004183|3|1)	AC:DP	43:68
13	94140551	.	T	C	.	PASS	DP=30;AF=0.600;NP=1;PV=4.9707366021257694E-37;EFF=synonymous_variant(LOW|SILENT|ggA/ggG|p.Gly31Gly/c.93A>G|169|Sdhc|protein_coding|CODING|ENSRNOT00000004228|3|1)	AC:DP	18:30
13	94245289	.	C	T	.	PASS	DP=42;AF=0.524;NP=1;PV=1.1978235199607363E-42;EFF=synonymous_variant(LOW|SILENT|tcG/tcA|p.Ser48Ser/c.144G>A|463|Ndufs2|protein_coding|CODING|ENSRNOT00000058423|2|1),upstream_gene_variant(MODIFIER||4573||851|Adamts4|protein_coding|CODING|ENSRNOT00000004713||1)	AC:DP	22:42
13	94348332	.	T	A	.	PASS	DP=39;AF=0.179;NP=1;PV=2.0231871733500384E-10;EFF=synonymous_variant(LOW|SILENT|acT/acA|p.Thr208Thr/c.624T>A|318|Dedd|protein_coding|CODING|ENSRNOT00000005147|4|1),upstream_gene_variant(MODIFIER||4870||154|Pfdn2|protein_coding|CODING|ENSRNOT00000005346||1),downstream_gene_variant(MODIFIER||1375||291|Nit1|protein_coding|CODING|ENSRNOT00000005194||1)	AC:DP	7:39
13	94453600	.	T	C	.	PASS	DP=70;AF=0.457;NP=1;PV=0.0;EFF=synonymous_variant(LOW|SILENT|tcT/tcC|p.Ser17Ser/c.51T>C|300|F11r|protein_coding|CODING|ENSRNOT00000006141|1|1),upstream_gene_variant(MODIFIER||1975|||ENSRNOG00000004407|pseudogene|NON_CODING|ENSRNOT00000005818||1),intron_variant(MODIFIER|||c.*169+47066A>G|112|PTMA|protein_coding|CODING|ENSRNOT00000051368|1|1)	AC:DP	32:70
13	94556041	.	T	C	.	PASS	DP=81;AF=0.358;NP=1;PV=0.0;EFF=synonymous_variant(LOW|SILENT|ggT/ggC|p.Gly267Gly/c.801T>C|313|Itln1|protein_coding|CODING|ENSRNOT00000006196|8|1)	AC:DP	29:81
13	94689045	.	C	T	.	PASS	DP=28;AF=0.679;NP=1;PV=9.68004684897606E-41;EFF=synonymous_variant(LOW|SILENT|gcG/gcA|p.Ala106Ala/c.318G>A|342|Slamf7|protein_coding|CODING|ENSRNOT00000038006|2|1)	AC:DP	19:28
13	94798344	.	G	A	.	PASS	DP=54;AF=0.241;NP=1;PV=1.1102230246251565E-16;EFF=synonymous_variant(LOW|SILENT|ctG/ctA|p.Leu121Leu/c.363G>A|209|Cd84|protein_coding|CODING|ENSRNOT00000050547|3|1|WARNING_TRANSCRIPT_NO_START_CODON)	AC:DP	13:54
13	94910790	.	G	C	.	PASS	DP=47;AF=0.489;NP=1;PV=0.0;EFF=synonymous_variant(LOW|SILENT|gcC/gcG|p.Ala233Ala/c.699C>G|521|Vangl2|protein_coding|CODING|ENSRNOT00000006849|5|1)	AC:DP	23:47
13	95025761	.	C	T	.	PASS	DP=31;AF=0.387;NP=1;PV=0.0;EFF=synonymous_variant(LOW|SILENT|gcC/gcT|p.Ala899Ala/c.2697C>T|1224|Copa|protein_coding|CODING|ENSRNOT00000008518|26|1)	AC:DP	12:31
13	95397445	.	C	T	.	PASS	DP=66;AF=0.485;NP=1;PV=2.220446049250313E-16;EFF=synonymous_variant(LOW|SILENT|acC/acT|p.Thr205Thr/c.615C>T|1179|Igsf9|protein_coding|CODING|ENSRNOT00000010930|6|1)	AC:DP	32:66
13	95507051	.	C	T	.	PASS	DP=47;AF=0.255;NP=1;PV=0.0;EFF=synonymous_variant(LOW|SILENT|gtG/gtA|p.Val173Val/c.519G>A|233|Fcrl6|protein_coding|CODING|ENSRNOT00000000059|4|1)	AC:DP	12:47
13	96469567	.	G	A	.	PASS	DP=57;AF=0.632;NP=1;PV=7.666487194374746E-74;EFF=synonymous_variant(LOW|SILENT|acG/acA|p.Thr46Thr/c.138G>A|356|Aim2|protein_coding|CODING|ENSRNOT00000037655|1|1),synonymous_variant(LOW|SILENT|acG/acA|p.Thr46Thr/c.138G>A|120|Aim2|protein_coding|CODING|ENSRNOT00000074608|1|1)	AC:DP	36:57
13	96591465	.	G	C	.	PASS	DP=54;AF=0.296;NP=1;PV=1.1102230246251565E-16;EFF=synonymous_variant(LOW|SILENT|ctC/ctG|p.Leu378Leu/c.1134C>G|438|Mnda|protein_coding|CODING|ENSRNOT00000036040|6|1)	AC:DP	16:54
13	96796889	.	G	A	.	PASS	DP=26;AF=0.615;NP=1;PV=3.411972930869489E-33;EFF=synonymous_variant(LOW|SILENT|gtG/gtA|p.Val509Val/c.1527G>A|2385|Spta1|protein_coding|CODING|ENSRNOT00000004716|13|1),synonymous_variant(LOW|SILENT|gtG/gtA|p.Val509Val/c.1527G>A|2416|Spta1|protein_coding|CODING|ENSRNOT00000066509|13|1)	AC:DP	16:26
13	97134939	.	A	C	.	PASS	DP=42;AF=0.429;NP=1;PV=0.0;EFF=synonymous_variant(LOW|SILENT|gcA/gcC|p.Ala699Ala/c.2097A>C|839|Fmn2|protein_coding|CODING|ENSRNOT00000072243|5|1)	AC:DP	18:42
13	97362532	.	A	C	.	PASS	DP=55;AF=0.345;NP=1;PV=0.0;EFF=synonymous_variant(LOW|SILENT|tcT/tcG|p.Ser130Ser/c.390T>G|168|Grem2|protein_coding|CODING|ENSRNOT00000004803|2|1)	AC:DP	19:55
13	98142560	.	A	G	.	PASS	DP=54;AF=0.481;NP=1;PV=2.220446049250313E-16;EFF=synonymous_variant(LOW|SILENT|ggT/ggC|p.Gly21Gly/c.63T>C|507|Fh|protein_coding|CODING|ENSRNOT00000004917|1|1)	AC:DP	26:54
13	98244870	.	A	C	.	PASS	DP=61;AF=0.262;NP=1;PV=0.0;EFF=synonymous_variant(LOW|SILENT|acA/acC|p.Thr192Thr/c.576A>C|1084|Wdr64|protein_coding|CODING|ENSRNOT00000065706|6|1),synonymous_variant(LOW|SILENT|acA/acC|p.Thr182Thr/c.546A>C|1086|Wdr64|protein_coding|CODING|ENSRNOT00000073225|5|1),synonymous_variant(LOW|SILENT|acA/acC|p.Thr182Thr/c.546A>C|1027|Wdr64|protein_coding|CODING|ENSRNOT00000038306|5|1),synonymous_variant(LOW|SILENT|acA/acC|p.Thr192Thr/c.576A>C|359|Wdr64|protein_coding|CODING|ENSRNOT00000005091|6|1),synonymous_variant(LOW|SILENT|acA/acC|p.Thr182Thr/c.546A>C|962|Wdr64|protein_coding|CODING|ENSRNOT00000038285|5|1)	AC:DP	16:61
13	98424957	.	C	A	.	PASS	DP=30;AF=0.733;NP=1;PV=3.895500343480854E-48;EFF=synonymous_variant(LOW|SILENT|ccC/ccA|p.Pro825Pro/c.2475C>A|836|Exo1|protein_coding|CODING|ENSRNOT00000005314|14|1)	AC:DP	22:30
13	98667332	.	G	A	.	PASS	DP=33;AF=0.394;NP=1;PV=0.0;EFF=synonymous_variant(LOW|SILENT|Ctg/Ttg|p.Leu84Leu/c.250C>T|536|Pld5|protein_coding|CODING|ENSRNOT00000005332|2|1)	AC:DP	13:33
13	99362774	.	A	T	.	PASS	DP=29;AF=0.586;NP=1;PV=2.9229699972978315E-34;EFF=synonymous_variant(LOW|SILENT|acA/acT|p.Thr191Thr/c.573A>T|716|Sdccag8|protein_coding|CODING|ENSRNOT00000005647|6|1)	AC:DP	17:29
13	100036408	.	A	G	.	PASS	DP=60;AF=0.500;NP=1;PV=1.1102230246251565E-16;EFF=synonymous_variant(LOW|SILENT|gcA/gcG|p.Ala125Ala/c.375A>G|522|Zfp238|protein_coding|CODING|ENSRNOT00000005849|1|1)	AC:DP	30:60
13	100460460	.	A	G	.	PASS	DP=28;AF=0.536;NP=1;PV=1.523315066284367E-29;EFF=synonymous_variant(LOW|SILENT|ccA/ccG|p.Pro191Pro/c.573A>G|913|ENSRNOG00000038022|protein_coding|CODING|ENSRNOT00000057852|7|1|WARNING_TRANSCRIPT_NO_START_CODON)	AC:DP	15:28
13	100679364	.	C	T	.	PASS	DP=51;AF=0.412;NP=1;PV=0.0;EFF=synonymous_variant(LOW|SILENT|cgG/cgA|p.Arg23Arg/c.69G>A|798|Hnrnpu|protein_coding|CODING|ENSRNOT00000044477|1|1)	AC:DP	21:51
13	100872417	.	A	G	.	PASS	DP=34;AF=0.735;NP=1;PV=1.2348561467003616E-54;EFF=synonymous_variant(LOW|SILENT|tcT/tcC|p.Ser148Ser/c.444T>C|156|ENSRNOG00000042750|protein_coding|CODING|ENSRNOT00000064126|4|1|WARNING_TRANSCRIPT_NO_START_CODON)	AC:DP	25:34
13	101006107	.	G	A	.	PASS	DP=50;AF=0.740;NP=1;PV=8.317800972471779E-80;EFF=synonymous_variant(LOW|SILENT|gcG/gcA|p.Ala293Ala/c.879G>A|454|Taf1a|protein_coding|CODING|ENSRNOT00000068036|9|1)	AC:DP	37:50
13	101446983	.	C	G	.	PASS	DP=39;AF=0.256;NP=1;PV=1.1102230246251565E-16;EFF=synonymous_variant(LOW|SILENT|tcC/tcG|p.Ser6Ser/c.18C>G|345|Slamf1|protein_coding|CODING|ENSRNOT00000033868|1|1)	AC:DP	10:39
13	101717431	.	G	A	.	PASS	DP=36;AF=0.250;NP=1;PV=9.547918011776346E-15;EFF=synonymous_variant(LOW|SILENT|gcC/gcT|p.Ala69Ala/c.207C>T|121|ENSRNOG00000042299|protein_coding|CODING|ENSRNOT00000068762|1|1|WARNING_TRANSCRIPT_NO_START_CODON)	AC:DP	9:36
13	101817706	.	C	A	.	PASS	DP=66;AF=0.742;NP=1;PV=7.148203719023436E-103;EFF=synonymous_variant(LOW|SILENT|gtG/gtT|p.Val1469Val/c.4407G>T|2118|Kif26b|protein_coding|CODING|ENSRNOT00000017784|12|1)	AC:DP	49:66
13	102044624	.	G	A	.	PASS	DP=53;AF=0.245;NP=1;PV=0.0;EFF=synonymous_variant(LOW|SILENT|acC/acT|p.Thr318Thr/c.954C>T|2118|Kif26b|protein_coding|CODING|ENSRNOT00000017784|3|1)	AC:DP	13:53
13	102193549	.	A	G	.	PASS	DP=38;AF=0.316;NP=1;PV=0.0;EFF=synonymous_variant(LOW|SILENT|ggT/ggC|p.Gly60Gly/c.180T>C|2118|Kif26b|protein_coding|CODING|ENSRNOT00000017784|2|1)	AC:DP	12:38
13	102894662	.	A	G	.	PASS	DP=32;AF=0.594;NP=1;PV=1.0637627410860075E-38;EFF=synonymous_variant(LOW|SILENT|cgA/cgG|p.Arg164Arg/c.492A>G|703|Cnst|protein_coding|CODING|ENSRNOT00000003641|2|1)	AC:DP	19:32
13	102997788	.	C	T	.	PASS	DP=35;AF=0.343;NP=1;PV=0.0;EFF=synonymous_variant(LOW|SILENT|ctG/ctA|p.Leu384Leu/c.1152G>A|1034|RGD1559696|protein_coding|CODING|ENSRNOT00000075426|9|1)	AC:DP	12:35
13	103522086	.	A	G	.	PASS	DP=33;AF=0.394;NP=1;PV=0.0;EFF=synonymous_variant(LOW|SILENT|cgT/cgC|p.Arg435Arg/c.1305T>C|448|Psen2|protein_coding|CODING|ENSRNOT00000040203|13|1)	AC:DP	13:33
13	103626534	.	C	A	.	PASS	DP=61;AF=0.246;NP=1;PV=1.1102230246251565E-16;EFF=synonymous_variant(LOW|SILENT|gcC/gcA|p.Ala132Ala/c.396C>A|932|Itpkb|protein_coding|CODING|ENSRNOT00000004032|2|1)	AC:DP	15:61
13	103737025	.	A	G	.	PASS	DP=47;AF=0.255;NP=1;PV=1.1102230246251565E-16;EFF=synonymous_variant(LOW|SILENT|gcT/gcC|p.Ala36Ala/c.108T>C|76|6330403A02Rik|protein_coding|CODING|ENSRNOT00000057735|1|1|WARNING_TRANSCRIPT_NO_START_CODON)	AC:DP	12:47
13	103864358	.	A	G	.	PASS	DP=33;AF=0.545;NP=1;PV=4.7927768472151985E-36;EFF=synonymous_variant(LOW|SILENT|acA/acG|p.Thr69Thr/c.207A>G|1014|Parp1|protein_coding|CODING|ENSRNOT00000004232|2|1)	AC:DP	18:33
13	103968462	.	A	G	.	PASS	DP=33;AF=0.212;NP=1;PV=2.3020363393300158E-11;EFF=synonymous_variant(LOW|SILENT|tcA/tcG|p.Ser450Ser/c.1350A>G|542|Lin9|protein_coding|CODING|ENSRNOT00000074148|13|1),intron_variant(MODIFIER|||c.1272-532A>G|446|Lin9|protein_coding|CODING|ENSRNOT00000034265|13|1)	AC:DP	7:33
13	104183099	.	G	A	.	PASS	DP=38;AF=0.605;NP=1;PV=3.70382925916901E-46;EFF=synonymous_variant(LOW|SILENT|ctG/ctA|p.Leu15Leu/c.45G>A|320|Pycr2|protein_coding|CODING|ENSRNOT00000004379|1|1)	AC:DP	23:38
13	104511272	.	G	A	.	PASS	DP=66;AF=0.439;NP=1;PV=0.0;EFF=synonymous_variant(LOW|SILENT|acC/acT|p.Thr230Thr/c.690C>T|514|Wdr26|protein_coding|CODING|ENSRNOT00000005059|7|1)	AC:DP	29:66
13	104808422	.	C	G	.	PASS	DP=56;AF=0.536;NP=1;PV=4.0989952251315695E-58;EFF=synonymous_variant(LOW|SILENT|acG/acC|p.Thr213Thr/c.639G>C|323|Ccdc121|protein_coding|CODING|ENSRNOT00000036629|1|1)	AC:DP	30:56
13	105038608	.	T	C	.	PASS	DP=41;AF=0.683;NP=1;PV=2.1972557613086577E-59;EFF=synonymous_variant(LOW|SILENT|ccT/ccC|p.Pro160Pro/c.480T>C|479|Dnah14|protein_coding|CODING|ENSRNOT00000075792|5|1)	AC:DP	28:41
13	105142906	.	G	A	.	PASS	DP=41;AF=0.317;NP=1;PV=0.0;EFF=synonymous_variant(LOW|SILENT|gcG/gcA|p.Ala378Ala/c.1134G>A|445|Eif3e|protein_coding|CODING|ENSRNOT00000038340|11|1)	AC:DP	13:41
13	105781936	.	G	A	.	PASS	DP=51;AF=0.412;NP=1;PV=0.0;EFF=synonymous_variant(LOW|SILENT|ctG/ctA|p.Leu149Leu/c.447G>A|1122|Tp53bp2|protein_coding|CODING|ENSRNOT00000004330|4|1)	AC:DP	21:51
13	106234875	.	T	G	.	PASS	DP=57;AF=0.509;NP=1;PV=3.94937345871609E-55;EFF=synonymous_variant(LOW|SILENT|ccT/ccG|p.Pro356Pro/c.1068T>G|490|Susd4|protein_coding|CODING|ENSRNOT00000052407|8|1)	AC:DP	29:57
13	106384979	.	G	A	.	PASS	DP=42;AF=0.452;NP=1;PV=1.1102230246251565E-16;EFF=synonymous_variant(LOW|SILENT|gcC/gcT|p.Ala1467Ala/c.4401C>T|1522|Disp1|protein_coding|CODING|ENSRNOT00000004834|10|1)	AC:DP	19:42
13	106632763	.	C	G	.	PASS	DP=58;AF=0.379;NP=1;PV=7.097437949728691E-39;EFF=synonymous_variant(LOW|SILENT|gcG/gcC|p.Ala421Ala/c.1263G>C|617|Lbr|protein_coding|CODING|ENSRNOT00000029841|12|1)	AC:DP	22:58
13	107315769	.	A	T	.	PASS	DP=41;AF=0.195;NP=1;PV=2.0465851235940136E-12;EFF=synonymous_variant(LOW|SILENT|ggT/ggA|p.Gly475Gly/c.1425T>A|476|Hlx|protein_coding|CODING|ENSRNOT00000003155|4|1)	AC:DP	8:41
13	107534685	.	C	T	.	PASS	DP=61;AF=0.623;NP=1;PV=6.547212561440832E-77;EFF=synonymous_variant(LOW|SILENT|acG/acA|p.Thr10Thr/c.30G>A|776|Mark1|protein_coding|CODING|ENSRNOT00000003198|2|1|WARNING_TRANSCRIPT_NO_START_CODON)	AC:DP	38:61
13	107755167	.	A	G	.	PASS	DP=29;AF=0.276;NP=1;PV=1.5565326805244695E-13;EFF=synonymous_variant(LOW|SILENT|acT/acC|p.Thr261Thr/c.783T>C|319|ENSRNOG00000023547|protein_coding|CODING|ENSRNOT00000034990|1|1|WARNING_TRANSCRIPT_NO_START_CODON),intron_variant(MODIFIER|||c.-3+46977A>G|1349|Rab3gap2|protein_coding|CODING|ENSRNOT00000003216|2|1|WARNING_TRANSCRIPT_NO_START_CODON),intron_variant(MODIFIER|||c.-3+46977A>G|1349|Rab3gap2|protein_coding|CODING|ENSRNOT00000034888|2|1|WARNING_TRANSCRIPT_NO_START_CODON)	AC:DP	8:29
13	107869791	.	C	G	.	PASS	DP=51;AF=0.353;NP=1;PV=0.0;EFF=synonymous_variant(LOW|SILENT|gcC/gcG|p.Ala306Ala/c.918C>G|1349|Rab3gap2|protein_coding|CODING|ENSRNOT00000003216|12|1|WARNING_TRANSCRIPT_NO_START_CODON),synonymous_variant(LOW|SILENT|gcC/gcG|p.Ala306Ala/c.918C>G|1349|Rab3gap2|protein_coding|CODING|ENSRNOT00000034888|12|1|WARNING_TRANSCRIPT_NO_START_CODON),downstream_gene_variant(MODIFIER||3128|||Mir664-2|miRNA|NON_CODING|ENSRNOT00000071851||1)	AC:DP	18:51
13	107981613	.	G	C	.	PASS	DP=24;AF=0.750;NP=1;PV=5.176861716538197E-40;EFF=synonymous_variant(LOW|SILENT|tcG/tcC|p.Ser115Ser/c.345G>C|1486|Eprs|protein_coding|CODING|ENSRNOT00000038264|5|1)	AC:DP	18:24
13	108707632	.	A	C	.	PASS	DP=41;AF=0.732;NP=1;PV=8.86612034261959E-65;EFF=synonymous_variant(LOW|SILENT|tcT/tcG|p.Ser100Ser/c.300T>G|138|Lyplal1|protein_coding|CODING|ENSRNOT00000032865|5|1)	AC:DP	30:41
13	108813091	.	T	C	.	PASS	DP=26;AF=0.269;NP=1;PV=4.006239784359877E-12;EFF=synonymous_variant(LOW|SILENT|cgA/cgG|p.Arg8Arg/c.24A>G|144|ENSRNOG00000023091|protein_coding|CODING|ENSRNOT00000031419|1|1)	AC:DP	7:26
13	108931719	.	C	T	.	PASS	DP=52;AF=0.404;NP=1;PV=0.0;EFF=synonymous_variant(LOW|SILENT|ccG/ccA|p.Pro158Pro/c.474G>A|234|1700056E22Rik|protein_coding|CODING|ENSRNOT00000005407|1|1),upstream_gene_variant(MODIFIER||1065||482|Dusp10|protein_coding|CODING|ENSRNOT00000005400||1)	AC:DP	21:52
13	109830669	.	T	C	.	PASS	DP=34;AF=0.265;NP=1;PV=8.215650382226158E-15;EFF=synonymous_variant(LOW|SILENT|ggA/ggG|p.Gly13Gly/c.39A>G|280|Rrp15|protein_coding|CODING|ENSRNOT00000003359|1|1)	AC:DP	9:34
13	110059260	.	C	T	.	PASS	DP=51;AF=0.529;NP=1;PV=1.026295624073985E-51;EFF=synonymous_variant(LOW|SILENT|ggC/ggT|p.Gly152Gly/c.456C>T|659|RGD1309586|protein_coding|CODING|ENSRNOT00000003378|1|1)	AC:DP	27:51
13	111312646	.	G	A	.	PASS	DP=51;AF=0.490;NP=1;PV=0.0;EFF=synonymous_variant(LOW|SILENT|tcG/tcA|p.Ser319Ser/c.957G>A|458|Esrrg|protein_coding|CODING|ENSRNOT00000003489|6|1)	AC:DP	25:51
13	111478084	.	T	C	.	PASS	DP=59;AF=0.390;NP=1;PV=0.0;EFF=synonymous_variant(LOW|SILENT|ccT/ccC|p.Pro333Pro/c.999T>C|1512|Ush2a|protein_coding|CODING|ENSRNOT00000004992|5|1)	AC:DP	23:59
13	112320575	.	G	A	.	PASS	DP=56;AF=0.411;NP=1;PV=0.0;EFF=synonymous_variant(LOW|SILENT|gcC/gcT|p.Ala338Ala/c.1014C>T|426|Kcnk2|protein_coding|CODING|ENSRNOT00000003684|7|1)	AC:DP	23:56
13	112453522	.	G	A	.	PASS	DP=46;AF=0.674;NP=1;PV=6.203267387166638E-65;EFF=synonymous_variant(LOW|SILENT|tcC/tcT|p.Ser38Ser/c.114C>T|426|Kcnk2|protein_coding|CODING|ENSRNOT00000003684|2|1)	AC:DP	31:46
13	113066112	.	C	A	.	PASS	DP=29;AF=0.345;NP=1;PV=0.0;EFF=synonymous_variant(LOW|SILENT|ccG/ccT|p.Pro143Pro/c.429G>T|220|ENSRNOG00000032812|protein_coding|CODING|ENSRNOT00000048200|5|1)	AC:DP	10:29
13	113294837	.	G	A	.	PASS	DP=44;AF=0.318;NP=1;PV=0.0;EFF=synonymous_variant(LOW|SILENT|ccG/ccA|p.Pro211Pro/c.633G>A|433|Smyd2|protein_coding|CODING|ENSRNOT00000004783|7|1)	AC:DP	14:44
13	113964808	.	C	T	.	PASS	DP=61;AF=0.393;NP=1;PV=0.0;EFF=synonymous_variant(LOW|SILENT|tcG/tcA|p.Ser804Ser/c.2412G>A|1004|Rps6kc1|protein_coding|CODING|ENSRNOT00000067017|10|1)	AC:DP	24:61
13	114077673	.	C	T	.	PASS	DP=41;AF=0.488;NP=1;PV=2.9050897873301624E-38;EFF=synonymous_variant(LOW|SILENT|ccG/ccA|p.Pro42Pro/c.126G>A|1004|Rps6kc1|protein_coding|CODING|ENSRNOT00000067017|2|1)	AC:DP	20:41
13	114224263	.	G	C	.	PASS	DP=38;AF=0.421;NP=1;PV=0.0;EFF=synonymous_variant(LOW|SILENT|ccC/ccG|p.Pro49Pro/c.147C>G|512|Mfsd7b|protein_coding|CODING|ENSRNOT00000072452|1|1)	AC:DP	16:38
13	114362352	.	A	G	.	PASS	DP=46;AF=0.609;NP=1;PV=1.1260782366934861E-55;EFF=synonymous_variant(LOW|SILENT|ggT/ggC|p.Gly426Gly/c.1278T>C|572|Fam71a|protein_coding|CODING|ENSRNOT00000043672|1|1)	AC:DP	28:46
13	114555990	.	C	T	.	PASS	DP=50;AF=0.200;NP=1;PV=3.1086244689504383E-15;EFF=synonymous_variant(LOW|SILENT|acG/acA|p.Thr142Thr/c.426G>A|171|Nenf|protein_coding|CODING|ENSRNOT00000005190|4|1)	AC:DP	10:50
13	114828235	.	C	T	.	PASS	DP=47;AF=0.660;NP=1;PV=1.522907556825949E-64;EFF=synonymous_variant(LOW|SILENT|ctC/ctT|p.Leu38Leu/c.114C>T|967|Ints7|protein_coding|CODING|ENSRNOT00000005715|2|1)	AC:DP	31:47
13	115073019	.	G	C	.	PASS	DP=40;AF=0.250;NP=1;PV=3.3306690738754696E-16;EFF=synonymous_variant(LOW|SILENT|ctG/ctC|p.Leu149Leu/c.447G>C|443|Nek2l1|protein_coding|CODING|ENSRNOT00000006235|3|1)	AC:DP	10:40
13	115304338	.	G	A	.	PASS	DP=43;AF=0.535;NP=1;PV=5.182940888048287E-45;EFF=synonymous_variant(LOW|SILENT|ggG/ggA|p.Gly35Gly/c.105G>A|195|Rd3|protein_coding|CODING|ENSRNOT00000075086|1|1)	AC:DP	23:43
13	115625463	.	C	A	.	PASS	DP=45;AF=0.444;NP=1;PV=1.1102230246251565E-16;EFF=synonymous_variant(LOW|SILENT|cgC/cgA|p.Arg339Arg/c.1017C>A|962|Kcnh1|protein_coding|CODING|ENSRNOT00000005209|7|1)	AC:DP	20:45
13	115784552	.	T	C	.	PASS	DP=37;AF=0.486;NP=1;PV=5.2764736843723106E-34;EFF=synonymous_variant(LOW|SILENT|ccT/ccC|p.Pro709Pro/c.2127T>C|962|Kcnh1|protein_coding|CODING|ENSRNOT00000005209|11|1)	AC:DP	18:37
13	115993120	.	T	C	.	PASS	DP=56;AF=0.518;NP=1;PV=7.286610442984458E-56;EFF=synonymous_variant(LOW|SILENT|ctA/ctG|p.Leu147Leu/c.441A>G|466|Hhat|protein_coding|CODING|ENSRNOT00000005223|11|1),synonymous_variant(LOW|SILENT|ctA/ctG|p.Leu147Leu/c.441A>G|493|Hhat|protein_coding|CODING|ENSRNOT00000072729|11|1)	AC:DP	29:56
13	116128589	.	G	A	.	PASS	DP=44;AF=0.455;NP=1;PV=0.0;EFF=synonymous_variant(LOW|SILENT|ggC/ggT|p.Gly311Gly/c.933C>T|368|Sertad4|protein_coding|CODING|ENSRNOT00000005234|6|1)	AC:DP	20:44
13	116263665	.	G	A	.	PASS	DP=59;AF=0.288;NP=1;PV=0.0;EFF=synonymous_variant(LOW|SILENT|gtC/gtT|p.Val114Val/c.342C>T|555|Syt14|protein_coding|CODING|ENSRNOT00000074500|4|1),synonymous_variant(LOW|SILENT|gtC/gtT|p.Val114Val/c.342C>T|574|Syt14|protein_coding|CODING|ENSRNOT00000073041|4|1)	AC:DP	17:59
13	116383504	.	A	G	.	PASS	DP=60;AF=0.517;NP=1;PV=1.1178008449939089E-58;EFF=synonymous_variant(LOW|SILENT|gcT/gcC|p.Ala738Ala/c.2214T>C|763|Diexf|protein_coding|CODING|ENSRNOT00000006395|12|1)	AC:DP	31:60
13	116502848	.	T	G	.	PASS	DP=50;AF=0.480;NP=1;PV=1.1102230246251565E-16;EFF=synonymous_variant(LOW|SILENT|acA/acC|p.Thr80Thr/c.240A>C|1104|Hsd11b1|protein_coding|CODING|ENSRNOT00000048074|6|1),intron_variant(MODIFIER|||c.650-74A>C|288|Hsd11b1|protein_coding|CODING|ENSRNOT00000007870|5|1)	AC:DP	24:50
13	116606204	.	T	C	.	PASS	DP=58;AF=0.414;NP=1;PV=0.0;EFF=synonymous_variant(LOW|SILENT|gtT/gtC|p.Val86Val/c.258T>C|1172|Lamb3|protein_coding|CODING|ENSRNOT00000008440|4|1)	AC:DP	24:58
13	117946413	.	T	C	.	PASS	DP=67;AF=0.403;NP=1;PV=0.0;EFF=synonymous_variant(LOW|SILENT|cgT/cgC|p.Arg69Arg/c.207T>C|1894|Plxna2|protein_coding|CODING|ENSRNOT00000009900|2|1)	AC:DP	27:67
13	118092917	.	C	T	.	PASS	DP=64;AF=0.609;NP=1;PV=4.591216449084322E-76;EFF=synonymous_variant(LOW|SILENT|ccC/ccT|p.Pro1009Pro/c.3027C>T|1894|Plxna2|protein_coding|CODING|ENSRNOT00000009900|16|1)	AC:DP	39:64
13	118392601	.	A	G	.	PASS	DP=47;AF=0.532;NP=1;PV=5.1216066355021744E-48;EFF=synonymous_variant(LOW|SILENT|gtT/gtC|p.Val308Val/c.924T>C|498|Cr1l|protein_coding|CODING|ENSRNOT00000010799|6|1)	AC:DP	25:47
13	118587614	.	C	A	.	PASS	DP=41;AF=0.634;NP=1;PV=1.2558432973813378E-53;EFF=synonymous_variant(LOW|SILENT|acG/acT|p.Thr1016Thr/c.3048G>T|1029|Cr2|protein_coding|CODING|ENSRNOT00000010910|18|1)	AC:DP	26:41
14	1460536	.	C	T	.	PASS	DP=33;AF=0.485;NP=1;PV=0.0;EFF=synonymous_variant(LOW|SILENT|ctG/ctA|p.Leu241Leu/c.723G>A|360|Crlf2|protein_coding|CODING|ENSRNOT00000075656|6|1),upstream_gene_variant(MODIFIER||4603||315|Csf2ra|protein_coding|CODING|ENSRNOT00000070834||1)	AC:DP	16:33
14	1945686	.	T	C	.	PASS	DP=45;AF=0.644;NP=1;PV=8.865659159241517E-60;EFF=synonymous_variant(LOW|SILENT|gcT/gcC|p.Ala60Ala/c.180T>C|214|Tmed11|protein_coding|CODING|ENSRNOT00000000040|2|1)	AC:DP	29:45
14	2049579	.	G	A	.	PASS	DP=66;AF=0.636;NP=1;PV=1.5230611737031502E-84;EFF=synonymous_variant(LOW|SILENT|ctG/ctA|p.Leu431Leu/c.1293G>A|703|Slc26a1|protein_coding|CODING|ENSRNOT00000000047|3|1),intron_variant(MODIFIER|||c.296+1763C>T|643|Idua|protein_coding|CODING|ENSRNOT00000000048|2|1)	AC:DP	42:66
14	2214169	.	C	G	.	PASS	DP=47;AF=0.383;NP=1;PV=1.1102230246251565E-16;EFF=synonymous_variant(LOW|SILENT|ccC/ccG|p.Pro28Pro/c.84C>G|134|Cplx1|protein_coding|CODING|ENSRNOT00000061720|2|1)	AC:DP	18:47
14	2315055	.	C	T	.	PASS	DP=48;AF=0.229;NP=1;PV=0.0;EFF=synonymous_variant(LOW|SILENT|Ctg/Ttg|p.Leu346Leu/c.1036C>T|516|Mfsd7|protein_coding|CODING|ENSRNOT00000037459|8|1)	AC:DP	11:48
14	2658061	.	A	G	.	PASS	DP=46;AF=0.283;NP=1;PV=2.220446049250313E-16;EFF=synonymous_variant(LOW|SILENT|tcT/tcC|p.Ser477Ser/c.1431T>C|593|Mtf2|protein_coding|CODING|ENSRNOT00000000086|15|1)	AC:DP	13:46
14	2866107	.	C	T	.	PASS	DP=34;AF=0.353;NP=1;PV=2.220446049250313E-16;EFF=synonymous_variant(LOW|SILENT|acG/acA|p.Thr56Thr/c.168G>A|297|Rpl5|protein_coding|CODING|ENSRNOT00000030428|3|1)	AC:DP	12:34
14	3063103	.	C	T	.	PASS	DP=43;AF=0.512;NP=1;PV=4.4731698957223607E-42;EFF=synonymous_variant(LOW|SILENT|ccC/ccT|p.Pro93Pro/c.279C>T|423|Gfi1|protein_coding|CODING|ENSRNOT00000002807|3|1)	AC:DP	22:43
14	3202322	.	G	C	.	PASS	DP=29;AF=0.448;NP=1;PV=0.0;EFF=synonymous_variant(LOW|SILENT|ctC/ctG|p.Leu61Leu/c.183C>G|609|Rpap2|protein_coding|CODING|ENSRNOT00000002815|3|1),5_prime_UTR_premature_start_codon_gain_variant(LOW||||525|Rpap2|protein_coding|CODING|ENSRNOT00000063778|3|1),5_prime_UTR_variant(MODIFIER||3203|c.-55C>G|525|Rpap2|protein_coding|CODING|ENSRNOT00000063778|3|1),upstream_gene_variant(MODIFIER||3450||596|GLMN|protein_coding|CODING|ENSRNOT00000061583||1)	AC:DP	13:29
14	3348019	.	C	T	.	PASS	DP=50;AF=0.520;NP=1;PV=1.9355628145053643E-50;EFF=synonymous_variant(LOW|SILENT|acG/acA|p.Thr91Thr/c.273G>A|377|Btbd8|protein_coding|CODING|ENSRNOT00000061556|2|1)	AC:DP	26:50
14	3533447	.	C	G	.	PASS	DP=21;AF=0.143;NP=1;PV=5.4231531505410935E-5;EFF=synonymous_variant(LOW|SILENT|tcC/tcG|p.Ser5Ser/c.15C>G|853|Tgfbr3|protein_coding|CODING|ENSRNOT00000002867|2|1)	AC:DP	3:21
14	3652398	.	T	C	.	PASS	DP=55;AF=0.255;NP=1;PV=0.0;EFF=synonymous_variant(LOW|SILENT|ggT/ggC|p.Gly517Gly/c.1551T>C|853|Tgfbr3|protein_coding|CODING|ENSRNOT00000002867|10|1)	AC:DP	14:55
14	3824959	.	C	T	.	PASS	DP=20;AF=0.650;NP=1;PV=6.338442774442369E-28;EFF=synonymous_variant(LOW|SILENT|tcG/tcA|p.Ser501Ser/c.1503G>A|565|Cdc7|protein_coding|CODING|ENSRNOT00000068520|12|1)	AC:DP	13:20
14	3948018	.	G	A	.	PASS	DP=38;AF=0.263;NP=1;PV=1.1102230246251565E-16;EFF=synonymous_variant(LOW|SILENT|gcG/gcA|p.Ala1249Ala/c.3747G>A|1434|Hfm1|protein_coding|CODING|ENSRNOT00000033794|33|1)	AC:DP	10:38
14	4176214	.	G	A	.	PASS	DP=35;AF=0.400;NP=1;PV=2.220446049250313E-16;EFF=synonymous_variant(LOW|SILENT|cgG/cgA|p.Arg687Arg/c.2061G>A|1289|Zfp644|protein_coding|CODING|ENSRNOT00000002882|6|1)	AC:DP	14:35
14	4360927	.	T	C	.	PASS	DP=48;AF=0.250;NP=1;PV=0.0;EFF=synonymous_variant(LOW|SILENT|ctT/ctC|p.Leu295Leu/c.885T>C|384|Barhl2|protein_coding|CODING|ENSRNOT00000002887|3|1)	AC:DP	12:48
14	6607488	.	C	G	.	PASS	DP=35;AF=0.600;NP=1;PV=6.886278200422962E-43;EFF=synonymous_variant(LOW|SILENT|acG/acC|p.Thr446Thr/c.1338G>C|966|Pkd2|protein_coding|CODING|ENSRNOT00000002916|6|1)	AC:DP	21:35
14	6770445	.	C	T	.	PASS	DP=49;AF=0.612;NP=1;PV=1.6049656734593389E-59;EFF=synonymous_variant(LOW|SILENT|cgG/cgA|p.Arg411Arg/c.1233G>A|435|Mepe|protein_coding|CODING|ENSRNOT00000002927|3|1)	AC:DP	30:49
14	6917259	.	G	A	.	PASS	DP=58;AF=0.190;NP=1;PV=2.220446049250313E-16;EFF=synonymous_variant(LOW|SILENT|acC/acT|p.Thr501Thr/c.1503C>T|948|Dspp|protein_coding|CODING|ENSRNOT00000002946|5|1),synonymous_variant(LOW|SILENT|acC/acT|p.Thr501Thr/c.1503C>T|606|Dspp|protein_coding|CODING|ENSRNOT00000002947|5|1),intron_variant(MODIFIER|||c.900+1321C>T|323|Dspp|protein_coding|CODING|ENSRNOT00000002943|4|1)	AC:DP	11:58
14	7021602	.	T	C	.	PASS	DP=23;AF=0.261;NP=1;PV=1.7210777247811393E-10;EFF=synonymous_variant(LOW|SILENT|ccT/ccC|p.Pro61Pro/c.183T>C|90|Gm17660|protein_coding|CODING|ENSRNOT00000071955|5|1)	AC:DP	6:23
14	7190901	.	C	T	.	PASS	DP=61;AF=0.525;NP=1;PV=3.2633006820511054E-61;EFF=synonymous_variant(LOW|SILENT|gcC/gcT|p.Ala234Ala/c.702C>T|621|Klhl8|protein_coding|CODING|ENSRNOT00000003026|3|1)	AC:DP	32:61
14	7592652	.	G	A	.	PASS	DP=43;AF=0.279;NP=1;PV=1.1102230246251565E-16;EFF=synonymous_variant(LOW|SILENT|acG/acA|p.Thr16Thr/c.48G>A|370|Slc10a6|protein_coding|CODING|ENSRNOT00000002819|1|1)	AC:DP	12:43
14	7698189	.	C	T	.	PASS	DP=30;AF=0.300;NP=1;PV=8.881784197001252E-16;EFF=synonymous_variant(LOW|SILENT|ccG/ccA|p.Pro1697Pro/c.5091G>A|2455|Ptpn13|protein_coding|CODING|ENSRNOT00000061162|31|1)	AC:DP	9:30
14	8269409	.	T	C	.	PASS	DP=55;AF=0.291;NP=1;PV=0.0;EFF=synonymous_variant(LOW|SILENT|gtT/gtC|p.Val257Val/c.771T>C|464|MAPK10|protein_coding|CODING|ENSRNOT00000065965|9|1)	AC:DP	16:55
14	8373588	.	T	G	.	PASS	DP=41;AF=0.390;NP=1;PV=8.08763089405823E-29;EFF=synonymous_variant(LOW|SILENT|gcA/gcC|p.Ala192Ala/c.576A>C|656|Arhgap24|protein_coding|CODING|ENSRNOT00000034812|5|1),synonymous_variant(LOW|SILENT|gcA/gcC|p.Ala284Ala/c.852A>C|748|Arhgap24|protein_coding|CODING|ENSRNOT00000002857|7|1)	AC:DP	16:41
14	9234654	.	G	A	.	PASS	DP=63;AF=0.683;NP=1;PV=1.367003055087205E-89;EFF=synonymous_variant(LOW|SILENT|ccG/ccA|p.Pro438Pro/c.1314G>A|3506|Wdfy3|protein_coding|CODING|ENSRNOT00000033194|11|1)	AC:DP	43:63
14	9339629	.	A	C	.	PASS	DP=61;AF=0.230;NP=1;PV=1.1102230246251565E-16;EFF=synonymous_variant(LOW|SILENT|acA/acC|p.Thr3450Thr/c.10350A>C|3506|Wdfy3|protein_coding|CODING|ENSRNOT00000033194|67|1)	AC:DP	14:61
14	10298204	.	G	A	.	PASS	DP=27;AF=0.259;NP=1;PV=4.424571820038636E-12;EFF=synonymous_variant(LOW|SILENT|tcC/tcT|p.Ser389Ser/c.1167C>T|457|Agpat9|protein_coding|CODING|ENSRNOT00000002936|11|1)	AC:DP	7:27
14	10401557	.	T	G	.	PASS	DP=35;AF=0.657;NP=1;PV=1.8156000269220955E-48;EFF=synonymous_variant(LOW|SILENT|ctT/ctG|p.Leu332Leu/c.996T>G|1065|Helq|protein_coding|CODING|ENSRNOT00000002974|3|1)	AC:DP	23:35
14	10505143	.	G	A	.	PASS	DP=47;AF=0.596;NP=1;PV=6.233755981648952E-57;EFF=synonymous_variant(LOW|SILENT|ctG/ctA|p.Leu177Leu/c.531G>A|534|Hpse|protein_coding|CODING|ENSRNOT00000002983|4|1)	AC:DP	28:47
14	11124973	.	T	C	.	PASS	DP=55;AF=0.273;NP=1;PV=0.0;EFF=synonymous_variant(LOW|SILENT|gtA/gtG|p.Val91Val/c.273A>G|261|Enoph1|protein_coding|CODING|ENSRNOT00000003083|3|1)	AC:DP	15:55
14	11953428	.	G	A	.	PASS	DP=51;AF=0.216;NP=1;PV=1.1102230246251565E-16;EFF=synonymous_variant(LOW|SILENT|acG/acA|p.Thr148Thr/c.444G>A|473|Rasgef1b|protein_coding|CODING|ENSRNOT00000003207|4|1)	AC:DP	11:51
14	12161007	.	C	A	.	PASS	DP=55;AF=0.436;NP=1;PV=0.0;EFF=synonymous_variant(LOW|SILENT|acC/acA|p.Thr62Thr/c.186C>A|762|Prkg2|protein_coding|CODING|ENSRNOT00000003237|1|1)	AC:DP	24:55
14	12313807	.	C	A	.	PASS	DP=34;AF=0.706;NP=1;PV=8.524474060727427E-51;EFF=synonymous_variant(LOW|SILENT|gcG/gcT|p.Ala355Ala/c.1065G>T|468|Bmp3|protein_coding|CODING|ENSRNOT00000038872|2|1)	AC:DP	24:34
14	12449110	.	A	G	.	PASS	DP=55;AF=0.400;NP=1;PV=6.587187221672011E-39;EFF=synonymous_variant(LOW|SILENT|gcT/gcC|p.Ala133Ala/c.399T>C|233|1700007G11Rik|protein_coding|CODING|ENSRNOT00000035479|4|1)	AC:DP	22:55
14	12845955	.	C	T	.	PASS	DP=44;AF=0.182;NP=1;PV=7.980394123308088E-12;EFF=synonymous_variant(LOW|SILENT|ggG/ggA|p.Gly54Gly/c.162G>A|233|1700007G11Rik|protein_coding|CODING|ENSRNOT00000035479|2|1)	AC:DP	8:44
14	12998212	.	C	T	.	PASS	DP=38;AF=0.737;NP=1;PV=2.24056990009892E-60;EFF=synonymous_variant(LOW|SILENT|cgG/cgA|p.Arg453Arg/c.1359G>A|689|Prdm8|protein_coding|CODING|ENSRNOT00000002746|3|1),synonymous_variant(LOW|SILENT|cgG/cgA|p.Arg453Arg/c.1359G>A|687|Prdm8|protein_coding|CODING|ENSRNOT00000071706|3|1)	AC:DP	28:38
14	13696574	.	A	G	.	PASS	DP=60;AF=0.733;NP=1;PV=3.5491129062694715E-94;EFF=synonymous_variant(LOW|SILENT|gcA/gcG|p.Ala439Ala/c.1317A>G|554|Gk2|protein_coding|CODING|ENSRNOT00000044244|1|1)	AC:DP	44:60
14	14060169	.	G	A	.	PASS	DP=44;AF=0.727;NP=1;PV=9.137979842360776E-69;EFF=synonymous_variant(LOW|SILENT|tcG/tcA|p.Ser158Ser/c.474G>A|311|Paqr3|protein_coding|CODING|ENSRNOT00000032130|3|1)	AC:DP	32:44
14	14305805	.	T	G	.	PASS	DP=27;AF=0.481;NP=1;PV=0.0;EFF=synonymous_variant(LOW|SILENT|ccA/ccC|p.Pro225Pro/c.675A>C|248|Anxa3|protein_coding|CODING|ENSRNOT00000046639|6|1)	AC:DP	13:27
14	14413418	.	T	G	.	PASS	DP=45;AF=0.222;NP=1;PV=8.881784197001252E-16;EFF=synonymous_variant(LOW|SILENT|gcA/gcC|p.Ala3018Ala/c.9054A>C|3034|Fras1|protein_coding|CODING|ENSRNOT00000002814|66|1)	AC:DP	10:45
14	14515501	.	A	C	.	PASS	DP=53;AF=0.642;NP=1;PV=1.9748108802475817E-69;EFF=synonymous_variant(LOW|SILENT|tcT/tcG|p.Ser1273Ser/c.3819T>G|3034|Fras1|protein_coding|CODING|ENSRNOT00000002814|32|1)	AC:DP	34:53
14	14620950	.	C	T	.	PASS	DP=50;AF=0.520;NP=1;PV=5.818363668090115E-50;EFF=synonymous_variant(LOW|SILENT|cgG/cgA|p.Arg217Arg/c.651G>A|3034|Fras1|protein_coding|CODING|ENSRNOT00000002814|10|1)	AC:DP	26:50
14	16195015	.	T	A	.	PASS	DP=41;AF=0.537;NP=1;PV=3.939311031210795E-43;EFF=synonymous_variant(LOW|SILENT|acA/acT|p.Thr339Thr/c.1017A>T|344|Ccng2|protein_coding|CODING|ENSRNOT00000002876|8|1)	AC:DP	22:41
14	16308009	.	G	A	.	PASS	DP=58;AF=0.552;NP=1;PV=3.2676771212847123E-62;EFF=synonymous_variant(LOW|SILENT|ctC/ctT|p.Leu302Leu/c.906C>T|432|Sept11|protein_coding|CODING|ENSRNOT00000067222|7|1)	AC:DP	32:58
14	16418122	.	G	C	.	PASS	DP=26;AF=0.423;NP=1;PV=0.0;EFF=synonymous_variant(LOW|SILENT|ccG/ccC|p.Pro180Pro/c.540G>C|761|Sowahb|protein_coding|CODING|ENSRNOT00000002995|2|1)	AC:DP	11:26
14	16559469	.	G	A	.	PASS	DP=52;AF=0.269;NP=1;PV=0.0;EFF=synonymous_variant(LOW|SILENT|gcC/gcT|p.Ala1596Ala/c.4788C>T|1986|Shroom3|protein_coding|CODING|ENSRNOT00000003001|8|1)	AC:DP	14:52
14	16733935	.	T	C	.	PASS	DP=59;AF=0.356;NP=1;PV=3.3306690738754696E-16;EFF=synonymous_variant(LOW|SILENT|ggA/ggG|p.Gly72Gly/c.216A>G|1986|Shroom3|protein_coding|CODING|ENSRNOT00000003001|2|1)	AC:DP	21:59
14	16929985	.	A	C	.	PASS	DP=55;AF=0.545;NP=1;PV=6.685815450634736E-58;EFF=synonymous_variant(LOW|SILENT|ctT/ctG|p.Leu100Leu/c.300T>G|345|Fam47e|protein_coding|CODING|ENSRNOT00000047214|2|1|WARNING_TRANSCRIPT_NO_START_CODON)	AC:DP	30:55
14	17039712	.	T	C	.	PASS	DP=40;AF=0.725;NP=1;PV=9.418725901946612E-62;EFF=synonymous_variant(LOW|SILENT|ccT/ccC|p.Pro8Pro/c.24T>C|510|Nup54|protein_coding|CODING|ENSRNOT00000003070|1|1)	AC:DP	29:40
14	17171608	.	C	T	.	PASS	DP=31;AF=0.677;NP=1;PV=8.248132982366487E-45;EFF=synonymous_variant(LOW|SILENT|acC/acT|p.Thr175Thr/c.525C>T|686|Sdad1|protein_coding|CODING|ENSRNOT00000030222|6|1)	AC:DP	21:31
14	17466812	.	C	T	.	PASS	DP=26;AF=0.423;NP=1;PV=0.0;EFF=synonymous_variant(LOW|SILENT|ctC/ctT|p.Leu359Leu/c.1077C>T|651|Cdkl2|protein_coding|CODING|ENSRNOT00000046771|8|1),intron_variant(MODIFIER|||c.890+800C>T|507|Cdkl2|protein_coding|CODING|ENSRNOT00000050038|7|1)	AC:DP	11:26
14	17723233	.	A	G	.	PASS	DP=79;AF=0.316;NP=1;PV=1.1102230246251565E-16;EFF=synonymous_variant(LOW|SILENT|cgT/cgC|p.Arg124Arg/c.372T>C|199|ENSRNOG00000039548|protein_coding|CODING|ENSRNOT00000060618|1|1)	AC:DP	25:79
14	18435947	.	G	A	.	PASS	DP=42;AF=0.643;NP=1;PV=2.0946960977337534E-55;EFF=synonymous_variant(LOW|SILENT|acC/acT|p.Thr211Thr/c.633C>T|243|Areg|protein_coding|CODING|ENSRNOT00000003703|4|1)	AC:DP	27:42
14	18537695	.	C	T	.	PASS	DP=56;AF=0.589;NP=1;PV=7.469829897977575E-66;EFF=synonymous_variant(LOW|SILENT|acG/acA|p.Thr101Thr/c.303G>A|153|Epgn|protein_coding|CODING|ENSRNOT00000003720|4|1)	AC:DP	33:56
14	18902201	.	G	C	.	PASS	DP=44;AF=0.500;NP=1;PV=2.220446049250313E-16;EFF=synonymous_variant(LOW|SILENT|acG/acC|p.Thr3Thr/c.9G>C|341|Rassf6|protein_coding|CODING|ENSRNOT00000003836|1|1)	AC:DP	22:44
14	19794497	.	A	C	.	PASS	DP=48;AF=0.500;NP=1;PV=1.1102230246251565E-16;EFF=synonymous_variant(LOW|SILENT|tcA/tcC|p.Ser77Ser/c.231A>C|910|Adamts3|protein_coding|CODING|ENSRNOT00000060465|3|1)	AC:DP	24:48
14	19944052	.	C	T	.	PASS	DP=42;AF=0.595;NP=1;PV=7.944867261047571E-51;EFF=synonymous_variant(LOW|SILENT|ctC/ctT|p.Leu311Leu/c.933C>T|910|Adamts3|protein_coding|CODING|ENSRNOT00000060465|6|1)	AC:DP	25:42
14	20055584	.	G	A	.	PASS	DP=22;AF=0.273;NP=1;PV=1.1006606737140601E-10;EFF=synonymous_variant(LOW|SILENT|gcC/gcT|p.Ala359Ala/c.1077C>T|417|Npffr2|protein_coding|CODING|ENSRNOT00000004153|3|1)	AC:DP	6:22
14	20185360	.	A	T	.	PASS	DP=24;AF=0.250;NP=1;PV=2.29839591803227E-10;EFF=synonymous_variant(LOW|SILENT|gcA/gcT|p.Ala79Ala/c.237A>T|476|Gc|protein_coding|CODING|ENSRNOT00000004174|3|1)	AC:DP	6:24
14	20374766	.	T	C	.	PASS	DP=25;AF=0.520;NP=1;PV=4.831775453119051E-26;EFF=synonymous_variant(LOW|SILENT|ccA/ccG|p.Pro100Pro/c.300A>G|191|ENSRNOG00000029004|protein_coding|CODING|ENSRNOT00000044855|2|1)	AC:DP	13:25
14	20493168	.	A	G	.	PASS	DP=59;AF=0.288;NP=1;PV=2.220446049250313E-16;EFF=synonymous_variant(LOW|SILENT|ccT/ccC|p.Pro318Pro/c.954T>C|1079|Slc4a4|protein_coding|CODING|ENSRNOT00000033806|8|1),synonymous_variant(LOW|SILENT|ccT/ccC|p.Pro318Pro/c.954T>C|1094|Slc4a4|protein_coding|CODING|ENSRNOT00000004391|8|1)	AC:DP	17:59
14	20657114	.	C	T	.	PASS	DP=58;AF=0.207;NP=1;PV=1.1102230246251565E-16;EFF=synonymous_variant(LOW|SILENT|gcG/gcA|p.Ala73Ala/c.219G>A|1079|Slc4a4|protein_coding|CODING|ENSRNOT00000033806|3|1),synonymous_variant(LOW|SILENT|gcG/gcA|p.Ala73Ala/c.219G>A|1094|Slc4a4|protein_coding|CODING|ENSRNOT00000004391|3|1)	AC:DP	12:58
14	20881972	.	T	C	.	PASS	DP=47;AF=0.574;NP=1;PV=3.699684603386055E-54;EFF=synonymous_variant(LOW|SILENT|acA/acG|p.Thr35Thr/c.105A>G|216|Mob1b|protein_coding|CODING|ENSRNOT00000014650|2|1)	AC:DP	27:47
14	21037681	.	C	T	.	PASS	DP=34;AF=0.735;NP=1;PV=9.46979442581503E-53;EFF=synonymous_variant(LOW|SILENT|acG/acA|p.Thr5Thr/c.15G>A|469|Rufy3|protein_coding|CODING|ENSRNOT00000004776|2|1),synonymous_variant(LOW|SILENT|acG/acA|p.Thr5Thr/c.15G>A|487|Rufy3|protein_coding|CODING|ENSRNOT00000020608|2|1)	AC:DP	25:34
14	21253203	.	C	T	.	PASS	DP=21;AF=0.381;NP=1;PV=4.440892098500626E-15;EFF=synonymous_variant(LOW|SILENT|ccG/ccA|p.Pro136Pro/c.408G>A|309|Prol1|protein_coding|CODING|ENSRNOT00000032459|3|1)	AC:DP	8:21
14	21657711	.	G	A	.	PASS	DP=42;AF=0.524;NP=1;PV=6.761018666736251E-43;EFF=synonymous_variant(LOW|SILENT|gcC/gcT|p.Ala169Ala/c.507C>T|390|Cabs1|protein_coding|CODING|ENSRNOT00000002670|1|1)	AC:DP	22:42
14	21766593	.	A	G	.	PASS	DP=47;AF=0.213;NP=1;PV=1.1102230246251565E-15;EFF=synonymous_variant(LOW|SILENT|gcT/gcC|p.Ala12Ala/c.36T>C|278|Odam|protein_coding|CODING|ENSRNOT00000037003|2|1)	AC:DP	10:47
14	22555326	.	G	A	.	PASS	DP=68;AF=0.618;NP=1;PV=3.1523736866995065E-84;EFF=synonymous_variant(LOW|SILENT|gtG/gtA|p.Val307Val/c.921G>A|525|Ugt2b7|protein_coding|CODING|ENSRNOT00000002716|3|1)	AC:DP	42:68
14	23460917	.	G	A	.	PASS	DP=51;AF=0.353;NP=1;PV=0.0;EFF=synonymous_variant(LOW|SILENT|gtG/gtA|p.Val987Val/c.2961G>A|1053|Uba6|protein_coding|CODING|ENSRNOT00000037509|32|1)	AC:DP	18:51
14	25418530	.	C	G	.	PASS	DP=36;AF=0.722;NP=1;PV=1.648455985559938E-55;EFF=synonymous_variant(LOW|SILENT|cgC/cgG|p.Arg25Arg/c.75C>G|819|Epha5|protein_coding|CODING|ENSRNOT00000065394|1|1),synonymous_variant(LOW|SILENT|cgC/cgG|p.Arg25Arg/c.75C>G|1039|Epha5|protein_coding|CODING|ENSRNOT00000002793|1|1),synonymous_variant(LOW|SILENT|cgC/cgG|p.Arg25Arg/c.75C>G|1005|Epha5|protein_coding|CODING|ENSRNOT00000047290|1|1),synonymous_variant(LOW|SILENT|cgC/cgG|p.Arg25Arg/c.75C>G|954|Epha5|protein_coding|CODING|ENSRNOT00000042149|1|1),synonymous_variant(LOW|SILENT|cgC/cgG|p.Arg25Arg/c.75C>G|893|Epha5|protein_coding|CODING|ENSRNOT00000067439|1|1),synonymous_variant(LOW|SILENT|cgC/cgG|p.Arg25Arg/c.75C>G|869|Epha5|protein_coding|CODING|ENSRNOT00000043938|1|1),upstream_gene_variant(MODIFIER||4972||190|RGD1565048|protein_coding|CODING|ENSRNOT00000042106||1)	AC:DP	26:36
14	25625360	.	T	G	.	PASS	DP=57;AF=0.684;NP=1;PV=8.87107778047173E-81;EFF=synonymous_variant(LOW|SILENT|ggT/ggG|p.Gly412Gly/c.1236T>G|1039|Epha5|protein_coding|CODING|ENSRNOT00000002793|5|1),synonymous_variant(LOW|SILENT|ggT/ggG|p.Gly412Gly/c.1236T>G|1005|Epha5|protein_coding|CODING|ENSRNOT00000047290|5|1),synonymous_variant(LOW|SILENT|ggT/ggG|p.Gly361Gly/c.1083T>G|954|Epha5|protein_coding|CODING|ENSRNOT00000042149|5|1),intron_variant(MODIFIER|||c.917-15810T>G|819|Epha5|protein_coding|CODING|ENSRNOT00000065394|3|1),intron_variant(MODIFIER|||c.1072+4325T>G|869|Epha5|protein_coding|CODING|ENSRNOT00000043938|4|1),intron_variant(MODIFIER|||c.1072+4325T>G|893|Epha5|protein_coding|CODING|ENSRNOT00000067439|4|1)	AC:DP	39:57
14	25760453	.	C	A	.	PASS	DP=48;AF=0.688;NP=1;PV=8.075872137842051E-69;EFF=synonymous_variant(LOW|SILENT|ggC/ggA|p.Gly586Gly/c.1758C>A|819|Epha5|protein_coding|CODING|ENSRNOT00000065394|12|1),synonymous_variant(LOW|SILENT|ggC/ggA|p.Gly772Gly/c.2316C>A|1039|Epha5|protein_coding|CODING|ENSRNOT00000002793|14|1),synonymous_variant(LOW|SILENT|ggC/ggA|p.Gly772Gly/c.2316C>A|1005|Epha5|protein_coding|CODING|ENSRNOT00000047290|14|1),synonymous_variant(LOW|SILENT|ggC/ggA|p.Gly721Gly/c.2163C>A|954|Epha5|protein_coding|CODING|ENSRNOT00000042149|14|1),synonymous_variant(LOW|SILENT|ggC/ggA|p.Gly660Gly/c.1980C>A|893|Epha5|protein_coding|CODING|ENSRNOT00000067439|13|1),synonymous_variant(LOW|SILENT|ggC/ggA|p.Gly636Gly/c.1908C>A|869|Epha5|protein_coding|CODING|ENSRNOT00000043938|12|1)	AC:DP	33:48
14	26494394	.	A	C	.	PASS	DP=49;AF=0.714;NP=1;PV=1.4703854599226326E-73;EFF=synonymous_variant(LOW|SILENT|acA/acC|p.Thr48Thr/c.144A>C|361|Tecrl|protein_coding|CODING|ENSRNOT00000002621|1|1)	AC:DP	35:49
14	28215363	.	A	C	.	PASS	DP=43;AF=0.605;NP=1;PV=1.4806428528125764E-52;EFF=synonymous_variant(LOW|SILENT|ggT/ggG|p.Gly1468Gly/c.4404T>G|1550|Lphn3|protein_coding|CODING|ENSRNOT00000059942|25|1),synonymous_variant(LOW|SILENT|ggT/ggG|p.Gly1445Gly/c.4335T>G|1527|Lphn3|protein_coding|CODING|ENSRNOT00000044659|23|1),3_prime_UTR_variant(MODIFIER||490|c.*490T>G|1341|Lphn3|protein_coding|CODING|ENSRNOT00000048175|25|1)	AC:DP	26:43
14	28357697	.	T	C	.	PASS	DP=47;AF=0.362;NP=1;PV=1.1102230246251565E-16;EFF=synonymous_variant(LOW|SILENT|acA/acG|p.Thr549Thr/c.1647A>G|1550|Lphn3|protein_coding|CODING|ENSRNOT00000059942|8|1),synonymous_variant(LOW|SILENT|acA/acG|p.Thr549Thr/c.1647A>G|1527|Lphn3|protein_coding|CODING|ENSRNOT00000044659|8|1),synonymous_variant(LOW|SILENT|acA/acG|p.Thr549Thr/c.1647A>G|1341|Lphn3|protein_coding|CODING|ENSRNOT00000048175|8|1)	AC:DP	17:47
14	28477248	.	G	A	.	PASS	DP=51;AF=0.549;NP=1;PV=3.322196257668187E-54;EFF=synonymous_variant(LOW|SILENT|gcC/gcT|p.Ala402Ala/c.1206C>T|1527|Lphn3|protein_coding|CODING|ENSRNOT00000044659|6|1),synonymous_variant(LOW|SILENT|gcC/gcT|p.Ala402Ala/c.1206C>T|1550|Lphn3|protein_coding|CODING|ENSRNOT00000059942|6|1),synonymous_variant(LOW|SILENT|gcC/gcT|p.Ala402Ala/c.1206C>T|1341|Lphn3|protein_coding|CODING|ENSRNOT00000048175|6|1)	AC:DP	28:51
14	28602093	.	C	G	.	PASS	DP=38;AF=0.553;NP=1;PV=6.830262193639595E-42;EFF=synonymous_variant(LOW|SILENT|ctG/ctC|p.Leu148Leu/c.444G>C|1550|Lphn3|protein_coding|CODING|ENSRNOT00000059942|3|1),synonymous_variant(LOW|SILENT|ctG/ctC|p.Leu148Leu/c.444G>C|1527|Lphn3|protein_coding|CODING|ENSRNOT00000044659|3|1),synonymous_variant(LOW|SILENT|ctG/ctC|p.Leu148Leu/c.444G>C|1341|Lphn3|protein_coding|CODING|ENSRNOT00000048175|3|1)	AC:DP	21:38
14	32868807	.	G	T	.	PASS	DP=35;AF=0.314;NP=1;PV=0.0;EFF=synonymous_variant(LOW|SILENT|cgC/cgA|p.Arg1035Arg/c.3105C>A|1174|Polr2b|protein_coding|CODING|ENSRNOT00000039252|23|1)	AC:DP	11:35
14	33346133	.	C	T	.	PASS	DP=49;AF=0.673;NP=1;PV=1.833265610130073E-68;EFF=synonymous_variant(LOW|SILENT|ctG/ctA|p.Leu122Leu/c.366G>A|670|Srp72|protein_coding|CODING|ENSRNOT00000002862|4|1)	AC:DP	33:49
14	33454303	.	T	C	.	PASS	DP=28;AF=0.179;NP=1;PV=5.3665614174747134E-8;EFF=synonymous_variant(LOW|SILENT|ctA/ctG|p.Leu410Leu/c.1230A>G|1277|C530008M17Rik|protein_coding|CODING|ENSRNOT00000074534|6|1),intron_variant(MODIFIER|||c.1063-151A>G|1195|C530008M17Rik|protein_coding|CODING|ENSRNOT00000002908|5|1)	AC:DP	5:28
14	33889275	.	C	T	.	PASS	DP=49;AF=0.571;NP=1;PV=5.117066791056087E-55;EFF=synonymous_variant(LOW|SILENT|ccG/ccA|p.Pro193Pro/c.579G>A|1140|Cep135|protein_coding|CODING|ENSRNOT00000032156|4|1)	AC:DP	28:49
14	34041587	.	G	A	.	PASS	DP=37;AF=0.270;NP=1;PV=1.1102230246251565E-16;EFF=synonymous_variant(LOW|SILENT|ggG/ggA|p.Gly27Gly/c.81G>A|284|ENSRNOG00000002156|protein_coding|CODING|ENSRNOT00000002935|2|1|WARNING_TRANSCRIPT_NO_START_CODON)	AC:DP	10:37
14	34390512	.	C	G	.	PASS	DP=22;AF=0.636;NP=1;PV=1.239576772585273E-29;EFF=synonymous_variant(LOW|SILENT|cgG/cgC|p.Arg212Arg/c.636G>C|278|Srd5a3|protein_coding|CODING|ENSRNOT00000003021|5|1),synonymous_variant(LOW|SILENT|cgG/cgC|p.Arg212Arg/c.636G>C|278|Srd5a3|protein_coding|CODING|ENSRNOT00000059763|6|1)	AC:DP	14:22
14	34570269	.	T	C	.	PASS	DP=51;AF=0.451;NP=1;PV=0.0;EFF=synonymous_variant(LOW|SILENT|acT/acC|p.Thr343Thr/c.1029T>C|1215|Kdr|protein_coding|CODING|ENSRNOT00000071405|8|1)	AC:DP	23:51
14	35479550	.	T	C	.	PASS	DP=66;AF=0.727;NP=1;PV=1.851059627449561E-102;EFF=synonymous_variant(LOW|SILENT|tcA/tcG|p.Ser243Ser/c.729A>G|305|Gsx2|protein_coding|CODING|ENSRNOT00000003080|2|1)	AC:DP	48:66
14	35890240	.	T	C	.	PASS	DP=29;AF=0.586;NP=1;PV=6.33335597344608E-35;EFF=synonymous_variant(LOW|SILENT|gcT/gcC|p.Ala7Ala/c.21T>C|728|Lnx1|protein_coding|CODING|ENSRNOT00000003088|2|1)	AC:DP	17:29
14	36022953	.	G	A	.	PASS	DP=41;AF=0.537;NP=1;PV=1.3813516799725917E-43;EFF=synonymous_variant(LOW|SILENT|ccC/ccT|p.Pro202Pro/c.606C>T|536|Fip1l1|protein_coding|CODING|ENSRNOT00000045050|8|1)	AC:DP	22:41
14	36325347	.	G	A	.	PASS	DP=52;AF=0.327;NP=1;PV=0.0;EFF=synonymous_variant(LOW|SILENT|tcG/tcA|p.Ser559Ser/c.1677G>A|684|Scfd2|protein_coding|CODING|ENSRNOT00000038506|6|1)	AC:DP	17:52
14	36912211	.	A	G	.	PASS	DP=47;AF=0.638;NP=1;PV=3.2451365054245265E-61;EFF=synonymous_variant(LOW|SILENT|gtT/gtC|p.Val429Val/c.1287T>C|568|Spata18|protein_coding|CODING|ENSRNOT00000002899|9|1)	AC:DP	30:47
14	37076416	.	C	T	.	PASS	DP=34;AF=0.471;NP=1;PV=1.9458488548771864E-30;EFF=synonymous_variant(LOW|SILENT|ccG/ccA|p.Pro62Pro/c.186G>A|292|Dcun1d4|protein_coding|CODING|ENSRNOT00000065458|4|1)	AC:DP	16:34
14	37178660	.	G	A	.	PASS	DP=55;AF=0.473;NP=1;PV=0.0;EFF=synonymous_variant(LOW|SILENT|Ctg/Ttg|p.Leu25Leu/c.73C>T|699|Cwh43|protein_coding|CODING|ENSRNOT00000002980|2|1)	AC:DP	26:55
14	37490478	.	T	C	.	PASS	DP=58;AF=0.690;NP=1;PV=3.3555172855119684E-83;EFF=synonymous_variant(LOW|SILENT|ctT/ctC|p.Leu761Leu/c.2283T>C|864|Fryl|protein_coding|CODING|ENSRNOT00000036206|19|1),synonymous_variant(LOW|SILENT|ctT/ctC|p.Leu710Leu/c.2130T>C|3006|Fryl|protein_coding|CODING|ENSRNOT00000003061|18|1)	AC:DP	40:58
14	37680933	.	C	G	.	PASS	DP=67;AF=0.373;NP=1;PV=0.0;EFF=synonymous_variant(LOW|SILENT|ccG/ccC|p.Pro46Pro/c.138G>C|607|Slain2|protein_coding|CODING|ENSRNOT00000003087|1|1)	AC:DP	25:67
14	38233034	.	T	C	.	PASS	DP=40;AF=0.250;NP=1;PV=2.220446049250313E-16;EFF=synonymous_variant(LOW|SILENT|ggT/ggC|p.Gly493Gly/c.1479T>C|1111|Corin|protein_coding|CODING|ENSRNOT00000064128|10|1)	AC:DP	10:40
14	38343547	.	C	T	.	PASS	DP=50;AF=0.580;NP=1;PV=7.11881098991819E-58;EFF=synonymous_variant(LOW|SILENT|gtG/gtA|p.Val441Val/c.1323G>A|1468|ENSRNOG00000002312|protein_coding|CODING|ENSRNOT00000003146|12|1|WARNING_TRANSCRIPT_NO_START_CODON)	AC:DP	29:50
14	41227953	.	G	A	.	PASS	DP=20;AF=0.600;NP=1;PV=2.929608852738931E-25;EFF=synonymous_variant(LOW|SILENT|ccG/ccA|p.Pro261Pro/c.783G>A|333|ENSRNOG00000029734|protein_coding|CODING|ENSRNOT00000048329|4|1)	AC:DP	12:20
14	41850041	.	T	G	.	PASS	DP=48;AF=0.333;NP=1;PV=0.0;EFF=synonymous_variant(LOW|SILENT|gtT/gtG|p.Val251Val/c.753T>G|1133|Atp8a1|protein_coding|CODING|ENSRNOT00000044017|9|1|WARNING_TRANSCRIPT_NO_START_CODON),synonymous_variant(LOW|SILENT|gtT/gtG|p.Val251Val/c.753T>G|1148|Atp8a1|protein_coding|CODING|ENSRNOT00000065214|9|1|WARNING_TRANSCRIPT_NO_START_CODON),synonymous_variant(LOW|SILENT|gtT/gtG|p.Val251Val/c.753T>G|1148|Atp8a1|protein_coding|CODING|ENSRNOT00000041793|9|1|WARNING_TRANSCRIPT_NO_START_CODON)	AC:DP	16:48
[truncated: 975,877 more chars]
