# Supplementary material for: Whole-Genome Sequencing Reveals Genetic Variation in the Asian House Rat
Source: G3 (Bethesda). 2016 Apr 27;6(7):1969–77. doi: 10.1534/g3.116.029504 (PMC4938650; doi:10.1534/g3.116.029504)
Supplement: Supplemental Material [file supp_g3.116.029504_FileS4.zip]

Archive with 1 entries (1 files):
- File S4 Frameshift variants in the genomes of Asian house rat populations.vcf
