# Supplementary material for: Whole-Genome Sequencing Reveals Genetic Variation in the Asian House Rat
Source: G3 (Bethesda). 2016 Apr 27;6(7):1969–77. doi: 10.1534/g3.116.029504 (PMC4938650; doi:10.1534/g3.116.029504)
Supplement: Supplemental Material [file supp_g3.116.029504_FileS4.zip › File S4 Frameshift variants in the genomes of Asian house rat populations.vcf]

##fileformat=VCFv4.1
##INFO=<ID=DP,Number=1,Type=Integer,Description="Total Depth">
##INFO=<ID=AF,Number=.,Type=Float,Description="Alternative Allele Frequency">
##INFO=<ID=NP,Number=1,Type=Integer,Description="Number of Pools">
##INFO=<ID=PV,Number=.,Type=Float,Description="Pvalue generated by SNVer">
##FORMAT=<ID=AC,Number=1,Type=Integer,Description="Alternative Allele Count">
##FORMAT=<ID=DP,Number=1,Type=Integer,Description="Read Depth">
##SnpEffVersion="4.0e (build 2014-09-13), by Pablo Cingolani"
##SnpEffCmd="SnpEff  Rnor_5.0.74 /panfs/home/sun/tenghj/cufflink/rat_bam_merge/Rattus_tanezumi/InDel_overlap/Rattus_tanezumi_SNVer_SNP.overlap.InDel.vcf "
##INFO=<ID=EFF,Number=.,Type=String,Description="Predicted effects for this variant.Format: 'Effect ( Effect_Impact | Functional_Class | Codon_Change | Amino_Acid_Change| Amino_Acid_length | Gene_Name | Transcript_BioType | Gene_Coding | Transcript_ID | Exon_Rank  | Genotype_Number [ | ERRORS | WARNINGS ] )' ">
##INFO=<ID=LOF,Number=.,Type=String,Description="Predicted loss of function effects for this variant. Format: 'Gene_Name | Gene_ID | Number_of_transcripts_in_gene | Percent_of_transcripts_affected' ">
##INFO=<ID=NMD,Number=.,Type=String,Description="Predicted nonsense mediated decay effects for this variant. Format: 'Gene_Name | Gene_ID | Number_of_transcripts_in_gene | Percent_of_transcripts_affected' ">
##SnpSiftVersion="SnpSift 4.0e (build 2014-09-13), by Pablo Cingolani"
##SnpSiftCmd="SnpSift filter '(EFF[*].EFFECT = 'frameshift_variant')'"
##FILTER=<ID=SnpSift,Description="SnpSift 4.0e (build 2014-09-13), by Pablo Cingolani, Expression used: (EFF[*].EFFECT = 'frameshift_variant')">
#CHROM	POS	ID	REF	ALT	QUAL	FILTER	INFO	FORMAT	/panfs/home/sun/tenghj/cufflink/rat_bam_merge/Rattus_tanezumi/Rattus_tanezumi_combine_sorted_PCR_Dup_remove.bam
1	2825777	.	T	TG	.	PASS	DP=60;AF=0.500;NP=1;PV=0.0;EFF=frameshift_variant(HIGH||tac/tCac|p.Tyr37_Ser38fs/c.109_110insC|394|ENSRNOG00000040300|protein_coding|CODING|ENSRNOT00000062027|1|1);LOF=(ENSRNOG00000040300|ENSRNOG00000040300|1|1.00)	AC:DP	30:60
1	13505077	.	C	CA	.	PASS	DP=159;AF=0.453;NP=1;PV=0.0;EFF=frameshift_variant(HIGH||gtt/gttT|p.Val307_Gly308fs/c.921_922insT|349|ENSRNOG00000046170|protein_coding|CODING|ENSRNOT00000072620|6|1|WARNING_TRANSCRIPT_NO_START_CODON);LOF=(ENSRNOG00000046170|ENSRNOG00000046170|1|1.00)	AC:DP	72:159
1	16129963	.	G	GC	.	PASS	DP=54;AF=0.500;NP=1;PV=2.220446049250313E-16;EFF=frameshift_variant(HIGH||tcc/tGcc|p.Ser8_Thr9fs/c.22_23insG|248|ENSRNOG00000049636|protein_coding|CODING|ENSRNOT00000071403|1|1|WARNING_TRANSCRIPT_NO_START_CODON)	AC:DP	27:54
1	17354886	.	CA	C	.	PASS	DP=132;AF=0.326;NP=1;PV=3.3306690738754696E-16;EFF=frameshift_variant(HIGH||cac/|p.His230fs/c.689delA|1645|Bclaf1|protein_coding|CODING|ENSRNOT00000049492|5|1);LOF=(Bclaf1|ENSRNOG00000013052|1|1.00)	AC:DP	43:132
1	17355239	.	TAC	T	.	PASS	DP=88;AF=0.227;NP=1;PV=9.888201368823957E-12;EFF=frameshift_variant(HIGH||aca/|p.Thr348fs/c.1042_1043delAC|1645|Bclaf1|protein_coding|CODING|ENSRNOT00000049492|5|1);LOF=(Bclaf1|ENSRNOG00000013052|1|1.00)	AC:DP	20:88
1	17357153	.	GT	G	.	PASS	DP=119;AF=0.328;NP=1;PV=3.3306690738754696E-16;EFF=frameshift_variant(HIGH||agt/|p.Ser591fs/c.1773delT|1645|Bclaf1|protein_coding|CODING|ENSRNOT00000049492|6|1);LOF=(Bclaf1|ENSRNOG00000013052|1|1.00)	AC:DP	39:119
1	17360319	.	G	GGTGCTTAGTTC	.	PASS	DP=61;AF=0.328;NP=1;PV=4.773959005888173E-15;EFF=frameshift_variant(HIGH||tgg/tgGTGCTTAGTTCg|p.Trp846_Cys847fs/c.2538_2539insGTGCTTAGTTC|1645|Bclaf1|protein_coding|CODING|ENSRNOT00000049492|9|1);LOF=(Bclaf1|ENSRNOG00000013052|1|1.00)	AC:DP	20:61
1	17397557	.	TC	T	.	PASS	DP=42;AF=0.500;NP=1;PV=1.1102230246251565E-16;EFF=frameshift_variant(HIGH||ctc/|p.Leu1493fs/c.4479delC|1645|Bclaf1|protein_coding|CODING|ENSRNOT00000049492|23|1);LOF=(Bclaf1|ENSRNOG00000013052|1|1.00)	AC:DP	21:42
1	17402048	.	CAA	C	.	PASS	DP=81;AF=0.481;NP=1;PV=1.2468978771957125E-35;EFF=frameshift_variant(HIGH||aaa/|p.Lys1537fs/c.4609_4610delAA|1645|Bclaf1|protein_coding|CODING|ENSRNOT00000049492|24|1);LOF=(Bclaf1|ENSRNOG00000013052|1|1.00)	AC:DP	39:81
1	19695692	.	G	GGA	.	PASS	DP=65;AF=0.462;NP=1;PV=0.0;EFF=frameshift_variant(HIGH||ccc/cTCcc|p.Pro171_Leu172fs/c.511_512insTC|298|ENSRNOG00000029533|protein_coding|CODING|ENSRNOT00000047989|3|1|WARNING_TRANSCRIPT_NO_START_CODON);LOF=(ENSRNOG00000029533|ENSRNOG00000029533|1|1.00)	AC:DP	30:65
1	19695810	.	AGG	A	.	PASS	DP=79;AF=0.418;NP=1;PV=1.1102230246251565E-16;EFF=frameshift_variant(HIGH||tcc/|p.Ser131fs/c.392_393delCC|298|ENSRNOG00000029533|protein_coding|CODING|ENSRNOT00000047989|3|1|WARNING_TRANSCRIPT_NO_START_CODON);LOF=(ENSRNOG00000029533|ENSRNOG00000029533|1|1.00)	AC:DP	33:79
1	19696064	.	C	CA	.	PASS	DP=113;AF=0.487;NP=1;PV=6.220720521728273E-50;EFF=frameshift_variant(HIGH||cgt/cTgt|p.Arg47_Gly48fs/c.139_140insT|298|ENSRNOG00000029533|protein_coding|CODING|ENSRNOT00000047989|3|1|WARNING_TRANSCRIPT_NO_START_CODON);LOF=(ENSRNOG00000029533|ENSRNOG00000029533|1|1.00)	AC:DP	55:113
1	22211372	.	T	TG	.	PASS	DP=79;AF=0.506;NP=1;PV=1.2184567695177557E-37;EFF=frameshift_variant(HIGH||ggg/Gggg|p.Gly24_Asp25fs/c.70_71insG|149|ENSRNOG00000012334|protein_coding|CODING|ENSRNOT00000016434|1|1);LOF=(ENSRNOG00000012334|ENSRNOG00000012334|1|1.00)	AC:DP	40:79
1	23941989	.	AG	A	.	PASS	DP=30;AF=0.367;NP=1;PV=1.7121413176113265E-9;EFF=frameshift_variant(HIGH||gct/|p.Ala312fs/c.935delC|358|Taar7g|protein_coding|CODING|ENSRNOT00000044271|1|1);LOF=(Taar7g|ENSRNOG00000048265|1|1.00)	AC:DP	11:30
1	25628525	.	AT	A	.	PASS	DP=63;AF=0.333;NP=1;PV=5.551115123125783E-16;EFF=frameshift_variant(HIGH||att/|p.Ile8fs/c.23delT|157|ENSRNOG00000011787|protein_coding|CODING|ENSRNOT00000015702|1|1|WARNING_TRANSCRIPT_NO_START_CODON)	AC:DP	21:63
1	33359156	.	CT	C	.	PASS	DP=84;AF=0.345;NP=1;PV=7.114314539796323E-22;LOF=(Zdhhc11|ENSRNOG00000039743|1|1.00);EFF=frameshift_variant(HIGH||cta/|p.Leu90fs/c.270delA|337|Zdhhc11|protein_coding|CODING|ENSRNOT00000060971|3|1|WARNING_TRANSCRIPT_NO_START_CODON)	AC:DP	29:84
1	37504608	.	A	AC	.	PASS	DP=41;AF=0.463;NP=1;PV=1.0377322020988368E-17;EFF=frameshift_variant(HIGH||taa/taaG|c.408_409insG|135|Med10|protein_coding|CODING|ENSRNOT00000023161|4|1)	AC:DP	19:41
1	42119855	.	TG	T	.	PASS	DP=46;AF=0.457;NP=1;PV=0.0;EFF=frameshift_variant(HIGH||ttg/|p.Leu20fs/c.60delG|154|ENSRNOG00000030564|protein_coding|CODING|ENSRNOT00000047908|2|1|WARNING_TRANSCRIPT_NO_START_CODON);LOF=(ENSRNOG00000030564|ENSRNOG00000030564|1|1.00)	AC:DP	21:46
1	42119925	.	TAAAC	T	.	PASS	DP=51;AF=0.412;NP=1;PV=0.0;EFF=frameshift_variant(HIGH||aaacaa/|p.Lys44fs/c.130_133delAAAC|154|ENSRNOG00000030564|protein_coding|CODING|ENSRNOT00000047908|2|1|WARNING_TRANSCRIPT_NO_START_CODON);LOF=(ENSRNOG00000030564|ENSRNOG00000030564|1|1.00)	AC:DP	21:51
1	48154442	.	GC	G	.	PASS	DP=40;AF=0.450;NP=1;PV=1.1102230246251565E-16;EFF=frameshift_variant(HIGH||ccc/|p.Pro57fs/c.169delC|1247|Synj2|protein_coding|CODING|ENSRNOT00000068476|4|1)	AC:DP	18:40
1	48154442	.	GC	G	.	PASS	DP=40;AF=0.450;NP=1;PV=1.1102230246251565E-16;EFF=frameshift_variant(HIGH||ccc/|p.Pro57fs/c.169delC|1292|Synj2|protein_coding|CODING|ENSRNOT00000066798|4|1)	AC:DP	18:40
1	52424261	.	T	TG	.	PASS	DP=38;AF=0.500;NP=1;PV=1.1102230246251565E-16;LOF=(ENSRNOG00000017363|ENSRNOG00000017363|1|1.00);EFF=frameshift_variant(HIGH||ctg/ctGg|p.Leu28_Gly29fs/c.84_85insG|125|ENSRNOG00000017363|protein_coding|CODING|ENSRNOT00000023316|2|1)	AC:DP	19:38
1	54977960	.	TG	T	.	PASS	DP=39;AF=0.487;NP=1;PV=0.0;LOF=(Mllt4|ENSRNOG00000023753|2|1.00);EFF=frameshift_variant(HIGH||cat/|p.His1111fs/c.3331delC|1780|Mllt4|protein_coding|CODING|ENSRNOT00000032667|31|1|WARNING_TRANSCRIPT_NO_START_CODON)	AC:DP	19:39
1	54977960	.	TG	T	.	PASS	DP=39;AF=0.487;NP=1;PV=0.0;LOF=(Mllt4|ENSRNOG00000023753|2|1.00);EFF=frameshift_variant(HIGH||cat/|p.His1104fs/c.3310delC|1632|Mllt4|protein_coding|CODING|ENSRNOT00000042807|30|1|WARNING_TRANSCRIPT_NO_START_CODON)	AC:DP	19:39
1	58175487	.	A	AG	.	PASS	DP=33;AF=0.424;NP=1;PV=9.399148126476575E-13;LOF=(ENSRNOG00000043245|ENSRNOG00000043245|1|1.00);EFF=frameshift_variant(HIGH||agg/aGgg|p.Arg27_Glu28fs/c.80_81insG|182|ENSRNOG00000043245|protein_coding|CODING|ENSRNOT00000036303|2|1|WARNING_TRANSCRIPT_NO_START_CODON)	AC:DP	14:33
1	58175532	.	GC	G	.	PASS	DP=47;AF=0.489;NP=1;PV=0.0;LOF=(ENSRNOG00000043245|ENSRNOG00000043245|1|1.00);EFF=frameshift_variant(HIGH||ccg/|p.Pro41fs/c.121delC|182|ENSRNOG00000043245|protein_coding|CODING|ENSRNOT00000036303|4|1|WARNING_TRANSCRIPT_NO_START_CODON)	AC:DP	23:47
1	58463967	.	CT	C	.	PASS	DP=41;AF=0.415;NP=1;PV=5.329070518200751E-15;EFF=frameshift_variant(HIGH||aca/|p.Thr765fs/c.2295delA|796|Prdm9|protein_coding|CODING|ENSRNOT00000066370|11|1)	AC:DP	17:41
1	58671208	.	TA	T	.	PASS	DP=42;AF=0.476;NP=1;PV=1.1102230246251565E-16;EFF=frameshift_variant(HIGH||tta/|p.Leu1424fs/c.4272delA|1711|Chd1|protein_coding|CODING|ENSRNOT00000019358|31|1);LOF=(Chd1|ENSRNOG00000014434|1|1.00)	AC:DP	20:42
1	58671220	.	TA	T	.	PASS	DP=43;AF=0.465;NP=1;PV=1.3125918752017654E-18;EFF=frameshift_variant(HIGH||cta/|p.Leu1428fs/c.4284delA|1711|Chd1|protein_coding|CODING|ENSRNOT00000019358|31|1);LOF=(Chd1|ENSRNOG00000014434|1|1.00)	AC:DP	20:43
1	58671569	.	C	CG	.	PASS	DP=38;AF=0.316;NP=1;PV=2.2651139852669644E-9;EFF=frameshift_variant(HIGH||cct/cGct|p.Pro1463_Cys1464fs/c.4388_4389insG|1711|Chd1|protein_coding|CODING|ENSRNOT00000019358|35|1);LOF=(Chd1|ENSRNOG00000014434|1|1.00)	AC:DP	12:38
1	60045122	.	CAT	C	.	PASS	DP=55;AF=0.291;NP=1;PV=1.999256316054243E-11;EFF=frameshift_variant(HIGH||atc/|p.Ile74fs/c.220_221delAT|327|ENSRNOG00000031351|protein_coding|CODING|ENSRNOT00000044998|1|1|WARNING_TRANSCRIPT_NO_START_CODON);LOF=(ENSRNOG00000031351|ENSRNOG00000031351|1|1.00)	AC:DP	16:55
1	60045768	.	A	ACT	.	PASS	DP=88;AF=0.295;NP=1;PV=7.628824958683891E-18;LOF=(ENSRNOG00000031351|ENSRNOG00000031351|1|1.00);EFF=frameshift_variant(HIGH||cac/caCTc|p.His288_Ser289fs/c.864_865insCT|327|ENSRNOG00000031351|protein_coding|CODING|ENSRNOT00000044998|2|1|WARNING_TRANSCRIPT_NO_START_CODON)	AC:DP	26:88
1	61001952	.	G	GT	.	PASS	DP=73;AF=0.342;NP=1;PV=5.7473818717956065E-19;EFF=frameshift_variant(HIGH||aac/aaAc|p.Asn302_Ile303fs/c.905_906insA|308|Vmn1r228|protein_coding|CODING|ENSRNOT00000071327|7|1)	AC:DP	25:73
1	63503394	.	C	CA	.	PASS	DP=43;AF=0.442;NP=1;PV=3.183960940705827E-17;EFF=frameshift_variant(HIGH||cac/Acac|p.His682_Leu683fs/c.2044_2045insA|1053|Nlrp12|protein_coding|CODING|ENSRNOT00000043650|3|1);LOF=(Nlrp12|ENSRNOG00000014812|1|1.00)	AC:DP	19:43
1	64005501	.	GAC	G	.	PASS	DP=87;AF=0.437;NP=1;PV=0.0;EFF=frameshift_variant(HIGH||gtgtca/|p.Val575fs/c.1725_1726delGT|849|ENSRNOG00000025894|protein_coding|CODING|ENSRNOT00000051726|6|1);LOF=(ENSRNOG00000025894|ENSRNOG00000025894|1|1.00)	AC:DP	38:87
1	64010799	.	AT	A	.	PASS	DP=39;AF=0.359;NP=1;PV=1.4331535957978758E-11;EFF=frameshift_variant(HIGH||gat/|p.Asp332fs/c.995delA|849|ENSRNOG00000025894|protein_coding|CODING|ENSRNOT00000051726|3|1);LOF=(ENSRNOG00000025894|ENSRNOG00000025894|1|1.00)	AC:DP	14:39
1	65456509	.	GC	G	.	PASS	DP=97;AF=0.268;NP=1;PV=1.1102230246251565E-16;LOF=(Vom2r15|ENSRNOG00000029458|1|1.00);EFF=frameshift_variant(HIGH||atg/|p.Met511fs/c.1533delG|857|Vom2r15|protein_coding|CODING|ENSRNOT00000042466|5|1)	AC:DP	26:97
1	66075645	.	C	CT	.	PASS	DP=58;AF=0.483;NP=1;PV=0.0;EFF=frameshift_variant(HIGH||caa/cTaa|p.Gln839_Ile840fs/c.2516_2517insT|855|Vom2r16|protein_coding|CODING|ENSRNOT00000014402|10|1)	AC:DP	28:58
1	66472785	.	TA	T	.	PASS	DP=118;AF=0.186;NP=1;PV=6.029787780192919E-11;LOF=(RPS5|ENSRNOG00000019453|1|1.00);EFF=frameshift_variant(HIGH||act/|p.Thr73fs/c.219delT|204|RPS5|protein_coding|CODING|ENSRNOT00000026528|3|1)	AC:DP	22:118
1	67874350	.	A	AAAACAGGGTAG	.	PASS	DP=51;AF=0.373;NP=1;PV=1.5543122344752192E-15;EFF=frameshift_variant(HIGH||ttt/tttCTACCCTGTTT|c.942_943insCTACCCTGTTT|313|ENSRNOG00000047429|protein_coding|CODING|ENSRNOT00000073583|5|1|WARNING_TRANSCRIPT_NO_START_CODON)	AC:DP	19:51
1	67874768	.	A	AT	.	PASS	DP=148;AF=0.453;NP=1;PV=1.1102230246251565E-16;EFF=frameshift_variant(HIGH||aat/aaAt|p.Asn175_Thr176fs/c.524_525insA|313|ENSRNOG00000047429|protein_coding|CODING|ENSRNOT00000073583|5|1|WARNING_TRANSCRIPT_NO_START_CODON);LOF=(ENSRNOG00000047429|ENSRNOG00000047429|1|1.00)	AC:DP	67:148
1	67916111	.	T	TA	.	PASS	DP=77;AF=0.416;NP=1;PV=5.6802748016089385E-27;EFF=frameshift_variant(HIGH||tta/ttTa|p.Leu7_Ile8fs/c.20_21insT|315|Vom1r45|protein_coding|CODING|ENSRNOT00000045214|1|1)	AC:DP	32:77
1	70046192	.	GA	G	.	PASS	DP=43;AF=0.302;NP=1;PV=8.953788821486341E-10;EFF=frameshift_variant(HIGH||gga/|p.Gly99fs/c.297delA|582|Lilrb3|protein_coding|CODING|ENSRNOT00000015054|3|1);LOF=(Lilrb3|ENSRNOG00000011236|1|1.00)	AC:DP	13:43
1	70898164	.	C	CA	.	PASS	DP=77;AF=0.247;NP=1;PV=6.789013795582832E-12;EFF=frameshift_variant(HIGH||aca/acAa|p.Thr37_Lys38fs/c.111_112insA|548|ENSRNOG00000015707|protein_coding|CODING|ENSRNOT00000021046|2|1|WARNING_TRANSCRIPT_NO_START_CODON);LOF=(ENSRNOG00000015707|ENSRNOG00000015707|1|1.00)	AC:DP	19:77
1	70919538	.	AC	A	.	PASS	DP=65;AF=0.508;NP=1;PV=2.2679167510369377E-31;EFF=frameshift_variant(HIGH||gac/|p.Asp527fs/c.1581delC|548|ENSRNOG00000015707|protein_coding|CODING|ENSRNOT00000021046|7|1|WARNING_TRANSCRIPT_NO_START_CODON)	AC:DP	33:65
1	71088277	.	AAT	A	.	PASS	DP=51;AF=0.490;NP=1;PV=0.0;EFF=frameshift_variant(HIGH||att/|p.Ile325fs/c.973_974delAT|505|ENSRNOG00000050476|protein_coding|CODING|ENSRNOT00000073121|9|1|WARNING_TRANSCRIPT_NO_START_CODON);LOF=(ENSRNOG00000050476|ENSRNOG00000050476|1|1.00)	AC:DP	25:51
1	71255409	.	TG	T	.	PASS	DP=155;AF=0.342;NP=1;PV=2.0248930077177228E-38;EFF=frameshift_variant(HIGH||ggt/|p.Gly305fs/c.913delG|415|Zfp954|protein_coding|CODING|ENSRNOT00000042086|5|1);LOF=(Zfp954|ENSRNOG00000022742|1|1.00)	AC:DP	53:155
1	71627351	.	C	CA	.	PASS	DP=71;AF=0.493;NP=1;PV=1.1102230246251565E-16;LOF=(APEG3|ENSRNOG00000048353|1|1.00);EFF=frameshift_variant(HIGH||tgc/tTgc|p.Cys80_Met81fs/c.238_239insT|93|APEG3|protein_coding|CODING|ENSRNOT00000075745|1|1)	AC:DP	35:71
1	73577092	.	G	GT	.	PASS	DP=60;AF=0.483;NP=1;PV=0.0;EFF=frameshift_variant(HIGH||acc/aAcc|p.Thr69_Lys70fs/c.205_206insA|797|Vom2r31|protein_coding|CODING|ENSRNOT00000047147|2|1);LOF=(Vom2r31|ENSRNOG00000031562|1|1.00)	AC:DP	29:60
1	74288739	.	CT	C	.	PASS	DP=36;AF=0.389;NP=1;PV=3.9644953986339715E-12;EFF=frameshift_variant(HIGH||gag/|p.Glu525fs/c.1574delA|847|Vom2r29|protein_coding|CODING|ENSRNOT00000040441|8|1);LOF=(Vom2r29|ENSRNOG00000038497|1|1.00)	AC:DP	14:36
1	74822910	.	AC	A	.	PASS	DP=108;AF=0.491;NP=1;PV=0.0;LOF=(Leng8|ENSRNOG00000018642|1|1.00);EFF=frameshift_variant(HIGH||cac/|p.His786fs/c.2358delC|846|Leng8|protein_coding|CODING|ENSRNOT00000025338|15|1)	AC:DP	53:108
1	74823052	.	C	CCT	.	PASS	DP=109;AF=0.468;NP=1;PV=2.220446049250313E-16;EFF=frameshift_variant(HIGH||ttt/CTttt|p.Phe834_Ser835fs/c.2500_2501insCT|846|Leng8|protein_coding|CODING|ENSRNOT00000025338|15|1)	AC:DP	51:109
1	74929439	.	TG	T	.	PASS	DP=76;AF=0.263;NP=1;PV=5.152545057285352E-13;EFF=frameshift_variant(HIGH||ggg/|p.Gly300fs/c.898delG|805|ENSRNOG00000046683|protein_coding|CODING|ENSRNOT00000074352|5|1);LOF=(ENSRNOG00000046683|ENSRNOG00000046683|1|1.00)	AC:DP	20:76
1	74935842	.	T	TC	.	PASS	DP=61;AF=0.426;NP=1;PV=0.0;EFF=frameshift_variant(HIGH||tcc/tCcc|c.2417_2418insC|805|ENSRNOG00000046683|protein_coding|CODING|ENSRNOT00000074352|14|1)	AC:DP	26:61
1	77634001	.	TC	T	.	PASS	DP=61;AF=0.459;NP=1;PV=0.0;EFF=frameshift_variant(HIGH||gga/|p.Gly445fs/c.1334delG|563|ENSRNOG00000031005|protein_coding|CODING|ENSRNOT00000046600|9|1|WARNING_TRANSCRIPT_NO_START_CODON);LOF=(ENSRNOG00000031005|ENSRNOG00000031005|1|1.00)	AC:DP	28:61
1	77634961	.	CA	C	.	PASS	DP=75;AF=0.493;NP=1;PV=0.0;EFF=frameshift_variant(HIGH||aat/|p.Asn132fs/c.396delT|563|ENSRNOG00000031005|protein_coding|CODING|ENSRNOT00000046600|4|1|WARNING_TRANSCRIPT_NO_START_CODON);LOF=(ENSRNOG00000031005|ENSRNOG00000031005|1|1.00)	AC:DP	37:75
1	79010120	.	AC	A	.	PASS	DP=104;AF=0.308;NP=1;PV=0.0;LOF=(Crx|ENSRNOG00000013890|1|1.00);EFF=frameshift_variant(HIGH||gtg/|p.Val226fs/c.676delG|299|Crx|protein_coding|CODING|ENSRNOT00000018858|3|1)	AC:DP	32:104
1	79320381	.	C	CA	.	PASS	DP=89;AF=0.494;NP=1;PV=0.0;EFF=frameshift_variant(HIGH||cac/Acac|p.His879_Ile880fs/c.2635_2636insA|920|Slc8a2|protein_coding|CODING|ENSRNOT00000047289|10|1)	AC:DP	44:89
1	79482908	.	CAA	C	.	PASS	DP=45;AF=0.422;NP=1;PV=1.1102230246251565E-16;EFF=frameshift_variant(HIGH||ttt/|p.Phe189fs/c.566_567delTT|588|Ccdc9|protein_coding|CODING|ENSRNOT00000075700|4|1);LOF=(Ccdc9|ENSRNOG00000048848|1|1.00)	AC:DP	19:45
1	79505805	.	GATTGTTGCTATCA	G	.	PASS	DP=38;AF=0.368;NP=1;PV=9.48097156339145E-12;EFF=frameshift_variant(HIGH||attgttgctatcaat/|p.Ile31fs/c.91_103delATTGTTGCTATCA|271|ENSRNOG00000049079|protein_coding|CODING|ENSRNOT00000073907|1|1|WARNING_TRANSCRIPT_NO_START_CODON);LOF=(ENSRNOG00000049079|ENSRNOG00000049079|1|1.00)	AC:DP	14:38
1	79865393	.	G	GGGCA	.	PASS	DP=62;AF=0.387;NP=1;PV=1.1102230246251565E-16;EFF=frameshift_variant(HIGH||ccc/cTGCCcc|p.Pro259_His260fs/c.775_776insTGCC|408|Ceacam15|protein_coding|CODING|ENSRNOT00000052299|6|1);LOF=(Ceacam15|ENSRNOG00000028617|1|1.00)	AC:DP	24:62
1	80131003	.	ATATC	A	.	PASS	DP=76;AF=0.421;NP=1;PV=0.0;LOF=(Rpl32|ENSRNOG00000007148|1|1.00);EFF=frameshift_variant(HIGH||cgatat/|p.Arg27fs/c.80_83delGATA|117|Rpl32|protein_coding|CODING|ENSRNOT00000009447|1|1)	AC:DP	32:76
1	80482005	.	CT	C	.	PASS	DP=157;AF=0.229;NP=1;PV=0.0;EFF=frameshift_variant(HIGH||agt/|p.Ser442fs/c.1324delA|468|Psg29|protein_coding|CODING|ENSRNOT00000043333|5|1);LOF=(Psg29|ENSRNOG00000029485|1|1.00)	AC:DP	36:157
1	80993380	.	TA	T	.	PASS	DP=28;AF=0.464;NP=1;PV=1.4662715486224442E-12;LOF=(ENSRNOG00000026810|ENSRNOG00000026810|1|1.00);EFF=frameshift_variant(HIGH||cta/|p.Leu214fs/c.642delA|480|ENSRNOG00000026810|protein_coding|CODING|ENSRNOT00000031892|2|1|WARNING_TRANSCRIPT_NO_START_CODON)	AC:DP	13:28
1	81268442	.	G	GT	.	PASS	DP=91;AF=0.505;NP=1;PV=5.212311115289892E-43;LOF=(Six5|ENSRNOG00000015349|1|1.00);EFF=frameshift_variant(HIGH||cgg/cgTg|p.Arg168_Ala169fs/c.504_505insT|719|Six5|protein_coding|CODING|ENSRNOT00000020597|1|1)	AC:DP	46:91
1	81268447	.	G	GT	.	PASS	DP=93;AF=0.484;NP=1;PV=2.220446049250313E-16;LOF=(Six5|ENSRNOG00000015349|1|1.00);EFF=frameshift_variant(HIGH||ggc/gTgc|p.Gly170_Ala171fs/c.509_510insT|719|Six5|protein_coding|CODING|ENSRNOT00000020597|1|1)	AC:DP	45:93
1	81268460	.	G	GT	.	PASS	DP=111;AF=0.495;NP=1;PV=0.0;LOF=(Six5|ENSRNOG00000015349|1|1.00);EFF=frameshift_variant(HIGH||ggg/ggTg|p.Gly174_Asp175fs/c.522_523insT|719|Six5|protein_coding|CODING|ENSRNOT00000020597|1|1)	AC:DP	55:111
1	81425192	.	G	GC	.	PASS	DP=177;AF=0.492;NP=1;PV=1.6967074893431922E-78;EFF=frameshift_variant(HIGH||gcc/gCcc|p.Ala29_Pro30fs/c.86_87insC|200|OPA3|protein_coding|CODING|ENSRNOT00000029552|1|1);LOF=(OPA3|ENSRNOG00000025890|1|1.00)	AC:DP	87:177
1	81757060	.	G	GAA	.	PASS	DP=96;AF=0.490;NP=1;PV=0.0;EFF=frameshift_variant(HIGH||atg/AAatg|p.Met450_Phe451fs/c.1348_1349insAA|456|Zfp296|protein_coding|CODING|ENSRNOT00000074579|4|1)	AC:DP	47:96
1	81796807	.	T	TC	.	PASS	DP=65;AF=0.508;NP=1;PV=2.2679167510369377E-31;LOF=(Relb|ENSRNOG00000033235|6|0.17);EFF=frameshift_variant(HIGH||gat/gGat|p.Asp199_Arg200fs/c.595_596insG|237|Relb|protein_coding|CODING|ENSRNOT00000067049|5|1)	AC:DP	33:65
1	82300660	.	GT	G	.	PASS	DP=104;AF=0.471;NP=1;PV=0.0;EFF=frameshift_variant(HIGH||acc/|p.Thr742fs/c.2224delA|745|Zfp111|protein_coding|CODING|ENSRNOT00000051473|2|1)	AC:DP	49:104
1	83216284	.	AC	A	.	PASS	DP=78;AF=0.487;NP=1;PV=0.0;EFF=frameshift_variant(HIGH||cac/|p.His637fs/c.1911delC|897|Zfp574|protein_coding|CODING|ENSRNOT00000027583|2|1);LOF=(Zfp574|ENSRNOG00000020362|1|1.00)	AC:DP	38:78
1	83216296	.	T	TC	.	PASS	DP=80;AF=0.488;NP=1;PV=0.0;EFF=frameshift_variant(HIGH||gtc/gtCc|p.Val641_Cys642fs/c.1923_1924insC|897|Zfp574|protein_coding|CODING|ENSRNOT00000027583|2|1);LOF=(Zfp574|ENSRNOG00000020362|1|1.00)	AC:DP	39:80
1	83216320	.	C	CA	.	PASS	DP=73;AF=0.479;NP=1;PV=4.730510901384331E-32;LOF=(Zfp574|ENSRNOG00000020362|1|1.00);EFF=frameshift_variant(HIGH||tcc/tcAc|p.Ser649_Arg650fs/c.1947_1948insA|897|Zfp574|protein_coding|CODING|ENSRNOT00000027583|2|1)	AC:DP	35:73
1	83516791	.	GTGGC	G	.	PASS	DP=77;AF=0.455;NP=1;PV=5.013940789857826E-31;LOF=(4732471J01Rik|ENSRNOG00000020538|1|1.00);EFF=frameshift_variant(HIGH||tggctt/|p.Trp45fs/c.133_136delTGGC|146|4732471J01Rik|protein_coding|CODING|ENSRNOT00000027854|3|1)	AC:DP	35:77
1	83574114	.	G	GC	.	PASS	DP=35;AF=0.400;NP=1;PV=2.500333273758315E-12;LOF=(ENSRNOG00000021905|ENSRNOG00000021905|1|1.00);EFF=frameshift_variant(HIGH||gct/Cgct|p.Ala51_Lys52fs/c.151_152insC|189|ENSRNOG00000021905|protein_coding|CODING|ENSRNOT00000040905|3|1|WARNING_TRANSCRIPT_NO_START_CODON)	AC:DP	14:35
1	83909655	.	T	TCC	.	PASS	DP=31;AF=0.355;NP=1;PV=2.5730823027814154E-9;EFF=frameshift_variant(HIGH||gaa/gaGGa|p.Glu62_Lys63fs/c.185_186insGG|209|CYP2S1|protein_coding|CODING|ENSRNOT00000049588|2|1|WARNING_TRANSCRIPT_NO_START_CODON);LOF=(CYP2S1|ENSRNOG00000028852|1|1.00)	AC:DP	11:31
1	84552839	.	G	GC	.	PASS	DP=57;AF=0.439;NP=1;PV=0.0;EFF=frameshift_variant(HIGH||gcc/gCcc|p.Ala163_Pro164fs/c.488_489insC|491|ENSRNOG00000043320|protein_coding|CODING|ENSRNOT00000040989|7|1);LOF=(ENSRNOG00000043320|ENSRNOG00000043320|1|1.00)	AC:DP	25:57
1	84555867	.	ACTCT	A	.	PASS	DP=35;AF=0.400;NP=1;PV=2.500333273758315E-12;EFF=frameshift_variant(HIGH||ctctct/|p.Leu293fs/c.877_880delCTCT|491|ENSRNOG00000043320|protein_coding|CODING|ENSRNOT00000040989|9|1);LOF=(ENSRNOG00000043320|ENSRNOG00000043320|1|1.00)	AC:DP	14:35
1	85803675	.	TG	T	.	PASS	DP=66;AF=0.348;NP=1;PV=0.0;EFF=frameshift_variant(HIGH||ctg/|p.Leu5fs/c.15delG|137|RGD1565183|protein_coding|CODING|ENSRNOT00000057158|1|1)	AC:DP	23:66
1	85803871	.	GC	G	.	PASS	DP=126;AF=0.270;NP=1;PV=1.882155996010639E-21;LOF=(RGD1565183|ENSRNOG00000037673|1|1.00);EFF=frameshift_variant(HIGH||cga/|p.Arg71fs/c.211delC|137|RGD1565183|protein_coding|CODING|ENSRNOT00000057158|1|1)	AC:DP	34:126
1	86058124	.	T	TGAAC	.	PASS	DP=41;AF=0.415;NP=1;PV=5.329070518200751E-15;LOF=(Wdr87|ENSRNOG00000049339|2|0.50);EFF=frameshift_variant(HIGH||aaa/aaaGTTC|p.Lys1585_Arg1586fs/c.4755_4756insGTTC|2695|Wdr87|protein_coding|CODING|ENSRNOT00000074927|9|1|WARNING_TRANSCRIPT_NO_START_CODON)	AC:DP	17:41
1	87568247	.	C	CA	.	PASS	DP=54;AF=0.500;NP=1;PV=2.220446049250313E-16;EFF=frameshift_variant(HIGH||tat/Atat|p.Tyr295_Ala296fs/c.883_884insA|302|Vom1r2|protein_coding|CODING|ENSRNOT00000052300|1|1)	AC:DP	27:54
1	90249345	.	AG	A	.	PASS	DP=50;AF=0.500;NP=1;PV=1.1102230246251565E-16;EFF=frameshift_variant(HIGH||ccc/|p.Pro2fs/c.6delC|354|Etv2|protein_coding|CODING|ENSRNOT00000031873|1|1|WARNING_TRANSCRIPT_NO_START_CODON)	AC:DP	25:50
1	98865589	.	TG	T	.	PASS	DP=38;AF=0.474;NP=1;PV=1.1102230246251565E-16;EFF=frameshift_variant(HIGH||cca/|p.Pro230fs/c.689delC|233|ENSRNOG00000014455|protein_coding|CODING|ENSRNOT00000019364|2|1)	AC:DP	18:38
1	101959582	.	ACCCACAGGTGAGGC	A	.	PASS	DP=61;AF=0.361;NP=1;PV=0.0;LOF=(Fuz|ENSRNOG00000020429|2|1.00);EFF=frameshift_variant(HIGH||gacccacag/|p.Asp260fs/c.780_793delCCCACAGGTGAGGC|415|Fuz|protein_coding|CODING|ENSRNOT00000027701|7|1)	AC:DP	22:61
1	101959582	.	ACCCACAGGTGAGGC	A	.	PASS	DP=61;AF=0.361;NP=1;PV=0.0;LOF=(Fuz|ENSRNOG00000020429|2|1.00);EFF=frameshift_variant(HIGH||gacccacag/|p.Asp194fs/c.582_595delCCCACAGGTGAGGC|349|Fuz|protein_coding|CODING|ENSRNOT00000056331|6|1)	AC:DP	22:61
1	102555054	.	T	TTTGGGTCC	.	PASS	DP=41;AF=0.366;NP=1;PV=1.9388934902053734E-12;LOF=(Dhdh|ENSRNOG00000020883|1|1.00);EFF=frameshift_variant(HIGH||aaa/aaGGACCCAAa|p.Lys63_Ser64fs/c.188_189insGGACCCAA|333|Dhdh|protein_coding|CODING|ENSRNOT00000028334|2|1)	AC:DP	15:41
1	103793453	.	GGTAA	G	.	PASS	DP=54;AF=0.481;NP=1;PV=2.220446049250313E-16;EFF=frameshift_variant(HIGH||acttac/|p.Thr608fs/c.1824_1827delTTAC|611|SAAL1|protein_coding|CODING|ENSRNOT00000016254|15|1)	AC:DP	26:54
1	105303570	.	T	TG	.	PASS	DP=29;AF=0.448;NP=1;PV=2.5751623056180506E-12;EFF=frameshift_variant(HIGH||gtg/Ggtg|p.Val85_Glu86fs/c.253_254insG|204|ENSRNOG00000033842|protein_coding|CODING|ENSRNOT00000052141|3|1|WARNING_TRANSCRIPT_NO_START_CODON);LOF=(ENSRNOG00000033842|ENSRNOG00000033842|1|1.00)	AC:DP	13:29
1	110124376	.	A	AT	.	PASS	DP=41;AF=0.463;NP=1;PV=1.0377322020988368E-17;LOF=(ENSRNOG00000023294|ENSRNOG00000023294|2|1.00);EFF=frameshift_variant(HIGH||gta/Tgta|p.Val16_Arg17fs/c.46_47insT|295|ENSRNOG00000023294|protein_coding|CODING|ENSRNOT00000075339|1|1|WARNING_TRANSCRIPT_NO_START_CODON)	AC:DP	19:41
1	110124376	.	A	AT	.	PASS	DP=41;AF=0.463;NP=1;PV=1.0377322020988368E-17;LOF=(ENSRNOG00000023294|ENSRNOG00000023294|2|1.00);EFF=frameshift_variant(HIGH||gta/Tgta|p.Val60_Arg61fs/c.178_179insT|304|ENSRNOG00000023294|protein_coding|CODING|ENSRNOT00000013847|2|1|WARNING_TRANSCRIPT_NO_START_CODON)	AC:DP	19:41
1	110124519	.	GA	G	.	PASS	DP=44;AF=0.318;NP=1;PV=9.331480033125672E-11;LOF=(ENSRNOG00000023294|ENSRNOG00000023294|2|1.00);EFF=frameshift_variant(HIGH||gaa/|p.Glu63fs/c.188delA|295|ENSRNOG00000023294|protein_coding|CODING|ENSRNOT00000075339|2|1|WARNING_TRANSCRIPT_NO_START_CODON)	AC:DP	14:44
1	110124519	.	GA	G	.	PASS	DP=44;AF=0.318;NP=1;PV=9.331480033125672E-11;LOF=(ENSRNOG00000023294|ENSRNOG00000023294|2|1.00);EFF=frameshift_variant(HIGH||gaa/|p.Glu107fs/c.320delA|304|ENSRNOG00000023294|protein_coding|CODING|ENSRNOT00000013847|3|1|WARNING_TRANSCRIPT_NO_START_CODON)	AC:DP	14:44
1	113285068	.	G	GCT	.	PASS	DP=90;AF=0.500;NP=1;PV=7.910233239708758E-42;LOF=(ENSRNOG00000032462|ENSRNOG00000032462|1|1.00);EFF=frameshift_variant(HIGH||acc/accAG|p.Thr189_Gln190fs/c.567_568insAG|258|ENSRNOG00000032462|protein_coding|CODING|ENSRNOT00000042228|4|1)	AC:DP	45:90
1	113285186	.	GAAAACCA	G	.	PASS	DP=56;AF=0.357;NP=1;PV=7.771561172376096E-16;LOF=(ENSRNOG00000032462|ENSRNOG00000032462|1|1.00);EFF=frameshift_variant(HIGH||gtggttttc/|p.Val148fs/c.443_449delTGGTTTT|258|ENSRNOG00000032462|protein_coding|CODING|ENSRNOT00000042228|4|1)	AC:DP	20:56
1	113285208	.	GC	G	.	PASS	DP=63;AF=0.397;NP=1;PV=0.0;LOF=(ENSRNOG00000032462|ENSRNOG00000032462|1|1.00);EFF=frameshift_variant(HIGH||ggg/|p.Gly143fs/c.429delG|258|ENSRNOG00000032462|protein_coding|CODING|ENSRNOT00000042228|3|1)	AC:DP	25:63
1	113905947	.	GC	G	.	PASS	DP=48;AF=0.479;NP=1;PV=1.4612962310480392E-21;LOF=(ENSRNOG00000028354|ENSRNOG00000028354|2|0.50);EFF=frameshift_variant(HIGH||caa/|p.Gln21fs/c.61delC|210|ENSRNOG00000028354|protein_coding|CODING|ENSRNOT00000031497|1|1)	AC:DP	23:48
1	113905947	.	GC	G	.	PASS	DP=48;AF=0.479;NP=1;PV=1.4612962310480392E-21;LOF=(ENSRNOG00000028354|ENSRNOG00000028354|2|0.50);EFF=frameshift_variant(HIGH||tgc/|p.Cys5fs/c.15delC|173|ENSRNOG00000028354|protein_coding|CODING|ENSRNOT00000072831|1|1)	AC:DP	23:48
1	115207997	.	A	AAC	.	PASS	DP=45;AF=0.489;NP=1;PV=0.0;LOF=(Tubgcp5|ENSRNOG00000011480|1|1.00);EFF=frameshift_variant(HIGH||caa/caACa|p.Gln457_Val458fs/c.1371_1372insAC|1024|Tubgcp5|protein_coding|CODING|ENSRNOT00000055989|12|1)	AC:DP	22:45
1	126282587	.	C	CTAAAT	.	PASS	DP=56;AF=0.482;NP=1;PV=1.1102230246251565E-16;EFF=frameshift_variant(HIGH||taa/TAAATtaa|c.2314_2315insTAAAT|771|Mtmr10|protein_coding|CODING|ENSRNOT00000021530|16|1)	AC:DP	27:56
1	129292249	.	T	TTA	.	PASS	DP=59;AF=0.458;NP=1;PV=0.0;LOF=(Mef2a|ENSRNOG00000047756|2|0.50);EFF=frameshift_variant(HIGH||aat/aatTA|p.Asn289_Arg290fs/c.867_868insTA|503|Mef2a|protein_coding|CODING|ENSRNOT00000070864|9|1)	AC:DP	27:59
1	142815834	.	AC	A	.	PASS	DP=75;AF=0.320;NP=1;PV=0.0;EFF=frameshift_variant(HIGH||acc/|p.Thr7fs/c.20delC|687|Zfp710|protein_coding|CODING|ENSRNOT00000064034|1|1)	AC:DP	24:75
1	153132693	.	C	CA	.	PASS	DP=41;AF=0.463;NP=1;PV=1.0377322020988368E-17;LOF=(Zfp92|ENSRNOG00000049432|1|1.00);EFF=frameshift_variant(HIGH||ccg/ccTg|p.Pro343_Pro344fs/c.1028_1029insT|375|Zfp92|protein_coding|CODING|ENSRNOT00000071185|6|1)	AC:DP	19:41
1	155441791	.	G	GA	.	PASS	DP=55;AF=0.364;NP=1;PV=3.3306690738754696E-16;EFF=frameshift_variant(HIGH||ttc/ttTc|p.Phe155_Met156fs/c.464_465insT|853|Vom2r42|protein_coding|CODING|ENSRNOT00000045611|3|1);LOF=(Vom2r42|ENSRNOG00000043159|1|1.00)	AC:DP	20:55
1	156480601	.	T	TA	.	PASS	DP=75;AF=0.507;NP=1;PV=7.523260564969007E-36;EFF=frameshift_variant(HIGH||tac/tTac|p.Tyr311_Phe312fs/c.931_932insT|313|Olr27|protein_coding|CODING|ENSRNOT00000044676|1|1)	AC:DP	38:75
1	156533635	.	AC	A	.	PASS	DP=63;AF=0.429;NP=1;PV=0.0;EFF=frameshift_variant(HIGH||ctc/|p.Leu25fs/c.73delC|309|Olr30|protein_coding|CODING|ENSRNOT00000051266|1|1);LOF=(Olr30|ENSRNOG00000029233|1|1.00)	AC:DP	27:63
1	160358889	.	CG	C	.	PASS	DP=79;AF=0.494;NP=1;PV=1.1102230246251565E-16;EFF=frameshift_variant(HIGH||ccg/|p.Pro544fs/c.1632delG|605|Me3|protein_coding|CODING|ENSRNOT00000023329|14|1);LOF=(Me3|ENSRNOG00000017311|1|1.00)	AC:DP	39:79
1	160376962	.	TCACTG	T	.	PASS	DP=58;AF=0.483;NP=1;PV=0.0;LOF=(Ccdc81|ENSRNOG00000033733|1|1.00);EFF=frameshift_variant(HIGH||agcagt/|p.Ser498fs/c.1494_1498delCAGTG|652|Ccdc81|protein_coding|CODING|ENSRNOT00000055488|13|1)	AC:DP	28:58
1	165300847	.	TG	T	.	PASS	DP=34;AF=0.412;NP=1;PV=1.5479839632348558E-12;EFF=frameshift_variant(HIGH||aac/|p.Asn181fs/c.543delC|627|ENSRNOG00000048904|protein_coding|CODING|ENSRNOT00000075481|4|1|WARNING_TRANSCRIPT_NO_START_CODON);LOF=(ENSRNOG00000048904|ENSRNOG00000048904|1|1.00)	AC:DP	14:34
1	165308269	.	G	GA	.	PASS	DP=67;AF=0.507;NP=1;PV=2.8802833017182463E-32;EFF=frameshift_variant(HIGH||cca/cTca|p.Pro114_Gly115fs/c.340_341insT|627|ENSRNOG00000048904|protein_coding|CODING|ENSRNOT00000075481|2|1|WARNING_TRANSCRIPT_NO_START_CODON);LOF=(ENSRNOG00000048904|ENSRNOG00000048904|1|1.00)	AC:DP	34:67
1	167023863	.	A	AAT	.	PASS	DP=38;AF=0.368;NP=1;PV=9.48097156339145E-12;LOF=(Gm3940|ENSRNOG00000011004|1|1.00);EFF=frameshift_variant(HIGH||aaa/aaATa|p.Lys52_Pro53fs/c.156_157insAT|148|Gm3940|protein_coding|CODING|ENSRNOT00000014642|2|1)	AC:DP	14:38
1	173773521	.	AG	A	.	PASS	DP=116;AF=0.491;NP=1;PV=5.3918171958989765E-52;EFF=frameshift_variant(HIGH||ctc/|p.Leu328fs/c.982delC|329|Olr39|protein_coding|CODING|ENSRNOT00000050707|1|1)	AC:DP	57:116
1	174399018	.	TC	T	.	PASS	DP=82;AF=0.451;NP=1;PV=0.0;EFF=frameshift_variant(HIGH||tca/|p.Ser283fs/c.848delC|319|Olr77|protein_coding|CODING|ENSRNOT00000049645|1|1);LOF=(Olr77|ENSRNOG00000045576|1|1.00)	AC:DP	37:82
1	174643043	.	GA	G	.	PASS	DP=81;AF=0.469;NP=1;PV=3.2857871915205506E-34;EFF=frameshift_variant(HIGH||atc/|p.Ile321fs/c.962delT|323|Olr94|protein_coding|CODING|ENSRNOT00000055227|1|1)	AC:DP	38:81
1	174756716	.	CA	C	.	PASS	DP=172;AF=0.163;NP=1;PV=5.03685981811941E-12;EFF=frameshift_variant(HIGH||gtt/|p.Val122fs/c.366delT|319|Olr104|protein_coding|CODING|ENSRNOT00000021254|1|1);LOF=(Olr104|ENSRNOG00000015876|1|1.00)	AC:DP	28:172
1	174968538	.	GAA	G	.	PASS	DP=92;AF=0.435;NP=1;PV=2.7886560362481264E-34;EFF=frameshift_variant(HIGH||atttct/|p.Ile247fs/c.741_742delTT|314|Olr120|protein_coding|CODING|ENSRNOT00000046685|1|1);LOF=(Olr120|ENSRNOG00000049485|1|1.00)	AC:DP	40:92
1	175297991	.	GACCCATT	G	.	PASS	DP=46;AF=0.413;NP=1;PV=1.1102230246251565E-16;EFF=frameshift_variant(HIGH||acccattac/|p.Thr78fs/c.232_238delACCCATT|143|ENSRNOG00000024789|protein_coding|CODING|ENSRNOT00000034019|1|1);LOF=(ENSRNOG00000024789|ENSRNOG00000024789|1|1.00)	AC:DP	19:46
1	175685739	.	GATCT	G	.	PASS	DP=47;AF=0.489;NP=1;PV=0.0;LOF=(ENSRNOG00000024179|ENSRNOG00000024179|1|1.00);EFF=frameshift_variant(HIGH||agt/|p.Ser337fs/c.1009_1012delAGAT|415|ENSRNOG00000024179|protein_coding|CODING|ENSRNOT00000034797|6|1)	AC:DP	23:47
1	175686243	.	A	AAGGCT	.	PASS	DP=55;AF=0.455;NP=1;PV=0.0;LOF=(ENSRNOG00000024179|ENSRNOG00000024179|1|1.00);EFF=frameshift_variant(HIGH||ata/ataAGCCT|p.Ile174_Trp175fs/c.522_523insAGCCT|415|ENSRNOG00000024179|protein_coding|CODING|ENSRNOT00000034797|4|1)	AC:DP	25:55
1	177049338	.	GC	G	.	PASS	DP=54;AF=0.407;NP=1;PV=2.220446049250313E-16;EFF=frameshift_variant(HIGH||ggc/|p.Gly44fs/c.131delG|316|Olr194|protein_coding|CODING|ENSRNOT00000042936|1|1);LOF=(Olr194|ENSRNOG00000046579|1|1.00)	AC:DP	22:54
1	178032396	.	ATATAGACTCT	A	.	PASS	DP=47;AF=0.447;NP=1;PV=0.0;EFF=frameshift_variant(HIGH||ggagagtctata/|p.Gly312fs/c.936_945delAGAGTCTATA|316|Olr223|protein_coding|CODING|ENSRNOT00000026488|1|1)	AC:DP	21:47
1	178325413	.	T	TGGGAC	.	PASS	DP=41;AF=0.317;NP=1;PV=4.591785840446505E-10;EFF=frameshift_variant(HIGH||ggg/GGGACggg|p.Gly6_Trp7fs/c.16_17insGGGAC|654|Nlrp14|protein_coding|CODING|ENSRNOT00000071445|1|1|WARNING_TRANSCRIPT_NO_START_CODON)	AC:DP	13:41
1	178325475	.	GT	G	.	PASS	DP=47;AF=0.426;NP=1;PV=0.0;EFF=frameshift_variant(HIGH||ttt/|p.Phe26fs/c.76delT|654|Nlrp14|protein_coding|CODING|ENSRNOT00000071445|2|1|WARNING_TRANSCRIPT_NO_START_CODON)	AC:DP	20:47
1	179007582	.	C	CTA	.	PASS	DP=95;AF=0.495;NP=1;PV=0.0;LOF=(Ovch2|ENSRNOG00000019794|1|1.00);EFF=frameshift_variant(HIGH||ctg/ctTAg|p.Leu566_Ala567fs/c.1697_1698insTA|608|Ovch2|protein_coding|CODING|ENSRNOT00000026807|15|1)	AC:DP	47:95
1	179501310	.	G	GA	.	PASS	DP=63;AF=0.492;NP=1;PV=0.0;EFF=frameshift_variant(HIGH||tct/tTct|p.Ser165_Phe166fs/c.493_494insT|311|ENSRNOG00000046861|protein_coding|CODING|ENSRNOT00000072359|3|1);LOF=(ENSRNOG00000046861|ENSRNOG00000046861|1|1.00)	AC:DP	31:63
1	181324761	.	A	AAGCGTTTACTTCG	.	PASS	DP=55;AF=0.436;NP=1;PV=0.0;EFF=frameshift_variant(HIGH||cat/caCGAAGTAAACGCTt|p.His216_Glu217fs/c.647_648insCGAAGTAAACGCT|223|BC051019|protein_coding|CODING|ENSRNOT00000055158|6|1)	AC:DP	24:55
1	182574336	.	AC	A	.	PASS	DP=38;AF=0.500;NP=1;PV=1.1102230246251565E-16;LOF=(B430319F04Rik|ENSRNOG00000050468|1|1.00);EFF=frameshift_variant(HIGH||gcg/|p.Ala135fs/c.405delG|184|B430319F04Rik|protein_coding|CODING|ENSRNOT00000071333|1|1|WARNING_TRANSCRIPT_NO_START_CODON)	AC:DP	19:38
1	182574515	.	AT	A	.	PASS	DP=47;AF=0.383;NP=1;PV=4.6629367034256575E-15;LOF=(B430319F04Rik|ENSRNOG00000050468|1|1.00);EFF=frameshift_variant(HIGH||atc/|p.Ile76fs/c.226delA|184|B430319F04Rik|protein_coding|CODING|ENSRNOT00000071333|1|1|WARNING_TRANSCRIPT_NO_START_CODON)	AC:DP	18:47
1	182663992	.	C	CG	.	PASS	DP=114;AF=0.509;NP=1;PV=5.0038180773866334E-54;EFF=frameshift_variant(HIGH||att/attC|p.Ile16_Val17fs/c.48_49insC|343|Lyve1|protein_coding|CODING|ENSRNOT00000030474|1|1)	AC:DP	58:114
1	185335760	.	TG	T	.	PASS	DP=56;AF=0.464;NP=1;PV=1.1102230246251565E-16;LOF=(ENSRNOG00000033924|ENSRNOG00000033924|1|1.00);EFF=frameshift_variant(HIGH||cat/|p.His34fs/c.100delC|105|ENSRNOG00000033924|protein_coding|CODING|ENSRNOT00000050823|1|1)	AC:DP	26:56
1	194782774	.	CT	C	.	PASS	DP=89;AF=0.483;NP=1;PV=0.0;EFF=frameshift_variant(HIGH||aag/|p.Lys1196fs/c.3587delA|3649|Smg1|protein_coding|CODING|ENSRNOT00000072266|28|1);LOF=(Smg1|ENSRNOG00000047386|1|1.00)	AC:DP	43:89
1	196175169	.	AAT	A	.	PASS	DP=61;AF=0.311;NP=1;PV=6.628031457012185E-14;EFF=frameshift_variant(HIGH||ata/|p.Ile40fs/c.118_119delAT|954|ACSM5|protein_coding|CODING|ENSRNOT00000049380|2|1)	AC:DP	19:61
1	196175194	.	GATGGGGA	G	.	PASS	DP=39;AF=0.487;NP=1;PV=0.0;EFF=frameshift_variant(HIGH||gatggggaa/|p.Asp48fs/c.143_149delATGGGGA|954|ACSM5|protein_coding|CODING|ENSRNOT00000049380|2|1)	AC:DP	19:39
1	196203532	.	T	TG	.	PASS	DP=73;AF=0.493;NP=1;PV=1.718430693810657E-33;LOF=(ACSM5|ENSRNOG00000031211|2|0.50);EFF=frameshift_variant(HIGH||gcc/Ggcc|p.Ala666_Ile667fs/c.1996_1997insG|954|ACSM5|protein_coding|CODING|ENSRNOT00000049380|16|1)	AC:DP	36:73
1	196203549	.	AGG	A	.	PASS	DP=64;AF=0.469;NP=1;PV=0.0;LOF=(ACSM5|ENSRNOG00000031211|2|0.50);EFF=frameshift_variant(HIGH||aaggaa/|p.Lys671fs/c.2013_2014delGG|954|ACSM5|protein_coding|CODING|ENSRNOT00000049380|16|1)	AC:DP	30:64
1	196203563	.	G	GT	.	PASS	DP=69;AF=0.493;NP=1;PV=3.3306690738754696E-16;LOF=(ACSM5|ENSRNOG00000031211|2|0.50);EFF=frameshift_variant(HIGH||ggt/gTgt|p.Gly676_Leu677fs/c.2027_2028insT|954|ACSM5|protein_coding|CODING|ENSRNOT00000049380|16|1)	AC:DP	34:69
1	196209489	.	GA	G	.	PASS	DP=72;AF=0.514;NP=1;PV=3.014520620921501E-35;LOF=(ACSM5|ENSRNOG00000031211|2|0.50);EFF=frameshift_variant(HIGH||gaa/|p.Glu792fs/c.2375delA|954|ACSM5|protein_coding|CODING|ENSRNOT00000049380|20|1)	AC:DP	37:72
1	196286135	.	AG	A	.	PASS	DP=90;AF=0.200;NP=1;PV=9.784952847979866E-10;EFF=frameshift_variant(HIGH||ctc/|p.Leu52fs/c.154delC|164|RGD1559600|protein_coding|CODING|ENSRNOT00000066597|2|1);LOF=(RGD1559600|ENSRNOG00000042232|1|1.00)	AC:DP	18:90
1	197067769	.	GA	G	.	PASS	DP=36;AF=0.528;NP=1;PV=4.2820499448731946E-19;LOF=(ENSRNOG00000043499|ENSRNOG00000043499|1|1.00);EFF=frameshift_variant(HIGH||gtc/|p.Val151fs/c.452delT|521|ENSRNOG00000043499|protein_coding|CODING|ENSRNOT00000063903|1|1|WARNING_TRANSCRIPT_NO_START_CODON)	AC:DP	19:36
1	197067999	.	A	AT	.	PASS	DP=35;AF=0.400;NP=1;PV=2.500333273758315E-12;LOF=(ENSRNOG00000043499|ENSRNOG00000043499|1|1.00);EFF=frameshift_variant(HIGH||agg/aggA|p.Arg74_Ser75fs/c.222_223insA|521|ENSRNOG00000043499|protein_coding|CODING|ENSRNOT00000063903|1|1|WARNING_TRANSCRIPT_NO_START_CODON)	AC:DP	14:35
1	197068026	.	G	GC	.	PASS	DP=28;AF=0.429;NP=1;PV=3.474420751103935E-11;LOF=(ENSRNOG00000043499|ENSRNOG00000043499|1|1.00);EFF=frameshift_variant(HIGH||atg/atgG|p.Met65_His66fs/c.195_196insG|521|ENSRNOG00000043499|protein_coding|CODING|ENSRNOT00000063903|1|1|WARNING_TRANSCRIPT_NO_START_CODON)	AC:DP	12:28
1	197817184	.	G	GT	.	PASS	DP=128;AF=0.211;NP=1;PV=1.8207657603852567E-14;EFF=frameshift_variant(HIGH||aaa/aaaA|p.Lys305_Arg306fs/c.915_916insA|453|Cdr2|protein_coding|CODING|ENSRNOT00000023189|5|1);LOF=(Cdr2|ENSRNOG00000017260|1|1.00)	AC:DP	27:128
1	197891024	.	CT	C	.	PASS	DP=75;AF=0.493;NP=1;PV=0.0;LOF=(Gm9905|ENSRNOG00000017330|1|1.00);EFF=frameshift_variant(HIGH||gga/|p.Gly128fs/c.384delA|205|Gm9905|protein_coding|CODING|ENSRNOT00000023483|1|1)	AC:DP	37:75
1	200596255	.	GC	G	.	PASS	DP=41;AF=0.488;NP=1;PV=3.9222655388625223E-19;EFF=frameshift_variant(HIGH||gcc/|p.Ala111fs/c.332delC|277|ENSRNOG00000024217|protein_coding|CODING|ENSRNOT00000029967|2|1|WARNING_TRANSCRIPT_NO_START_CODON);LOF=(ENSRNOG00000024217|ENSRNOG00000024217|1|1.00)	AC:DP	20:41
1	205835448	.	G	GC	.	PASS	DP=112;AF=0.473;NP=1;PV=2.220446049250313E-16;EFF=frameshift_variant(HIGH||gca/gGca|p.Ala459_Trp460fs/c.1375_1376insG|461|ENSRNOG00000031003|protein_coding|CODING|ENSRNOT00000052100|3|1)	AC:DP	53:112
1	210566877	.	C	CA	.	PASS	DP=79;AF=0.443;NP=1;PV=1.1102230246251565E-16;EFF=frameshift_variant(HIGH||cca/ccAa|p.Pro375_Lys376fs/c.1125_1126insA|627|BUB3|protein_coding|CODING|ENSRNOT00000028020|11|1);LOF=(BUB3|ENSRNOG00000020643|1|1.00)	AC:DP	35:79
1	211505393	.	TG	T	.	PASS	DP=60;AF=0.350;NP=1;PV=1.1102230246251565E-16;EFF=frameshift_variant(HIGH||ggg/|p.Gly198fs/c.592delG|230|ENSRNOG00000016624|protein_coding|CODING|ENSRNOT00000022273|4|1);LOF=(ENSRNOG00000016624|ENSRNOG00000016624|1|1.00)	AC:DP	21:60
1	212603864	.	A	AG	.	PASS	DP=68;AF=0.471;NP=1;PV=4.192265342431284E-29;EFF=frameshift_variant(HIGH||cct/ccCt|p.Pro213_Asn214fs/c.638_639insC|215|Tex36|protein_coding|CODING|ENSRNOT00000037064|4|1)	AC:DP	32:68
1	218809008	.	GAGGT	G	.	PASS	DP=41;AF=0.415;NP=1;PV=5.329070518200751E-15;LOF=(Inpp5a|ENSRNOG00000017635|1|1.00);EFF=frameshift_variant(HIGH||gag/|p.Glu244fs/c.731_734delAGGT|412|Inpp5a|protein_coding|CODING|ENSRNOT00000054890|9|1)	AC:DP	17:41
1	219182497	.	A	ATCTT	.	PASS	DP=51;AF=0.392;NP=1;PV=1.1102230246251565E-16;EFF=frameshift_variant(HIGH||tct/TCTTtct|p.Ser1180_Ser1181fs/c.3538_3539insTCTT|1743|Kndc1|protein_coding|CODING|ENSRNOT00000034426|21|1);LOF=(Kndc1|ENSRNOG00000027240|1|1.00)	AC:DP	20:51
1	221603035	.	GAT	G	.	PASS	DP=66;AF=0.288;NP=1;PV=3.290701044988964E-13;LOF=(Muc2|ENSRNOG00000046602|1|1.00);EFF=frameshift_variant(HIGH||ata/|p.Ile331fs/c.991_992delAT|869|Muc2|protein_coding|CODING|ENSRNOT00000075002|5|1)	AC:DP	19:66
1	221604915	.	T	TG	.	PASS	DP=97;AF=0.464;NP=1;PV=0.0;EFF=frameshift_variant(HIGH||tgg/tGgg|p.Trp540_Pro541fs/c.1619_1620insG|869|Muc2|protein_coding|CODING|ENSRNOT00000075002|10|1);LOF=(Muc2|ENSRNOG00000046602|1|1.00)	AC:DP	45:97
1	221716408	.	C	CT	.	PASS	DP=131;AF=0.489;NP=1;PV=0.0;LOF=(Muc5b|ENSRNOG00000019846|2|0.50);EFF=frameshift_variant(HIGH||cat/Tcat|p.His3293_Thr3294fs/c.9877_9878insT|4109|Muc5b|protein_coding|CODING|ENSRNOT00000073645|32|1|WARNING_TRANSCRIPT_NO_START_CODON)	AC:DP	64:131
1	221855494	.	T	TTG	.	PASS	DP=76;AF=0.474;NP=1;PV=0.0;LOF=(Brsk2|ENSRNOG00000020021|2|1.00);EFF=frameshift_variant(HIGH||ctt/ctTGt|p.Leu507_Val508fs/c.1521_1522insTG|705|Brsk2|protein_coding|CODING|ENSRNOT00000027134|16|1|WARNING_TRANSCRIPT_NO_START_CODON)	AC:DP	36:76
1	221855494	.	T	TTG	.	PASS	DP=76;AF=0.474;NP=1;PV=0.0;LOF=(Brsk2|ENSRNOG00000020021|2|1.00);EFF=frameshift_variant(HIGH||ctt/ctTGt|p.Leu529_Val530fs/c.1587_1588insTG|727|Brsk2|protein_coding|CODING|ENSRNOT00000054868|17|1|WARNING_TRANSCRIPT_NO_START_CODON)	AC:DP	36:76
1	221855776	.	T	TC	.	PASS	DP=108;AF=0.491;NP=1;PV=0.0;LOF=(Brsk2|ENSRNOG00000020021|2|1.00);EFF=frameshift_variant(HIGH||ttg/tCtg|p.Leu522_Gly523fs/c.1565_1566insC|705|Brsk2|protein_coding|CODING|ENSRNOT00000027134|17|1|WARNING_TRANSCRIPT_NO_START_CODON)	AC:DP	53:108
1	221855776	.	T	TC	.	PASS	DP=108;AF=0.491;NP=1;PV=0.0;LOF=(Brsk2|ENSRNOG00000020021|2|1.00);EFF=frameshift_variant(HIGH||ttg/tCtg|p.Leu544_Gly545fs/c.1631_1632insC|727|Brsk2|protein_coding|CODING|ENSRNOT00000054868|18|1|WARNING_TRANSCRIPT_NO_START_CODON)	AC:DP	53:108
1	223705839	.	A	AC	.	PASS	DP=49;AF=0.429;NP=1;PV=1.5109258977800793E-18;LOF=(Tnfrsf22|ENSRNOG00000036644|2|0.50);EFF=frameshift_variant(HIGH||gtt/gGtt|p.Val151_Val152fs/c.451_452insG|158|Tnfrsf22|protein_coding|CODING|ENSRNOT00000072999|6|1)	AC:DP	21:49
1	224565795	.	T	TGGCAC	.	PASS	DP=41;AF=0.439;NP=1;PV=1.1102230246251565E-16;LOF=(ENSRNOG00000029588|ENSRNOG00000029588|1|1.00);EFF=frameshift_variant(HIGH||gac/GGCACgac|p.Asp96_Thr97fs/c.286_287insGGCAC|436|ENSRNOG00000029588|protein_coding|CODING|ENSRNOT00000042579|4|1)	AC:DP	18:41
1	224578909	.	AT	A	.	PASS	DP=62;AF=0.516;NP=1;PV=9.084289587424541E-31;LOF=(ENSRNOG00000029588|ENSRNOG00000029588|1|1.00);EFF=frameshift_variant(HIGH||att/|p.Ile256fs/c.767delT|436|ENSRNOG00000029588|protein_coding|CODING|ENSRNOT00000042579|8|1)	AC:DP	32:62
1	224578988	.	A	AT	.	PASS	DP=48;AF=0.438;NP=1;PV=8.917047089667279E-19;LOF=(ENSRNOG00000029588|ENSRNOG00000029588|1|1.00);EFF=frameshift_variant(HIGH||cac/caTc|p.His282_Gln283fs/c.846_847insT|436|ENSRNOG00000029588|protein_coding|CODING|ENSRNOT00000042579|8|1)	AC:DP	21:48
1	224579011	.	A	AC	.	PASS	DP=49;AF=0.449;NP=1;PV=6.607645721557196E-20;LOF=(ENSRNOG00000029588|ENSRNOG00000029588|1|1.00);EFF=frameshift_variant(HIGH||aag/aCag|p.Lys290_Ala291fs/c.869_870insC|436|ENSRNOG00000029588|protein_coding|CODING|ENSRNOT00000042579|8|1)	AC:DP	22:49
1	224585506	.	AC	A	.	PASS	DP=72;AF=0.333;NP=1;PV=0.0;EFF=frameshift_variant(HIGH||gac/|p.Asp342fs/c.1026delC|436|ENSRNOG00000029588|protein_coding|CODING|ENSRNOT00000042579|10|1);LOF=(ENSRNOG00000029588|ENSRNOG00000029588|1|1.00)	AC:DP	24:72
1	224945801	.	GC	G	.	PASS	DP=67;AF=0.478;NP=1;PV=0.0;EFF=frameshift_variant(HIGH||ccc/|p.Pro101fs/c.301delC|222|Oraov1|protein_coding|CODING|ENSRNOT00000028374|1|1);LOF=(Oraov1|ENSRNOG00000020903|1|1.00)	AC:DP	32:67
1	226338638	.	T	TG	.	PASS	DP=72;AF=0.486;NP=1;PV=0.0;EFF=frameshift_variant(HIGH||ttg/ttGg|p.Leu31_Thr32fs/c.93_94insG|305|Clcf1|protein_coding|CODING|ENSRNOT00000025342|1|1);LOF=(Clcf1|ENSRNOG00000018752|1|1.00)	AC:DP	35:72
1	226338652	.	TC	T	.	PASS	DP=74;AF=0.473;NP=1;PV=8.685252653079454E-32;EFF=frameshift_variant(HIGH||tcc/|p.Ser36fs/c.107delC|305|Clcf1|protein_coding|CODING|ENSRNOT00000025342|1|1);LOF=(Clcf1|ENSRNOG00000018752|1|1.00)	AC:DP	35:74
1	226338697	.	A	AC	.	PASS	DP=79;AF=0.506;NP=1;PV=1.2184567695177557E-37;EFF=frameshift_variant(HIGH||acc/aCcc|p.Thr51_Pro52fs/c.152_153insC|305|Clcf1|protein_coding|CODING|ENSRNOT00000025342|1|1);LOF=(Clcf1|ENSRNOG00000018752|1|1.00)	AC:DP	40:79
1	226341158	.	C	CTGCA	.	PASS	DP=97;AF=0.474;NP=1;PV=0.0;EFF=frameshift_variant(HIGH||cct/cTGCAct|p.Pro297_Trp298fs/c.890_891insTGCA|305|Clcf1|protein_coding|CODING|ENSRNOT00000025342|2|1)	AC:DP	46:97
1	226382935	.	A	AG	.	PASS	DP=95;AF=0.505;NP=1;PV=8.4780593747195E-45;EFF=frameshift_variant(HIGH||ttt/tttC|p.Phe560_Ser561fs/c.1680_1681insC|652|Ssh3|protein_coding|CODING|ENSRNOT00000025546|15|1);LOF=(Ssh3|ENSRNOG00000018878|1|1.00)	AC:DP	48:95
1	226386716	.	A	AG	.	PASS	DP=98;AF=0.480;NP=1;PV=1.6280077860919134E-42;LOF=(Ssh3|ENSRNOG00000018878|1|1.00);EFF=frameshift_variant(HIGH||ccc/cccC|p.Pro163_Trp164fs/c.489_490insC|652|Ssh3|protein_coding|CODING|ENSRNOT00000025546|5|1)	AC:DP	47:98
1	228176633	.	GGNNN	G	.	PASS	DP=86;AF=0.488;NP=1;PV=2.220446049250313E-16;LOF=(Slc25a45|ENSRNOG00000030616|1|1.00);EFF=frameshift_variant(HIGH||ggg/|p.Gly236fs/c.708_711delGNNN|288|Slc25a45|protein_coding|CODING|ENSRNOT00000051979|6|1)	AC:DP	42:86
1	228368016	.	C	CA	.	PASS	DP=101;AF=0.495;NP=1;PV=1.1102230246251565E-16;LOF=(Vps51|ENSRNOG00000020996|2|0.50);EFF=frameshift_variant(HIGH||atg/atgT|p.Met501_Gln502fs/c.1503_1504insT|781|Vps51|protein_coding|CODING|ENSRNOT00000028495|6|1)	AC:DP	50:101
1	228870561	.	AGGTACCT	A	.	PASS	DP=40;AF=0.400;NP=1;PV=6.794564910705958E-14;LOF=(Nrxn2|ENSRNOG00000021103|10|0.10);EFF=frameshift_variant(HIGH||ggtacctgg/|p.Gly1134fs/c.3400_3406delGGTACCT|1196|Nrxn2|protein_coding|CODING|ENSRNOT00000028654|19|1)	AC:DP	16:40
1	229198109	.	GT	G	.	PASS	DP=91;AF=0.473;NP=1;PV=0.0;LOF=(Bad|ENSRNOG00000021147|2|0.50);EFF=frameshift_variant(HIGH||agt/|p.Ser190fs/c.570delT|220|Bad|protein_coding|CODING|ENSRNOT00000067068|4|1)	AC:DP	43:91
1	233914685	.	CA	C	.	PASS	DP=87;AF=0.425;NP=1;PV=0.0;EFF=frameshift_variant(HIGH||gtg/|p.Val580fs/c.1739delT|597|Cd6|protein_coding|CODING|ENSRNOT00000054809|10|1)	AC:DP	37:87
1	234569780	.	A	AG	.	PASS	DP=58;AF=0.500;NP=1;PV=0.0;EFF=frameshift_variant(HIGH||ctc/cCtc|p.Leu2_Arg3fs/c.4_5insC|239|Ms4a7|protein_coding|CODING|ENSRNOT00000028443|1|1)	AC:DP	29:58
1	234979623	.	AACAG	A	.	PASS	DP=46;AF=0.391;NP=1;PV=2.886579864025407E-15;LOF=(ENSRNOG00000048960|ENSRNOG00000048960|1|1.00);EFF=frameshift_variant(HIGH||acagac/|p.Thr20fs/c.58_61delACAG|86|ENSRNOG00000048960|protein_coding|CODING|ENSRNOT00000075145|1|1|WARNING_TRANSCRIPT_NO_START_CODON)	AC:DP	18:46
1	235063938	.	TC	T	.	PASS	DP=36;AF=0.444;NP=1;PV=9.2148511043888E-15;EFF=frameshift_variant(HIGH||ggg/|p.Gly164fs/c.492delG|163|Plac1l|protein_coding|CODING|ENSRNOT00000042091|4|1|WARNING_TRANSCRIPT_NO_START_CODON)	AC:DP	16:36
1	235915266	.	T	TC	.	PASS	DP=49;AF=0.490;NP=1;PV=9.93023861304282E-23;EFF=frameshift_variant(HIGH||gta/gtGa|p.Val13_Trp14fs/c.38_39insG|321|Dtx4|protein_coding|CODING|ENSRNOT00000028626|1|1)	AC:DP	24:49
1	236633969	.	T	TG	.	PASS	DP=135;AF=0.496;NP=1;PV=3.3139055328124966E-61;EFF=frameshift_variant(HIGH||att/Gatt|p.Ile4_Lys5fs/c.10_11insG|314|Olr331|protein_coding|CODING|ENSRNOT00000044115|1|1|WARNING_TRANSCRIPT_NO_START_CODON)	AC:DP	67:135
1	237742481	.	C	CT	.	PASS	DP=87;AF=0.333;NP=1;PV=0.0;EFF=frameshift_variant(HIGH||ttt/Tttt|p.Phe107_Phe108fs/c.319_320insT|319|Olr375|protein_coding|CODING|ENSRNOT00000040608|1|1);LOF=(Olr375|ENSRNOG00000032600|1|1.00)	AC:DP	29:87
1	238500323	.	G	GT	.	PASS	DP=38;AF=0.500;NP=1;PV=1.1102230246251565E-16;EFF=frameshift_variant(HIGH||acc/aAcc|p.Thr231_Lys232fs/c.691_692insA|294|RGD1561986|protein_coding|CODING|ENSRNOT00000061680|1|1|WARNING_TRANSCRIPT_NO_START_CODON);LOF=(RGD1561986|ENSRNOG00000005112|1|1.00)	AC:DP	19:38
1	240241258	.	C	CA	.	PASS	DP=47;AF=0.426;NP=1;PV=0.0;EFF=frameshift_variant(HIGH||ctg/ctgT|p.Leu365_Val366fs/c.1095_1096insT|369|Psat1|protein_coding|CODING|ENSRNOT00000018763|10|1)	AC:DP	20:47
1	240303935	.	AG	A	.	PASS	DP=69;AF=0.493;NP=1;PV=3.3306690738754696E-16;EFF=frameshift_variant(HIGH||cct/|p.Pro611fs/c.1832delC|789|Cep78|protein_coding|CODING|ENSRNOT00000018951|15|1);LOF=(Cep78|ENSRNOG00000014041|1|1.00)	AC:DP	34:69
1	245562414	.	T	TA	.	PASS	DP=68;AF=0.485;NP=1;PV=1.5735757153489474E-30;EFF=frameshift_variant(HIGH||taa/tAaa|c.1505_1506insA|501|Aldh1a1|protein_coding|CODING|ENSRNOT00000024000|13|1)	AC:DP	33:68
1	247868339	.	T	TC	.	PASS	DP=140;AF=0.500;NP=1;PV=3.615685678986654E-64;LOF=(Aldh1a7|ENSRNOG00000017878|1|1.00);EFF=frameshift_variant(HIGH||gaa/gaGa|p.Glu191_Ile192fs/c.572_573insG|495|Aldh1a7|protein_coding|CODING|ENSRNOT00000024093|10|1)	AC:DP	70:140
1	247871419	.	GA	G	.	PASS	DP=58;AF=0.483;NP=1;PV=0.0;LOF=(Aldh1a7|ENSRNOG00000017878|1|1.00);EFF=frameshift_variant(HIGH||ttc/|p.Phe150fs/c.449delT|495|Aldh1a7|protein_coding|CODING|ENSRNOT00000024093|7|1)	AC:DP	28:58
1	247874775	.	AT	A	.	PASS	DP=133;AF=0.481;NP=1;PV=1.9960813329311102E-57;LOF=(Aldh1a7|ENSRNOG00000017878|1|1.00);EFF=frameshift_variant(HIGH||atc/|p.Ile113fs/c.337delA|495|Aldh1a7|protein_coding|CODING|ENSRNOT00000024093|5|1)	AC:DP	64:133
1	248431287	.	A	AT	.	PASS	DP=40;AF=0.375;NP=1;PV=1.2690959394490164E-12;LOF=(MAMDC2|ENSRNOG00000024620|2|0.50);EFF=frameshift_variant(HIGH||aat/aaAt|p.Asn145_Pro146fs/c.434_435insA|646|MAMDC2|protein_coding|CODING|ENSRNOT00000034216|5|1)	AC:DP	15:40
1	255460689	.	AG	A	.	PASS	DP=41;AF=0.512;NP=1;PV=1.3481553409963604E-20;EFF=frameshift_variant(HIGH||aga/|p.Arg56fs/c.167delG|253|EEF1B2L|protein_coding|CODING|ENSRNOT00000047024|3|1);LOF=(EEF1B2L|ENSRNOG00000031628|1|1.00)	AC:DP	21:41
1	255649513	.	CT	C	.	PASS	DP=33;AF=0.394;NP=1;PV=1.918887271301628E-11;EFF=frameshift_variant(HIGH||tgc/|p.Cys4fs/c.10delT|139|CHCHD4|protein_coding|CODING|ENSRNOT00000043517|1|1)	AC:DP	13:33
1	260463002	.	T	TGGAGGTG	.	PASS	DP=52;AF=0.423;NP=1;PV=0.0;EFF=frameshift_variant(HIGH||gga/GGAGGTGgga|p.Gly732_Gly733fs/c.2194_2195insGGAGGTG|1773|Kif20b|protein_coding|CODING|ENSRNOT00000054753|18|1);LOF=(Kif20b|ENSRNOG00000018929|1|1.00)	AC:DP	22:52
1	261833640	.	T	TG	.	PASS	DP=67;AF=0.448;NP=1;PV=0.0;LOF=(ENSRNOG00000018819|ENSRNOG00000018819|1|1.00);EFF=frameshift_variant(HIGH||ggg/Gggg|p.Gly103_Ser104fs/c.307_308insG|319|ENSRNOG00000018819|protein_coding|CODING|ENSRNOT00000025428|1|1|WARNING_TRANSCRIPT_NO_START_CODON)	AC:DP	30:67
1	264717339	.	C	CTG	.	PASS	DP=55;AF=0.491;NP=1;PV=0.0;LOF=(ENSRNOG00000036600|ENSRNOG00000036600|1|1.00);EFF=frameshift_variant(HIGH||agt/aCAgt|p.Ser79_Tyr80fs/c.235_236insCA|280|ENSRNOG00000036600|protein_coding|CODING|ENSRNOT00000054746|3|1)	AC:DP	27:55
1	264717563	.	AT	A	.	PASS	DP=101;AF=0.495;NP=1;PV=1.1102230246251565E-16;EFF=frameshift_variant(HIGH||gaa/|p.Glu13fs/c.39delA|280|ENSRNOG00000036600|protein_coding|CODING|ENSRNOT00000054746|1|1)	AC:DP	50:101
1	273285155	.	A	ATGTCC	.	PASS	DP=50;AF=0.300;NP=1;PV=5.1764148523147924E-11;EFF=frameshift_variant(HIGH||atc/aGGACAtc|p.Ile63_His64fs/c.187_188insGGACA|275|ENSRNOG00000033738|protein_coding|CODING|ENSRNOT00000046365|2|1|WARNING_TRANSCRIPT_NO_START_CODON);LOF=(ENSRNOG00000033738|ENSRNOG00000033738|1|1.00)	AC:DP	15:50
1	274928956	.	TGG	T	.	PASS	DP=51;AF=0.392;NP=1;PV=1.1102230246251565E-16;EFF=frameshift_variant(HIGH||tgg/|p.Trp48fs/c.143_144delGG|251|SFR1|protein_coding|CODING|ENSRNOT00000016881|2|1);LOF=(SFR1|ENSRNOG00000012641|1|1.00)	AC:DP	20:51
1	274928964	.	A	AT	.	PASS	DP=44;AF=0.455;NP=1;PV=0.0;EFF=frameshift_variant(HIGH||tat/Ttat|p.Tyr51_Glu52fs/c.151_152insT|251|SFR1|protein_coding|CODING|ENSRNOT00000016881|2|1);LOF=(SFR1|ENSRNOG00000012641|1|1.00)	AC:DP	20:44
1	283673174	.	C	CT	.	PASS	DP=58;AF=0.379;NP=1;PV=0.0;EFF=frameshift_variant(HIGH||ttt/Tttt|p.Phe311_Phe312fs/c.931_932insT|685|Acsl5|protein_coding|CODING|ENSRNOT00000022126|10|1);LOF=(Acsl5|ENSRNOG00000016265|1|1.00)	AC:DP	22:58
1	285329788	.	AG	A	.	PASS	DP=82;AF=0.500;NP=1;PV=0.0;LOF=(Ablim1|ENSRNOG00000013687|2|0.50);EFF=frameshift_variant(HIGH||cct/|p.Pro242fs/c.725delC|260|Ablim1|protein_coding|CODING|ENSRNOT00000067257|7|1)	AC:DP	41:82
1	286044998	.	CTATTTTAAATGGCATATTATCAGT	C	.	PASS	DP=37;AF=0.378;NP=1;PV=6.179279310458696E-12;LOF=(Atrnl1|ENSRNOG00000017406|3|0.33);EFF=frameshift_variant(HIGH||ctatattatcagttc/|p.Leu1061fs/c.3183_3206delTATTTTAAATGGCATATTATCAGT|1066|Atrnl1|protein_coding|CODING|ENSRNOT00000067127|21|1|WARNING_TRANSCRIPT_NO_START_CODON)	AC:DP	14:37
1	288658889	.	GA	G	.	PASS	DP=39;AF=0.487;NP=1;PV=0.0;EFF=frameshift_variant(HIGH||gaa/|p.Glu87fs/c.260delA|151|ENSRNOG00000025242|protein_coding|CODING|ENSRNOT00000032596|2|1);LOF=(ENSRNOG00000025242|ENSRNOG00000025242|1|1.00)	AC:DP	19:39
1	290086776	.	AC	A	.	PASS	DP=123;AF=0.252;NP=1;PV=1.1102230246251565E-16;EFF=frameshift_variant(HIGH||ccg/|p.Pro190fs/c.568delC|559|Ces2f|protein_coding|CODING|ENSRNOT00000074399|5|1);LOF=(Ces2f|ENSRNOG00000048823|1|1.00)	AC:DP	31:123
1	290086778	.	CG	C	.	PASS	DP=149;AF=0.362;NP=1;PV=1.1661332113058826E-40;EFF=frameshift_variant(HIGH||ccg/|p.Pro190fs/c.570delG|559|Ces2f|protein_coding|CODING|ENSRNOT00000074399|5|1);LOF=(Ces2f|ENSRNOG00000048823|1|1.00)	AC:DP	54:149
10	3233921	.	TGCCAAACAGCC	T	.	PASS	DP=55;AF=0.309;NP=1;PV=1.570854557542134E-12;EFF=frameshift_variant(HIGH||gccaaacagccg/|p.Ala41fs/c.121_131delGCCAAACAGCC|540|Rsl1d1|protein_coding|CODING|ENSRNOT00000044593|3|1);LOF=(Rsl1d1|ENSRNOG00000032439|1|1.00)	AC:DP	17:55
10	4007269	.	AG	A	.	PASS	DP=60;AF=0.483;NP=1;PV=0.0;EFF=frameshift_variant(HIGH||ggg/|p.Gly54fs/c.160delG|53|ENSRNOG00000048555|protein_coding|CODING|ENSRNOT00000074959|1|1|WARNING_TRANSCRIPT_NO_START_CODON)	AC:DP	29:60
10	9562624	.	AT	A	.	PASS	DP=93;AF=0.484;NP=1;PV=2.220446049250313E-16;EFF=frameshift_variant(HIGH||aat/|p.Asn465fs/c.1394delA|481|4930451G09Rik|protein_coding|CODING|ENSRNOT00000036954|9|1)	AC:DP	45:93
10	9652999	.	T	TAGGC	.	PASS	DP=99;AF=0.475;NP=1;PV=2.998391058010507E-42;LOF=(ENSRNOG00000003324|ENSRNOG00000003324|1|1.00);EFF=frameshift_variant(HIGH||tta/ttAGGCa|p.Leu139_Leu140fs/c.417_418insAGGC|240|ENSRNOG00000003324|protein_coding|CODING|ENSRNOT00000004434|3|1)	AC:DP	47:99
10	9682688	.	C	CG	.	PASS	DP=49;AF=0.367;NP=1;PV=1.0769163338864018E-14;EFF=frameshift_variant(HIGH||ggg/gCgg|p.Gly588_Val589fs/c.1762_1763insC|635|4930562C15Rik|protein_coding|CODING|ENSRNOT00000032371|6|1);LOF=(4930562C15Rik|ENSRNOG00000027315|1|1.00)	AC:DP	18:49
10	10472140	.	AG	A	.	PASS	DP=124;AF=0.258;NP=1;PV=3.3306690738754696E-16;EFF=frameshift_variant(HIGH||gga/|p.Gly2239fs/c.6715delG|2444|Crebbp|protein_coding|CODING|ENSRNOT00000007079|31|1);LOF=(Crebbp|ENSRNOG00000005330|1|1.00)	AC:DP	32:124
10	10579732	.	GC	G	.	PASS	DP=63;AF=0.429;NP=1;PV=0.0;EFF=frameshift_variant(HIGH||tgc/|p.Cys694fs/c.2082delC|722|Nlrc3|protein_coding|CODING|ENSRNOT00000036205|6|1)	AC:DP	27:63
10	10579750	.	GC	G	.	PASS	DP=68;AF=0.412;NP=1;PV=1.1788223873012893E-23;EFF=frameshift_variant(HIGH||cgc/|p.Arg700fs/c.2100delC|722|Nlrc3|protein_coding|CODING|ENSRNOT00000036205|6|1)	AC:DP	28:68
10	12073159	rs107163152	GA	G	.	PASS	DP=90;AF=0.256;NP=1;PV=1.887379141862766E-14;EFF=frameshift_variant(HIGH||atc/|p.Ile174fs/c.521delT|313|Olr1381|protein_coding|CODING|ENSRNOT00000049390|1|1);LOF=(Olr1381|ENSRNOG00000047511|1|1.00)	AC:DP	23:90
10	12785407	.	T	TGC	.	PASS	DP=68;AF=0.382;NP=1;PV=4.380198702218143E-21;EFF=frameshift_variant(HIGH||gca/gcGCa|p.Ala251_His252fs/c.752_753insGC|578|Mmp25|protein_coding|CODING|ENSRNOT00000046876|8|1|WARNING_TRANSCRIPT_NO_START_CODON);LOF=(Mmp25|ENSRNOG00000029621|1|1.00)	AC:DP	26:68
10	12870647	.	T	TC	.	PASS	DP=37;AF=0.486;NP=1;PV=2.480629541586201E-17;LOF=(ENSRNOG00000028231|ENSRNOG00000028231|1|1.00);EFF=frameshift_variant(HIGH||gga/ggGa|p.Gly34_Phe35fs/c.101_102insG|228|ENSRNOG00000028231|protein_coding|CODING|ENSRNOT00000033457|4|1)	AC:DP	18:37
10	13861718	.	AG	A	.	PASS	DP=93;AF=0.194;NP=1;PV=1.709075658773429E-9;EFF=frameshift_variant(HIGH||agg/|p.Arg466fs/c.1397delG|902|Zfp598|protein_coding|CODING|ENSRNOT00000065827|9|1);LOF=(Zfp598|ENSRNOG00000012434|1|1.00)	AC:DP	18:93
10	14299053	.	G	GA	.	PASS	DP=70;AF=0.414;NP=1;PV=1.5423156601670324E-24;LOF=(Ptx4|ENSRNOG00000016918|1|1.00);EFF=frameshift_variant(HIGH||acg/Aacg|p.Thr133_Trp134fs/c.397_398insA|476|Ptx4|protein_coding|CODING|ENSRNOT00000022697|2|1)	AC:DP	29:70
10	14507046	.	TC	T	.	PASS	DP=70;AF=0.486;NP=1;PV=2.000768074781667E-31;LOF=(RGD1559662|ENSRNOG00000028926|1|1.00);EFF=frameshift_variant(HIGH||cct/|p.Pro22fs/c.64delC|279|RGD1559662|protein_coding|CODING|ENSRNOT00000036630|2|1)	AC:DP	34:70
10	15040415	.	GT	G	.	PASS	DP=125;AF=0.488;NP=1;PV=5.551115123125783E-16;LOF=(Wdr90|ENSRNOG00000020006|1|1.00);EFF=frameshift_variant(HIGH||gac/|p.Asp193fs/c.578delA|1891|Wdr90|protein_coding|CODING|ENSRNOT00000027121|3|1)	AC:DP	61:125
10	15064643	.	CA	C	.	PASS	DP=64;AF=0.484;NP=1;PV=0.0;LOF=(RGD1307155|ENSRNOG00000021615|2|0.50);EFF=frameshift_variant(HIGH||tca/|p.Ser165fs/c.495delA|190|RGD1307155|protein_coding|CODING|ENSRNOT00000037372|5|1)	AC:DP	31:64
10	15556961	.	GAACA	G	.	PASS	DP=64;AF=0.500;NP=1;PV=0.0;EFF=frameshift_variant(HIGH||tgttca/|p.Cys325fs/c.973_976delTGTT|329|Mpg|protein_coding|CODING|ENSRNOT00000027940|4|1)	AC:DP	32:64
10	17526514	.	TAC	T	.	PASS	DP=89;AF=0.494;NP=1;PV=0.0;EFF=frameshift_variant(HIGH||tac/|p.Tyr369fs/c.1106_1107delAC|386|Fbxw11|protein_coding|CODING|ENSRNOT00000064079|12|1)	AC:DP	44:89
10	29814458	.	C	CA	.	PASS	DP=52;AF=0.481;NP=1;PV=0.0;EFF=frameshift_variant(HIGH||cat/cAat|p.His41_Ala42fs/c.122_123insA|178|ENSRNOG00000004348|protein_coding|CODING|ENSRNOT00000005752|1|1);LOF=(ENSRNOG00000004348|ENSRNOG00000004348|1|1.00)	AC:DP	25:52
10	29814948	.	GC	G	.	PASS	DP=57;AF=0.491;NP=1;PV=0.0;EFF=frameshift_variant(HIGH||gca/|p.Ala176fs/c.527delC|178|ENSRNOG00000004348|protein_coding|CODING|ENSRNOT00000005752|3|1)	AC:DP	28:57
10	35629521	.	AC	A	.	PASS	DP=100;AF=0.510;NP=1;PV=9.014823661925251E-48;LOF=(Cby3|ENSRNOG00000003395|1|1.00);EFF=frameshift_variant(HIGH||acc/|p.Thr18fs/c.53delC|235|Cby3|protein_coding|CODING|ENSRNOT00000004517|2|1)	AC:DP	51:100
10	39624777	.	TA	T	.	PASS	DP=49;AF=0.449;NP=1;PV=6.607645721557196E-20;EFF=frameshift_variant(HIGH||aga/|p.Arg489fs/c.1465delA|1164|Fnip1|protein_coding|CODING|ENSRNOT00000012671|14|1);LOF=(Fnip1|ENSRNOG00000009104|1|1.00)	AC:DP	22:49
10	39624788	.	TC	T	.	PASS	DP=50;AF=0.500;NP=1;PV=1.1102230246251565E-16;EFF=frameshift_variant(HIGH||gtc/|p.Val492fs/c.1476delC|1164|Fnip1|protein_coding|CODING|ENSRNOT00000012671|14|1);LOF=(Fnip1|ENSRNOG00000009104|1|1.00)	AC:DP	25:50
10	39624795	.	AC	A	.	PASS	DP=51;AF=0.490;NP=1;PV=0.0;EFF=frameshift_variant(HIGH||cag/|p.Gln495fs/c.1483delC|1164|Fnip1|protein_coding|CODING|ENSRNOT00000012671|14|1);LOF=(Fnip1|ENSRNOG00000009104|1|1.00)	AC:DP	25:51
10	39862501	.	C	CA	.	PASS	DP=86;AF=0.488;NP=1;PV=2.220446049250313E-16;EFF=frameshift_variant(HIGH||gtt/gttT|p.Val3_Ala4fs/c.9_10insT|151|ENSRNOG00000021861|protein_coding|CODING|ENSRNOT00000039203|1|1|WARNING_TRANSCRIPT_NO_START_CODON)	AC:DP	42:86
10	41367076	.	T	TC	.	PASS	DP=51;AF=0.275;NP=1;PV=8.42029224124019E-10;EFF=frameshift_variant(HIGH||aga/agGa|p.Arg199_Asp200fs/c.596_597insG|207|RGD1563169|protein_coding|CODING|ENSRNOT00000058627|3|1)	AC:DP	14:51
10	41367256	.	CT	C	.	PASS	DP=127;AF=0.181;NP=1;PV=4.152400645551779E-11;EFF=frameshift_variant(HIGH||aag/|p.Lys139fs/c.416delA|207|RGD1563169|protein_coding|CODING|ENSRNOT00000058627|3|1);LOF=(RGD1563169|ENSRNOG00000038474|1|1.00)	AC:DP	23:127
10	43418257	.	A	AAAACAAAC	.	PASS	DP=37;AF=0.351;NP=1;PV=1.0522061000273197E-10;EFF=frameshift_variant(HIGH||aaa/aAAACAAACaa|p.Lys381_Thr382fs/c.1142_1143insAAACAAAC|1396|Igtp|protein_coding|CODING|ENSRNOT00000039335|7|1);LOF=(Igtp|ENSRNOG00000027008|1|1.00)	AC:DP	13:37
10	43418313	.	C	CA	.	PASS	DP=55;AF=0.491;NP=1;PV=0.0;EFF=frameshift_variant(HIGH||aaa/Aaaa|p.Lys400_Phe401fs/c.1198_1199insA|1396|Igtp|protein_coding|CODING|ENSRNOT00000039335|7|1);LOF=(Igtp|ENSRNOG00000027008|1|1.00)	AC:DP	27:55
10	43435714	.	TCG	T	.	PASS	DP=39;AF=0.487;NP=1;PV=0.0;EFF=frameshift_variant(HIGH||cgt/|p.Arg983fs/c.2947_2948delCG|1396|Igtp|protein_coding|CODING|ENSRNOT00000039335|14|1);LOF=(Igtp|ENSRNOG00000027008|1|1.00)	AC:DP	19:39
10	43634877	.	AT	A	.	PASS	DP=43;AF=0.372;NP=1;PV=2.6079138848444927E-13;LOF=(ENSRNOG00000043268|ENSRNOG00000043268|2|1.00);EFF=frameshift_variant(HIGH||ata/|p.Ile198fs/c.594delA|236|ENSRNOG00000043268|protein_coding|CODING|ENSRNOT00000065381|4|1|WARNING_TRANSCRIPT_NO_START_CODON)	AC:DP	16:43
10	43635185	.	TG	T	.	PASS	DP=29;AF=0.483;NP=1;PV=1.006972283335017E-13;LOF=(ENSRNOG00000043268|ENSRNOG00000043268|2|1.00);EFF=frameshift_variant(HIGH||caa/|p.Gln145fs/c.433delC|236|ENSRNOG00000043268|protein_coding|CODING|ENSRNOT00000065381|2|1|WARNING_TRANSCRIPT_NO_START_CODON)	AC:DP	14:29
10	43635185	.	TG	T	.	PASS	DP=29;AF=0.483;NP=1;PV=1.006972283335017E-13;LOF=(ENSRNOG00000043268|ENSRNOG00000043268|2|1.00);EFF=frameshift_variant(HIGH||caa/|p.Gln161fs/c.481delC|277|ENSRNOG00000043268|protein_coding|CODING|ENSRNOT00000068194|2|1|WARNING_TRANSCRIPT_NO_START_CODON)	AC:DP	14:29
10	43635227	.	T	TC	.	PASS	DP=31;AF=0.387;NP=1;PV=1.4679346627133327E-10;LOF=(ENSRNOG00000043268|ENSRNOG00000043268|2|1.00);EFF=frameshift_variant(HIGH||gaa/gGaa|p.Glu131_Lys132fs/c.391_392insG|236|ENSRNOG00000043268|protein_coding|CODING|ENSRNOT00000065381|2|1|WARNING_TRANSCRIPT_NO_START_CODON)	AC:DP	12:31
10	43635227	.	T	TC	.	PASS	DP=31;AF=0.387;NP=1;PV=1.4679346627133327E-10;LOF=(ENSRNOG00000043268|ENSRNOG00000043268|2|1.00);EFF=frameshift_variant(HIGH||gaa/gGaa|p.Glu147_Lys148fs/c.439_440insG|277|ENSRNOG00000043268|protein_coding|CODING|ENSRNOT00000068194|2|1|WARNING_TRANSCRIPT_NO_START_CODON)	AC:DP	12:31
10	45725113	.	C	CT	.	PASS	DP=57;AF=0.263;NP=1;PV=4.06663924756856E-10;EFF=frameshift_variant(HIGH||cct/ccTt|p.Pro387_Phe388fs/c.1161_1162insT|413|Olfr225|protein_coding|CODING|ENSRNOT00000067584|5|1);LOF=(Olfr225|ENSRNOG00000021988|1|1.00)	AC:DP	15:57
10	46828087	.	T	TA	.	PASS	DP=85;AF=0.435;NP=1;PV=0.0;EFF=frameshift_variant(HIGH||ttt/tttT|p.Phe148_Ile149fs/c.444_445insT|681|Shmt1|protein_coding|CODING|ENSRNOT00000007092|3|1);LOF=(Shmt1|ENSRNOG00000005275|1|1.00)	AC:DP	37:85
10	52833330	.	C	CA	.	PASS	DP=79;AF=0.494;NP=1;PV=1.1102230246251565E-16;EFF=frameshift_variant(HIGH||aaa/Aaaa|p.Lys116_Lys117fs/c.346_347insA|274|ENSRNOG00000025316|protein_coding|CODING|ENSRNOT00000034884|1|1);LOF=(ENSRNOG00000025316|ENSRNOG00000025316|1|1.00)	AC:DP	39:79
10	52833365	.	G	GC	.	PASS	DP=71;AF=0.380;NP=1;PV=1.1102230246251565E-16;EFF=frameshift_variant(HIGH||ccc/Cccc|p.Pro123_Pro124fs/c.367_368insC|274|ENSRNOG00000025316|protein_coding|CODING|ENSRNOT00000034884|2|1);LOF=(ENSRNOG00000025316|ENSRNOG00000025316|1|1.00)	AC:DP	27:71
10	53553705	.	GA	G	.	PASS	DP=52;AF=0.462;NP=1;PV=0.0;EFF=frameshift_variant(HIGH||gaa/|p.Glu1912fs/c.5735delA|1939|Myh4|protein_coding|CODING|ENSRNOT00000045718|39|1)	AC:DP	24:52
10	53583989	.	A	ACTAAAATG	.	PASS	DP=36;AF=0.333;NP=1;PV=1.1143718170458783E-9;EFF=frameshift_variant(HIGH||cag/CTAAAATGcag|p.Gln605_Ile606fs/c.1813_1814insCTAAAATG|1944|Myh8|protein_coding|CODING|ENSRNOT00000057260|15|1|WARNING_TRANSCRIPT_NO_START_CODON);LOF=(Myh8|ENSRNOG00000050042|1|1.00)	AC:DP	12:36
10	53591710	.	AG	A	.	PASS	DP=43;AF=0.465;NP=1;PV=1.3125918752017654E-18;EFF=frameshift_variant(HIGH||agg/|p.Arg1351fs/c.4052delG|1944|Myh8|protein_coding|CODING|ENSRNOT00000057260|29|1|WARNING_TRANSCRIPT_NO_START_CODON);LOF=(Myh8|ENSRNOG00000050042|1|1.00)	AC:DP	20:43
10	53672674	.	T	TC	.	PASS	DP=50;AF=0.380;NP=1;PV=9.992007221626409E-16;LOF=(Myh13|ENSRNOG00000031400|2|0.50);EFF=frameshift_variant(HIGH||ccc/Cccc|p.Pro1735_Gln1736fs/c.5203_5204insC|1932|Myh13|protein_coding|CODING|ENSRNOT00000043412|35|1)	AC:DP	19:50
10	53675384	.	AC	A	.	PASS	DP=64;AF=0.266;NP=1;PV=2.383959696317106E-11;LOF=(Myh13|ENSRNOG00000031400|2|0.50);EFF=frameshift_variant(HIGH||tac/|p.Tyr1813fs/c.5439delC|1932|Myh13|protein_coding|CODING|ENSRNOT00000043412|37|1)	AC:DP	17:64
10	55253249	.	TG	T	.	PASS	DP=97;AF=0.485;NP=1;PV=0.0;EFF=frameshift_variant(HIGH||cca/|p.Pro286fs/c.857delC|290|Odf4|protein_coding|CODING|ENSRNOT00000005667|5|1)	AC:DP	47:97
10	55593138	.	TG	T	.	PASS	DP=51;AF=0.510;NP=1;PV=4.317218327062451E-25;LOF=(Gucy2d|ENSRNOG00000007931|1|1.00);EFF=frameshift_variant(HIGH||cca/|p.Pro105fs/c.314delC|1108|Gucy2d|protein_coding|CODING|ENSRNOT00000010790|3|1)	AC:DP	26:51
10	56458590	.	A	AG	.	PASS	DP=49;AF=0.306;NP=1;PV=3.739797360680086E-11;LOF=(Asgr2|ENSRNOG00000030726|2|0.50);EFF=frameshift_variant(HIGH||gga/Ggga|p.Gly171_Asn172fs/c.511_512insG|246|Asgr2|protein_coding|CODING|ENSRNOT00000064064|6|1)	AC:DP	15:49
10	56458652	.	TC	T	.	PASS	DP=48;AF=0.500;NP=1;PV=5.233708113326984E-23;LOF=(Asgr2|ENSRNOG00000030726|2|0.50);EFF=frameshift_variant(HIGH||ctc/|p.Leu191fs/c.573delC|246|Asgr2|protein_coding|CODING|ENSRNOT00000064064|6|1)	AC:DP	24:48
10	56816294	.	CAA	C	.	PASS	DP=55;AF=0.327;NP=1;PV=1.1357581541915351E-13;LOF=(Med11|ENSRNOG00000019384|1|1.00);EFF=frameshift_variant(HIGH||ccaagt/|p.Pro114fs/c.342_343delAA|135|Med11|protein_coding|CODING|ENSRNOT00000026335|4|1)	AC:DP	18:55
10	56816341	.	GT	G	.	PASS	DP=56;AF=0.375;NP=1;PV=1.1102230246251565E-16;EFF=frameshift_variant(HIGH||gtt/|p.Val130fs/c.389delT|135|Med11|protein_coding|CODING|ENSRNOT00000026335|4|1)	AC:DP	21:56
10	57061658	.	T	TGCTG	.	PASS	DP=81;AF=0.432;NP=1;PV=4.481490540437054E-30;EFF=frameshift_variant(HIGH||agc/agcCAGC|p.Ser21_Lys22fs/c.63_64insCAGC|249|Inca1|protein_coding|CODING|ENSRNOT00000056620|2|1);LOF=(Inca1|ENSRNOG00000037418|1|1.00)	AC:DP	35:81
10	57398438	.	GC	G	.	PASS	DP=103;AF=0.485;NP=1;PV=1.1102230246251565E-16;LOF=(Derl2|ENSRNOG00000007244|2|0.50);EFF=frameshift_variant(HIGH||ggc/|p.Gly30fs/c.89delG|239|Derl2|protein_coding|CODING|ENSRNOT00000009585|1|1)	AC:DP	50:103
10	57416039	.	GC	G	.	PASS	DP=84;AF=0.500;NP=1;PV=3.823079349336447E-39;LOF=(ENSRNOG00000007731|ENSRNOG00000007731|1|1.00);EFF=frameshift_variant(HIGH||ggg/|p.Gly66fs/c.198delG|121|ENSRNOG00000007731|protein_coding|CODING|ENSRNOT00000010167|2|1)	AC:DP	42:84
10	57532073	.	G	GGT	.	PASS	DP=71;AF=0.324;NP=1;PV=1.1102230246251565E-16;LOF=(Nlrp1b|ENSRNOG00000048125|1|1.00);EFF=frameshift_variant(HIGH||tac/tacAC|p.Tyr756_Arg757fs/c.2268_2269insAC|1120|Nlrp1b|protein_coding|CODING|ENSRNOT00000075185|6|1)	AC:DP	23:71
10	57543571	.	GA	G	.	PASS	DP=36;AF=0.417;NP=1;PV=1.9961809982760315E-13;EFF=frameshift_variant(HIGH||ctc/|p.Leu622fs/c.1865delT|1120|Nlrp1b|protein_coding|CODING|ENSRNOT00000075185|3|1);LOF=(Nlrp1b|ENSRNOG00000048125|1|1.00)	AC:DP	15:36
10	61690452	.	T	TA	.	PASS	DP=95;AF=0.484;NP=1;PV=0.0;EFF=frameshift_variant(HIGH||gtg/Agtg|p.Val72_Arg73fs/c.214_215insA|165|SMG6|protein_coding|CODING|ENSRNOT00000052412|2|1);LOF=(SMG6|ENSRNOG00000049565|1|1.00)	AC:DP	46:95
10	64378469	.	CA	C	.	PASS	DP=54;AF=0.444;NP=1;PV=2.220446049250313E-16;EFF=frameshift_variant(HIGH||aca/|p.Thr177fs/c.529delA|410|ENSRNOG00000022699|protein_coding|CODING|ENSRNOT00000036962|2|1|WARNING_TRANSCRIPT_NO_START_CODON);LOF=(ENSRNOG00000022699|ENSRNOG00000022699|1|1.00)	AC:DP	24:54
10	64378726	.	CG	C	.	PASS	DP=95;AF=0.211;NP=1;PV=4.398303943276005E-11;EFF=frameshift_variant(HIGH||acg/|p.Thr262fs/c.786delG|410|ENSRNOG00000022699|protein_coding|CODING|ENSRNOT00000036962|2|1|WARNING_TRANSCRIPT_NO_START_CODON);LOF=(ENSRNOG00000022699|ENSRNOG00000022699|1|1.00)	AC:DP	20:95
10	65139802	.	TGG	T	.	PASS	DP=39;AF=0.462;NP=1;PV=0.0;EFF=frameshift_variant(HIGH||ggccag/|p.Gly55fs/c.165_166delCC|130|RGD1565317|protein_coding|CODING|ENSRNOT00000017230|1|1);LOF=(RGD1565317|ENSRNOG00000023182|1|1.00)	AC:DP	18:39
10	65139843	.	G	GA	.	PASS	DP=43;AF=0.488;NP=1;PV=4.940494284907822E-20;EFF=frameshift_variant(HIGH||ctc/ctTc|p.Leu42_Trp43fs/c.125_126insT|130|RGD1565317|protein_coding|CODING|ENSRNOT00000017230|1|1);LOF=(RGD1565317|ENSRNOG00000023182|1|1.00)	AC:DP	21:43
10	65681061	.	AC	A	.	PASS	DP=55;AF=0.309;NP=1;PV=1.570854557542134E-12;EFF=frameshift_variant(HIGH||cac/|p.His62fs/c.186delC|527|Nlk|protein_coding|CODING|ENSRNOT00000011726|1|1);LOF=(Nlk|ENSRNOG00000008704|1|1.00)	AC:DP	17:55
10	65853610	.	TG	T	.	PASS	DP=32;AF=0.375;NP=1;PV=2.2766999396850451E-10;LOF=(Poldip2|ENSRNOG00000009252|1|1.00);EFF=frameshift_variant(HIGH||cca/|p.Pro51fs/c.152delC|132|Poldip2|protein_coding|CODING|ENSRNOT00000013100|10|1)	AC:DP	12:32
10	66160722	.	A	AGGTG	.	PASS	DP=87;AF=0.437;NP=1;PV=0.0;LOF=(Supt6h|ENSRNOG00000012240|1|1.00);EFF=frameshift_variant(HIGH||gag/gaGGTGg|p.Glu1403_Glu1404fs/c.4209_4210insGGTG|1726|Supt6h|protein_coding|CODING|ENSRNOT00000016759|30|1)	AC:DP	38:87
10	66695488	.	T	TC	.	PASS	DP=72;AF=0.431;NP=1;PV=0.0;EFF=frameshift_variant(HIGH||gat/gGat|p.Asp71_Ala72fs/c.211_212insG|107|ENSRNOG00000048453|protein_coding|CODING|ENSRNOT00000071102|3|1);LOF=(ENSRNOG00000048453|ENSRNOG00000048453|1|1.00)	AC:DP	31:72
10	66695492	.	GCATCCTCC	G	.	PASS	DP=64;AF=0.484;NP=1;PV=0.0;LOF=(ENSRNOG00000048453|ENSRNOG00000048453|1|1.00);EFF=frameshift_variant(HIGH||ccgatg/|p.Pro68fs/c.204_211delGGAGGATG|107|ENSRNOG00000048453|protein_coding|CODING|ENSRNOT00000071102|3|1)	AC:DP	31:64
10	69731893	.	TG	T	.	PASS	DP=32;AF=0.375;NP=1;PV=2.2766999396850451E-10;LOF=(ENSRNOG00000030291|ENSRNOG00000030291|1|1.00);EFF=frameshift_variant(HIGH||gtg/|p.Val26fs/c.78delG|102|ENSRNOG00000030291|protein_coding|CODING|ENSRNOT00000040771|1|1|WARNING_TRANSCRIPT_NO_START_CODON)	AC:DP	12:32
10	70678172	.	CT	C	.	PASS	DP=105;AF=0.438;NP=1;PV=2.220446049250313E-16;EFF=frameshift_variant(HIGH||cct/|p.Pro23fs/c.69delT|1252|Heatr6|protein_coding|CODING|ENSRNOT00000003492|1|1)	AC:DP	46:105
10	70801153	.	CCGGTGTT	C	.	PASS	DP=54;AF=0.426;NP=1;PV=2.220446049250313E-16;LOF=(Hnf1b|ENSRNOG00000002598|1|1.00);EFF=frameshift_variant(HIGH||gcggtgttc/|p.Ala348fs/c.1043_1049delCGGTGTT|556|Hnf1b|protein_coding|CODING|ENSRNOT00000047427|6|1)	AC:DP	23:54
10	81401392	.	C	CT	.	PASS	DP=54;AF=0.463;NP=1;PV=2.220446049250313E-16;LOF=(Utp18|ENSRNOG00000002644|1|1.00);EFF=frameshift_variant(HIGH||aag/aaAg|p.Lys361_Thr362fs/c.1082_1083insA|546|Utp18|protein_coding|CODING|ENSRNOT00000003582|9|1)	AC:DP	25:54
10	81825671	.	AT	A	.	PASS	DP=57;AF=0.491;NP=1;PV=0.0;EFF=frameshift_variant(HIGH||aaa/|p.Lys484fs/c.1452delA|491|Luc7l3|protein_coding|CODING|ENSRNOT00000003914|11|1)	AC:DP	28:57
10	81871614	.	TCC	T	.	PASS	DP=95;AF=0.484;NP=1;PV=0.0;LOF=(Ankrd40|ENSRNOG00000002935|1|1.00);EFF=frameshift_variant(HIGH||ttc/|p.Phe125fs/c.375_376delCC|363|Ankrd40|protein_coding|CODING|ENSRNOT00000067751|3|1)	AC:DP	46:95
10	81880159	.	AAG	A	.	PASS	DP=22;AF=0.455;NP=1;PV=7.57396367845331E-10;EFF=frameshift_variant(HIGH||ctt/|p.Leu1481fs/c.4441_4442delCT|1519|Abcc3|protein_coding|CODING|ENSRNOT00000051497|33|1)	AC:DP	10:22
10	81880159	.	AAG	A	.	PASS	DP=22;AF=0.455;NP=1;PV=7.57396367845331E-10;EFF=frameshift_variant(HIGH||ctt/|p.Leu1484fs/c.4450_4451delCT|1522|Abcc3|protein_coding|CODING|ENSRNOT00000003977|31|1)	AC:DP	10:22
10	81959415	.	GC	G	.	PASS	DP=57;AF=0.386;NP=1;PV=0.0;LOF=(CACNA1G|ENSRNOG00000002981|2|1.00);EFF=frameshift_variant(HIGH||ggc/|p.Gly1637fs/c.4910delG|2253|CACNA1G|protein_coding|CODING|ENSRNOT00000055597|28|1)	AC:DP	22:57
10	81959415	.	GC	G	.	PASS	DP=57;AF=0.386;NP=1;PV=0.0;LOF=(CACNA1G|ENSRNOG00000002981|2|1.00);EFF=frameshift_variant(HIGH||ggc/|p.Gly1671fs/c.5012delG|2287|CACNA1G|protein_coding|CODING|ENSRNOT00000067416|30|1)	AC:DP	22:57
10	82482362	.	A	AT	.	PASS	DP=79;AF=0.494;NP=1;PV=1.1102230246251565E-16;EFF=frameshift_variant(HIGH||atg/aAtg|p.Met330_Phe331fs/c.988_989insA|332|ENSRNOG00000036609|protein_coding|CODING|ENSRNOT00000054766|2|1|WARNING_TRANSCRIPT_NO_START_CODON)	AC:DP	39:79
10	82651843	.	CT	C	.	PASS	DP=69;AF=0.507;NP=1;PV=3.6595441169148134E-33;LOF=(Pdk2|ENSRNOG00000004172|1|1.00);EFF=frameshift_variant(HIGH||aag/|p.Lys254fs/c.761delA|392|Pdk2|protein_coding|CODING|ENSRNOT00000005641|9|1)	AC:DP	35:69
10	82915281	.	GGC	G	.	PASS	DP=60;AF=0.383;NP=1;PV=0.0;LOF=(ENSRNOG00000049667|ENSRNOG00000049667|1|1.00);EFF=frameshift_variant(HIGH||cggcta/|p.Arg24fs/c.72_73delGC|126|ENSRNOG00000049667|protein_coding|CODING|ENSRNOT00000072972|2|1|WARNING_TRANSCRIPT_NO_START_CODON)	AC:DP	23:60
10	82915310	.	AG	A	.	PASS	DP=58;AF=0.431;NP=1;PV=0.0;LOF=(ENSRNOG00000049667|ENSRNOG00000049667|1|1.00);EFF=frameshift_variant(HIGH||agg/|p.Arg34fs/c.101delG|126|ENSRNOG00000049667|protein_coding|CODING|ENSRNOT00000072972|2|1|WARNING_TRANSCRIPT_NO_START_CODON)	AC:DP	25:58
10	83665755	.	TC	T	.	PASS	DP=36;AF=0.472;NP=1;PV=5.551115123125783E-16;LOF=(ENSRNOG00000036939|ENSRNOG00000036939|1|1.00);EFF=frameshift_variant(HIGH||gcg/|p.Ala170fs/c.510delG|213|ENSRNOG00000036939|protein_coding|CODING|ENSRNOT00000040376|2|1)	AC:DP	17:36
10	85064457	.	G	GCCAGC	.	PASS	DP=35;AF=0.457;NP=1;PV=5.329070518200751E-15;EFF=frameshift_variant(HIGH||gcg/gGCTGGcg|p.Ala2139_Glu2140fs/c.6415_6416insGCTGG|2282|Gpr179|protein_coding|CODING|ENSRNOT00000055427|14|1);LOF=(Gpr179|ENSRNOG00000029245|2|0.50)	AC:DP	16:35
10	85064466	.	T	TC	.	PASS	DP=43;AF=0.488;NP=1;PV=4.940494284907822E-20;EFF=frameshift_variant(HIGH||cag/cGag|p.Gln2136_Gly2137fs/c.6406_6407insG|2282|Gpr179|protein_coding|CODING|ENSRNOT00000055427|14|1);LOF=(Gpr179|ENSRNOG00000029245|2|0.50)	AC:DP	21:43
10	86350515	.	CG	C	.	PASS	DP=58;AF=0.379;NP=1;PV=0.0;EFF=frameshift_variant(HIGH||ttc/|p.Phe13fs/c.39delC|180|Ormdl3|protein_coding|CODING|ENSRNOT00000049621|1|1);LOF=(Ormdl3|ENSRNOG00000030445|1|1.00)	AC:DP	22:58
10	86556730	.	C	CTT	.	PASS	DP=36;AF=0.472;NP=1;PV=5.551115123125783E-16;EFF=frameshift_variant(HIGH||tct/tcTTt|p.Ser293_Phe294fs/c.879_880insTT|657|RAPGEFL1|protein_coding|CODING|ENSRNOT00000030425|5|1);LOF=(RAPGEFL1|ENSRNOG00000027871|1|1.00)	AC:DP	17:36
10	87093199	.	GT	G	.	PASS	DP=70;AF=0.457;NP=1;PV=1.3486672522913035E-28;EFF=frameshift_variant(HIGH||acc/|p.Thr465fs/c.1393delA|526|Krt10|protein_coding|CODING|ENSRNOT00000036023|6|1);LOF=(Krt10|ENSRNOG00000030170|1|1.00)	AC:DP	32:70
10	88867781	.	A	AG	.	PASS	DP=92;AF=0.522;NP=1;PV=1.097121725134813E-45;EFF=frameshift_variant(HIGH||gcc/Ggcc|p.Ala11_His12fs/c.31_32insG|476|Tubg2|protein_coding|CODING|ENSRNOT00000008576|1|1)	AC:DP	48:92
10	89044522	.	C	CAA	.	PASS	DP=55;AF=0.455;NP=1;PV=0.0;LOF=(Psme3|ENSRNOG00000036806|3|0.33);EFF=frameshift_variant(HIGH||tcc/AAtcc|p.Ser364_Leu365fs/c.1090_1091insAA|1637|Psme3|protein_coding|CODING|ENSRNOT00000068275|11|1)	AC:DP	25:55
10	89044534	.	G	GT	.	PASS	DP=58;AF=0.500;NP=1;PV=0.0;LOF=(Psme3|ENSRNOG00000036806|3|0.33);EFF=frameshift_variant(HIGH||ttt/Tttt|p.Phe368_Thr369fs/c.1102_1103insT|1637|Psme3|protein_coding|CODING|ENSRNOT00000068275|11|1)	AC:DP	29:58
10	89048088	.	TC	T	.	PASS	DP=97;AF=0.505;NP=1;PV=1.0816097971006987E-45;EFF=frameshift_variant(HIGH||ccc/|p.Pro400fs/c.1198delC|1637|Psme3|protein_coding|CODING|ENSRNOT00000068275|12|1);LOF=(Psme3|ENSRNOG00000036806|3|0.33)	AC:DP	49:97
10	89078841	.	TC	T	.	PASS	DP=63;AF=0.444;NP=1;PV=0.0;LOF=(Psme3|ENSRNOG00000036806|3|0.33);EFF=frameshift_variant(HIGH||tca/|p.Ser1162fs/c.3485delC|1637|Psme3|protein_coding|CODING|ENSRNOT00000068275|18|1)	AC:DP	28:63
10	89078852	.	GGC	G	.	PASS	DP=54;AF=0.296;NP=1;PV=1.4633849687584188E-11;EFF=frameshift_variant(HIGH||gcg/|p.Ala1166fs/c.3496_3497delGC|1637|Psme3|protein_coding|CODING|ENSRNOT00000068275|18|1);LOF=(Psme3|ENSRNOG00000036806|3|0.33)	AC:DP	16:54
10	89080794	.	GCGAC	G	.	PASS	DP=78;AF=0.449;NP=1;PV=0.0;LOF=(Psme3|ENSRNOG00000036806|3|0.33);EFF=frameshift_variant(HIGH||cgaccg/|p.Arg1221fs/c.3661_3664delCGAC|1637|Psme3|protein_coding|CODING|ENSRNOT00000068275|19|1)	AC:DP	35:78
10	89109108	.	ACAGT	A	.	PASS	DP=78;AF=0.462;NP=1;PV=0.0;EFF=frameshift_variant(HIGH||acagtc/|p.Thr1618fs/c.4853_4856delCAGT|1637|Psme3|protein_coding|CODING|ENSRNOT00000068275|28|1)	AC:DP	36:78
10	89274920	.	AG	A	.	PASS	DP=101;AF=0.208;NP=1;PV=1.8687607017398022E-11;EFF=frameshift_variant(HIGH||ggg/|p.Gly781fs/c.2341delG|983|Nbr1|protein_coding|CODING|ENSRNOT00000028149|17|1);LOF=(Nbr1|ENSRNOG00000020730|1|1.00)	AC:DP	21:101
10	89479618	.	GACCA	G	.	PASS	DP=51;AF=0.451;NP=1;PV=0.0;EFF=frameshift_variant(HIGH||accaac/|p.Thr1194fs/c.3580_3583delACCA|1210|Dhx8|protein_coding|CODING|ENSRNOT00000048140|22|1)	AC:DP	23:51
10	90359515	.	TCC	T	.	PASS	DP=63;AF=0.238;NP=1;PV=1.8632814180463697E-9;EFF=frameshift_variant(HIGH||gga/|p.Gly28fs/c.82_83delGG|124|ENSRNOG00000049929|protein_coding|CODING|ENSRNOT00000074987|1|1);LOF=(ENSRNOG00000049929|ENSRNOG00000049929|1|1.00)	AC:DP	15:63
10	90359560	.	GA	G	.	PASS	DP=60;AF=0.483;NP=1;PV=0.0;EFF=frameshift_variant(HIGH||ttc/|p.Phe13fs/c.38delT|124|ENSRNOG00000049929|protein_coding|CODING|ENSRNOT00000074987|1|1);LOF=(ENSRNOG00000049929|ENSRNOG00000049929|1|1.00)	AC:DP	29:60
10	91062341	.	TG	T	.	PASS	DP=58;AF=0.483;NP=1;PV=0.0;EFF=frameshift_variant(HIGH||caa/|p.Gln344fs/c.1030delC|348|Spata32|protein_coding|CODING|ENSRNOT00000004371|5|1)	AC:DP	28:58
10	91432373	.	CTT	C	.	PASS	DP=61;AF=0.443;NP=1;PV=0.0;EFF=frameshift_variant(HIGH||aag/|p.Lys241fs/c.721_722delAA|1479|Gm884|protein_coding|CODING|ENSRNOT00000043156|2|1);LOF=(Gm884|ENSRNOG00000042833|1|1.00)	AC:DP	27:61
10	91432381	.	AT	A	.	PASS	DP=55;AF=0.491;NP=1;PV=0.0;EFF=frameshift_variant(HIGH||aaa/|p.Lys238fs/c.714delA|1479|Gm884|protein_coding|CODING|ENSRNOT00000043156|2|1);LOF=(Gm884|ENSRNOG00000042833|1|1.00)	AC:DP	27:55
10	91432403	.	TTC	T	.	PASS	DP=55;AF=0.455;NP=1;PV=0.0;EFF=frameshift_variant(HIGH||gaa/|p.Glu231fs/c.691_692delGA|1479|Gm884|protein_coding|CODING|ENSRNOT00000043156|2|1);LOF=(Gm884|ENSRNOG00000042833|1|1.00)	AC:DP	25:55
10	91432422	.	TG	T	.	PASS	DP=54;AF=0.481;NP=1;PV=2.220446049250313E-16;EFF=frameshift_variant(HIGH||cat/|p.His225fs/c.673delC|1479|Gm884|protein_coding|CODING|ENSRNOT00000043156|2|1);LOF=(Gm884|ENSRNOG00000042833|1|1.00)	AC:DP	26:54
10	92144860	.	G	GGAAA	.	PASS	DP=84;AF=0.488;NP=1;PV=1.084725147686173E-37;EFF=frameshift_variant(HIGH||gga/gGAAAga|p.Gly751_Lys752fs/c.2252_2253insGAAA|775|Mapt|protein_coding|CODING|ENSRNOT00000006856|15|1)	AC:DP	41:84
10	92152553	.	GA	G	.	PASS	DP=45;AF=0.467;NP=1;PV=0.0;EFF=frameshift_variant(HIGH||ttt/|p.Phe815fs/c.2445delT|1036|Kansl1|protein_coding|CODING|ENSRNOT00000007324|10|1);LOF=(Kansl1|ENSRNOG00000005544|3|0.33)	AC:DP	21:45
10	92539577	.	T	TG	.	PASS	DP=77;AF=0.390;NP=1;PV=2.2039913523674845E-24;LOF=(ENSRNOG00000029597|ENSRNOG00000029597|1|1.00);EFF=frameshift_variant(HIGH||ccc/cccC|p.Pro50_Arg51fs/c.150_151insC|192|ENSRNOG00000029597|protein_coding|CODING|ENSRNOT00000043327|2|1|WARNING_TRANSCRIPT_NO_START_CODON)	AC:DP	30:77
10	93159379	.	AAT	A	.	PASS	DP=57;AF=0.456;NP=1;PV=0.0;LOF=(ENSRNOG00000027615|ENSRNOG00000027615|1|1.00);EFF=frameshift_variant(HIGH||tacttc/|p.Phe363fs/c.1087_1088delAT|442|ENSRNOG00000027615|protein_coding|CODING|ENSRNOT00000029418|5|1|WARNING_TRANSCRIPT_NO_START_CODON)	AC:DP	26:57
10	93159736	.	C	CT	.	PASS	DP=55;AF=0.491;NP=1;PV=0.0;LOF=(ENSRNOG00000027615|ENSRNOG00000027615|1|1.00);EFF=frameshift_variant(HIGH||ata/ataA|p.Ile249_Gly250fs/c.747_748insA|442|ENSRNOG00000027615|protein_coding|CODING|ENSRNOT00000029418|3|1|WARNING_TRANSCRIPT_NO_START_CODON)	AC:DP	27:55
10	93159790	.	C	CCGCCTCT	.	PASS	DP=64;AF=0.453;NP=1;PV=0.0;LOF=(ENSRNOG00000027615|ENSRNOG00000027615|1|1.00);EFF=frameshift_variant(HIGH||ggg/gggAGAGGCG|p.Gly231_Glu232fs/c.693_694insAGAGGCG|442|ENSRNOG00000027615|protein_coding|CODING|ENSRNOT00000029418|3|1|WARNING_TRANSCRIPT_NO_START_CODON)	AC:DP	29:64
10	95291061	.	A	AC	.	PASS	DP=53;AF=0.453;NP=1;PV=0.0;LOF=(ENSRNOG00000024858|ENSRNOG00000024858|1|1.00);EFF=frameshift_variant(HIGH||acg/aCcg|p.Thr65_Leu66fs/c.194_195insC|110|ENSRNOG00000024858|protein_coding|CODING|ENSRNOT00000034773|1|1)	AC:DP	24:53
10	95392503	.	AT	A	.	PASS	DP=59;AF=0.492;NP=1;PV=0.0;EFF=frameshift_variant(HIGH||tat/|p.Tyr180fs/c.540delT|220|RGD1359290|protein_coding|CODING|ENSRNOT00000029782|5|1);LOF=(RGD1359290|ENSRNOG00000027271|1|1.00)	AC:DP	29:59
10	96387980	.	G	GCC	.	PASS	DP=36;AF=0.472;NP=1;PV=5.551115123125783E-16;EFF=frameshift_variant(HIGH||gcc/gCCcc|p.Ala17_Pro18fs/c.50_51insCC|999|Cep112|protein_coding|CODING|ENSRNOT00000037067|1|1)	AC:DP	17:36
10	103297271	.	GT	G	.	PASS	DP=68;AF=0.485;NP=1;PV=1.5735757153489474E-30;LOF=(ENSRNOG00000043066|ENSRNOG00000043066|1|1.00);EFF=frameshift_variant(HIGH||acc/|p.Thr64fs/c.190delA|129|ENSRNOG00000043066|protein_coding|CODING|ENSRNOT00000064284|3|1|WARNING_TRANSCRIPT_NO_START_CODON)	AC:DP	33:68
10	104226690	.	A	AC	.	PASS	DP=104;AF=0.490;NP=1;PV=0.0;LOF=(Nt5c|ENSRNOG00000003650|1|1.00);EFF=frameshift_variant(HIGH||gac/gaCc|p.Asp82_Leu83fs/c.246_247insC|139|Nt5c|protein_coding|CODING|ENSRNOT00000004853|3|1|WARNING_TRANSCRIPT_NO_START_CODON)	AC:DP	51:104
10	104690686	.	TG	T	.	PASS	DP=65;AF=0.292;NP=1;PV=2.419175970658216E-13;LOF=(ENSRNOG00000036725|ENSRNOG00000036725|1|1.00);EFF=frameshift_variant(HIGH||tcc/|p.Ser18fs/c.54delC|230|ENSRNOG00000036725|protein_coding|CODING|ENSRNOT00000055040|1|1|WARNING_TRANSCRIPT_NO_START_CODON)	AC:DP	19:65
10	104690688	.	GA	G	.	PASS	DP=66;AF=0.348;NP=1;PV=0.0;LOF=(ENSRNOG00000036725|ENSRNOG00000036725|1|1.00);EFF=frameshift_variant(HIGH||tcc/|p.Ser18fs/c.52delT|230|ENSRNOG00000036725|protein_coding|CODING|ENSRNOT00000055040|1|1|WARNING_TRANSCRIPT_NO_START_CODON)	AC:DP	23:66
10	105573103	.	A	AT	.	PASS	DP=32;AF=0.469;NP=1;PV=2.298161660974074E-14;LOF=(ENSRNOG00000046798|ENSRNOG00000046798|1|1.00);EFF=frameshift_variant(HIGH||ttt/tAtt|p.Phe8_Leu9fs/c.22_23insA|50|ENSRNOG00000046798|protein_coding|CODING|ENSRNOT00000075368|1|1|WARNING_TRANSCRIPT_NO_START_CODON)	AC:DP	15:32
10	106414385	.	A	AG	.	PASS	DP=86;AF=0.500;NP=1;PV=2.220446049250313E-16;EFF=frameshift_variant(HIGH||gtg/gCtg|p.Val348_Leu349fs/c.1042_1043insC|788|Tmc6|protein_coding|CODING|ENSRNOT00000072612|9|1);LOF=(Tmc6|ENSRNOG00000045950|1|1.00)	AC:DP	43:86
10	106954236	.	TANNN	T	.	PASS	DP=53;AF=0.491;NP=1;PV=0.0;LOF=(Usp36|ENSRNOG00000028255|1|1.00);EFF=frameshift_variant(HIGH||acttac/|p.Tyr142fs/c.424_427delNNNT|1005|Usp36|protein_coding|CODING|ENSRNOT00000064450|5|1)	AC:DP	26:53
10	107751887	.	AG	A	.	PASS	DP=52;AF=0.462;NP=1;PV=0.0;LOF=(Cbx2|ENSRNOG00000049215|1|1.00);EFF=frameshift_variant(HIGH||cag/|p.Gln283fs/c.849delG|523|Cbx2|protein_coding|CODING|ENSRNOT00000072534|5|1)	AC:DP	24:52
10	109476107	.	TGA	T	.	PASS	DP=75;AF=0.453;NP=1;PV=0.0;EFF=frameshift_variant(HIGH||gag/|p.Glu411fs/c.1231_1232delGA|466|Aspscr1|protein_coding|CODING|ENSRNOT00000054944|10|1);LOF=(Aspscr1|ENSRNOG00000036678|1|1.00)	AC:DP	34:75
10	109544308	.	GT	G	.	PASS	DP=20;AF=0.500;NP=1;PV=2.3009494309889078E-10;EFF=frameshift_variant(HIGH||tta/|p.Leu176fs/c.526delT|246|ENSRNOG00000045751|protein_coding|CODING|ENSRNOT00000071293|8|1);LOF=(ENSRNOG00000045751|ENSRNOG00000045751|1|1.00)	AC:DP	10:20
10	109607577	.	C	CT	.	PASS	DP=49;AF=0.510;NP=1;PV=3.414888427896132E-24;LOF=(Ccdc57|ENSRNOG00000047531|1|1.00);EFF=frameshift_variant(HIGH||acg/aAcg|p.Thr877_Glu878fs/c.2629_2630insA|1015|Ccdc57|protein_coding|CODING|ENSRNOT00000071893|21|1)	AC:DP	25:49
10	110011438	.	GC	G	.	PASS	DP=82;AF=0.500;NP=1;PV=0.0;EFF=frameshift_variant(HIGH||agc/|p.Ser477fs/c.1431delC|486|Hexdc|protein_coding|CODING|ENSRNOT00000054924|13|1)	AC:DP	41:82
10	111301921	.	A	AG	.	PASS	DP=548;AF=0.491;NP=1;PV=0.0;LOF=(Vom2r4|ENSRNOG00000047388|10|0.20);EFF=frameshift_variant(HIGH||aac/aaGc|p.Asn71_Lys72fs/c.213_214insG|840|Vom2r4|protein_coding|CODING|ENSRNOT00000048946|2|1)	AC:DP	269:548
11	13300450	.	A	ATT	.	PASS	DP=40;AF=0.325;NP=1;PV=3.235537393564414E-10;EFF=frameshift_variant(HIGH||gct/TTgct|p.Ala25_Ser26fs/c.73_74insTT|1650|Robo1|protein_coding|CODING|ENSRNOT00000042384|4|1|WARNING_TRANSCRIPT_NO_START_CODON)	AC:DP	13:40
11	16387408	.	AG	A	.	PASS	DP=53;AF=0.509;NP=1;PV=5.461897849378179E-26;EFF=frameshift_variant(HIGH||gga/|p.Gly34fs/c.100delG|200|ENSRNOG00000028740|protein_coding|CODING|ENSRNOT00000032550|1|1|WARNING_TRANSCRIPT_NO_START_CODON);LOF=(ENSRNOG00000028740|ENSRNOG00000028740|1|1.00)	AC:DP	27:53
11	16387889	.	AG	A	.	PASS	DP=50;AF=0.500;NP=1;PV=1.1102230246251565E-16;EFF=frameshift_variant(HIGH||aag/|p.Lys181fs/c.543delG|200|ENSRNOG00000028740|protein_coding|CODING|ENSRNOT00000032550|5|1|WARNING_TRANSCRIPT_NO_START_CODON);LOF=(ENSRNOG00000028740|ENSRNOG00000028740|1|1.00)	AC:DP	25:50
11	23462127	.	CA	C	.	PASS	DP=106;AF=0.491;NP=1;PV=1.5829787085015987E-47;EFF=frameshift_variant(HIGH||aac/|p.Asn210fs/c.628delA|296|ENSRNOG00000050092|protein_coding|CODING|ENSRNOT00000074709|4|1|WARNING_TRANSCRIPT_NO_START_CODON);LOF=(ENSRNOG00000050092|ENSRNOG00000050092|1|1.00)	AC:DP	52:106
11	28755983	.	G	GT	.	PASS	DP=38;AF=0.474;NP=1;PV=1.1102230246251565E-16;LOF=(ENSRNOG00000042700|ENSRNOG00000042700|1|1.00);EFF=frameshift_variant(HIGH||act/aAct|p.Thr127_Val128fs/c.379_380insA|172|ENSRNOG00000042700|protein_coding|CODING|ENSRNOT00000067053|5|1)	AC:DP	18:38
11	29725304	.	GCA	G	.	PASS	DP=56;AF=0.250;NP=1;PV=3.231443557183411E-9;EFF=frameshift_variant(HIGH||tgtgcc/|p.Cys318fs/c.954_955delTG|319|ENSRNOG00000046436|protein_coding|CODING|ENSRNOT00000071172|5|1|WARNING_TRANSCRIPT_NO_START_CODON)	AC:DP	14:56
11	29725934	.	GGA	G	.	PASS	DP=48;AF=0.375;NP=1;PV=6.994405055138486E-15;EFF=frameshift_variant(HIGH||gatcca/|p.Asp120fs/c.360_361delTC|319|ENSRNOG00000046436|protein_coding|CODING|ENSRNOT00000071172|2|1|WARNING_TRANSCRIPT_NO_START_CODON);LOF=(ENSRNOG00000046436|ENSRNOG00000046436|1|1.00)	AC:DP	18:48
11	30286264	.	G	GC	.	PASS	DP=62;AF=0.306;NP=1;PV=9.259260025373806E-14;LOF=(ENSRNOG00000027858|ENSRNOG00000027858|1|1.00);EFF=frameshift_variant(HIGH||ggc/ggCc|p.Gly258_Lys259fs/c.774_775insC|296|ENSRNOG00000027858|protein_coding|CODING|ENSRNOT00000028906|3|1|WARNING_TRANSCRIPT_NO_START_CODON)	AC:DP	19:62
11	32980896	.	G	GT	.	PASS	DP=68;AF=0.485;NP=1;PV=1.5735757153489474E-30;LOF=(ENSRNOG00000033732|ENSRNOG00000033732|1|1.00);EFF=frameshift_variant(HIGH||cca/Tcca|p.Pro73_Thr74fs/c.217_218insT|325|ENSRNOG00000033732|protein_coding|CODING|ENSRNOT00000039927|1|1)	AC:DP	33:68
11	34017848	.	G	GCAGATCGCCCTGT	.	PASS	DP=47;AF=0.340;NP=1;PV=1.3022916078853086E-12;LOF=(Scaf4|ENSRNOG00000002104|2|0.50);EFF=frameshift_variant(HIGH||gct/gACAGGGCGATCTGct|p.Ala347_Ala348fs/c.1039_1040insACAGGGCGATCTG|919|Scaf4|protein_coding|CODING|ENSRNOT00000002881|10|1)	AC:DP	16:47
11	34751578	.	A	AT	.	PASS	DP=55;AF=0.491;NP=1;PV=0.0;LOF=(Synj1|ENSRNOG00000002051|3|1.00);EFF=frameshift_variant(HIGH||tct/tcAt|p.Ser508_Gln509fs/c.1523_1524insA|1558|Synj1|protein_coding|CODING|ENSRNOT00000002812|12|1)	AC:DP	27:55
11	34751578	.	A	AT	.	PASS	DP=55;AF=0.491;NP=1;PV=0.0;LOF=(Synj1|ENSRNOG00000002051|3|1.00);EFF=frameshift_variant(HIGH||tct/tcAt|p.Ser508_Gln509fs/c.1523_1524insA|1307|Synj1|protein_coding|CODING|ENSRNOT00000065535|12|1)	AC:DP	27:55
11	34751578	.	A	AT	.	PASS	DP=55;AF=0.491;NP=1;PV=0.0;LOF=(Synj1|ENSRNOG00000002051|3|1.00);EFF=frameshift_variant(HIGH||tct/tcAt|p.Ser508_Gln509fs/c.1523_1524insA|1574|Synj1|protein_coding|CODING|ENSRNOT00000052033|12|1)	AC:DP	27:55
11	39896819	.	A	AG	.	PASS	DP=52;AF=0.442;NP=1;PV=0.0;EFF=frameshift_variant(HIGH||aga/aGga|p.Arg10_Gly11fs/c.29_30insG|254|ENSRNOG00000028459|protein_coding|CODING|ENSRNOT00000029007|1|1|WARNING_TRANSCRIPT_NO_START_CODON)	AC:DP	23:52
11	40044089	.	TGCCTGGTTC	T	.	PASS	DP=58;AF=0.431;NP=1;PV=0.0;LOF=(Lca5l|ENSRNOG00000028248|1|1.00);EFF=frameshift_variant(HIGH||gcgaaccag/|p.Ala570fs/c.1710_1718delGAACCAGGC|603|Lca5l|protein_coding|CODING|ENSRNOT00000033486|10|1)	AC:DP	25:58
11	40322294	.	A	AG	.	PASS	DP=62;AF=0.484;NP=1;PV=1.1102230246251565E-16;LOF=(Itgb2l|ENSRNOG00000028203|1|1.00);EFF=frameshift_variant(HIGH||gtg/gCtg|p.Val520_Cys521fs/c.1558_1559insC|708|Itgb2l|protein_coding|CODING|ENSRNOT00000032340|19|1|WARNING_TRANSCRIPT_NO_START_CODON)	AC:DP	30:62
11	43327660	.	C	CA	.	PASS	DP=69;AF=0.435;NP=1;PV=3.3306690738754696E-16;EFF=frameshift_variant(HIGH||ttg/ttTg|p.Leu174_Met175fs/c.521_522insT|396|ENSRNOG00000023115|protein_coding|CODING|ENSRNOT00000038656|6|1|WARNING_TRANSCRIPT_NO_START_CODON);LOF=(ENSRNOG00000023115|ENSRNOG00000023115|1|1.00)	AC:DP	30:69
11	43327858	.	G	GT	.	PASS	DP=42;AF=0.476;NP=1;PV=1.1102230246251565E-16;EFF=frameshift_variant(HIGH||cct/cAct|p.Pro118_Phe119fs/c.352_353insA|396|ENSRNOG00000023115|protein_coding|CODING|ENSRNOT00000038656|3|1|WARNING_TRANSCRIPT_NO_START_CODON);LOF=(ENSRNOG00000023115|ENSRNOG00000023115|1|1.00)	AC:DP	20:42
11	43715885	.	C	CG	.	PASS	DP=34;AF=0.500;NP=1;PV=0.0;EFF=frameshift_variant(HIGH||ggg/Gggg|p.Gly15_Pro16fs/c.43_44insG|262|Gm5070|protein_coding|CODING|ENSRNOT00000023108|1|1);LOF=(Gm5070|ENSRNOG00000017167|1|1.00)	AC:DP	17:34
11	45701533	.	AT	A	.	PASS	DP=29;AF=0.414;NP=1;PV=5.745126596679029E-11;LOF=(ENSRNOG00000001694|ENSRNOG00000001694|1|1.00);EFF=frameshift_variant(HIGH||aat/|p.Asn119fs/c.357delT|328|ENSRNOG00000001694|protein_coding|CODING|ENSRNOT00000002300|2|1|WARNING_TRANSCRIPT_NO_START_CODON)	AC:DP	12:29
11	45701715	.	CCCCAGCGAACA	C	.	PASS	DP=28;AF=0.429;NP=1;PV=3.474420751103935E-11;LOF=(ENSRNOG00000001694|ENSRNOG00000001694|1|1.00);EFF=frameshift_variant(HIGH||accccagcgaacaca/|p.Thr178fs/c.534_544delCCCAGCGAACA|328|ENSRNOG00000001694|protein_coding|CODING|ENSRNOT00000002300|3|1|WARNING_TRANSCRIPT_NO_START_CODON)	AC:DP	12:28
11	46619058	.	T	TG	.	PASS	DP=26;AF=0.462;NP=1;PV=1.1739054173176555E-11;EFF=frameshift_variant(HIGH||aag/Gaag|p.Lys303_Arg304fs/c.907_908insG|306|Olr1546|protein_coding|CODING|ENSRNOT00000039936|3|1)	AC:DP	12:26
11	50098106	.	TAAAG	T	.	PASS	DP=37;AF=0.486;NP=1;PV=2.480629541586201E-17;LOF=(ENSRNOG00000049546|ENSRNOG00000049546|1|1.00);EFF=frameshift_variant(HIGH||aaagaa/|p.Lys41fs/c.121_124delAAAG|197|ENSRNOG00000049546|protein_coding|CODING|ENSRNOT00000072672|3|1)	AC:DP	18:37
11	57348913	.	C	CT	.	PASS	DP=69;AF=0.507;NP=1;PV=3.6595441169148134E-33;EFF=frameshift_variant(HIGH||tca/tcTa|p.Ser298_Cys299fs/c.894_895insT|304|ENSRNOG00000042598|protein_coding|CODING|ENSRNOT00000066343|7|1|WARNING_TRANSCRIPT_NO_START_CODON)	AC:DP	35:69
11	64313164	.	G	GA	.	PASS	DP=49;AF=0.490;NP=1;PV=9.93023861304282E-23;EFF=frameshift_variant(HIGH||gca/gcaT|p.Ala476_Leu477fs/c.1428_1429insT|883|Slc9c1|protein_coding|CODING|ENSRNOT00000040908|13|1);LOF=(Slc9c1|ENSRNOG00000022007|1|1.00)	AC:DP	24:49
11	66337012	.	C	CT	.	PASS	DP=89;AF=0.494;NP=1;PV=0.0;EFF=frameshift_variant(HIGH||act/acTt|p.Thr190_Val191fs/c.570_571insT|388|ENSRNOG00000038987|protein_coding|CODING|ENSRNOT00000046605|5|1);LOF=(ENSRNOG00000038987|ENSRNOG00000038987|1|1.00)	AC:DP	44:89
11	66337073	.	C	CA	.	PASS	DP=71;AF=0.479;NP=1;PV=1.1102230246251565E-16;EFF=frameshift_variant(HIGH||ata/Aata|p.Ile211_Pro212fs/c.631_632insA|388|ENSRNOG00000038987|protein_coding|CODING|ENSRNOT00000046605|5|1);LOF=(ENSRNOG00000038987|ENSRNOG00000038987|1|1.00)	AC:DP	34:71
11	68754525	.	AC	A	.	PASS	DP=95;AF=0.463;NP=1;PV=0.0;EFF=frameshift_variant(HIGH||aca/|p.Thr11fs/c.32delC|158|ENSRNOG00000027656|protein_coding|CODING|ENSRNOT00000065766|1|1|WARNING_TRANSCRIPT_NO_START_CODON);LOF=(ENSRNOG00000027656|ENSRNOG00000027656|1|1.00)	AC:DP	44:95
11	69556485	.	A	AT	.	PASS	DP=36;AF=0.417;NP=1;PV=1.9961809982760315E-13;LOF=(Stxbp5l|ENSRNOG00000002496|7|0.86);EFF=frameshift_variant(HIGH||att/aTtt|p.Ile538_Ile539fs/c.1613_1614insT|1135|Stxbp5l|protein_coding|CODING|ENSRNOT00000041715|18|1)	AC:DP	15:36
11	69556485	.	A	AT	.	PASS	DP=36;AF=0.417;NP=1;PV=1.9961809982760315E-13;LOF=(Stxbp5l|ENSRNOG00000002496|7|0.86);EFF=frameshift_variant(HIGH||att/aTtt|p.Ile538_Ile539fs/c.1613_1614insT|1111|Stxbp5l|protein_coding|CODING|ENSRNOT00000042630|18|1)	AC:DP	15:36
11	69556485	.	A	AT	.	PASS	DP=36;AF=0.417;NP=1;PV=1.9961809982760315E-13;LOF=(Stxbp5l|ENSRNOG00000002496|7|0.86);EFF=frameshift_variant(HIGH||att/aTtt|p.Ile516_Ile517fs/c.1547_1548insT|974|Stxbp5l|protein_coding|CODING|ENSRNOT00000068059|15|1)	AC:DP	15:36
11	69556485	.	A	AT	.	PASS	DP=36;AF=0.417;NP=1;PV=1.9961809982760315E-13;LOF=(Stxbp5l|ENSRNOG00000002496|7|0.86);EFF=frameshift_variant(HIGH||att/aTtt|p.Ile538_Ile539fs/c.1613_1614insT|1078|Stxbp5l|protein_coding|CODING|ENSRNOT00000048936|18|1)	AC:DP	15:36
11	69556485	.	A	AT	.	PASS	DP=36;AF=0.417;NP=1;PV=1.9961809982760315E-13;LOF=(Stxbp5l|ENSRNOG00000002496|7|0.86);EFF=frameshift_variant(HIGH||att/aTtt|p.Ile516_Ile517fs/c.1547_1548insT|1000|Stxbp5l|protein_coding|CODING|ENSRNOT00000073264|15|1)	AC:DP	15:36
11	69556485	.	A	AT	.	PASS	DP=36;AF=0.417;NP=1;PV=1.9961809982760315E-13;LOF=(Stxbp5l|ENSRNOG00000002496|7|0.86);EFF=frameshift_variant(HIGH||att/aTtt|p.Ile538_Ile539fs/c.1613_1614insT|1030|Stxbp5l|protein_coding|CODING|ENSRNOT00000075613|18|1)	AC:DP	15:36
11	70542683	.	A	AT	.	PASS	DP=175;AF=0.469;NP=1;PV=2.220446049250313E-16;LOF=(Stfa2l3|ENSRNOG00000050586|1|1.00);EFF=frameshift_variant(HIGH||att/aTtt|p.Ile72_Pro73fs/c.215_216insT|95|Stfa2l3|protein_coding|CODING|ENSRNOT00000042777|3|1|WARNING_TRANSCRIPT_NO_START_CODON)	AC:DP	82:175
11	73220154	.	GT	G	.	PASS	DP=88;AF=0.511;NP=1;PV=2.089280247843567E-42;LOF=(Itgb5|ENSRNOG00000001795|1|1.00);EFF=frameshift_variant(HIGH||cga/|p.Arg131fs/c.393delA|799|Itgb5|protein_coding|CODING|ENSRNOT00000049974|4|1)	AC:DP	45:88
11	77361648	.	C	CA	.	PASS	DP=80;AF=0.488;NP=1;PV=0.0;EFF=frameshift_variant(HIGH||ggg/ggTg|p.Gly98_Arg99fs/c.293_294insT|285|Hes1|protein_coding|CODING|ENSRNOT00000002346|3|1);LOF=(Hes1|ENSRNOG00000001720|1|1.00)	AC:DP	39:80
11	79799223	.	T	TG	.	PASS	DP=73;AF=0.479;NP=1;PV=4.730510901384331E-32;EFF=frameshift_variant(HIGH||tgg/tGgg|p.Trp7_Tyr8fs/c.20_21insG|214|St6gal1|protein_coding|CODING|ENSRNOT00000044591|1|1)	AC:DP	35:73
11	79799223	.	T	TG	.	PASS	DP=73;AF=0.479;NP=1;PV=4.730510901384331E-32;EFF=frameshift_variant(HIGH||tgg/tGgg|p.Trp7_Tyr8fs/c.20_21insG|184|St6gal1|protein_coding|CODING|ENSRNOT00000002496|1|1)	AC:DP	35:73
11	81550638	.	CTG	C	.	PASS	DP=67;AF=0.463;NP=1;PV=0.0;EFF=frameshift_variant(HIGH||ctg/|p.Leu82fs/c.245_246delTG|322|ENSRNOG00000038467|protein_coding|CODING|ENSRNOT00000058616|1|1|WARNING_TRANSCRIPT_NO_START_CODON);LOF=(ENSRNOG00000038467|ENSRNOG00000038467|1|1.00)	AC:DP	31:67
11	82007463	.	GA	G	.	PASS	DP=49;AF=0.449;NP=1;PV=6.607645721557196E-20;EFF=frameshift_variant(HIGH||ttc/|p.Phe114fs/c.341delT|153|Gm8775|protein_coding|CODING|ENSRNOT00000073867|2|1|WARNING_TRANSCRIPT_NO_START_CODON);LOF=(Gm8775|ENSRNOG00000050678|1|1.00)	AC:DP	22:49
11	82007711	.	GT	G	.	PASS	DP=66;AF=0.485;NP=1;PV=0.0;EFF=frameshift_variant(HIGH||acc/|p.Thr36fs/c.106delA|153|Gm8775|protein_coding|CODING|ENSRNOT00000073867|1|1|WARNING_TRANSCRIPT_NO_START_CODON);LOF=(Gm8775|ENSRNOG00000050678|1|1.00)	AC:DP	32:66
11	87592255	.	T	TA	.	PASS	DP=56;AF=0.500;NP=1;PV=1.1102230246251565E-16;LOF=(Parl|ENSRNOG00000023271|2|1.00);EFF=frameshift_variant(HIGH||gtg/Agtg|p.Val167_Trp168fs/c.499_500insA|363|Parl|protein_coding|CODING|ENSRNOT00000071076|6|1)	AC:DP	28:56
11	87592281	.	CT	C	.	PASS	DP=54;AF=0.500;NP=1;PV=2.220446049250313E-16;LOF=(Parl|ENSRNOG00000023271|2|1.00);EFF=frameshift_variant(HIGH||ttc/|p.Phe195fs/c.583delT|378|Parl|protein_coding|CODING|ENSRNOT00000030837|6|1)	AC:DP	27:54
11	87592281	.	CT	C	.	PASS	DP=54;AF=0.500;NP=1;PV=2.220446049250313E-16;LOF=(Parl|ENSRNOG00000023271|2|1.00);EFF=frameshift_variant(HIGH||act/|p.Thr175fs/c.525delT|363|Parl|protein_coding|CODING|ENSRNOT00000071076|6|1)	AC:DP	27:54
11	88566330	.	CA	C	.	PASS	DP=38;AF=0.500;NP=1;PV=1.1102230246251565E-16;EFF=frameshift_variant(HIGH||aca/|p.Thr129fs/c.387delA|128|ENSRNOG00000049926|protein_coding|CODING|ENSRNOT00000074614|2|1)	AC:DP	19:38
11	89830778	.	T	TC	.	PASS	DP=57;AF=0.491;NP=1;PV=0.0;EFF=frameshift_variant(HIGH||gat/gGat|p.Asp931_His932fs/c.2791_2792insG|973|Arvcf|protein_coding|CODING|ENSRNOT00000044635|18|1)	AC:DP	28:57
11	90953816	.	AC	A	.	PASS	DP=123;AF=0.480;NP=1;PV=1.1102230246251565E-16;LOF=(Pi4ka|ENSRNOG00000001866|1|1.00);EFF=frameshift_variant(HIGH||cac/|p.His353fs/c.1059delC|2044|Pi4ka|protein_coding|CODING|ENSRNOT00000065378|11|1)	AC:DP	59:123
11	91140313	.	C	CA	.	PASS	DP=128;AF=0.469;NP=1;PV=4.571649802497578E-53;LOF=(UBE2L3|ENSRNOG00000042239|1|1.00);EFF=frameshift_variant(HIGH||cag/cAag|p.Gln109_Gly110fs/c.326_327insA|166|UBE2L3|protein_coding|CODING|ENSRNOT00000065995|1|1)	AC:DP	60:128
11	91149604	.	AGT	A	.	PASS	DP=66;AF=0.394;NP=1;PV=0.0;LOF=(Ccdc116|ENSRNOG00000001860|1|1.00);EFF=frameshift_variant(HIGH||gtt/|p.Val209fs/c.625_626delGT|540|Ccdc116|protein_coding|CODING|ENSRNOT00000041557|4|1)	AC:DP	26:66
11	91149607	.	T	TCAACA	.	PASS	DP=52;AF=0.481;NP=1;PV=0.0;LOF=(Ccdc116|ENSRNOG00000001860|1|1.00);EFF=frameshift_variant(HIGH||ctg/CAACActg|p.Leu210_Asn211fs/c.628_629insCAACA|540|Ccdc116|protein_coding|CODING|ENSRNOT00000041557|4|1)	AC:DP	25:52
12	765891	.	G	GT	.	PASS	DP=121;AF=0.496;NP=1;PV=1.1102230246251565E-16;LOF=(Pds5b|ENSRNOG00000001098|5|0.20);EFF=frameshift_variant(HIGH||act/Tact|p.Thr1176_Gly1177fs/c.3526_3527insT|1447|Pds5b|protein_coding|CODING|ENSRNOT00000074682|30|1)	AC:DP	60:121
12	6256473	.	A	AC	.	PASS	DP=53;AF=0.509;NP=1;PV=5.461897849378179E-26;EFF=frameshift_variant(HIGH||gta/gtaG|p.Val175_Phe176fs/c.525_526insG|203|ENSRNOG00000042795|protein_coding|CODING|ENSRNOT00000001348|6|1|WARNING_TRANSCRIPT_NO_START_CODON);LOF=(ENSRNOG00000042795|ENSRNOG00000042795|1|1.00)	AC:DP	27:53
12	6866513	.	G	GC	.	PASS	DP=36;AF=0.472;NP=1;PV=5.551115123125783E-16;EFF=frameshift_variant(HIGH||aaa/Caaa|p.Lys156_Pro157fs/c.466_467insC|464|ENSRNOG00000000891|protein_coding|CODING|ENSRNOT00000035992|3|1|WARNING_TRANSCRIPT_NO_START_CODON);LOF=(ENSRNOG00000000891|ENSRNOG00000000891|1|1.00)	AC:DP	17:36
12	7800152	.	T	TCGCC	.	PASS	DP=45;AF=0.467;NP=1;PV=0.0;EFF=frameshift_variant(HIGH||agg/aggGGCG|p.Arg672_Lys673fs/c.2016_2017insGGCG|2990|Fry|protein_coding|CODING|ENSRNOT00000041365|20|1|WARNING_TRANSCRIPT_NO_START_CODON);LOF=(Fry|ENSRNOG00000000894|1|1.00)	AC:DP	21:45
12	8541033	.	C	CT	.	PASS	DP=350;AF=0.286;NP=1;PV=1.1102230246251565E-16;LOF=(B3galtl|ENSRNOG00000000899|1|1.00);EFF=frameshift_variant(HIGH||ttc/Tttc|p.Phe163_Ala164fs/c.487_488insT|475|B3galtl|protein_coding|CODING|ENSRNOT00000001199|7|1|WARNING_TRANSCRIPT_NO_START_CODON)	AC:DP	100:350
12	8544778	.	G	GATGC	.	PASS	DP=381;AF=0.457;NP=1;PV=5.551115123125783E-16;EFF=frameshift_variant(HIGH||gag/gATGCag|p.Glu10_Cys11fs/c.29_30insATGC|303|ENSRNOG00000049524|protein_coding|CODING|ENSRNOT00000073300|1|1|WARNING_TRANSCRIPT_NO_START_CODON)	AC:DP	174:381
12	10198328	.	A	AAT	.	PASS	DP=83;AF=0.277;NP=1;PV=2.6645352591003757E-15;EFF=frameshift_variant(HIGH||gaa/gaaAT|p.Glu256_Tyr257fs/c.768_769insAT|315|RGD1562533|protein_coding|CODING|ENSRNOT00000064721|8|1);LOF=(RGD1562533|ENSRNOG00000032410|1|1.00)	AC:DP	23:83
12	12097919	.	T	TC	.	PASS	DP=70;AF=0.457;NP=1;PV=1.3486672522913035E-28;EFF=frameshift_variant(HIGH||gga/ggGa|p.Gly20_Asp21fs/c.59_60insG|269|Rasl11a|protein_coding|CODING|ENSRNOT00000001264|2|1);LOF=(Rasl11a|ENSRNOG00000000956|1|1.00)	AC:DP	32:70
12	12825532	.	TAA	T	.	PASS	DP=51;AF=0.353;NP=1;PV=2.5091040356528538E-14;LOF=(ENSRNOG00000046643|ENSRNOG00000046643|1|1.00);EFF=frameshift_variant(HIGH||ttt/|p.Phe369fs/c.1106_1107delTT|485|ENSRNOG00000046643|protein_coding|CODING|ENSRNOT00000073099|11|1|WARNING_TRANSCRIPT_NO_START_CODON)	AC:DP	18:51
12	12881597	.	TC	T	.	PASS	DP=40;AF=0.450;NP=1;PV=1.1102230246251565E-16;EFF=frameshift_variant(HIGH||gag/|p.Glu306fs/c.916delG|399|ENSRNOG00000049143|protein_coding|CODING|ENSRNOT00000071669|8|1|WARNING_TRANSCRIPT_NO_START_CODON);LOF=(ENSRNOG00000049143|ENSRNOG00000049143|1|1.00)	AC:DP	18:40
12	13416907	.	CGT	C	.	PASS	DP=1483;AF=0.496;NP=1;PV=3.3306690738754696E-16;LOF=(Kpna7|ENSRNOG00000042296|2|0.50);EFF=frameshift_variant(HIGH||gtt/|p.Val66fs/c.196_197delGT|492|Kpna7|protein_coding|CODING|ENSRNOT00000038175|3|1)	AC:DP	736:1483
12	13731310	.	C	CT	.	PASS	DP=58;AF=0.466;NP=1;PV=0.0;LOF=(ENSRNOG00000000978|ENSRNOG00000000978|1|1.00);EFF=frameshift_variant(HIGH||tat/tatA|p.Tyr129_Ala130fs/c.387_388insA|269|ENSRNOG00000000978|protein_coding|CODING|ENSRNOT00000001291|5|1)	AC:DP	27:58
12	14383137	.	GT	G	.	PASS	DP=45;AF=0.489;NP=1;PV=0.0;LOF=(Bri3|ENSRNOG00000001009|1|1.00);EFF=frameshift_variant(HIGH||gga/|p.Gly26fs/c.78delA|125|Bri3|protein_coding|CODING|ENSRNOT00000001336|1|1)	AC:DP	22:45
12	14858909	.	C	CA	.	PASS	DP=43;AF=0.372;NP=1;PV=2.6079138848444927E-13;LOF=(ENSRNOG00000019888|ENSRNOG00000019888|1|1.00);EFF=frameshift_variant(HIGH||tgt/tTgt|p.Cys229_Gly230fs/c.685_686insT|270|ENSRNOG00000019888|protein_coding|CODING|ENSRNOT00000026942|3|1|WARNING_TRANSCRIPT_NO_START_CODON)	AC:DP	16:43
12	15367391	.	TGCAGCAGCAGCAGCAGCATGAGCA	T	.	PASS	DP=47;AF=0.319;NP=1;PV=1.9004686713230967E-11;LOF=(Zfp853|ENSRNOG00000030579|2|0.50);EFF=frameshift_variant(HIGH||caacagcagcagcagcatgagcag/|p.Gln114fs/c.340_363delGCAGCAGCAGCAGCAGCATGAGCA|675|Zfp853|protein_coding|CODING|ENSRNOT00000074138|3|1|WARNING_TRANSCRIPT_NO_START_CODON)	AC:DP	15:47
12	15666286	.	TC	T	.	PASS	DP=73;AF=0.479;NP=1;PV=4.730510901384331E-32;LOF=(Rnf216|ENSRNOG00000001101|1|1.00);EFF=frameshift_variant(HIGH||ttc/|p.Phe863fs/c.2589delC|910|Rnf216|protein_coding|CODING|ENSRNOT00000001458|17|1)	AC:DP	35:73
12	17116278	.	GT	G	.	PASS	DP=35;AF=0.486;NP=1;PV=3.3306690738754696E-16;EFF=frameshift_variant(HIGH||aaa/|p.Lys24fs/c.72delA|167|ENSRNOG00000039488|protein_coding|CODING|ENSRNOT00000060520|1|1|WARNING_TRANSCRIPT_NO_START_CODON);LOF=(ENSRNOG00000039488|ENSRNOG00000039488|1|1.00)	AC:DP	17:35
12	17968678	.	T	TGA	.	PASS	DP=150;AF=0.473;NP=1;PV=2.220446049250313E-16;EFF=frameshift_variant(HIGH||tga/tGAga|c.1139_1140insGA|379|Gna12|protein_coding|CODING|ENSRNOT00000001654|4|1)	AC:DP	71:150
12	19835495	.	CT	C	.	PASS	DP=82;AF=0.220;NP=1;PV=1.9496115832851046E-10;EFF=frameshift_variant(HIGH||gaa/|p.Glu310fs/c.930delA|391|ENSRNOG00000032693|protein_coding|CODING|ENSRNOT00000042421|9|1);LOF=(ENSRNOG00000032693|ENSRNOG00000032693|1|1.00)	AC:DP	18:82
12	20506632	.	TGCCCC	T	.	PASS	DP=69;AF=0.261;NP=1;PV=8.692491171302663E-12;EFF=frameshift_variant(HIGH||ggggca/|p.Gly416fs/c.1246_1250delGGGGC|432|Asmt|protein_coding|CODING|ENSRNOT00000001791|8|1)	AC:DP	18:69
12	20889061	.	GCC	G	.	PASS	DP=44;AF=0.409;NP=1;PV=9.992007221626409E-16;EFF=frameshift_variant(HIGH||ggc/|p.Gly318fs/c.952_953delGG|321|ENSRNOG00000027256|protein_coding|CODING|ENSRNOT00000037641|7|1)	AC:DP	18:44
12	20889709	.	CCA	C	.	PASS	DP=55;AF=0.436;NP=1;PV=0.0;LOF=(ENSRNOG00000027256|ENSRNOG00000027256|2|1.00);EFF=frameshift_variant(HIGH||gacggc/|p.Gly105fs/c.313_314delTG|321|ENSRNOG00000027256|protein_coding|CODING|ENSRNOT00000037641|4|1)	AC:DP	24:55
12	20889709	.	CCA	C	.	PASS	DP=55;AF=0.436;NP=1;PV=0.0;LOF=(ENSRNOG00000027256|ENSRNOG00000027256|2|1.00);EFF=frameshift_variant(HIGH||gacggc/|p.Gly105fs/c.313_314delTG|290|ENSRNOG00000027256|protein_coding|CODING|ENSRNOT00000071536|4|1)	AC:DP	24:55
12	20889765	.	T	TCA	.	PASS	DP=46;AF=0.435;NP=1;PV=0.0;LOF=(ENSRNOG00000027256|ENSRNOG00000027256|2|1.00);EFF=frameshift_variant(HIGH||gaa/gTGaa|p.Glu88_Glu89fs/c.262_263insTG|290|ENSRNOG00000027256|protein_coding|CODING|ENSRNOT00000071536|3|1)	AC:DP	20:46
12	20889765	.	T	TCA	.	PASS	DP=46;AF=0.435;NP=1;PV=0.0;LOF=(ENSRNOG00000027256|ENSRNOG00000027256|2|1.00);EFF=frameshift_variant(HIGH||gaa/gTGaa|p.Glu88_Glu89fs/c.262_263insTG|321|ENSRNOG00000027256|protein_coding|CODING|ENSRNOT00000037641|3|1)	AC:DP	20:46
12	24078613	.	C	CG	.	PASS	DP=62;AF=0.435;NP=1;PV=1.1102230246251565E-16;EFF=frameshift_variant(HIGH||cgg/cGgg|p.Arg99_Ser100fs/c.296_297insG|211|ENSRNOG00000010937|protein_coding|CODING|ENSRNOT00000014681|2|1|WARNING_TRANSCRIPT_NO_START_CODON);LOF=(ENSRNOG00000010937|ENSRNOG00000010937|1|1.00)	AC:DP	27:62
12	24078960	.	G	GA	.	PASS	DP=41;AF=0.390;NP=1;PV=1.0791367799356522E-13;EFF=frameshift_variant(HIGH||aaa/Aaaa|p.Lys203_Arg204fs/c.607_608insA|211|ENSRNOG00000010937|protein_coding|CODING|ENSRNOT00000014681|4|1|WARNING_TRANSCRIPT_NO_START_CODON)	AC:DP	16:41
12	24489306	.	T	TTACGGACTCCC	.	PASS	DP=46;AF=0.435;NP=1;PV=0.0;LOF=(Ache|ENSRNOG00000050841|1|1.00);EFF=frameshift_variant(HIGH||aag/aGGGAGTCCGTAag|p.Lys543_Arg544fs/c.1627_1628insGGGAGTCCGTA|609|Ache|protein_coding|CODING|ENSRNOT00000075504|4|1)	AC:DP	20:46
12	24591836	.	A	AC	.	PASS	DP=64;AF=0.406;NP=1;PV=0.0;EFF=frameshift_variant(HIGH||acc/aCcc|p.Thr259_Pro260fs/c.776_777insC|441|Muc3|protein_coding|CODING|ENSRNOT00000073298|8|1|WARNING_TRANSCRIPT_NO_START_CODON);LOF=(Muc3|ENSRNOG00000049031|1|1.00)	AC:DP	26:64
12	24760530	.	A	AG	.	PASS	DP=38;AF=0.368;NP=1;PV=9.48097156339145E-12;LOF=(FIS1|ENSRNOG00000001420|2|0.50);EFF=frameshift_variant(HIGH||cta/cCta|p.Leu138_His139fs/c.412_413insC|179|FIS1|protein_coding|CODING|ENSRNOT00000063901|4|1)	AC:DP	14:38
12	24760555	.	G	GGC	.	PASS	DP=60;AF=0.500;NP=1;PV=0.0;LOF=(FIS1|ENSRNOG00000001420|2|0.50);EFF=frameshift_variant(HIGH||ggg/gggGC|p.Gly129_Pro130fs/c.387_388insGC|179|FIS1|protein_coding|CODING|ENSRNOT00000063901|4|1)	AC:DP	30:60
12	25015230	.	A	AAC	.	PASS	DP=58;AF=0.483;NP=1;PV=0.0;EFF=frameshift_variant(HIGH||ctt/ctGTt|p.Leu108_Pro109fs/c.323_324insGT|165|Myl10|protein_coding|CODING|ENSRNOT00000041654|6|1|WARNING_TRANSCRIPT_NO_START_CODON);LOF=(Myl10|ENSRNOG00000028981|1|1.00)	AC:DP	28:58
12	25579904	.	C	CT	.	PASS	DP=99;AF=0.505;NP=1;PV=1.3801738613281498E-46;EFF=frameshift_variant(HIGH||ctt/cTtt|p.Leu413_Ser414fs/c.1238_1239insT|416|Lrwd1|protein_coding|CODING|ENSRNOT00000001940|9|1)	AC:DP	50:99
12	25994218	.	CAGGT	C	.	PASS	DP=84;AF=0.464;NP=1;PV=7.583370248941331E-35;LOF=(Tmem120a|ENSRNOG00000001441|1|1.00);EFF=frameshift_variant(HIGH||agg/|p.Arg188fs/c.562_565delAGGT|343|Tmem120a|protein_coding|CODING|ENSRNOT00000001960|6|1)	AC:DP	39:84
12	26541440	.	A	AC	.	PASS	DP=71;AF=0.479;NP=1;PV=1.1102230246251565E-16;LOF=(BCL7B|ENSRNOG00000042487|1|1.00);EFF=frameshift_variant(HIGH||cct/cctG|p.Pro54_Ser55fs/c.162_163insG|108|BCL7B|protein_coding|CODING|ENSRNOT00000067945|1|1)	AC:DP	34:71
12	26542399	.	G	GC	.	PASS	DP=71;AF=0.479;NP=1;PV=1.1102230246251565E-16;EFF=frameshift_variant(HIGH||ggc/ggGc|p.Gly57_Phe58fs/c.170_171insG|57|Bcl7b|protein_coding|CODING|ENSRNOT00000074083|3|1)	AC:DP	34:71
12	32139363	.	T	TA	.	PASS	DP=82;AF=0.439;NP=1;PV=0.0;EFF=frameshift_variant(HIGH||aaa/Aaaa|p.Lys35_Arg36fs/c.103_104insA|808|Gusb|protein_coding|CODING|ENSRNOT00000041645|2|1)	AC:DP	36:82
12	32540482	.	C	CT	.	PASS	DP=50;AF=0.500;NP=1;PV=1.1102230246251565E-16;EFF=frameshift_variant(HIGH||cct/ccTt|p.Pro6_Phe7fs/c.18_19insT|444|Sept14|protein_coding|CODING|ENSRNOT00000068460|1|1)	AC:DP	25:50
12	40451175	.	GAA	G	.	PASS	DP=29;AF=0.379;NP=1;PV=1.1183883819043672E-9;EFF=frameshift_variant(HIGH||ctttct/|p.Leu600fs/c.1800_1801delTT|604|Mlxip|protein_coding|CODING|ENSRNOT00000064826|10|1)	AC:DP	11:29
12	40648511	.	G	GA	.	PASS	DP=56;AF=0.286;NP=1;PV=2.7115754086537436E-11;EFF=frameshift_variant(HIGH||ttc/ttTc|p.Phe24_Arg25fs/c.71_72insT|529|Wdr66|protein_coding|CODING|ENSRNOT00000001813|3|1|WARNING_TRANSCRIPT_NO_START_CODON)	AC:DP	16:56
12	40648517	.	A	AG	.	PASS	DP=65;AF=0.354;NP=1;PV=0.0;EFF=frameshift_variant(HIGH||cat/caCt|p.His22_Phe23fs/c.65_66insC|529|Wdr66|protein_coding|CODING|ENSRNOT00000001813|3|1|WARNING_TRANSCRIPT_NO_START_CODON)	AC:DP	23:65
12	40760824	.	TGG	T	.	PASS	DP=54;AF=0.407;NP=1;PV=2.220446049250313E-16;LOF=(Setd1b|ENSRNOG00000001337|2|1.00);EFF=frameshift_variant(HIGH||cca/|p.Pro604fs/c.1810_1811delCC|1894|Setd1b|protein_coding|CODING|ENSRNOT00000001807|11|1|WARNING_TRANSCRIPT_NO_START_CODON)	AC:DP	22:54
12	40760824	.	TGG	T	.	PASS	DP=54;AF=0.407;NP=1;PV=2.220446049250313E-16;LOF=(Setd1b|ENSRNOG00000001337|2|1.00);EFF=frameshift_variant(HIGH||cca/|p.Pro604fs/c.1810_1811delCC|1853|Setd1b|protein_coding|CODING|ENSRNOT00000047609|11|1|WARNING_TRANSCRIPT_NO_START_CODON)	AC:DP	22:54
12	41705745	.	G	GC	.	PASS	DP=31;AF=0.387;NP=1;PV=1.4679346627133327E-10;LOF=(Hvcn1|ENSRNOG00000001270|1|1.00);EFF=frameshift_variant(HIGH||tcg/tGcg|p.Ser122_Lys123fs/c.364_365insG|262|Hvcn1|protein_coding|CODING|ENSRNOT00000001712|2|1|WARNING_TRANSCRIPT_NO_START_CODON)	AC:DP	12:31
12	42133985	.	A	AT	.	PASS	DP=107;AF=0.486;NP=1;PV=1.1102230246251565E-16;LOF=(Sh2b3|ENSRNOG00000028198|3|0.33);EFF=frameshift_variant(HIGH||gca/Tgca|p.Ala241_Arg242fs/c.721_722insT|368|Sh2b3|protein_coding|CODING|ENSRNOT00000073611|2|1)	AC:DP	52:107
12	42495129	.	CACACTCGG	C	.	PASS	DP=41;AF=0.463;NP=1;PV=1.0377322020988368E-17;EFF=frameshift_variant(HIGH||ccgagtgtg/|p.Pro966fs/c.2896_2903delCCGAGTGT|970|Naa25|protein_coding|CODING|ENSRNOT00000048984|24|1)	AC:DP	19:41
12	43182952	.	G	GA	.	PASS	DP=70;AF=0.471;NP=1;PV=5.3431246868979945E-30;EFF=frameshift_variant(HIGH||ttt/Attt|p.Phe355_Glu356fs/c.1063_1064insA|1018|Oas3|protein_coding|CODING|ENSRNOT00000072139|7|1|WARNING_TRANSCRIPT_NO_START_CODON);LOF=(Oas3|ENSRNOG00000050947|1|1.00)	AC:DP	33:70
12	43327987	.	CAG	C	.	PASS	DP=42;AF=0.476;NP=1;PV=1.1102230246251565E-16;EFF=frameshift_variant(HIGH||acagag/|p.Thr306fs/c.918_919delAG|310|Ccdc42b|protein_coding|CODING|ENSRNOT00000057248|8|1)	AC:DP	20:42
12	45933961	.	TCA	T	.	PASS	DP=49;AF=0.449;NP=1;PV=6.607645721557196E-20;EFF=frameshift_variant(HIGH||tca/|p.Ser4fs/c.11_12delCA|325|Fbxw8|protein_coding|CODING|ENSRNOT00000064756|1|1|WARNING_TRANSCRIPT_NO_START_CODON)	AC:DP	22:49
12	49700321	.	T	TC	.	PASS	DP=112;AF=0.500;NP=1;PV=2.220446049250313E-16;EFF=frameshift_variant(HIGH||gga/ggGa|p.Gly255_Gln256fs/c.764_765insG|395|Mvk|protein_coding|CODING|ENSRNOT00000073774|9|1);LOF=(Mvk|ENSRNOG00000049604|1|1.00)	AC:DP	56:112
12	49720089	.	CG	C	.	PASS	DP=79;AF=0.405;NP=1;PV=1.1102230246251565E-16;LOF=(Mmab|ENSRNOG00000049426|2|0.50);EFF=frameshift_variant(HIGH||ccg/|p.Pro215fs/c.645delG|259|Mmab|protein_coding|CODING|ENSRNOT00000071894|8|1)	AC:DP	32:79
12	50117236	.	AAT	A	.	PASS	DP=71;AF=0.268;NP=1;PV=1.404654170755748E-12;EFF=frameshift_variant(HIGH||aaatat/|p.Lys274fs/c.822_823delAT|549|Svop|protein_coding|CODING|ENSRNOT00000000874|10|1);LOF=(Svop|ENSRNOG00000000693|1|1.00)	AC:DP	19:71
12	50604741	.	CA	C	.	PASS	DP=48;AF=0.500;NP=1;PV=5.233708113326984E-23;LOF=(Wscd2|ENSRNOG00000000705|1|1.00);EFF=frameshift_variant(HIGH||tgc/|p.Cys466fs/c.1396delT|568|Wscd2|protein_coding|CODING|ENSRNOT00000000895|14|1)	AC:DP	24:48
12	50604752	.	GA	G	.	PASS	DP=52;AF=0.500;NP=1;PV=0.0;LOF=(Wscd2|ENSRNOG00000000705|1|1.00);EFF=frameshift_variant(HIGH||tcc/|p.Ser464fs/c.1390delT|568|Wscd2|protein_coding|CODING|ENSRNOT00000000895|13|1)	AC:DP	26:52
12	53703981	.	A	AT	.	PASS	DP=81;AF=0.457;NP=1;PV=8.245690853217334E-33;LOF=(ENSRNOG00000037481|ENSRNOG00000037481|1|1.00);EFF=frameshift_variant(HIGH||aat/aaAt|p.Asn50_Gly51fs/c.149_150insA|121|ENSRNOG00000037481|protein_coding|CODING|ENSRNOT00000056733|1|1)	AC:DP	37:81
12	54212244	.	CT	C	.	PASS	DP=68;AF=0.485;NP=1;PV=1.5735757153489474E-30;EFF=frameshift_variant(HIGH||aag/|p.Lys865fs/c.2594delA|869|Ankle2|protein_coding|CODING|ENSRNOT00000056669|12|1|WARNING_TRANSCRIPT_NO_START_CODON)	AC:DP	33:68
13	2831630	.	C	CT	.	PASS	DP=57;AF=0.491;NP=1;PV=0.0;EFF=frameshift_variant(HIGH||ctg/cTtg|p.Leu107_Val108fs/c.320_321insT|386|ENSRNOG00000028339|protein_coding|CODING|ENSRNOT00000034205|4|1|WARNING_TRANSCRIPT_NO_START_CODON);LOF=(ENSRNOG00000028339|ENSRNOG00000028339|1|1.00)	AC:DP	28:57
13	2831671	.	A	AT	.	PASS	DP=43;AF=0.326;NP=1;PV=6.56575904756096E-11;EFF=frameshift_variant(HIGH||ttt/Tttt|p.Phe121_Phe122fs/c.361_362insT|386|ENSRNOG00000028339|protein_coding|CODING|ENSRNOT00000034205|4|1|WARNING_TRANSCRIPT_NO_START_CODON);LOF=(ENSRNOG00000028339|ENSRNOG00000028339|1|1.00)	AC:DP	14:43
13	2831683	.	TG	T	.	PASS	DP=56;AF=0.500;NP=1;PV=1.1102230246251565E-16;LOF=(ENSRNOG00000028339|ENSRNOG00000028339|1|1.00);EFF=frameshift_variant(HIGH||gta/|p.Val125fs/c.373delG|386|ENSRNOG00000028339|protein_coding|CODING|ENSRNOT00000034205|4|1|WARNING_TRANSCRIPT_NO_START_CODON)	AC:DP	28:56
13	13487141	.	TG	T	.	PASS	DP=55;AF=0.418;NP=1;PV=0.0;EFF=frameshift_variant(HIGH||tgg/|p.Trp359fs/c.1076delG|480|ENSRNOG00000030425|protein_coding|CODING|ENSRNOT00000040557|6|1|WARNING_TRANSCRIPT_NO_START_CODON);LOF=(ENSRNOG00000030425|ENSRNOG00000030425|1|1.00)	AC:DP	23:55
13	30774503	.	T	TC	.	PASS	DP=49;AF=0.490;NP=1;PV=9.93023861304282E-23;EFF=frameshift_variant(HIGH||gaa/gaGa|p.Glu379_Lys380fs/c.1136_1137insG|931|Pign|protein_coding|CODING|ENSRNOT00000020752|11|1);LOF=(Pign|ENSRNOG00000014866|1|1.00)	AC:DP	24:49
13	33226066	.	G	GA	.	PASS	DP=81;AF=0.358;NP=1;PV=2.160615077522792E-22;LOF=(ENSRNOG00000030429|ENSRNOG00000030429|1|1.00);EFF=frameshift_variant(HIGH||ttt/tttT|p.Phe224_Pro225fs/c.672_673insT|319|ENSRNOG00000030429|protein_coding|CODING|ENSRNOT00000045607|4|1)	AC:DP	29:81
13	33226110	.	CA	C	.	PASS	DP=94;AF=0.436;NP=1;PV=0.0;EFF=frameshift_variant(HIGH||gct/|p.Ala210fs/c.630delT|319|ENSRNOG00000030429|protein_coding|CODING|ENSRNOT00000045607|3|1);LOF=(ENSRNOG00000030429|ENSRNOG00000030429|1|1.00)	AC:DP	41:94
13	39382150	.	TG	T	.	PASS	DP=103;AF=0.505;NP=1;PV=2.248606471004587E-48;LOF=(Tsn|ENSRNOG00000002319|2|0.50);EFF=frameshift_variant(HIGH||cag/|p.Gln20fs/c.58delC|278|Tsn|protein_coding|CODING|ENSRNOT00000044095|1|1)	AC:DP	52:103
13	39496967	.	G	GGAATCTTCCAGACT	.	PASS	DP=33;AF=0.364;NP=1;PV=3.468020315366971E-10;EFF=frameshift_variant(HIGH||ttc/ttcAGTCTGGAAGATTC|p.Phe492_Pro493fs/c.1476_1477insAGTCTGGAAGATTC|543|ENSRNOG00000012435|protein_coding|CODING|ENSRNOT00000016604|8|1);LOF=(ENSRNOG00000012435|ENSRNOG00000012435|1|1.00)	AC:DP	12:33
13	39497124	.	T	TGTTGA	.	PASS	DP=39;AF=0.436;NP=1;PV=1.7763568394002505E-15;EFF=frameshift_variant(HIGH||aac/aacTCAAC|p.Asn445_Asn446fs/c.1335_1336insTCAAC|543|ENSRNOG00000012435|protein_coding|CODING|ENSRNOT00000016604|7|1);LOF=(ENSRNOG00000012435|ENSRNOG00000012435|1|1.00)	AC:DP	17:39
13	39497903	.	C	CG	.	PASS	DP=58;AF=0.483;NP=1;PV=0.0;LOF=(ENSRNOG00000012435|ENSRNOG00000012435|1|1.00);EFF=frameshift_variant(HIGH||gaa/gaaC|p.Glu223_Glu224fs/c.669_670insC|543|ENSRNOG00000012435|protein_coding|CODING|ENSRNOT00000016604|2|1)	AC:DP	28:58
13	39498296	.	TC	T	.	PASS	DP=70;AF=0.486;NP=1;PV=2.000768074781667E-31;EFF=frameshift_variant(HIGH||gat/|p.Asp93fs/c.277delG|543|ENSRNOG00000012435|protein_coding|CODING|ENSRNOT00000016604|1|1);LOF=(ENSRNOG00000012435|ENSRNOG00000012435|1|1.00)	AC:DP	34:70
13	39498353	.	TTCCCTGAG	T	.	PASS	DP=57;AF=0.456;NP=1;PV=0.0;EFF=frameshift_variant(HIGH||gactcagggaag/|p.Asp71fs/c.213_220delCTCAGGGA|543|ENSRNOG00000012435|protein_coding|CODING|ENSRNOT00000016604|1|1);LOF=(ENSRNOG00000012435|ENSRNOG00000012435|1|1.00)	AC:DP	26:57
13	39498392	.	T	TA	.	PASS	DP=57;AF=0.509;NP=1;PV=8.75934539936727E-28;EFF=frameshift_variant(HIGH||tat/tTat|p.Tyr61_Glu62fs/c.181_182insT|543|ENSRNOG00000012435|protein_coding|CODING|ENSRNOT00000016604|1|1);LOF=(ENSRNOG00000012435|ENSRNOG00000012435|1|1.00)	AC:DP	29:57
13	41226057	.	AAG	A	.	PASS	DP=34;AF=0.353;NP=1;PV=5.195434082949646E-10;EFF=frameshift_variant(HIGH||ctt/|p.Leu575fs/c.1723_1724delCT|600|Dbi|protein_coding|CODING|ENSRNOT00000072295|13|1)	AC:DP	12:34
13	41226124	.	GC	G	.	PASS	DP=58;AF=0.500;NP=1;PV=0.0;EFF=frameshift_variant(HIGH||gcg/|p.Ala553fs/c.1657delG|600|Dbi|protein_coding|CODING|ENSRNOT00000072295|13|1);LOF=(Dbi|ENSRNOG00000046889|2|0.50)	AC:DP	29:58
13	41272994	.	A	AG	.	PASS	DP=63;AF=0.476;NP=1;PV=0.0;LOF=(Dbi|ENSRNOG00000046889|2|0.50);EFF=frameshift_variant(HIGH||tca/tcaC|p.Ser92_Trp93fs/c.276_277insC|600|Dbi|protein_coding|CODING|ENSRNOT00000072295|2|1)	AC:DP	30:63
13	41273183	.	TA	T	.	PASS	DP=44;AF=0.455;NP=1;PV=0.0;EFF=frameshift_variant(HIGH||att/|p.Ile29fs/c.87delT|600|Dbi|protein_coding|CODING|ENSRNOT00000072295|2|1)	AC:DP	20:44
13	41283610	.	TG	T	.	PASS	DP=53;AF=0.264;NP=1;PV=1.4705036077700129E-9;EFF=frameshift_variant(HIGH||cac/|p.His6fs/c.16delC|600|Dbi|protein_coding|CODING|ENSRNOT00000072295|1|1)	AC:DP	14:53
13	45418105	.	A	AG	.	PASS	DP=41;AF=0.512;NP=1;PV=1.3481553409963604E-20;EFF=frameshift_variant(HIGH||ggg/Gggg|p.Gly264_Gly265fs/c.790_791insG|299|ENSRNOG00000039928|protein_coding|CODING|ENSRNOT00000049137|6|1);LOF=(ENSRNOG00000039928|ENSRNOG00000039928|1|1.00)	AC:DP	21:41
13	46825209	.	GC	G	.	PASS	DP=39;AF=0.487;NP=1;PV=0.0;LOF=(Actr3|ENSRNOG00000003206|1|1.00);EFF=frameshift_variant(HIGH||gct/|p.Ala142fs/c.424delG|418|Actr3|protein_coding|CODING|ENSRNOT00000004520|8|1)	AC:DP	19:39
13	46928785	.	G	GA	.	PASS	DP=64;AF=0.500;NP=1;PV=0.0;EFF=frameshift_variant(HIGH||agg/agAg|p.Arg329_Pro330fs/c.987_988insA|499|ENSRNOG00000030481|protein_coding|CODING|ENSRNOT00000046719|4|1|WARNING_TRANSCRIPT_NO_START_CODON);LOF=(ENSRNOG00000030481|ENSRNOG00000030481|1|1.00)	AC:DP	32:64
13	46947790	.	CT	C	.	PASS	DP=80;AF=0.512;NP=1;PV=7.918554312918692E-39;EFF=frameshift_variant(HIGH||tac/|p.Tyr461fs/c.1381delT|499|ENSRNOG00000030481|protein_coding|CODING|ENSRNOT00000046719|7|1|WARNING_TRANSCRIPT_NO_START_CODON);LOF=(ENSRNOG00000030481|ENSRNOG00000030481|1|1.00)	AC:DP	41:80
13	50989306	.	TGGAGACA	T	.	PASS	DP=40;AF=0.400;NP=1;PV=6.794564910705958E-14;EFF=frameshift_variant(HIGH||cctgtctcc/|p.Pro20fs/c.60_66delTGTCTCC|133|ENSRNOG00000039870|protein_coding|CODING|ENSRNOT00000061215|2|1|WARNING_TRANSCRIPT_NO_START_CODON);LOF=(ENSRNOG00000039870|ENSRNOG00000039870|1|1.00)	AC:DP	16:40
13	52286470	.	GA	G	.	PASS	DP=30;AF=0.433;NP=1;PV=4.4048098502003086E-12;EFF=frameshift_variant(HIGH||gag/|p.Glu101fs/c.302delA|329|ENSRNOG00000042495|protein_coding|CODING|ENSRNOT00000043945|2|1|WARNING_TRANSCRIPT_NO_START_CODON);LOF=(ENSRNOG00000042495|ENSRNOG00000042495|1|1.00)	AC:DP	13:30
13	52678121	.	CA	C	.	PASS	DP=54;AF=0.444;NP=1;PV=2.220446049250313E-16;EFF=frameshift_variant(HIGH||gca/|p.Ala699fs/c.2097delA|768|Pigr|protein_coding|CODING|ENSRNOT00000005853|8|1);LOF=(Pigr|ENSRNOG00000004405|1|1.00)	AC:DP	24:54
13	55193594	.	G	GA	.	PASS	DP=82;AF=0.451;NP=1;PV=0.0;LOF=(Atp2b4|ENSRNOG00000003031|3|1.00);EFF=frameshift_variant(HIGH||gtc/gAtc|p.Val1002_Gly1003fs/c.3005_3006insA|1191|Atp2b4|protein_coding|CODING|ENSRNOT00000041084|16|1)	AC:DP	37:82
13	55193594	.	G	GA	.	PASS	DP=82;AF=0.451;NP=1;PV=0.0;LOF=(Atp2b4|ENSRNOG00000003031|3|1.00);EFF=frameshift_variant(HIGH||gtc/gAtc|p.Val1014_Gly1015fs/c.3041_3042insA|1203|Atp2b4|protein_coding|CODING|ENSRNOT00000004078|17|1)	AC:DP	37:82
13	55193594	.	G	GA	.	PASS	DP=82;AF=0.451;NP=1;PV=0.0;LOF=(Atp2b4|ENSRNOG00000003031|3|1.00);EFF=frameshift_variant(HIGH||gtc/gAtc|p.Val1014_Gly1015fs/c.3041_3042insA|1165|Atp2b4|protein_coding|CODING|ENSRNOT00000046273|17|1)	AC:DP	37:82
13	55296212	.	T	TAA	.	PASS	DP=60;AF=0.483;NP=1;PV=0.0;EFF=frameshift_variant(HIGH||ttt/tttTT|p.Phe206_Ile207fs/c.618_619insTT|229|ENSRNOG00000029418|protein_coding|CODING|ENSRNOT00000051824|6|1);LOF=(ENSRNOG00000029418|ENSRNOG00000029418|1|1.00)	AC:DP	29:60
13	55799348	.	G	GC	.	PASS	DP=93;AF=0.495;NP=1;PV=2.220446049250313E-16;EFF=frameshift_variant(HIGH||act/aGct|p.Thr55_Ser56fs/c.163_164insG|361|Optc|protein_coding|CODING|ENSRNOT00000064556|1|1);LOF=(Optc|ENSRNOG00000003059|1|1.00)	AC:DP	46:93
13	60488569	.	C	CG	.	PASS	DP=37;AF=0.459;NP=1;PV=4.440892098500626E-16;LOF=(ENSRNOG00000000656|ENSRNOG00000000656|1|1.00);EFF=frameshift_variant(HIGH||tgc/tgcC|p.Cys366_Asn367fs/c.1098_1099insC|491|ENSRNOG00000000656|protein_coding|CODING|ENSRNOT00000000816|9|1|WARNING_TRANSCRIPT_NO_START_CODON)	AC:DP	17:37
13	60489176	.	A	AT	.	PASS	DP=34;AF=0.471;NP=1;PV=2.7755575615628914E-15;LOF=(ENSRNOG00000000656|ENSRNOG00000000656|1|1.00);EFF=frameshift_variant(HIGH||gaa/gaaA|p.Glu172_Asp173fs/c.516_517insA|491|ENSRNOG00000000656|protein_coding|CODING|ENSRNOT00000000816|4|1|WARNING_TRANSCRIPT_NO_START_CODON)	AC:DP	16:34
13	60489251	.	AG	A	.	PASS	DP=44;AF=0.432;NP=1;PV=0.0;EFF=frameshift_variant(HIGH||cac/|p.His147fs/c.441delC|491|ENSRNOG00000000656|protein_coding|CODING|ENSRNOT00000000816|4|1|WARNING_TRANSCRIPT_NO_START_CODON);LOF=(ENSRNOG00000000656|ENSRNOG00000000656|1|1.00)	AC:DP	19:44
13	60489263	.	C	CT	.	PASS	DP=57;AF=0.491;NP=1;PV=0.0;LOF=(ENSRNOG00000000656|ENSRNOG00000000656|1|1.00);EFF=frameshift_variant(HIGH||aag/aaAg|p.Lys144_Ile145fs/c.431_432insA|491|ENSRNOG00000000656|protein_coding|CODING|ENSRNOT00000000816|3|1|WARNING_TRANSCRIPT_NO_START_CODON)	AC:DP	28:57
13	70528057	.	AC	A	.	PASS	DP=53;AF=0.396;NP=1;PV=0.0;EFF=frameshift_variant(HIGH||caa/|p.Gln118fs/c.352delC|122|ENSRNOG00000027254|protein_coding|CODING|ENSRNOT00000035431|1|1)	AC:DP	21:53
13	78285665	.	CGCTGGAG	C	.	PASS	DP=42;AF=0.476;NP=1;PV=1.1102230246251565E-16;LOF=(Lhx4|ENSRNOG00000003595|1|1.00);EFF=frameshift_variant(HIGH||cctccagcg/|p.Pro99fs/c.296_302delCTCCAGC|329|Lhx4|protein_coding|CODING|ENSRNOT00000067253|2|1)	AC:DP	20:42
13	78586235	.	TGAGACAAGCAA	T	.	PASS	DP=50;AF=0.280;NP=1;PV=6.303882971181451E-10;EFF=frameshift_variant(HIGH||atgagacaagcaaag/|p.Met25fs/c.75_85delGAGACAAGCAA|140|ENSRNOG00000042995|protein_coding|CODING|ENSRNOT00000068548|1|1);LOF=(ENSRNOG00000042995|ENSRNOG00000042995|1|1.00)	AC:DP	14:50
13	78586252	.	AGT	A	.	PASS	DP=33;AF=0.424;NP=1;PV=9.399148126476575E-13;EFF=frameshift_variant(HIGH||agt/|p.Ser31fs/c.92_93delGT|140|ENSRNOG00000042995|protein_coding|CODING|ENSRNOT00000068548|1|1);LOF=(ENSRNOG00000042995|ENSRNOG00000042995|1|1.00)	AC:DP	14:33
13	78586260	.	GT	G	.	PASS	DP=33;AF=0.424;NP=1;PV=9.399148126476575E-13;EFF=frameshift_variant(HIGH||ttg/|p.Leu34fs/c.100delT|140|ENSRNOG00000042995|protein_coding|CODING|ENSRNOT00000068548|1|1);LOF=(ENSRNOG00000042995|ENSRNOG00000042995|1|1.00)	AC:DP	14:33
13	78586278	.	AC	A	.	PASS	DP=74;AF=0.500;NP=1;PV=1.144549751428245E-34;EFF=frameshift_variant(HIGH||ccc/|p.Pro40fs/c.118delC|140|ENSRNOG00000042995|protein_coding|CODING|ENSRNOT00000068548|1|1);LOF=(ENSRNOG00000042995|ENSRNOG00000042995|1|1.00)	AC:DP	37:74
13	79717367	.	C	CG	.	PASS	DP=53;AF=0.453;NP=1;PV=0.0;LOF=(ENSRNOG00000042217|ENSRNOG00000042217|1|1.00);EFF=frameshift_variant(HIGH||gat/gatC|p.Asp202_Gly203fs/c.606_607insC|284|ENSRNOG00000042217|protein_coding|CODING|ENSRNOT00000034162|6|1|WARNING_TRANSCRIPT_NO_START_CODON)	AC:DP	24:53
13	79717652	.	GA	G	.	PASS	DP=93;AF=0.505;NP=1;PV=6.646837185260172E-44;LOF=(ENSRNOG00000042217|ENSRNOG00000042217|1|1.00);EFF=frameshift_variant(HIGH||tcc/|p.Ser117fs/c.349delT|284|ENSRNOG00000042217|protein_coding|CODING|ENSRNOT00000034162|3|1|WARNING_TRANSCRIPT_NO_START_CODON)	AC:DP	47:93
13	79717856	.	G	GCGGCTTC	.	PASS	DP=42;AF=0.357;NP=1;PV=2.9224400677207996E-12;LOF=(ENSRNOG00000042217|ENSRNOG00000042217|1|1.00);EFF=frameshift_variant(HIGH||cgc/cgGAAGCCGc|p.Arg49_Ser50fs/c.146_147insGAAGCCG|284|ENSRNOG00000042217|protein_coding|CODING|ENSRNOT00000034162|2|1|WARNING_TRANSCRIPT_NO_START_CODON)	AC:DP	15:42
13	79717883	.	GC	G	.	PASS	DP=39;AF=0.487;NP=1;PV=0.0;LOF=(ENSRNOG00000042217|ENSRNOG00000042217|1|1.00);EFF=frameshift_variant(HIGH||ggc/|p.Gly40fs/c.119delG|284|ENSRNOG00000042217|protein_coding|CODING|ENSRNOT00000034162|2|1|WARNING_TRANSCRIPT_NO_START_CODON)	AC:DP	19:39
13	80047924	.	G	GT	.	PASS	DP=43;AF=0.442;NP=1;PV=3.183960940705827E-17;LOF=(ENSRNOG00000043393|ENSRNOG00000043393|1|1.00);EFF=frameshift_variant(HIGH||aac/aaAc|p.Asn185_Ala186fs/c.554_555insA|207|ENSRNOG00000043393|protein_coding|CODING|ENSRNOT00000067763|4|1)	AC:DP	19:43
13	80048302	.	CT	C	.	PASS	DP=61;AF=0.508;NP=1;PV=1.408016390828376E-29;LOF=(ENSRNOG00000043393|ENSRNOG00000043393|1|1.00);EFF=frameshift_variant(HIGH||aag/|p.Lys64fs/c.191delA|207|ENSRNOG00000043393|protein_coding|CODING|ENSRNOT00000067763|2|1)	AC:DP	31:61
13	80864755	.	CT	C	.	PASS	DP=71;AF=0.493;NP=1;PV=1.1102230246251565E-16;EFF=frameshift_variant(HIGH||gaa/|p.Glu753fs/c.2259delA|780|Brinp2|protein_coding|CODING|ENSRNOT00000007455|10|1)	AC:DP	35:71
13	80864781	.	TG	T	.	PASS	DP=66;AF=0.455;NP=1;PV=0.0;EFF=frameshift_variant(HIGH||cat/|p.His745fs/c.2233delC|780|Brinp2|protein_coding|CODING|ENSRNOT00000007455|10|1)	AC:DP	30:66
13	80865642	.	C	CA	.	PASS	DP=125;AF=0.488;NP=1;PV=5.551115123125783E-16;LOF=(Brinp2|ENSRNOG00000005592|1|1.00);EFF=frameshift_variant(HIGH||ctg/ctTg|p.Leu459_Gly460fs/c.1376_1377insT|780|Brinp2|protein_coding|CODING|ENSRNOT00000007455|9|1)	AC:DP	61:125
13	84135975	.	TA	T	.	PASS	DP=66;AF=0.485;NP=1;PV=0.0;EFF=frameshift_variant(HIGH||gta/|p.Val108fs/c.323delT|351|ENSRNOG00000026715|protein_coding|CODING|ENSRNOT00000031809|2|1|WARNING_TRANSCRIPT_NO_START_CODON);LOF=(ENSRNOG00000026715|ENSRNOG00000026715|1|1.00)	AC:DP	32:66
13	84166995	.	G	GA	.	PASS	DP=55;AF=0.418;NP=1;PV=0.0;EFF=frameshift_variant(HIGH||ggg/gAgg|p.Gly3_Glu4fs/c.8_9insA|199|Tnfsf4|protein_coding|CODING|ENSRNOT00000003969|1|1)	AC:DP	23:55
13	85793583	.	AC	A	.	PASS	DP=128;AF=0.500;NP=1;PV=8.246366625714942E-59;EFF=frameshift_variant(HIGH||gtc/|p.Val143fs/c.427delG|324|ENSRNOG00000025797|protein_coding|CODING|ENSRNOT00000034533|1|1|WARNING_TRANSCRIPT_NO_START_CODON);LOF=(ENSRNOG00000025797|ENSRNOG00000025797|1|1.00)	AC:DP	64:128
13	85793996	.	A	AC	.	PASS	DP=102;AF=0.500;NP=1;PV=2.220446049250313E-16;EFF=frameshift_variant(HIGH||cat/caGt|p.His5_Val6fs/c.14_15insG|324|ENSRNOG00000025797|protein_coding|CODING|ENSRNOT00000034533|1|1|WARNING_TRANSCRIPT_NO_START_CODON)	AC:DP	51:102
13	87128821	.	ACCTGAAAGGCCGACCCCTTTG	A	.	PASS	DP=43;AF=0.395;NP=1;PV=1.4099832412739488E-14;LOF=(BC055324|ENSRNOG00000002587|1|1.00);EFF=frameshift_variant(HIGH||gcaaaggggtcggcctttcag/|p.Ala835fs/c.2504_2524delCAAAGGGGTCGGCCTTTCAGG|905|BC055324|protein_coding|CODING|ENSRNOT00000058968|23|1)	AC:DP	17:43
13	87195514	.	A	ATT	.	PASS	DP=32;AF=0.469;NP=1;PV=2.298161660974074E-14;LOF=(ENSRNOG00000002712|ENSRNOG00000002712|1|1.00);EFF=frameshift_variant(HIGH||cat/caTTt|p.His66_Lys67fs/c.198_199insTT|362|ENSRNOG00000002712|protein_coding|CODING|ENSRNOT00000003646|1|1)	AC:DP	15:32
13	87196345	.	TA	T	.	PASS	DP=37;AF=0.432;NP=1;PV=1.509903313490213E-14;EFF=frameshift_variant(HIGH||act/|p.Thr300fs/c.898delA|362|ENSRNOG00000002712|protein_coding|CODING|ENSRNOT00000003646|5|1);LOF=(ENSRNOG00000002712|ENSRNOG00000002712|1|1.00)	AC:DP	16:37
13	87436645	.	CG	C	.	PASS	DP=44;AF=0.477;NP=1;PV=0.0;EFF=frameshift_variant(HIGH||ccg/|p.Pro7fs/c.21delG|457|Slc19a2|protein_coding|CODING|ENSRNOT00000003817|1|1|WARNING_TRANSCRIPT_NO_START_CODON)	AC:DP	21:44
13	92925785	.	T	TG	.	PASS	DP=90;AF=0.500;NP=1;PV=7.910233239708758E-42;LOF=(ENSRNOG00000033515|ENSRNOG00000033515|1|1.00);EFF=frameshift_variant(HIGH||gac/Ggac|p.Asp98_Cys99fs/c.292_293insG|400|ENSRNOG00000033515|protein_coding|CODING|ENSRNOT00000046076|3|1)	AC:DP	45:90
13	93162458	.	G	GC	.	PASS	DP=24;AF=0.458;NP=1;PV=9.418299473651359E-11;EFF=frameshift_variant(HIGH||ccc/ccGc|p.Pro12_Arg13fs/c.35_36insG|418|Uhmk1|protein_coding|CODING|ENSRNOT00000003950|1|1)	AC:DP	11:24
13	93267902	.	G	GA	.	PASS	DP=100;AF=0.500;NP=1;PV=2.220446049250313E-16;EFF=frameshift_variant(HIGH||ttc/ttTc|p.Phe12_Glu13fs/c.35_36insT|292|Gm7694|protein_coding|CODING|ENSRNOT00000067037|1|1)	AC:DP	50:100
13	94048809	.	ACATC	A	.	PASS	DP=89;AF=0.348;NP=1;PV=0.0;LOF=(ENSRNOG00000031708|ENSRNOG00000031708|1|1.00);EFF=frameshift_variant(HIGH||gatgtg/|p.Asp320fs/c.958_961delGATG|454|ENSRNOG00000031708|protein_coding|CODING|ENSRNOT00000045829|8|1|WARNING_TRANSCRIPT_NO_START_CODON)	AC:DP	31:89
13	94049512	.	TC	T	.	PASS	DP=52;AF=0.269;NP=1;PV=1.1166052527045167E-9;LOF=(ENSRNOG00000031708|ENSRNOG00000031708|1|1.00);EFF=frameshift_variant(HIGH||gga/|p.Gly113fs/c.338delG|454|ENSRNOG00000031708|protein_coding|CODING|ENSRNOT00000045829|5|1|WARNING_TRANSCRIPT_NO_START_CODON)	AC:DP	14:52
13	94662020	.	TC	T	.	PASS	DP=38;AF=0.474;NP=1;PV=1.1102230246251565E-16;EFF=frameshift_variant(HIGH||tcc/|p.Ser61fs/c.182delC|213|ENSRNOG00000050921|protein_coding|CODING|ENSRNOT00000074620|2|1);LOF=(ENSRNOG00000050921|ENSRNOG00000050921|1|1.00)	AC:DP	18:38
13	96152640	.	GAA	G	.	PASS	DP=62;AF=0.339;NP=1;PV=5.551115123125783E-16;EFF=frameshift_variant(HIGH||tcttca/|p.Ser146fs/c.438_439delTT|310|Olr1579|protein_coding|CODING|ENSRNOT00000045429|1|1);LOF=(Olr1579|ENSRNOG00000049212|1|1.00)	AC:DP	21:62
13	96245583	.	CTT	C	.	PASS	DP=60;AF=0.467;NP=1;PV=0.0;EFF=frameshift_variant(HIGH||aaa/|p.Lys244fs/c.731_732delAA|245|Fcer1a|protein_coding|CODING|ENSRNOT00000058090|5|1)	AC:DP	28:60
13	96618970	.	AC	A	.	PASS	DP=124;AF=0.177;NP=1;PV=1.6485957043954613E-10;EFF=frameshift_variant(HIGH||aac/|p.Asn285fs/c.855delC|314|Olr1584|protein_coding|CODING|ENSRNOT00000004643|1|1);LOF=(Olr1584|ENSRNOG00000003498|1|1.00)	AC:DP	22:124
13	99362742	.	TAGGGAAACGTGC	T	.	PASS	DP=41;AF=0.439;NP=1;PV=1.1102230246251565E-16;LOF=(Sdccag8|ENSRNOG00000004181|1|1.00);EFF=frameshift_variant(HIGH||tctggaaacgtgcag/|p.Gly182fs/c.544_555delAGGGAAACGTGC|716|Sdccag8|protein_coding|CODING|ENSRNOT00000005647|6|1)	AC:DP	18:41
13	101717365	.	CAT	C	.	PASS	DP=57;AF=0.474;NP=1;PV=0.0;LOF=(ENSRNOG00000042299|ENSRNOG00000042299|1|1.00);EFF=frameshift_variant(HIGH||ata/|p.Ile91fs/c.271_272delAT|121|ENSRNOG00000042299|protein_coding|CODING|ENSRNOT00000068762|1|1|WARNING_TRANSCRIPT_NO_START_CODON)	AC:DP	27:57
13	101717589	.	TCACC	T	.	PASS	DP=38;AF=0.421;NP=1;PV=2.5757174171303632E-14;EFF=frameshift_variant(HIGH||tgggtg/|p.Trp15fs/c.45_48delGGTG|121|ENSRNOG00000042299|protein_coding|CODING|ENSRNOT00000068762|1|1|WARNING_TRANSCRIPT_NO_START_CODON);LOF=(ENSRNOG00000042299|ENSRNOG00000042299|1|1.00)	AC:DP	16:38
13	102139796	.	TG	T	.	PASS	DP=31;AF=0.484;NP=1;PV=1.2434497875801753E-14;LOF=(ENSRNOG00000005581|ENSRNOG00000005581|1|1.00);EFF=frameshift_variant(HIGH||cag/|p.Gln209fs/c.625delC|416|ENSRNOG00000005581|protein_coding|CODING|ENSRNOT00000007380|5|1)	AC:DP	15:31
13	102140434	.	A	AT	.	PASS	DP=66;AF=0.273;NP=1;PV=3.802180792433774E-12;EFF=frameshift_variant(HIGH||aca/acaA|p.Thr8_Tyr9fs/c.24_25insA|416|ENSRNOG00000005581|protein_coding|CODING|ENSRNOT00000007380|1|1)	AC:DP	18:66
13	102140450	.	AG	A	.	PASS	DP=93;AF=0.495;NP=1;PV=2.220446049250313E-16;EFF=frameshift_variant(HIGH||act/|p.Thr3fs/c.8delC|416|ENSRNOG00000005581|protein_coding|CODING|ENSRNOT00000007380|1|1)	AC:DP	46:93
13	104334622	.	CA	C	.	PASS	DP=78;AF=0.487;NP=1;PV=0.0;LOF=(ENSRNOG00000037928|ENSRNOG00000037928|1|1.00);EFF=frameshift_variant(HIGH||aca/|p.Thr174fs/c.522delA|453|ENSRNOG00000037928|protein_coding|CODING|ENSRNOT00000029787|3|1|WARNING_TRANSCRIPT_NO_START_CODON)	AC:DP	38:78
13	104366430	.	GGC	G	.	PASS	DP=30;AF=0.500;NP=1;PV=6.772360450213455E-15;EFF=frameshift_variant(HIGH||ggc/|p.Gly90fs/c.269_270delGC|290|9130409I23Rik|protein_coding|CODING|ENSRNOT00000072695|1|1|WARNING_TRANSCRIPT_NO_START_CODON);LOF=(9130409I23Rik|ENSRNOG00000050163|1|1.00)	AC:DP	15:30
13	104366971	.	C	CT	.	PASS	DP=53;AF=0.472;NP=1;PV=0.0;EFF=frameshift_variant(HIGH||tta/Ttta|p.Leu222_Leu223fs/c.664_665insT|290|9130409I23Rik|protein_coding|CODING|ENSRNOT00000072695|3|1|WARNING_TRANSCRIPT_NO_START_CODON);LOF=(9130409I23Rik|ENSRNOG00000050163|1|1.00)	AC:DP	25:53
13	104526770	.	CT	C	.	PASS	DP=52;AF=0.462;NP=1;PV=0.0;EFF=frameshift_variant(HIGH||aag/|p.Lys3fs/c.8delA|514|Wdr26|protein_coding|CODING|ENSRNOT00000005059|2|1)	AC:DP	24:52
13	104966045	.	GCC	G	.	PASS	DP=34;AF=0.471;NP=1;PV=2.7755575615628914E-15;LOF=(ENSRNOG00000003080|ENSRNOG00000003080|1|1.00);EFF=frameshift_variant(HIGH||ggc/|p.Gly110fs/c.328_329delGG|192|ENSRNOG00000003080|protein_coding|CODING|ENSRNOT00000004114|3|1)	AC:DP	16:34
13	104966098	.	CTG	C	.	PASS	DP=52;AF=0.481;NP=1;PV=0.0;EFF=frameshift_variant(HIGH||cag/|p.Gln93fs/c.277_278delCA|192|ENSRNOG00000003080|protein_coding|CODING|ENSRNOT00000004114|2|1);LOF=(ENSRNOG00000003080|ENSRNOG00000003080|1|1.00)	AC:DP	25:52
13	104966194	.	A	AG	.	PASS	DP=90;AF=0.456;NP=1;PV=3.960873523557914E-36;EFF=frameshift_variant(HIGH||cct/ccCt|p.Pro61_Pro62fs/c.182_183insC|192|ENSRNOG00000003080|protein_coding|CODING|ENSRNOT00000004114|2|1);LOF=(ENSRNOG00000003080|ENSRNOG00000003080|1|1.00)	AC:DP	41:90
13	106634851	.	AAG	A	.	PASS	DP=57;AF=0.439;NP=1;PV=0.0;EFF=frameshift_variant(HIGH||ctcttt/|p.Leu297fs/c.891_892delCT|617|Lbr|protein_coding|CODING|ENSRNOT00000029841|10|1);LOF=(Lbr|ENSRNOG00000003103|1|1.00)	AC:DP	25:57
13	112769111	.	A	AT	.	PASS	DP=44;AF=0.386;NP=1;PV=2.2315482794965646E-14;EFF=frameshift_variant(HIGH||aat/aaAt|p.Asn2436_Glu2437fs/c.7307_7308insA|2985|Cenpf|protein_coding|CODING|ENSRNOT00000004525|14|1);LOF=(Cenpf|ENSRNOG00000003388|1|1.00)	AC:DP	17:44
13	112769169	rs105417156	AC	A	.	PASS	DP=50;AF=0.500;NP=1;PV=1.1102230246251565E-16;LOF=(Cenpf|ENSRNOG00000003388|1|1.00);EFF=frameshift_variant(HIGH||gtg/|p.Val2417fs/c.7249delG|2985|Cenpf|protein_coding|CODING|ENSRNOT00000004525|14|1)	AC:DP	25:50
13	113064780	.	CTGTG	C	.	PASS	DP=42;AF=0.476;NP=1;PV=1.1102230246251565E-16;LOF=(ENSRNOG00000032812|ENSRNOG00000032812|1|1.00);EFF=frameshift_variant(HIGH||acacag/|p.Thr199fs/c.596_599delCACA|220|ENSRNOG00000032812|protein_coding|CODING|ENSRNOT00000048200|7|1)	AC:DP	20:42
13	113076010	.	GAGTC	G	.	PASS	DP=73;AF=0.479;NP=1;PV=4.730510901384331E-32;EFF=frameshift_variant(HIGH||ctgact/|p.Leu68fs/c.204_207delGACT|220|ENSRNOG00000032812|protein_coding|CODING|ENSRNOT00000048200|2|1);LOF=(ENSRNOG00000032812|ENSRNOG00000032812|1|1.00)	AC:DP	35:73
13	114258672	.	C	CCTCA	.	PASS	DP=48;AF=0.417;NP=1;PV=1.94683403733675E-17;EFF=frameshift_variant(HIGH||agg/agTGAGg|p.Arg77_Cys78fs/c.230_231insTGAG|270|Tatdn3|protein_coding|CODING|ENSRNOT00000073327|5|1);LOF=(Tatdn3|ENSRNOG00000046460|1|1.00)	AC:DP	20:48
13	115326180	.	G	GT	.	PASS	DP=53;AF=0.472;NP=1;PV=0.0;EFF=frameshift_variant(HIGH||gcc/gccA|p.Ala268_His269fs/c.804_805insA|555|Traf5|protein_coding|CODING|ENSRNOT00000071698|7|1);LOF=(Traf5|ENSRNOG00000047957|1|1.00)	AC:DP	25:53
13	116487927	.	A	AAATTGAC	.	PASS	DP=38;AF=0.395;NP=1;PV=5.201394870368858E-13;EFF=frameshift_variant(HIGH||gtt/gtGTCAATTt|p.Val197_Glu198fs/c.590_591insGTCAATT|1104|Hsd11b1|protein_coding|CODING|ENSRNOT00000048074|8|1);LOF=(Hsd11b1|ENSRNOG00000005861|2|0.50)	AC:DP	15:38
14	2574682	.	T	TC	.	PASS	DP=53;AF=0.491;NP=1;PV=0.0;LOF=(Ccdc18|ENSRNOG00000024545|2|0.50);EFF=frameshift_variant(HIGH||gca/gcaG|p.Ala602_Leu603fs/c.1806_1807insG|1452|Ccdc18|protein_coding|CODING|ENSRNOT00000036442|12|1)	AC:DP	26:53
14	6914509	.	TGG	T	.	PASS	DP=36;AF=0.417;NP=1;PV=1.9961809982760315E-13;LOF=(Dspp|ENSRNOG00000002168|3|0.33);EFF=frameshift_variant(HIGH||cca/|p.Pro305fs/c.913_914delCC|323|Dspp|protein_coding|CODING|ENSRNOT00000002943|5|1)	AC:DP	15:36
14	10507981	.	A	AT	.	PASS	DP=51;AF=0.353;NP=1;PV=2.5091040356528538E-14;EFF=frameshift_variant(HIGH||ttt/Tttt|p.Phe237_Leu238fs/c.709_710insT|534|Hpse|protein_coding|CODING|ENSRNOT00000002983|6|1);LOF=(Hpse|ENSRNOG00000002188|1|1.00)	AC:DP	18:51
14	10508457	.	A	AC	.	PASS	DP=61;AF=0.492;NP=1;PV=0.0;EFF=frameshift_variant(HIGH||acc/aCcc|p.Thr266_Asn267fs/c.797_798insC|534|Hpse|protein_coding|CODING|ENSRNOT00000002983|8|1);LOF=(Hpse|ENSRNOG00000002188|1|1.00)	AC:DP	30:61
14	16548783	.	G	GTT	.	PASS	DP=76;AF=0.447;NP=1;PV=0.0;EFF=frameshift_variant(HIGH||taa/taaAA|c.5961_5962insAA|1986|Shroom3|protein_coding|CODING|ENSRNOT00000003001|11|1)	AC:DP	34:76
14	17466114	.	AGCCATCTGCTTCCTACTCCATTT	A	.	PASS	DP=37;AF=0.378;NP=1;PV=6.179279310458696E-12;LOF=(Cdkl2|ENSRNOG00000002506|2|0.50);EFF=frameshift_variant(HIGH||cagccatctgcttcctactccatttgc/|p.Gln331fs/c.993_1015delGCCATCTGCTTCCTACTCCATTT|651|Cdkl2|protein_coding|CODING|ENSRNOT00000046771|7|1)	AC:DP	14:37
14	17466148	.	T	TA	.	PASS	DP=37;AF=0.486;NP=1;PV=2.480629541586201E-17;LOF=(Cdkl2|ENSRNOG00000002506|2|0.50);EFF=frameshift_variant(HIGH||atg/Aatg|p.Met343_Gln344fs/c.1027_1028insA|651|Cdkl2|protein_coding|CODING|ENSRNOT00000046771|7|1)	AC:DP	18:37
14	17471323	.	CGA	C	.	PASS	DP=39;AF=0.487;NP=1;PV=0.0;EFF=frameshift_variant(HIGH||gcgaga/|p.Ala494fs/c.1482_1483delGA|507|Cdkl2|protein_coding|CODING|ENSRNOT00000050038|10|1)	AC:DP	19:39
14	19169512	.	T	TCA	.	PASS	DP=47;AF=0.489;NP=1;PV=0.0;EFF=frameshift_variant(HIGH||aat/aTGat|p.Asn27_Pro28fs/c.79_80insTG|205|ENSRNOG00000033710|protein_coding|CODING|ENSRNOT00000046734|2|1|WARNING_TRANSCRIPT_NO_START_CODON);LOF=(ENSRNOG00000033710|ENSRNOG00000033710|1|1.00)	AC:DP	23:47
14	22240355	.	GAAGAATTT	G	.	PASS	DP=28;AF=0.464;NP=1;PV=1.4662715486224442E-12;LOF=(ENSRNOG00000042588|ENSRNOG00000042588|1|1.00);EFF=frameshift_variant(HIGH||gaagaattt/|p.Glu293fs/c.878_885delAAGAATTT|529|ENSRNOG00000042588|protein_coding|CODING|ENSRNOT00000063915|4|1)	AC:DP	13:28
14	22255489	.	TAA	T	.	PASS	DP=29;AF=0.379;NP=1;PV=1.1183883819043672E-9;LOF=(ENSRNOG00000042588|ENSRNOG00000042588|1|1.00);EFF=frameshift_variant(HIGH||aaa/|p.Lys439fs/c.1315_1316delAA|529|ENSRNOG00000042588|protein_coding|CODING|ENSRNOT00000063915|7|1)	AC:DP	11:29
14	22262940	.	C	CT	.	PASS	DP=22;AF=0.500;NP=1;PV=2.8316682332274468E-11;LOF=(ENSRNOG00000050937|ENSRNOG00000050937|1|1.00);EFF=frameshift_variant(HIGH||cgg/cTgg|p.Arg32_Met33fs/c.95_96insT|425|ENSRNOG00000050937|protein_coding|CODING|ENSRNOT00000048482|2|1)	AC:DP	11:22
14	22263456	.	T	TA	.	PASS	DP=52;AF=0.385;NP=1;PV=1.1102230246251565E-16;LOF=(ENSRNOG00000050937|ENSRNOG00000050937|1|1.00);EFF=frameshift_variant(HIGH||gta/gtAa|p.Val203_Lys204fs/c.609_610insA|425|ENSRNOG00000050937|protein_coding|CODING|ENSRNOT00000048482|3|1)	AC:DP	20:52
14	22278582	.	CA	C	.	PASS	DP=47;AF=0.277;NP=1;PV=3.0388328520203345E-9;LOF=(ENSRNOG00000050937|ENSRNOG00000050937|1|1.00);EFF=frameshift_variant(HIGH||cca/|p.Pro357fs/c.1071delA|425|ENSRNOG00000050937|protein_coding|CODING|ENSRNOT00000048482|10|1)	AC:DP	13:47
14	22561129	.	A	AG	.	PASS	DP=45;AF=0.489;NP=1;PV=0.0;LOF=(Ugt2b7|ENSRNOG00000028907|1|1.00);EFF=frameshift_variant(HIGH||cac/caGc|p.His453_Met454fs/c.1359_1360insG|525|Ugt2b7|protein_coding|CODING|ENSRNOT00000002716|6|1)	AC:DP	22:45
14	42512168	.	TG	T	.	PASS	DP=71;AF=0.493;NP=1;PV=1.1102230246251565E-16;EFF=frameshift_variant(HIGH||atg/|p.Met180fs/c.540delG|182|PHOX2B|protein_coding|CODING|ENSRNOT00000071497|4|1)	AC:DP	35:71
14	44429972	.	A	AG	.	PASS	DP=86;AF=0.500;NP=1;PV=2.220446049250313E-16;LOF=(ENSRNOG00000038777|ENSRNOG00000038777|1|1.00);EFF=frameshift_variant(HIGH||ctg/cCtg|p.Leu11_Ser12fs/c.31_32insC|144|ENSRNOG00000038777|protein_coding|CODING|ENSRNOT00000059243|1|1|WARNING_TRANSCRIPT_NO_START_CODON)	AC:DP	43:86
14	46036312	.	GA	G	.	PASS	DP=48;AF=0.312;NP=1;PV=2.6782909223754814E-11;LOF=(ENSRNOG00000032962|ENSRNOG00000032962|1|1.00);EFF=frameshift_variant(HIGH||tct/|p.Ser34fs/c.100delT|211|ENSRNOG00000032962|protein_coding|CODING|ENSRNOT00000022114|2|1)	AC:DP	15:48
14	47907232	.	G	GC	.	PASS	DP=24;AF=0.500;NP=1;PV=3.4984237728963308E-12;EFF=frameshift_variant(HIGH||gat/gCat|p.Asp187_Leu188fs/c.560_561insC|190|ENSRNOG00000002198|protein_coding|CODING|ENSRNOT00000002988|1|1|WARNING_TRANSCRIPT_NO_START_CODON)	AC:DP	12:24
14	48780329	.	TC	T	.	PASS	DP=66;AF=0.470;NP=1;PV=0.0;EFF=frameshift_variant(HIGH||gga/|p.Gly267fs/c.800delG|282|ENSRNOG00000002201|protein_coding|CODING|ENSRNOT00000029824|4|1);LOF=(ENSRNOG00000002201|ENSRNOG00000002201|1|1.00)	AC:DP	31:66
14	48780460	.	T	TA	.	PASS	DP=43;AF=0.442;NP=1;PV=3.183960940705827E-17;LOF=(ENSRNOG00000002201|ENSRNOG00000002201|1|1.00);EFF=frameshift_variant(HIGH||tat/tTat|p.Tyr225_Asp226fs/c.673_674insT|282|ENSRNOG00000002201|protein_coding|CODING|ENSRNOT00000029824|3|1)	AC:DP	19:43
14	48781051	.	TGTGCA	T	.	PASS	DP=43;AF=0.419;NP=1;PV=5.551115123125783E-16;EFF=frameshift_variant(HIGH||ctgcac/|p.Leu31fs/c.92_96delTGCAC|282|ENSRNOG00000002201|protein_coding|CODING|ENSRNOT00000029824|2|1);LOF=(ENSRNOG00000002201|ENSRNOG00000002201|1|1.00)	AC:DP	18:43
14	48781112	.	CCGCT	C	.	PASS	DP=24;AF=0.417;NP=1;PV=2.1604961153443014E-9;LOF=(ENSRNOG00000002201|ENSRNOG00000002201|1|1.00);EFF=frameshift_variant(HIGH||cga/|p.Arg12fs/c.36_39delAGCG|282|ENSRNOG00000002201|protein_coding|CODING|ENSRNOT00000029824|1|1)	AC:DP	10:24
14	49676889	.	G	GT	.	PASS	DP=80;AF=0.475;NP=1;PV=0.0;LOF=(ENSRNOG00000015015|ENSRNOG00000015015|1|1.00);EFF=frameshift_variant(HIGH||ggt/ggTt|p.Gly146_Leu147fs/c.438_439insT|388|ENSRNOG00000015015|protein_coding|CODING|ENSRNOT00000020237|1|1)	AC:DP	38:80
14	60802600	.	G	GAC	.	PASS	DP=67;AF=0.463;NP=1;PV=0.0;EFF=frameshift_variant(HIGH||tga/tgACa|c.1515_1516insAC|504|Sepsecs|protein_coding|CODING|ENSRNOT00000070892|11|1)	AC:DP	31:67
14	64778852	.	G	GC	.	PASS	DP=99;AF=0.485;NP=1;PV=1.118390597138686E-43;LOF=(Gpr125|ENSRNOG00000004279|2|0.50);EFF=frameshift_variant(HIGH||ccc/Cccc|p.Pro102_Asp103fs/c.304_305insC|379|Gpr125|protein_coding|CODING|ENSRNOT00000005894|1|1|WARNING_TRANSCRIPT_NO_START_CODON)	AC:DP	48:99
14	64778852	.	G	GC	.	PASS	DP=99;AF=0.485;NP=1;PV=1.118390597138686E-43;LOF=(Gpr125|ENSRNOG00000004279|2|0.50);EFF=frameshift_variant(HIGH||ccc/Cccc|p.Pro61_Asp62fs/c.181_182insC|1302|Gpr125|protein_coding|CODING|ENSRNOT00000036646|1|1)	AC:DP	48:99
14	64834255	.	G	GGCGAAGTGTTC	.	PASS	DP=34;AF=0.382;NP=1;PV=3.010913740553178E-11;LOF=(Gpr125|ENSRNOG00000004279|2|0.50);EFF=frameshift_variant(HIGH||gga/gGCGAAGTGTTCga|p.Gly409_Leu410fs/c.1226_1227insGCGAAGTGTTC|1302|Gpr125|protein_coding|CODING|ENSRNOT00000036646|12|1)	AC:DP	13:34
14	67679280	.	T	TG	.	PASS	DP=78;AF=0.487;NP=1;PV=0.0;LOF=(ENSRNOG00000045912|ENSRNOG00000045912|1|1.00);EFF=frameshift_variant(HIGH||aag/aagC|p.Lys110_Arg111fs/c.330_331insC|259|ENSRNOG00000045912|protein_coding|CODING|ENSRNOT00000073752|3|1)	AC:DP	38:78
14	71951434	.	TA	T	.	PASS	DP=54;AF=0.481;NP=1;PV=2.220446049250313E-16;EFF=frameshift_variant(HIGH||tta/|p.Leu860fs/c.2579delT|1622|Cc2d2a|protein_coding|CODING|ENSRNOT00000006968|20|1);LOF=(Cc2d2a|ENSRNOG00000005106|1|1.00)	AC:DP	26:54
14	71954184	.	AC	A	.	PASS	DP=82;AF=0.488;NP=1;PV=0.0;LOF=(Cc2d2a|ENSRNOG00000005106|1|1.00);EFF=frameshift_variant(HIGH||gtg/|p.Val771fs/c.2311delG|1622|Cc2d2a|protein_coding|CODING|ENSRNOT00000006968|17|1)	AC:DP	40:82
14	72908632	.	AT	A	.	PASS	DP=62;AF=0.242;NP=1;PV=1.4651340141114133E-9;EFF=frameshift_variant(HIGH||tta/|p.Leu158fs/c.472delT|215|Rab5a|protein_coding|CODING|ENSRNOT00000006677|1|1);LOF=(Rab5a|ENSRNOG00000005028|1|1.00)	AC:DP	15:62
14	72916969	.	TG	T	.	PASS	DP=44;AF=0.409;NP=1;PV=9.992007221626409E-16;EFF=frameshift_variant(HIGH||ctg/|p.Leu134fs/c.402delG|158|RGD1565560|protein_coding|CODING|ENSRNOT00000006659|1|1);LOF=(RGD1565560|ENSRNOG00000005022|1|1.00)	AC:DP	18:44
14	73787452	.	G	GT	.	PASS	DP=88;AF=0.477;NP=1;PV=4.7861733906178E-38;EFF=frameshift_variant(HIGH||gaa/gTaa|p.Glu2616_Val2617fs/c.7847_7848insT|2952|Bod1l|protein_coding|CODING|ENSRNOT00000070998|19|1|WARNING_TRANSCRIPT_NO_START_CODON);LOF=(Bod1l|ENSRNOG00000050437|1|1.00)	AC:DP	42:88
14	78672579	.	TCC	T	.	PASS	DP=96;AF=0.500;NP=1;PV=0.0;LOF=(Ppp2r2c|ENSRNOG00000005452|1|1.00);EFF=frameshift_variant(HIGH||actgaa/|p.Glu14fs/c.40_41delGG|423|Ppp2r2c|protein_coding|CODING|ENSRNOT00000007293|2|1|WARNING_TRANSCRIPT_NO_START_CODON)	AC:DP	48:96
14	80589461	.	C	CCTGT	.	PASS	DP=49;AF=0.469;NP=1;PV=2.666136940013563E-21;EFF=frameshift_variant(HIGH||gcc/gcCTGTc|p.Ala32_Cys33fs/c.96_97insCTGT|168|ENSRNOG00000048385|protein_coding|CODING|ENSRNOT00000074013|2|1|WARNING_TRANSCRIPT_NO_START_CODON);LOF=(ENSRNOG00000048385|ENSRNOG00000048385|1|1.00)	AC:DP	23:49
14	81732055	.	CA	C	.	PASS	DP=40;AF=0.500;NP=1;PV=0.0;LOF=(ENSRNOG00000030162|ENSRNOG00000030162|1|1.00);EFF=frameshift_variant(HIGH||agc/|p.Ser43fs/c.127delA|135|ENSRNOG00000030162|protein_coding|CODING|ENSRNOT00000043609|1|1|WARNING_TRANSCRIPT_NO_START_CODON)	AC:DP	20:40
14	81732312	.	TC	T	.	PASS	DP=41;AF=0.439;NP=1;PV=1.1102230246251565E-16;LOF=(ENSRNOG00000030162|ENSRNOG00000030162|1|1.00);EFF=frameshift_variant(HIGH||ttc/|p.Phe128fs/c.384delC|135|ENSRNOG00000030162|protein_coding|CODING|ENSRNOT00000043609|1|1|WARNING_TRANSCRIPT_NO_START_CODON)	AC:DP	18:41
14	85987318	.	GT	G	.	PASS	DP=82;AF=0.476;NP=1;PV=0.0;LOF=(Gas2l1|ENSRNOG00000009040|1|1.00);EFF=frameshift_variant(HIGH||aac/|p.Asn368fs/c.1103delA|428|Gas2l1|protein_coding|CODING|ENSRNOT00000065135|7|1)	AC:DP	39:82
14	86461671	.	TCCCCAAGGGTCAGC	T	.	PASS	DP=44;AF=0.341;NP=1;PV=6.391664975069489E-12;EFF=frameshift_variant(HIGH||ttccccaagggtcagccc/|p.Phe108fs/c.324_337delCCCCAAGGGTCAGC|272|AA415398|protein_coding|CODING|ENSRNOT00000041857|3|1|WARNING_TRANSCRIPT_NO_START_CODON);LOF=(AA415398|ENSRNOG00000034011|1|1.00)	AC:DP	15:44
14	89201610	.	A	AC	.	PASS	DP=44;AF=0.477;NP=1;PV=0.0;LOF=(ENSRNOG00000050086|ENSRNOG00000050086|1|1.00);EFF=frameshift_variant(HIGH||gac/gaCc|p.Asp28_Pro29fs/c.84_85insC|261|ENSRNOG00000050086|protein_coding|CODING|ENSRNOT00000073508|1|1|WARNING_TRANSCRIPT_NO_START_CODON)	AC:DP	21:44
14	89201662	.	CA	C	.	PASS	DP=37;AF=0.486;NP=1;PV=2.480629541586201E-17;LOF=(ENSRNOG00000050086|ENSRNOG00000050086|1|1.00);EFF=frameshift_variant(HIGH||aat/|p.Asn46fs/c.136delA|261|ENSRNOG00000050086|protein_coding|CODING|ENSRNOT00000073508|1|1|WARNING_TRANSCRIPT_NO_START_CODON)	AC:DP	18:37
14	90613379	.	TC	T	.	PASS	DP=61;AF=0.459;NP=1;PV=0.0;EFF=frameshift_variant(HIGH||gga/|p.Gly482fs/c.1445delG|512|ENSRNOG00000030665|protein_coding|CODING|ENSRNOT00000044737|9|1);LOF=(ENSRNOG00000030665|ENSRNOG00000030665|1|1.00)	AC:DP	28:61
14	90644725	.	A	AT	.	PASS	DP=63;AF=0.508;NP=1;PV=1.7865446220452026E-30;EFF=frameshift_variant(HIGH||gaa/gaaA|p.Glu121_Tyr122fs/c.363_364insA|512|ENSRNOG00000030665|protein_coding|CODING|ENSRNOT00000044737|3|1);LOF=(ENSRNOG00000030665|ENSRNOG00000030665|1|1.00)	AC:DP	32:63
14	108124344	.	T	TA	.	PASS	DP=77;AF=0.494;NP=1;PV=2.781046282462251E-35;EFF=frameshift_variant(HIGH||taa/tAaa|c.3215_3216insA|1071|Xpo1|protein_coding|CODING|ENSRNOT00000014062|23|1)	AC:DP	38:77
14	111325068	.	T	TG	.	PASS	DP=44;AF=0.386;NP=1;PV=2.2315482794965646E-14;EFF=frameshift_variant(HIGH||tcc/tccC|p.Ser32_Thr33fs/c.96_97insC|336|ENSRNOG00000048526|protein_coding|CODING|ENSRNOT00000071547|1|1);LOF=(ENSRNOG00000048526|ENSRNOG00000048526|1|1.00)	AC:DP	17:44
15	1043211	.	T	TC	.	PASS	DP=69;AF=0.275;NP=1;PV=7.993605777301127E-13;EFF=frameshift_variant(HIGH||tcc/tCcc|p.Ser7_Pro8fs/c.20_21insC|102|ENSRNOG00000006051|protein_coding|CODING|ENSRNOT00000008154|1|1);LOF=(ENSRNOG00000006051|ENSRNOG00000006051|1|1.00)	AC:DP	19:69
15	1043266	.	A	AAAAG	.	PASS	DP=61;AF=0.459;NP=1;PV=0.0;EFF=frameshift_variant(HIGH||aaa/aaAAAGa|p.Lys25_Lys26fs/c.75_76insAAAG|102|ENSRNOG00000006051|protein_coding|CODING|ENSRNOT00000008154|1|1);LOF=(ENSRNOG00000006051|ENSRNOG00000006051|1|1.00)	AC:DP	28:61
15	2687224	.	TG	T	.	PASS	DP=118;AF=0.263;NP=1;PV=2.527570505555427E-19;LOF=(Samd8|ENSRNOG00000013236|1|1.00);EFF=frameshift_variant(HIGH||caa/|p.Gln195fs/c.583delC|478|Samd8|protein_coding|CODING|ENSRNOT00000018023|2|1)	AC:DP	31:118
15	2687255	.	GC	G	.	PASS	DP=112;AF=0.205;NP=1;PV=2.754796391002401E-12;LOF=(Samd8|ENSRNOG00000013236|1|1.00);EFF=frameshift_variant(HIGH||ggg/|p.Gly184fs/c.552delG|478|Samd8|protein_coding|CODING|ENSRNOT00000018023|2|1)	AC:DP	23:112
15	2802690	.	TA	T	.	PASS	DP=61;AF=0.459;NP=1;PV=0.0;LOF=(Kat6b|ENSRNOG00000012850|2|0.50);EFF=frameshift_variant(HIGH||tta/|p.Leu812fs/c.2435delT|1793|Kat6b|protein_coding|CODING|ENSRNOT00000070893|13|1)	AC:DP	28:61
15	2802772	.	AG	A	.	PASS	DP=57;AF=0.456;NP=1;PV=0.0;LOF=(Kat6b|ENSRNOG00000012850|2|0.50);EFF=frameshift_variant(HIGH||ctc/|p.Leu785fs/c.2353delC|1793|Kat6b|protein_coding|CODING|ENSRNOT00000070893|13|1)	AC:DP	26:57
15	2802793	.	TCC	T	.	PASS	DP=53;AF=0.415;NP=1;PV=0.0;LOF=(Kat6b|ENSRNOG00000012850|2|0.50);EFF=frameshift_variant(HIGH||cgggag/|p.Arg777fs/c.2331_2332delGG|1793|Kat6b|protein_coding|CODING|ENSRNOT00000070893|13|1)	AC:DP	22:53
15	2802798	.	TG	T	.	PASS	DP=47;AF=0.489;NP=1;PV=0.0;LOF=(Kat6b|ENSRNOG00000012850|2|0.50);EFF=frameshift_variant(HIGH||cca/|p.Pro776fs/c.2327delC|1793|Kat6b|protein_coding|CODING|ENSRNOT00000070893|13|1)	AC:DP	23:47
15	8337433	.	G	GAT	.	PASS	DP=85;AF=0.212;NP=1;PV=3.653095603795009E-10;EFF=frameshift_variant(HIGH||gat/gATat|p.Asp505_Gly506fs/c.1514_1515insAT|527|Ppp3cb|protein_coding|CODING|ENSRNOT00000010476|15|1|WARNING_TRANSCRIPT_NO_START_CODON)	AC:DP	18:85
15	14874685	.	AG	A	.	PASS	DP=40;AF=0.450;NP=1;PV=1.1102230246251565E-16;EFF=frameshift_variant(HIGH||act/|p.Thr19fs/c.56delC|411|ENSRNOG00000048619|protein_coding|CODING|ENSRNOT00000072433|1|1|WARNING_TRANSCRIPT_NO_START_CODON)	AC:DP	18:40
15	17062499	.	A	AC	.	PASS	DP=101;AF=0.495;NP=1;PV=1.1102230246251565E-16;EFF=frameshift_variant(HIGH||ttt/ttGt|p.Phe330_Ser331fs/c.989_990insG|1426|PTPRG|protein_coding|CODING|ENSRNOT00000042010|10|1);LOF=(PTPRG|ENSRNOG00000009419|1|1.00)	AC:DP	50:101
15	22042909	.	A	AC	.	PASS	DP=155;AF=0.387;NP=1;PV=5.545418987889727E-47;LOF=(ENSRNOG00000047418|ENSRNOG00000047418|1|1.00);EFF=frameshift_variant(HIGH||aag/aCag|p.Lys82_Met83fs/c.245_246insC|173|ENSRNOG00000047418|protein_coding|CODING|ENSRNOT00000074077|1|1)	AC:DP	60:155
15	23669965	.	T	TTC	.	PASS	DP=56;AF=0.500;NP=1;PV=1.1102230246251565E-16;LOF=(ENSRNOG00000007915|ENSRNOG00000007915|1|1.00);EFF=frameshift_variant(HIGH||ttc/TCttc|p.Phe95_Leu96fs/c.283_284insTC|329|ENSRNOG00000007915|protein_coding|CODING|ENSRNOT00000010449|2|1)	AC:DP	28:56
15	23670167	.	C	CGA	.	PASS	DP=69;AF=0.493;NP=1;PV=3.3306690738754696E-16;LOF=(ENSRNOG00000007915|ENSRNOG00000007915|1|1.00);EFF=frameshift_variant(HIGH||tcc/tcGAc|p.Ser160_Leu161fs/c.480_481insGA|329|ENSRNOG00000007915|protein_coding|CODING|ENSRNOT00000010449|3|1)	AC:DP	34:69
15	23670251	.	CCTCT	C	.	PASS	DP=60;AF=0.433;NP=1;PV=0.0;LOF=(ENSRNOG00000007915|ENSRNOG00000007915|1|1.00);EFF=frameshift_variant(HIGH||gcctct/|p.Ala188fs/c.564_567delCTCT|329|ENSRNOG00000007915|protein_coding|CODING|ENSRNOT00000010449|3|1)	AC:DP	26:60
15	23670412	.	AC	A	.	PASS	DP=113;AF=0.496;NP=1;PV=2.2188594361892047E-51;LOF=(ENSRNOG00000007915|ENSRNOG00000007915|1|1.00);EFF=frameshift_variant(HIGH||acc/|p.Thr242fs/c.725delC|329|ENSRNOG00000007915|protein_coding|CODING|ENSRNOT00000010449|3|1)	AC:DP	56:113
15	30604046	.	A	ATG	.	PASS	DP=147;AF=0.483;NP=1;PV=1.1318135852676693E-63;LOF=(RGD1310110|ENSRNOG00000031849|1|1.00);EFF=frameshift_variant(HIGH||aat/aaCAt|p.Asn75_Ser76fs/c.224_225insCA|768|RGD1310110|protein_coding|CODING|ENSRNOT00000041420|1|1|WARNING_TRANSCRIPT_NO_START_CODON)	AC:DP	71:147
15	31345793	.	T	TC	.	PASS	DP=47;AF=0.383;NP=1;PV=4.6629367034256575E-15;EFF=frameshift_variant(HIGH||gga/ggGa|p.Gly60_Glu61fs/c.179_180insG|98|ENSRNOG00000029613|protein_coding|CODING|ENSRNOT00000043588|1|1);LOF=(ENSRNOG00000029613|ENSRNOG00000029613|1|1.00)	AC:DP	18:47
15	31345916	.	AGT	A	.	PASS	DP=33;AF=0.485;NP=1;PV=1.6653345369377348E-15;EFF=frameshift_variant(HIGH||act/|p.Thr19fs/c.55_56delAC|98|ENSRNOG00000029613|protein_coding|CODING|ENSRNOT00000043588|1|1);LOF=(ENSRNOG00000029613|ENSRNOG00000029613|1|1.00)	AC:DP	16:33
15	32362283	.	T	TATGCACCCAC	.	PASS	DP=39;AF=0.410;NP=1;PV=4.196643033083092E-14;EFF=frameshift_variant(HIGH||tat/tATGCACCCACat|p.Tyr224_Ala225fs/c.671_672insATGCACCCAC|245|RPGRIP1|protein_coding|CODING|ENSRNOT00000060495|5|1);LOF=(RPGRIP1|ENSRNOG00000011809|1|1.00)	AC:DP	16:39
15	32766093	.	C	CT	.	PASS	DP=69;AF=0.464;NP=1;PV=3.3306690738754696E-16;EFF=frameshift_variant(HIGH||agt/aAgt|p.Ser313_Lys314fs/c.937_938insA|334|Olfr1507|protein_coding|CODING|ENSRNOT00000060427|1|1);LOF=(Olfr1507|ENSRNOG00000039434|1|1.00)	AC:DP	32:69
15	32857095	.	AT	A	.	PASS	DP=78;AF=0.423;NP=1;PV=0.0;LOF=(Trav5-4|ENSRNOG00000039432|2|0.50);EFF=frameshift_variant(HIGH||atc/|p.Ile11fs/c.32delT|146|Trav5-4|protein_coding|CODING|ENSRNOT00000065142|2|1|WARNING_TRANSCRIPT_NO_START_CODON)	AC:DP	33:78
15	36194903	.	GT	G	.	PASS	DP=63;AF=0.476;NP=1;PV=0.0;EFF=frameshift_variant(HIGH||agt/|p.Ser114fs/c.342delT|123|Trav3-3|protein_coding|CODING|ENSRNOT00000060322|2|1);LOF=(Trav3-3|ENSRNOG00000048578|1|1.00)	AC:DP	30:63
15	37384015	.	A	AG	.	PASS	DP=48;AF=0.500;NP=1;PV=5.233708113326984E-23;LOF=(ENSRNOG00000014810|ENSRNOG00000014810|1|1.00);EFF=frameshift_variant(HIGH||cct/ccCt|p.Pro202_Pro203fs/c.605_606insC|608|ENSRNOG00000014810|protein_coding|CODING|ENSRNOT00000019955|3|1)	AC:DP	24:48
15	37709257	.	A	AGAACGTG	.	PASS	DP=52;AF=0.365;NP=1;PV=2.220446049250313E-15;EFF=frameshift_variant(HIGH||gat/GAACGTGgat|p.Asp48_His49fs/c.142_143insGAACGTG|106|RGD1564324|protein_coding|CODING|ENSRNOT00000067607|2|1);LOF=(RGD1564324|ENSRNOG00000042267|1|1.00)	AC:DP	19:52
15	37709265	.	CG	C	.	PASS	DP=60;AF=0.500;NP=1;PV=0.0;EFF=frameshift_variant(HIGH||gcg/|p.Ala50fs/c.150delG|106|RGD1564324|protein_coding|CODING|ENSRNOT00000067607|2|1);LOF=(RGD1564324|ENSRNOG00000042267|1|1.00)	AC:DP	30:60
15	38181421	.	A	AG	.	PASS	DP=80;AF=0.475;NP=1;PV=0.0;LOF=(ENSRNOG00000019498|ENSRNOG00000019498|1|1.00);EFF=frameshift_variant(HIGH||ttc/Gttc|p.Phe115_Ser116fs/c.343_344insG|141|ENSRNOG00000019498|protein_coding|CODING|ENSRNOT00000026371|3|1|WARNING_TRANSCRIPT_NO_START_CODON)	AC:DP	38:80
15	38181487	.	AT	A	.	PASS	DP=51;AF=0.275;NP=1;PV=8.42029224124019E-10;EFF=frameshift_variant(HIGH||ttc/|p.Phe137fs/c.409delT|141|ENSRNOG00000019498|protein_coding|CODING|ENSRNOT00000026371|3|1|WARNING_TRANSCRIPT_NO_START_CODON)	AC:DP	14:51
15	38814823	.	T	TTTTG	.	PASS	DP=29;AF=0.379;NP=1;PV=1.1183883819043672E-9;LOF=(ENSRNOG00000050460|ENSRNOG00000050460|1|1.00);EFF=frameshift_variant(HIGH||tct/TTTGtct|p.Ser79_Gln80fs/c.235_236insTTTG|187|ENSRNOG00000050460|protein_coding|CODING|ENSRNOT00000027895|3|1)	AC:DP	11:29
15	40107156	.	CA	C	.	PASS	DP=57;AF=0.298;NP=1;PV=3.0159208463942377E-12;EFF=frameshift_variant(HIGH||ctg/|p.Leu7fs/c.20delT|180|ENSRNOG00000049745|protein_coding|CODING|ENSRNOT00000074678|1|1|WARNING_TRANSCRIPT_NO_START_CODON)	AC:DP	17:57
15	40771194	.	CG	C	.	PASS	DP=88;AF=0.489;NP=1;PV=1.7625906824428862E-39;LOF=(Mphosph8|ENSRNOG00000032888|2|0.50);EFF=frameshift_variant(HIGH||cgc/|p.Arg805fs/c.2414delG|1683|Mphosph8|protein_coding|CODING|ENSRNOT00000049420|13|1)	AC:DP	43:88
15	41054604	.	GT	G	.	PASS	DP=45;AF=0.511;NP=1;PV=2.1417130349244416E-22;EFF=frameshift_variant(HIGH||gtt/|p.Val805fs/c.2414delT|1382|Zmym2|protein_coding|CODING|ENSRNOT00000011684|13|1);LOF=(Zmym2|ENSRNOG00000008734|2|0.50)	AC:DP	23:45
15	41266228	.	CT	C	.	PASS	DP=62;AF=0.387;NP=1;PV=1.1102230246251565E-16;EFF=frameshift_variant(HIGH||ctg/|p.Leu52fs/c.155delT|155|RGD1565170|protein_coding|CODING|ENSRNOT00000043836|1|1);LOF=(RGD1565170|ENSRNOG00000032148|1|1.00)	AC:DP	24:62
15	42526629	.	A	AGC	.	PASS	DP=24;AF=0.500;NP=1;PV=3.4984237728963308E-12;EFF=frameshift_variant(HIGH||gtg/gGCtg|p.Val270_Gln271fs/c.808_809insGC|278|ENSRNOG00000011580|protein_coding|CODING|ENSRNOT00000015412|8|1)	AC:DP	12:24
15	42526646	.	G	GC	.	PASS	DP=21;AF=0.476;NP=1;PV=4.2599623828465383E-10;EFF=frameshift_variant(HIGH||atc/atGc|p.Ile264_Gln265fs/c.791_792insG|278|ENSRNOG00000011580|protein_coding|CODING|ENSRNOT00000015412|8|1);LOF=(ENSRNOG00000011580|ENSRNOG00000011580|1|1.00)	AC:DP	10:21
15	42526648	.	T	TCTGCA	.	PASS	DP=22;AF=0.455;NP=1;PV=7.57396367845331E-10;EFF=frameshift_variant(HIGH||cag/cagTGCAG|p.Gln263_Ile264fs/c.789_790insTGCAG|278|ENSRNOG00000011580|protein_coding|CODING|ENSRNOT00000015412|8|1);LOF=(ENSRNOG00000011580|ENSRNOG00000011580|1|1.00)	AC:DP	10:22
15	43457164	.	G	GT	.	PASS	DP=65;AF=0.462;NP=1;PV=0.0;LOF=(Rcbtb1|ENSRNOG00000021712|1|1.00);EFF=frameshift_variant(HIGH||gga/Tgga|p.Gly72_Lys73fs/c.214_215insT|530|Rcbtb1|protein_coding|CODING|ENSRNOT00000037800|4|1)	AC:DP	30:65
15	43755754	.	T	TA	.	PASS	DP=48;AF=0.479;NP=1;PV=1.4612962310480392E-21;EFF=frameshift_variant(HIGH||ctt/cttT|p.Leu169_Asn170fs/c.507_508insT|199|ENSRNOG00000013726|protein_coding|CODING|ENSRNOT00000018337|1|1|WARNING_TRANSCRIPT_NO_START_CODON);LOF=(ENSRNOG00000013726|ENSRNOG00000013726|1|1.00)	AC:DP	23:48
15	47730026	.	C	CGGCTTCTTTTG	.	PASS	DP=33;AF=0.364;NP=1;PV=3.468020315366971E-10;EFF=frameshift_variant(HIGH||tcg/tcCAAAAGAAGCCg|p.Ser222_Leu223fs/c.665_666insCAAAAGAAGCC|286|ENSRNOG00000025642|protein_coding|CODING|ENSRNOT00000033766|3|1|WARNING_TRANSCRIPT_NO_START_CODON);LOF=(ENSRNOG00000025642|ENSRNOG00000025642|1|1.00)	AC:DP	12:33
15	47730157	.	AT	A	.	PASS	DP=56;AF=0.500;NP=1;PV=1.1102230246251565E-16;EFF=frameshift_variant(HIGH||cta/|p.Leu178fs/c.534delA|286|ENSRNOG00000025642|protein_coding|CODING|ENSRNOT00000033766|3|1|WARNING_TRANSCRIPT_NO_START_CODON);LOF=(ENSRNOG00000025642|ENSRNOG00000025642|1|1.00)	AC:DP	28:56
15	47730602	.	C	CT	.	PASS	DP=71;AF=0.310;NP=1;PV=8.881784197001252E-16;EFF=frameshift_variant(HIGH||aag/aaAg|p.Lys34_Gly35fs/c.101_102insA|286|ENSRNOG00000025642|protein_coding|CODING|ENSRNOT00000033766|1|1|WARNING_TRANSCRIPT_NO_START_CODON);LOF=(ENSRNOG00000025642|ENSRNOG00000025642|1|1.00)	AC:DP	22:71
15	48985569	.	G	GAA	.	PASS	DP=47;AF=0.468;NP=1;PV=0.0;EFF=frameshift_variant(HIGH||tga/tgAAa|c.1821_1822insAA|606|Scara3|protein_coding|CODING|ENSRNOT00000022020|6|1)	AC:DP	22:47
15	49144708	.	T	TGGCC	.	PASS	DP=87;AF=0.460;NP=1;PV=0.0;EFF=frameshift_variant(HIGH||cct/cctGGCC|p.Pro152_Ser153fs/c.456_457insGGCC|212|Dleu7|protein_coding|CODING|ENSRNOT00000065838|2|1);LOF=(Dleu7|ENSRNOG00000009181|1|1.00)	AC:DP	40:87
15	51200712	.	TGC	T	.	PASS	DP=45;AF=0.467;NP=1;PV=0.0;EFF=frameshift_variant(HIGH||cgc/|p.Arg47fs/c.140_141delGC|352|Prss55|protein_coding|CODING|ENSRNOT00000072994|1|1);LOF=(Prss55|ENSRNOG00000047258|1|1.00)	AC:DP	21:45
15	51463875	.	G	GA	.	PASS	DP=90;AF=0.478;NP=1;PV=6.112039396530947E-39;LOF=(Msra|ENSRNOG00000012440|3|0.33);EFF=frameshift_variant(HIGH||gta/gtaT|p.Val67_Pro68fs/c.201_202insT|208|Msra|protein_coding|CODING|ENSRNOT00000072997|2|1)	AC:DP	43:90
15	52015509	.	T	TC	.	PASS	DP=77;AF=0.494;NP=1;PV=2.781046282462251E-35;LOF=(Hmbox1|ENSRNOG00000013326|4|0.25);EFF=frameshift_variant(HIGH||ttg/ttgG|p.Leu208_Tyr209fs/c.624_625insG|247|Hmbox1|protein_coding|CODING|ENSRNOT00000059102|3|1)	AC:DP	38:77
15	55113861	.	C	CA	.	PASS	DP=75;AF=0.493;NP=1;PV=0.0;EFF=frameshift_variant(HIGH||ggg/ggTg|p.Gly24_Ala25fs/c.71_72insT|593|R3hcc1|protein_coding|CODING|ENSRNOT00000022706|1|1|WARNING_TRANSCRIPT_NO_START_CODON)	AC:DP	37:75
15	55113885	.	A	AAC	.	PASS	DP=57;AF=0.368;NP=1;PV=0.0;EFF=frameshift_variant(HIGH||tgt/tgGTt|p.Cys16_Trp17fs/c.47_48insGT|593|R3hcc1|protein_coding|CODING|ENSRNOT00000022706|1|1|WARNING_TRANSCRIPT_NO_START_CODON)	AC:DP	21:57
15	55113912	.	C	CTG	.	PASS	DP=82;AF=0.488;NP=1;PV=0.0;EFF=frameshift_variant(HIGH||cag/caCAg|p.Gln7_Ser8fs/c.20_21insCA|593|R3hcc1|protein_coding|CODING|ENSRNOT00000022706|1|1|WARNING_TRANSCRIPT_NO_START_CODON)	AC:DP	40:82
15	55360091	.	A	AT	.	PASS	DP=104;AF=0.500;NP=1;PV=0.0;EFF=frameshift_variant(HIGH||atg/aTtg|p.Met80_Ser81fs/c.239_240insT|145|ENSRNOG00000042710|protein_coding|CODING|ENSRNOT00000065668|1|1|WARNING_TRANSCRIPT_NO_START_CODON);LOF=(ENSRNOG00000042710|ENSRNOG00000042710|1|1.00)	AC:DP	52:104
15	55657214	.	A	AAC	.	PASS	DP=41;AF=0.463;NP=1;PV=1.0377322020988368E-17;EFF=frameshift_variant(HIGH||ttt/tttGT|p.Phe158_Leu159fs/c.474_475insGT|540|PPP3CC|protein_coding|CODING|ENSRNOT00000012993|6|1|WARNING_TRANSCRIPT_NO_START_CODON);LOF=(PPP3CC|ENSRNOG00000009745|1|1.00)	AC:DP	19:41
15	55969420	.	AC	A	.	PASS	DP=71;AF=0.521;NP=1;PV=1.514507100576344E-35;EFF=frameshift_variant(HIGH||gac/|p.Asp14fs/c.42delC|1207|Hr|protein_coding|CODING|ENSRNOT00000015716|1|1)	AC:DP	37:71
15	64964733	.	AC	A	.	PASS	DP=51;AF=0.471;NP=1;PV=0.0;LOF=(ENSRNOG00000049690|ENSRNOG00000049690|1|1.00);EFF=frameshift_variant(HIGH||acc/|p.Thr94fs/c.281delC|421|ENSRNOG00000049690|protein_coding|CODING|ENSRNOT00000072629|2|1)	AC:DP	24:51
15	64964864	.	C	CCAGGT	.	PASS	DP=50;AF=0.400;NP=1;PV=1.1102230246251565E-16;LOF=(ENSRNOG00000049690|ENSRNOG00000049690|1|1.00);EFF=frameshift_variant(HIGH||tcc/tcCAGGTc|p.Ser129_Lys130fs/c.387_388insCAGGT|421|ENSRNOG00000049690|protein_coding|CODING|ENSRNOT00000072629|3|1)	AC:DP	20:50
15	64965062	.	GT	G	.	PASS	DP=64;AF=0.375;NP=1;PV=0.0;LOF=(ENSRNOG00000049690|ENSRNOG00000049690|1|1.00);EFF=frameshift_variant(HIGH||ggt/|p.Gly195fs/c.585delT|421|ENSRNOG00000049690|protein_coding|CODING|ENSRNOT00000072629|3|1)	AC:DP	24:64
15	65106635	.	CA	C	.	PASS	DP=62;AF=0.274;NP=1;PV=1.3623324690570371E-11;LOF=(Vwa8|ENSRNOG00000010216|3|0.33);EFF=frameshift_variant(HIGH||gca/|p.Ala1044fs/c.3132delA|1340|Vwa8|protein_coding|CODING|ENSRNOT00000013780|27|1|WARNING_TRANSCRIPT_NO_START_CODON)	AC:DP	17:62
15	65478353	.	GA	G	.	PASS	DP=38;AF=0.474;NP=1;PV=1.1102230246251565E-16;LOF=(ENSRNOG00000038156|ENSRNOG00000038156|1|1.00);EFF=frameshift_variant(HIGH||aaa/|p.Lys288fs/c.862delA|313|ENSRNOG00000038156|protein_coding|CODING|ENSRNOT00000058069|6|1|WARNING_TRANSCRIPT_NO_START_CODON)	AC:DP	18:38
15	65539114	.	T	TC	.	PASS	DP=66;AF=0.470;NP=1;PV=0.0;LOF=(ENSRNOG00000033141|ENSRNOG00000033141|1|1.00);EFF=frameshift_variant(HIGH||gat/gGat|p.Asp112_His113fs/c.334_335insG|198|ENSRNOG00000033141|protein_coding|CODING|ENSRNOT00000049690|2|1)	AC:DP	31:66
15	66186690	.	CA	C	.	PASS	DP=58;AF=0.500;NP=1;PV=0.0;EFF=frameshift_variant(HIGH||cca/|p.Pro206fs/c.618delA|354|ENSRNOG00000031061|protein_coding|CODING|ENSRNOT00000040851|2|1);LOF=(ENSRNOG00000031061|ENSRNOG00000031061|1|1.00)	AC:DP	29:58
15	97005232	.	G	GTT	.	PASS	DP=35;AF=0.486;NP=1;PV=3.3306690738754696E-16;EFF=frameshift_variant(HIGH||cgg/cgTTg|p.Arg24_Thr25fs/c.72_73insTT|104|ENSRNOG00000009215|protein_coding|CODING|ENSRNOT00000012211|2|1|WARNING_TRANSCRIPT_NO_START_CODON);LOF=(ENSRNOG00000009215|ENSRNOG00000009215|1|1.00)	AC:DP	17:35
15	100148585	.	G	GA	.	PASS	DP=53;AF=0.396;NP=1;PV=0.0;EFF=frameshift_variant(HIGH||cga/cgAa|p.Arg146_Thr147fs/c.438_439insA|215|ENSRNOG00000042479|protein_coding|CODING|ENSRNOT00000065380|4|1);LOF=(ENSRNOG00000042479|ENSRNOG00000042479|1|1.00)	AC:DP	21:53
15	107255937	.	TG	T	.	PASS	DP=42;AF=0.381;NP=1;PV=1.6919798895287386E-13;LOF=(ABCC4|ENSRNOG00000010064|2|1.00);EFF=frameshift_variant(HIGH||gcc/|p.Ala546fs/c.1638delC|1325|ABCC4|protein_coding|CODING|ENSRNOT00000031036|15|1)	AC:DP	16:42
15	107255937	.	TG	T	.	PASS	DP=42;AF=0.381;NP=1;PV=1.6919798895287386E-13;LOF=(ABCC4|ENSRNOG00000010064|2|1.00);EFF=frameshift_variant(HIGH||gcc/|p.Ala509fs/c.1527delC|1288|ABCC4|protein_coding|CODING|ENSRNOT00000013366|14|1)	AC:DP	16:42
15	109159827	.	AG	A	.	PASS	DP=80;AF=0.512;NP=1;PV=7.918554312918692E-39;LOF=(Mbnl2|ENSRNOG00000010737|1|1.00);EFF=frameshift_variant(HIGH||agg/|p.Arg228fs/c.683delG|371|Mbnl2|protein_coding|CODING|ENSRNOT00000014300|5|1)	AC:DP	41:80
15	112425145	.	CT	C	.	PASS	DP=45;AF=0.422;NP=1;PV=1.1102230246251565E-16;LOF=(Pcca|ENSRNOG00000014146|2|1.00);EFF=frameshift_variant(HIGH||tct/|p.Ser175fs/c.523delT|625|Pcca|protein_coding|CODING|ENSRNOT00000019144|9|1)	AC:DP	19:45
15	112425145	.	CT	C	.	PASS	DP=45;AF=0.422;NP=1;PV=1.1102230246251565E-16;LOF=(Pcca|ENSRNOG00000014146|2|1.00);EFF=frameshift_variant(HIGH||tct/|p.Ser189fs/c.565delT|639|Pcca|protein_coding|CODING|ENSRNOT00000057429|11|1)	AC:DP	19:45
15	114513027	.	A	AG	.	PASS	DP=64;AF=0.500;NP=1;PV=0.0;EFF=frameshift_variant(HIGH||ctg/cCtg|p.Leu45_Ala46fs/c.133_134insC|491|ENSRNOG00000045559|protein_coding|CODING|ENSRNOT00000074014|1|1);LOF=(ENSRNOG00000045559|ENSRNOG00000045559|1|1.00)	AC:DP	32:64
16	2332673	.	AAGTG	A	.	PASS	DP=35;AF=0.343;NP=1;PV=7.66388730255585E-10;LOF=(Pde12|ENSRNOG00000013264|2|0.50);EFF=frameshift_variant(HIGH||tacact/|p.Tyr605fs/c.1815_1818delCACT|705|Pde12|protein_coding|CODING|ENSRNOT00000051486|6|1)	AC:DP	12:35
16	2334786	.	TCA	T	.	PASS	DP=44;AF=0.500;NP=1;PV=0.0;LOF=(Pde12|ENSRNOG00000013264|2|0.50);EFF=frameshift_variant(HIGH||tgtgaa/|p.Cys593fs/c.1779_1780delTG|705|Pde12|protein_coding|CODING|ENSRNOT00000051486|5|1)	AC:DP	22:44
16	3076788	.	C	CCCAG	.	PASS	DP=51;AF=0.451;NP=1;PV=0.0;LOF=(Ccdc66|ENSRNOG00000028380|3|1.00);EFF=frameshift_variant(HIGH||ggt/gCTGGgt|p.Gly732_Ser733fs/c.2194_2195insCTGG|916|Ccdc66|protein_coding|CODING|ENSRNOT00000039311|15|1|WARNING_TRANSCRIPT_NO_START_CODON)	AC:DP	23:51
16	3076788	.	C	CCCAG	.	PASS	DP=51;AF=0.451;NP=1;PV=0.0;LOF=(Ccdc66|ENSRNOG00000028380|3|1.00);EFF=frameshift_variant(HIGH||ggt/gCTGGgt|p.Gly572_Ser573fs/c.1714_1715insCTGG|756|Ccdc66|protein_coding|CODING|ENSRNOT00000072414|13|1|WARNING_TRANSCRIPT_NO_START_CODON)	AC:DP	23:51
16	3076788	.	C	CCCAG	.	PASS	DP=51;AF=0.451;NP=1;PV=0.0;LOF=(Ccdc66|ENSRNOG00000028380|3|1.00);EFF=frameshift_variant(HIGH||ggt/gCTGGgt|p.Gly692_Ser693fs/c.2074_2075insCTGG|871|Ccdc66|protein_coding|CODING|ENSRNOT00000074368|13|1)	AC:DP	23:51
16	3157678	.	CCTCGG	C	.	PASS	DP=38;AF=0.316;NP=1;PV=2.2651139852669644E-9;EFF=frameshift_variant(HIGH||ccgagg/|p.Pro217fs/c.649_653delCCGAG|232|ENSRNOG00000047668|protein_coding|CODING|ENSRNOT00000071096|6|1|WARNING_TRANSCRIPT_NO_START_CODON);LOF=(ENSRNOG00000047668|ENSRNOG00000047668|1|1.00)	AC:DP	12:38
16	3157697	.	G	GT	.	PASS	DP=35;AF=0.400;NP=1;PV=2.500333273758315E-12;EFF=frameshift_variant(HIGH||acg/aAcg|p.Thr212_Glu213fs/c.634_635insA|232|ENSRNOG00000047668|protein_coding|CODING|ENSRNOT00000071096|6|1|WARNING_TRANSCRIPT_NO_START_CODON);LOF=(ENSRNOG00000047668|ENSRNOG00000047668|1|1.00)	AC:DP	14:35
16	6596312	.	GGATATGTGACCCA	G	.	PASS	DP=43;AF=0.442;NP=1;PV=3.183960940705827E-17;LOF=(Prkcd|ENSRNOG00000016346|2|0.50);EFF=frameshift_variant(HIGH||tctgggtcacatatc/|p.Ser329fs/c.987_999delTGGGTCACATATC|393|Prkcd|protein_coding|CODING|ENSRNOT00000067639|10|1)	AC:DP	19:43
16	7017082	.	T	TC	.	PASS	DP=39;AF=0.487;NP=1;PV=0.0;EFF=frameshift_variant(HIGH||cct/Ccct|p.Pro9_Asn10fs/c.25_26insC|399|Glt8d1|protein_coding|CODING|ENSRNOT00000024624|1|1)	AC:DP	19:39
16	7018188	.	GT	G	.	PASS	DP=50;AF=0.440;NP=1;PV=1.1102230246251565E-16;EFF=frameshift_variant(HIGH||tgt/|p.Cys17fs/c.51delT|399|Glt8d1|protein_coding|CODING|ENSRNOT00000024624|2|1)	AC:DP	22:50
16	7138629	.	C	CTG	.	PASS	DP=117;AF=0.496;NP=1;PV=0.0;EFF=frameshift_variant(HIGH||agt/aCAgt|p.Ser58_Ser59fs/c.172_173insCA|58|Smim4|protein_coding|CODING|ENSRNOT00000073769|2|1)	AC:DP	58:117
16	7298862	.	G	GT	.	PASS	DP=42;AF=0.476;NP=1;PV=1.1102230246251565E-16;LOF=(DNAH1|ENSRNOG00000026914|2|1.00);EFF=frameshift_variant(HIGH||cct/cAct|p.Pro2384_Gly2385fs/c.7150_7151insA|4517|DNAH1|protein_coding|CODING|ENSRNOT00000035009|42|1)	AC:DP	20:42
16	7298862	.	G	GT	.	PASS	DP=42;AF=0.476;NP=1;PV=1.1102230246251565E-16;LOF=(DNAH1|ENSRNOG00000026914|2|1.00);EFF=frameshift_variant(HIGH||cct/cAct|p.Pro2398_Gly2399fs/c.7192_7193insA|4531|DNAH1|protein_coding|CODING|ENSRNOT00000066508|43|1)	AC:DP	20:42
16	7315409	.	A	AGT	.	PASS	DP=91;AF=0.473;NP=1;PV=0.0;LOF=(DNAH1|ENSRNOG00000026914|2|1.00);EFF=frameshift_variant(HIGH||ctg/cACtg|p.Leu1053_Ala1054fs/c.3157_3158insAC|4517|DNAH1|protein_coding|CODING|ENSRNOT00000035009|17|1)	AC:DP	43:91
16	7315409	.	A	AGT	.	PASS	DP=91;AF=0.473;NP=1;PV=0.0;LOF=(DNAH1|ENSRNOG00000026914|2|1.00);EFF=frameshift_variant(HIGH||ctg/cACtg|p.Leu1053_Ala1054fs/c.3157_3158insAC|4531|DNAH1|protein_coding|CODING|ENSRNOT00000066508|17|1)	AC:DP	43:91
16	10261426	.	T	TCG	.	PASS	DP=56;AF=0.446;NP=1;PV=1.1102230246251565E-16;LOF=(ENSRNOG00000022935|ENSRNOG00000022935|1|1.00);EFF=frameshift_variant(HIGH||ttc/ttCGc|p.Phe33_Glu34fs/c.99_100insCG|243|ENSRNOG00000022935|protein_coding|CODING|ENSRNOT00000033185|1|1)	AC:DP	25:56
16	13841928	.	CA	C	.	PASS	DP=51;AF=0.510;NP=1;PV=4.317218327062451E-25;EFF=frameshift_variant(HIGH||aca/|p.Thr84fs/c.252delA|172|ENSRNOG00000030299|protein_coding|CODING|ENSRNOT00000048912|1|1);LOF=(ENSRNOG00000030299|ENSRNOG00000030299|1|1.00)	AC:DP	26:51
16	18013440	.	G	GT	.	PASS	DP=72;AF=0.472;NP=1;PV=0.0;EFF=frameshift_variant(HIGH||acc/aAcc|p.Thr61_Ala62fs/c.181_182insA|264|ENSRNOG00000032676|protein_coding|CODING|ENSRNOT00000042262|2|1|WARNING_TRANSCRIPT_NO_START_CODON);LOF=(ENSRNOG00000032676|ENSRNOG00000032676|1|1.00)	AC:DP	34:72
16	18773581	.	C	CAGAT	.	PASS	DP=76;AF=0.461;NP=1;PV=0.0;EFF=frameshift_variant(HIGH||ccg/ccATCTg|p.Pro658_Ser659fs/c.1973_1974insATCT|1384|Nwd1|protein_coding|CODING|ENSRNOT00000074855|7|1|WARNING_TRANSCRIPT_NO_START_CODON);LOF=(Nwd1|ENSRNOG00000050639|1|1.00)	AC:DP	35:76
16	18773641	.	CA	C	.	PASS	DP=65;AF=0.338;NP=1;PV=0.0;EFF=frameshift_variant(HIGH||act/|p.Thr644fs/c.1932delT|1384|Nwd1|protein_coding|CODING|ENSRNOT00000074855|6|1|WARNING_TRANSCRIPT_NO_START_CODON);LOF=(Nwd1|ENSRNOG00000050639|1|1.00)	AC:DP	22:65
16	18773642	.	AG	A	.	PASS	DP=33;AF=0.455;NP=1;PV=4.0967229608668276E-14;EFF=frameshift_variant(HIGH||act/|p.Thr644fs/c.1931delC|1384|Nwd1|protein_coding|CODING|ENSRNOT00000074855|6|1|WARNING_TRANSCRIPT_NO_START_CODON);LOF=(Nwd1|ENSRNOG00000050639|1|1.00)	AC:DP	15:33
16	19935278	.	AC	A	.	PASS	DP=64;AF=0.438;NP=1;PV=0.0;LOF=(Unc13a|ENSRNOG00000018452|2|1.00);EFF=frameshift_variant(HIGH||ggt/|p.Gly1000fs/c.2999delG|1638|Unc13a|protein_coding|CODING|ENSRNOT00000025162|28|1|WARNING_TRANSCRIPT_NO_START_CODON)	AC:DP	28:64
16	19935278	.	AC	A	.	PASS	DP=64;AF=0.438;NP=1;PV=0.0;LOF=(Unc13a|ENSRNOG00000018452|2|1.00);EFF=frameshift_variant(HIGH||ggt/|p.Gly1000fs/c.2999delG|1615|Unc13a|protein_coding|CODING|ENSRNOT00000011863|28|1|WARNING_TRANSCRIPT_NO_START_CODON)	AC:DP	28:64
16	19985345	.	A	AC	.	PASS	DP=65;AF=0.508;NP=1;PV=2.2679167510369377E-31;EFF=frameshift_variant(HIGH||ggt/ggGt|p.Gly375_Arg376fs/c.1124_1125insG|378|B3gnt3|protein_coding|CODING|ENSRNOT00000025363|3|1)	AC:DP	33:65
16	19985364	.	AG	A	.	PASS	DP=59;AF=0.492;NP=1;PV=0.0;EFF=frameshift_variant(HIGH||cta/|p.Leu369fs/c.1105delC|378|B3gnt3|protein_coding|CODING|ENSRNOT00000025363|3|1)	AC:DP	29:59
16	20388974	.	A	AG	.	PASS	DP=39;AF=0.436;NP=1;PV=1.7763568394002505E-15;LOF=(Mk1|ENSRNOG00000019657|1|1.00);EFF=frameshift_variant(HIGH||ctc/cCtc|p.Leu44_Met45fs/c.130_131insC|125|Mk1|protein_coding|CODING|ENSRNOT00000026601|1|1)	AC:DP	17:39
16	22305285	.	GC	G	.	PASS	DP=32;AF=0.500;NP=1;PV=7.771561172376096E-16;EFF=frameshift_variant(HIGH||ggc/|p.Gly155fs/c.464delG|163|RGD1559708|protein_coding|CODING|ENSRNOT00000016204|1|1);LOF=(RGD1559708|ENSRNOG00000012174|1|1.00)	AC:DP	16:32
16	23643989	.	GAA	G	.	PASS	DP=83;AF=0.494;NP=1;PV=0.0;LOF=(Psd3|ENSRNOG00000013884|7|0.14);EFF=frameshift_variant(HIGH||ggaaga/|p.Gly319fs/c.957_958delAA|349|Psd3|protein_coding|CODING|ENSRNOT00000067886|8|1)	AC:DP	41:83
16	23644054	.	CT	C	.	PASS	DP=93;AF=0.495;NP=1;PV=2.220446049250313E-16;EFF=frameshift_variant(HIGH||tct/|p.Ser340fs/c.1018delT|349|Psd3|protein_coding|CODING|ENSRNOT00000067886|9|1)	AC:DP	46:93
16	23644068	.	A	AC	.	PASS	DP=98;AF=0.490;NP=1;PV=5.955737949393756E-44;EFF=frameshift_variant(HIGH||cat/Ccat|p.His344_Ala345fs/c.1030_1031insC|349|Psd3|protein_coding|CODING|ENSRNOT00000067886|10|1)	AC:DP	48:98
16	26476450	.	TC	T	.	PASS	DP=64;AF=0.484;NP=1;PV=0.0;EFF=frameshift_variant(HIGH||tcc/|p.Ser122fs/c.365delC|437|Trim61|protein_coding|CODING|ENSRNOT00000065453|4|1);LOF=(Trim61|ENSRNOG00000042099|1|1.00)	AC:DP	31:64
16	26477326	.	A	AG	.	PASS	DP=44;AF=0.455;NP=1;PV=0.0;EFF=frameshift_variant(HIGH||gag/gaGg|p.Glu394_Phe395fs/c.1182_1183insG|437|Trim61|protein_coding|CODING|ENSRNOT00000065453|10|1);LOF=(Trim61|ENSRNOG00000042099|1|1.00)	AC:DP	20:44
16	28063961	.	CAT	C	.	PASS	DP=51;AF=0.373;NP=1;PV=1.5543122344752192E-15;EFF=frameshift_variant(HIGH||tat/|p.Tyr83fs/c.248_249delAT|556|ENSRNOG00000032995|protein_coding|CODING|ENSRNOT00000049187|1|1|WARNING_TRANSCRIPT_NO_START_CODON);LOF=(ENSRNOG00000032995|ENSRNOG00000032995|1|1.00)	AC:DP	19:51
16	32259183	.	A	AG	.	PASS	DP=62;AF=0.484;NP=1;PV=1.1102230246251565E-16;LOF=(Nek1|ENSRNOG00000010418|1|1.00);EFF=frameshift_variant(HIGH||ttt/ttCt|p.Phe124_His125fs/c.371_372insC|1199|Nek1|protein_coding|CODING|ENSRNOT00000043100|6|1)	AC:DP	30:62
16	33314397	.	C	CTGACCTCAAT	.	PASS	DP=45;AF=0.356;NP=1;PV=5.969669203409467E-13;EFF=frameshift_variant(HIGH||act/acTGACCTCAATt|p.Thr17_Thr18fs/c.51_52insTGACCTCAAT|114|ENSRNOG00000024304|protein_coding|CODING|ENSRNOT00000029071|1|1|WARNING_TRANSCRIPT_NO_START_CODON);LOF=(ENSRNOG00000024304|ENSRNOG00000024304|1|1.00)	AC:DP	16:45
16	33314435	.	GC	G	.	PASS	DP=69;AF=0.478;NP=1;PV=3.3306690738754696E-16;EFF=frameshift_variant(HIGH||ggc/|p.Gly24fs/c.72delC|114|ENSRNOG00000024304|protein_coding|CODING|ENSRNOT00000029071|2|1|WARNING_TRANSCRIPT_NO_START_CODON);LOF=(ENSRNOG00000024304|ENSRNOG00000024304|1|1.00)	AC:DP	33:69
16	39689169	.	G	GTT	.	PASS	DP=46;AF=0.457;NP=1;PV=0.0;LOF=(Wdr17|ENSRNOG00000048847|1|1.00);EFF=frameshift_variant(HIGH||tgt/tgTTt|p.Cys1004_Phe1005fs/c.3012_3013insTT|1298|Wdr17|protein_coding|CODING|ENSRNOT00000074885|23|1)	AC:DP	21:46
16	40433952	.	TA	T	.	PASS	DP=72;AF=0.486;NP=1;PV=0.0;EFF=frameshift_variant(HIGH||aat/|p.Asn68fs/c.202delA|198|ENSRNOG00000048665|protein_coding|CODING|ENSRNOT00000075101|3|1);LOF=(ENSRNOG00000048665|ENSRNOG00000048665|1|1.00)	AC:DP	35:72
16	40434118	.	TC	T	.	PASS	DP=77;AF=0.416;NP=1;PV=5.6802748016089385E-27;EFF=frameshift_variant(HIGH||tcc/|p.Ser123fs/c.368delC|198|ENSRNOG00000048665|protein_coding|CODING|ENSRNOT00000075101|3|1);LOF=(ENSRNOG00000048665|ENSRNOG00000048665|1|1.00)	AC:DP	32:77
16	40896198	.	G	GA	.	PASS	DP=54;AF=0.481;NP=1;PV=2.220446049250313E-16;LOF=(Neil3|ENSRNOG00000011688|1|1.00);EFF=frameshift_variant(HIGH||aat/Aaat|p.Asn297_Ala298fs/c.889_890insA|606|Neil3|protein_coding|CODING|ENSRNOT00000015623|8|1)	AC:DP	26:54
16	41378792	.	T	TA	.	PASS	DP=77;AF=0.506;NP=1;PV=9.57278090890113E-37;EFF=frameshift_variant(HIGH||ttt/tttT|p.Phe375_Ile376fs/c.1125_1126insT|400|ENSRNOG00000034147|protein_coding|CODING|ENSRNOT00000045541|11|1|WARNING_TRANSCRIPT_NO_START_CODON);LOF=(ENSRNOG00000034147|ENSRNOG00000034147|1|1.00)	AC:DP	39:77
16	41379960	.	CA	C	.	PASS	DP=97;AF=0.495;NP=1;PV=0.0;EFF=frameshift_variant(HIGH||tgt/|p.Cys37fs/c.109delT|400|ENSRNOG00000034147|protein_coding|CODING|ENSRNOT00000045541|2|1|WARNING_TRANSCRIPT_NO_START_CODON);LOF=(ENSRNOG00000034147|ENSRNOG00000034147|1|1.00)	AC:DP	48:97
16	46904776	.	T	TTG	.	PASS	DP=59;AF=0.441;NP=1;PV=0.0;LOF=(Dctd|ENSRNOG00000013215|2|0.50);EFF=frameshift_variant(HIGH||aca/acaCA|p.Thr165_Arg166fs/c.495_496insCA|173|Dctd|protein_coding|CODING|ENSRNOT00000059459|4|1)	AC:DP	26:59
16	59707310	.	AAG	A	.	PASS	DP=41;AF=0.390;NP=1;PV=1.0791367799356522E-13;EFF=frameshift_variant(HIGH||ctt/|p.Leu352fs/c.1054_1055delCT|584|ENSRNOG00000050320|protein_coding|CODING|ENSRNOT00000072307|10|1|WARNING_TRANSCRIPT_NO_START_CODON);LOF=(ENSRNOG00000050320|ENSRNOG00000050320|1|1.00)	AC:DP	16:41
16	70494390	.	TAA	T	.	PASS	DP=57;AF=0.509;NP=1;PV=8.75934539936727E-28;LOF=(HOOK3|ENSRNOG00000014275|2|0.50);EFF=frameshift_variant(HIGH||aat/|p.Asn632fs/c.1894_1895delAA|709|HOOK3|protein_coding|CODING|ENSRNOT00000019281|19|1)	AC:DP	29:57
16	70733988	.	T	TTC	.	PASS	DP=87;AF=0.448;NP=1;PV=0.0;EFF=frameshift_variant(HIGH||cag/TCcag|p.Gln1_Ser2fs/c.1_2insTC|331|Bag4|protein_coding|CODING|ENSRNOT00000066901|1|1|WARNING_TRANSCRIPT_NO_START_CODON)	AC:DP	39:87
16	70737109	.	G	GT	.	PASS	DP=78;AF=0.449;NP=1;PV=0.0;LOF=(Bag4|ENSRNOG00000042560|1|1.00);EFF=frameshift_variant(HIGH||ggg/gTgg|p.Gly276_Lys277fs/c.827_828insT|331|Bag4|protein_coding|CODING|ENSRNOT00000066901|3|1|WARNING_TRANSCRIPT_NO_START_CODON)	AC:DP	35:78
16	73009962	.	C	CT	.	PASS	DP=45;AF=0.400;NP=1;PV=1.887379141862766E-15;EFF=frameshift_variant(HIGH||gag/gaAg|p.Glu223_Ile224fs/c.668_669insA|313|Sfrp1|protein_coding|CODING|ENSRNOT00000024128|3|1);LOF=(Sfrp1|ENSRNOG00000017783|1|1.00)	AC:DP	18:45
16	75030301	.	A	AG	.	PASS	DP=125;AF=0.440;NP=1;PV=5.551115123125783E-16;LOF=(Defa7|ENSRNOG00000038141|1|1.00);EFF=frameshift_variant(HIGH||ctc/cCtc|p.Leu14_His15fs/c.40_41insC|95|Defa7|protein_coding|CODING|ENSRNOT00000029297|2|1)	AC:DP	55:125
16	80352187	.	C	CTG	.	PASS	DP=44;AF=0.364;NP=1;PV=3.97015753605956E-13;EFF=frameshift_variant(HIGH||cag/caCAg|p.Gln199_Leu200fs/c.596_597insCA|357|Fbxo25|protein_coding|CODING|ENSRNOT00000065526|7|1);LOF=(Fbxo25|ENSRNOG00000042464|1|1.00)	AC:DP	16:44
16	81139417	.	AT	A	.	PASS	DP=45;AF=0.467;NP=1;PV=0.0;EFF=frameshift_variant(HIGH||cat/|p.His1945fs/c.5835delT|2234|Grtp1|protein_coding|CODING|ENSRNOT00000057740|15|1);LOF=(Grtp1|ENSRNOG00000019504|4|0.25)	AC:DP	21:45
16	82892873	.	T	TTTTC	.	PASS	DP=46;AF=0.370;NP=1;PV=5.362377208939506E-14;LOF=(COL4A2|ENSRNOG00000023972|1|1.00);EFF=frameshift_variant(HIGH||aaa/aGAAAaa|p.Lys242_Gly243fs/c.724_725insGAAA|1690|COL4A2|protein_coding|CODING|ENSRNOT00000057461|12|1)	AC:DP	17:46
16	83931346	.	C	CT	.	PASS	DP=105;AF=0.476;NP=1;PV=2.220446049250313E-16;EFF=frameshift_variant(HIGH||tgg/Ttgg|p.Trp146_Ala147fs/c.436_437insT|357|ENSRNOG00000033703|protein_coding|CODING|ENSRNOT00000043188|5|1);LOF=(ENSRNOG00000033703|ENSRNOG00000033703|1|1.00)	AC:DP	50:105
16	83942203	.	ACGAAAGAGAAGCT	A	.	PASS	DP=51;AF=0.471;NP=1;PV=0.0;EFF=frameshift_variant(HIGH||acgaaagagaagctc/|p.Thr228fs/c.683_695delCGAAAGAGAAGCT|357|ENSRNOG00000033703|protein_coding|CODING|ENSRNOT00000043188|8|1);LOF=(ENSRNOG00000033703|ENSRNOG00000033703|1|1.00)	AC:DP	24:51
17	2152369	.	T	TAC	.	PASS	DP=42;AF=0.476;NP=1;PV=1.1102230246251565E-16;EFF=frameshift_variant(HIGH||cta/ctACa|p.Leu5_Glu6fs/c.15_16insAC|100|ENSRNOG00000040101|protein_coding|CODING|ENSRNOT00000047043|1|1|WARNING_TRANSCRIPT_NO_START_CODON)	AC:DP	20:42
17	5040235	.	C	CA	.	PASS	DP=104;AF=0.481;NP=1;PV=0.0;EFF=frameshift_variant(HIGH||caa/cAaa|p.Gln827_Lys828fs/c.2480_2481insA|845|Spata31d1c|protein_coding|CODING|ENSRNOT00000061701|6|1)	AC:DP	50:104
17	5058917	.	CCCCCCCA	C	.	PASS	DP=76;AF=0.474;NP=1;PV=0.0;EFF=frameshift_variant(HIGH||ttggggggg/|p.Leu44fs/c.131_137delTGGGGGG|321|ENSRNOG00000031461|protein_coding|CODING|ENSRNOT00000047872|2|1|WARNING_TRANSCRIPT_NO_START_CODON);LOF=(ENSRNOG00000031461|ENSRNOG00000031461|1|1.00)	AC:DP	36:76
17	12267829	.	TG	T	.	PASS	DP=98;AF=0.500;NP=1;PV=2.0926016659947653E-45;LOF=(Unc5a|ENSRNOG00000025920|1|1.00);EFF=frameshift_variant(HIGH||ccc/|p.Pro434fs/c.1302delC|873|Unc5a|protein_coding|CODING|ENSRNOT00000034731|9|1|WARNING_TRANSCRIPT_NO_START_CODON)	AC:DP	49:98
17	12682482	.	A	AG	.	PASS	DP=61;AF=0.475;NP=1;PV=0.0;EFF=frameshift_variant(HIGH||tag/taGg|c.636_637insG|211|Cltb|protein_coding|CODING|ENSRNOT00000032402|5|1)	AC:DP	29:61
17	12682482	.	A	AG	.	PASS	DP=61;AF=0.475;NP=1;PV=0.0;EFF=frameshift_variant(HIGH||tag/taGg|c.690_691insG|229|Cltb|protein_coding|CODING|ENSRNOT00000023651|6|1)	AC:DP	29:61
17	12716209	.	TC	T	.	PASS	DP=78;AF=0.487;NP=1;PV=0.0;EFF=frameshift_variant(HIGH||tcc/|p.Ser15fs/c.44delC|265|P33MONOX|protein_coding|CODING|ENSRNOT00000023125|2|1);LOF=(P33MONOX|ENSRNOG00000017133|1|1.00)	AC:DP	38:78
17	12743592	.	GT	G	.	PASS	DP=49;AF=0.490;NP=1;PV=9.93023861304282E-23;LOF=(Simc1|ENSRNOG00000016932|3|0.33);EFF=frameshift_variant(HIGH||acg/|p.Thr200fs/c.598delA|532|Simc1|protein_coding|CODING|ENSRNOT00000022980|4|1)	AC:DP	24:49
17	17260878	.	A	AC	.	PASS	DP=70;AF=0.457;NP=1;PV=1.3486672522913035E-28;EFF=frameshift_variant(HIGH||aag/aaCg|p.Lys1015_Ser1016fs/c.3045_3046insC|1029|ENSRNOG00000048350|protein_coding|CODING|ENSRNOT00000073070|8|1)	AC:DP	32:70
17	19896032	.	GGA	G	.	PASS	DP=51;AF=0.490;NP=1;PV=0.0;EFF=frameshift_variant(HIGH||ctc/|p.Leu148fs/c.443_444delTC|259|Tpmt|protein_coding|CODING|ENSRNOT00000022085|6|1);LOF=(Tpmt|ENSRNOG00000016468|1|1.00)	AC:DP	25:51
17	23413665	.	AT	A	.	PASS	DP=40;AF=0.350;NP=1;PV=2.1365353930491437E-11;EFF=frameshift_variant(HIGH||att/|p.Ile813fs/c.2437delA|814|Sycp2l|protein_coding|CODING|ENSRNOT00000038180|30|1|WARNING_TRANSCRIPT_NO_START_CODON)	AC:DP	14:40
17	23479985	.	A	AT	.	PASS	DP=134;AF=0.284;NP=1;PV=1.1993771363389549E-24;EFF=frameshift_variant(HIGH||gat/gaTt|p.Asp466_Pro467fs/c.1398_1399insT|504|Gcm2|protein_coding|CODING|ENSRNOT00000020244|5|1);LOF=(Gcm2|ENSRNOG00000015008|1|1.00)	AC:DP	38:134
17	25969222	.	TG	T	.	PASS	DP=112;AF=0.491;NP=1;PV=2.220446049250313E-16;LOF=(Nol7|ENSRNOG00000017904|1|1.00);EFF=frameshift_variant(HIGH||gtg/|p.Val205fs/c.613delG|250|Nol7|protein_coding|CODING|ENSRNOT00000024122|6|1)	AC:DP	55:112
17	27094889	.	A	AC	.	PASS	DP=76;AF=0.487;NP=1;PV=0.0;EFF=frameshift_variant(HIGH||gag/gaCg|p.Glu100_Lys101fs/c.300_301insC|897|Ofcc1|protein_coding|CODING|ENSRNOT00000072904|3|1|WARNING_TRANSCRIPT_NO_START_CODON);LOF=(Ofcc1|ENSRNOG00000024499|2|0.50)	AC:DP	37:76
17	30086785	.	T	TG	.	PASS	DP=64;AF=0.391;NP=1;PV=0.0;EFF=frameshift_variant(HIGH||cca/ccCa|p.Pro397_Gly398fs/c.1190_1191insC|502|ENSRNOG00000025289|protein_coding|CODING|ENSRNOT00000034755|4|1);LOF=(ENSRNOG00000025289|ENSRNOG00000025289|1|1.00)	AC:DP	25:64
17	30087383	.	AG	A	.	PASS	DP=57;AF=0.474;NP=1;PV=0.0;EFF=frameshift_variant(HIGH||ctc/|p.Leu198fs/c.594delC|502|ENSRNOG00000025289|protein_coding|CODING|ENSRNOT00000034755|3|1);LOF=(ENSRNOG00000025289|ENSRNOG00000025289|1|1.00)	AC:DP	27:57
17	32528812	.	C	CT	.	PASS	DP=60;AF=0.450;NP=1;PV=0.0;EFF=frameshift_variant(HIGH||aaa/aaaA|p.Lys214_Glu215fs/c.642_643insA|218|RGD1307537|protein_coding|CODING|ENSRNOT00000048146|5|1)	AC:DP	27:60
17	32553730	.	T	TG	.	PASS	DP=38;AF=0.474;NP=1;PV=1.1102230246251565E-16;LOF=(RGD1307537|ENSRNOG00000033763|1|1.00);EFF=frameshift_variant(HIGH||gga/ggCa|p.Gly66_Arg67fs/c.197_198insC|218|RGD1307537|protein_coding|CODING|ENSRNOT00000048146|2|1)	AC:DP	18:38
17	32575794	.	G	GA	.	PASS	DP=57;AF=0.491;NP=1;PV=0.0;LOF=(FAM217A|ENSRNOG00000016672|1|1.00);EFF=frameshift_variant(HIGH||aga/agAa|p.Arg267_Asn268fs/c.801_802insA|418|FAM217A|protein_coding|CODING|ENSRNOT00000022369|8|1)	AC:DP	28:57
17	34410183	.	CA	C	.	PASS	DP=62;AF=0.242;NP=1;PV=1.4651340141114133E-9;EFF=frameshift_variant(HIGH||cca/|p.Pro42fs/c.126delA|337|Serpinb9d|protein_coding|CODING|ENSRNOT00000032707|2|1);LOF=(Serpinb9d|ENSRNOG00000022139|1|1.00)	AC:DP	15:62
17	34845300	.	A	AG	.	PASS	DP=70;AF=0.486;NP=1;PV=2.000768074781667E-31;LOF=(Wrnip1|ENSRNOG00000017040|1|1.00);EFF=frameshift_variant(HIGH||ctc/cCtc|p.Leu121_Ile122fs/c.361_362insC|659|Wrnip1|protein_coding|CODING|ENSRNOT00000023332|2|1)	AC:DP	34:70
17	37843756	.	CAAGT	C	.	PASS	DP=36;AF=0.333;NP=1;PV=1.1143718170458783E-9;LOF=(ENSRNOG00000049391|ENSRNOG00000049391|1|1.00);EFF=frameshift_variant(HIGH||aaa/|p.Lys29fs/c.85_88delAAGT|118|ENSRNOG00000049391|protein_coding|CODING|ENSRNOT00000071408|1|1|WARNING_TRANSCRIPT_NO_START_CODON)	AC:DP	12:36
17	44235980	.	CGG	C	.	PASS	DP=42;AF=0.381;NP=1;PV=1.6919798895287386E-13;EFF=frameshift_variant(HIGH||acccgt/|p.Thr377fs/c.1131_1132delCC|1310|Fam65b|protein_coding|CODING|ENSRNOT00000048298|13|1);LOF=(Fam65b|ENSRNOG00000018804|1|1.00)	AC:DP	16:42
17	44281777	.	G	GTGTT	.	PASS	DP=44;AF=0.477;NP=1;PV=0.0;EFF=frameshift_variant(HIGH||gac/gaAACAc|p.Asp68_Ile69fs/c.203_204insAACA|1310|Fam65b|protein_coding|CODING|ENSRNOT00000048298|3|1);LOF=(Fam65b|ENSRNOG00000018804|1|1.00)	AC:DP	21:44
17	50429391	.	C	CA	.	PASS	DP=78;AF=0.487;NP=1;PV=0.0;LOF=(Gli3|ENSRNOG00000014395|1|1.00);EFF=frameshift_variant(HIGH||cta/ctTa|p.Leu497_Pro498fs/c.1490_1491insT|1582|Gli3|protein_coding|CODING|ENSRNOT00000019396|11|1)	AC:DP	38:78
17	52358186	.	G	GT	.	PASS	DP=105;AF=0.476;NP=1;PV=2.220446049250313E-16;LOF=(Zeb1|ENSRNOG00000017863|2|1.00);EFF=frameshift_variant(HIGH||act/aAct|p.Thr616_Glu617fs/c.1846_1847insA|1089|Zeb1|protein_coding|CODING|ENSRNOT00000024336|6|1|WARNING_TRANSCRIPT_NO_START_CODON)	AC:DP	50:105
17	52358186	.	G	GT	.	PASS	DP=105;AF=0.476;NP=1;PV=2.220446049250313E-16;LOF=(Zeb1|ENSRNOG00000017863|2|1.00);EFF=frameshift_variant(HIGH||act/aAct|p.Thr535_Glu536fs/c.1603_1604insA|1008|Zeb1|protein_coding|CODING|ENSRNOT00000046013|6|1)	AC:DP	50:105
17	53567344	.	A	AC	.	PASS	DP=67;AF=0.463;NP=1;PV=0.0;EFF=frameshift_variant(HIGH||gtc/gGtc|p.Val55_Leu56fs/c.163_164insG|190|ENSRNOG00000015207|protein_coding|CODING|ENSRNOT00000020387|2|1|WARNING_TRANSCRIPT_NO_START_CODON);LOF=(ENSRNOG00000015207|ENSRNOG00000015207|1|1.00)	AC:DP	31:67
17	56432542	.	G	GA	.	PASS	DP=130;AF=0.454;NP=1;PV=3.3306690738754696E-16;EFF=frameshift_variant(HIGH||aaa/Aaaa|p.Lys269_Asn270fs/c.805_806insA|373|ENSRNOG00000027620|protein_coding|CODING|ENSRNOT00000034910|5|1);LOF=(ENSRNOG00000027620|ENSRNOG00000027620|1|1.00)	AC:DP	59:130
17	57732694	.	TA	T	.	PASS	DP=48;AF=0.479;NP=1;PV=1.4612962310480392E-21;EFF=frameshift_variant(HIGH||acc/|p.Thr248fs/c.742delA|426|RGD1564243|protein_coding|CODING|ENSRNOT00000005253|1|1);LOF=(RGD1564243|ENSRNOG00000015276|1|1.00)	AC:DP	23:48
17	58319420	.	T	TG	.	PASS	DP=112;AF=0.500;NP=1;PV=2.220446049250313E-16;EFF=frameshift_variant(HIGH||gtg/gtGg|p.Val386_Gly387fs/c.1158_1159insG|395|Zkscan4|protein_coding|CODING|ENSRNOT00000024797|3|1|WARNING_TRANSCRIPT_NO_START_CODON)	AC:DP	56:112
17	58398272	.	T	TTGGA	.	PASS	DP=75;AF=0.453;NP=1;PV=0.0;LOF=(Olfr1366|ENSRNOG00000018195|1|1.00);EFF=frameshift_variant(HIGH||aac/aTCCAac|p.Asn277_His278fs/c.829_830insTCCA|325|Olfr1366|protein_coding|CODING|ENSRNOT00000024480|3|1|WARNING_TRANSCRIPT_NO_START_CODON)	AC:DP	34:75
17	63783703	.	C	CA	.	PASS	DP=71;AF=0.408;NP=1;PV=1.1102230246251565E-16;EFF=frameshift_variant(HIGH||gca/gcAa|p.Ala3_Glu4fs/c.9_10insA|340|ENSRNOG00000022378|protein_coding|CODING|ENSRNOT00000028942|1|1)	AC:DP	29:71
17	63783862	.	CA	C	.	PASS	DP=45;AF=0.489;NP=1;PV=0.0;EFF=frameshift_variant(HIGH||gca/|p.Ala56fs/c.168delA|340|ENSRNOG00000022378|protein_coding|CODING|ENSRNOT00000028942|1|1);LOF=(ENSRNOG00000022378|ENSRNOG00000022378|1|1.00)	AC:DP	22:45
17	63784498	.	G	GCCTT	.	PASS	DP=56;AF=0.482;NP=1;PV=1.1102230246251565E-16;EFF=frameshift_variant(HIGH||gcc/gCCTTcc|p.Ala244_Phe245fs/c.731_732insCCTT|340|ENSRNOG00000022378|protein_coding|CODING|ENSRNOT00000028942|4|1);LOF=(ENSRNOG00000022378|ENSRNOG00000022378|1|1.00)	AC:DP	27:56
17	63784792	.	C	CT	.	PASS	DP=60;AF=0.500;NP=1;PV=0.0;EFF=frameshift_variant(HIGH||tcc/Ttcc|p.Ser338_Leu339fs/c.1012_1013insT|340|ENSRNOG00000022378|protein_coding|CODING|ENSRNOT00000028942|5|1)	AC:DP	30:60
17	65079635	.	A	AC	.	PASS	DP=95;AF=0.505;NP=1;PV=8.4780593747195E-45;EFF=frameshift_variant(HIGH||acc/aCcc|p.Thr627_Pro628fs/c.1880_1881insC|737|Larp4b|protein_coding|CODING|ENSRNOT00000058548|16|1);LOF=(Larp4b|ENSRNOG00000015888|1|1.00)	AC:DP	48:95
17	69617030	.	T	TC	.	PASS	DP=104;AF=0.462;NP=1;PV=0.0;EFF=frameshift_variant(HIGH||tta/ttGa|p.Leu912_Leu913fs/c.2735_2736insG|932|KLF6|protein_coding|CODING|ENSRNOT00000023033|12|1)	AC:DP	48:104
17	69662538	.	GTT	G	.	PASS	DP=78;AF=0.474;NP=1;PV=0.0;EFF=frameshift_variant(HIGH||aac/|p.Asn240fs/c.718_719delAA|932|KLF6|protein_coding|CODING|ENSRNOT00000023033|4|1);LOF=(KLF6|ENSRNOG00000016885|1|1.00)	AC:DP	37:78
17	69662632	.	G	GT	.	PASS	DP=50;AF=0.480;NP=1;PV=1.1102230246251565E-16;EFF=frameshift_variant(HIGH||act/aAct|p.Thr209_Trp210fs/c.625_626insA|932|KLF6|protein_coding|CODING|ENSRNOT00000023033|4|1);LOF=(KLF6|ENSRNOG00000016885|1|1.00)	AC:DP	24:50
17	70232810	.	T	TG	.	PASS	DP=70;AF=0.500;NP=1;PV=7.082110177420608E-33;EFF=frameshift_variant(HIGH||aca/acCa|p.Thr628_Ala629fs/c.1883_1884insC|786|Pfkp|protein_coding|CODING|ENSRNOT00000023252|19|1);LOF=(Pfkp|ENSRNOG00000017163|1|1.00)	AC:DP	35:70
17	70262298	.	GC	G	.	PASS	DP=107;AF=0.495;NP=1;PV=1.1102230246251565E-16;LOF=(Pfkp|ENSRNOG00000017163|1|1.00);EFF=frameshift_variant(HIGH||ggc/|p.Gly172fs/c.515delG|786|Pfkp|protein_coding|CODING|ENSRNOT00000023252|6|1)	AC:DP	53:107
17	71182422	.	T	TA	.	PASS	DP=52;AF=0.308;NP=1;PV=7.659983758401268E-12;EFF=frameshift_variant(HIGH||aaa/Aaaa|p.Lys28_Asn29fs/c.82_83insA|295|RGD1564865|protein_coding|CODING|ENSRNOT00000058413|1|1|WARNING_TRANSCRIPT_NO_START_CODON);LOF=(RGD1564865|ENSRNOG00000038361|1|1.00)	AC:DP	16:52
17	73091549	.	CA	C	.	PASS	DP=73;AF=0.370;NP=1;PV=2.1800370695335376E-21;EFF=frameshift_variant(HIGH||ttt/|p.Phe228fs/c.684delT|267|ENSRNOG00000038191|protein_coding|CODING|ENSRNOT00000058142|8|1);LOF=(ENSRNOG00000038191|ENSRNOG00000038191|1|1.00)	AC:DP	27:73
17	73737297	.	A	AGG	.	PASS	DP=47;AF=0.489;NP=1;PV=0.0;LOF=(Itih5|ENSRNOG00000049614|2|0.50);EFF=frameshift_variant(HIGH||ttt/tCCtt|p.Phe127_Asp128fs/c.379_380insCC|626|Itih5|protein_coding|CODING|ENSRNOT00000071017|4|1|WARNING_TRANSCRIPT_NO_START_CODON)	AC:DP	23:47
17	73741865	.	A	AG	.	PASS	DP=79;AF=0.456;NP=1;PV=1.1102230246251565E-16;LOF=(Itih5|ENSRNOG00000049614|2|0.50);EFF=frameshift_variant(HIGH||ctt/cCtt|p.Leu67_Leu68fs/c.199_200insC|626|Itih5|protein_coding|CODING|ENSRNOT00000071017|1|1|WARNING_TRANSCRIPT_NO_START_CODON)	AC:DP	36:79
17	73882793	.	T	TA	.	PASS	DP=50;AF=0.380;NP=1;PV=9.992007221626409E-16;EFF=frameshift_variant(HIGH||taa/tAaa|c.2852_2853insA|950|Itih2|protein_coding|CODING|ENSRNOT00000038817|25|1)	AC:DP	19:50
17	77829634	.	T	TA	.	PASS	DP=94;AF=0.468;NP=1;PV=0.0;EFF=frameshift_variant(HIGH||tta/ttTa|p.Leu1151_Thr1152fs/c.3452_3453insT|1260|Upf2|protein_coding|CODING|ENSRNOT00000058070|23|1);LOF=(Upf2|ENSRNOG00000023593|1|1.00)	AC:DP	44:94
17	78076755	.	ATT	A	.	PASS	DP=45;AF=0.422;NP=1;PV=1.1102230246251565E-16;LOF=(Cdc123|ENSRNOG00000017770|1|1.00);EFF=frameshift_variant(HIGH||ttt/|p.Phe26fs/c.76_77delTT|334|Cdc123|protein_coding|CODING|ENSRNOT00000024016|2|1)	AC:DP	19:45
17	78861457	.	CA	C	.	PASS	DP=68;AF=0.485;NP=1;PV=1.5735757153489474E-30;LOF=(OPTN|ENSRNOG00000017941|3|0.33);EFF=frameshift_variant(HIGH||caa/|p.Gln42fs/c.125delA|506|OPTN|protein_coding|CODING|ENSRNOT00000074087|1|1)	AC:DP	33:68
17	78861555	.	GC	G	.	PASS	DP=42;AF=0.524;NP=1;PV=8.567200607538971E-22;LOF=(OPTN|ENSRNOG00000017941|3|0.33);EFF=frameshift_variant(HIGH||tgc/|p.Cys73fs/c.219delC|506|OPTN|protein_coding|CODING|ENSRNOT00000074087|2|1)	AC:DP	22:42
17	79313495	.	G	GA	.	PASS	DP=59;AF=0.424;NP=1;PV=0.0;EFF=frameshift_variant(HIGH||tcc/tTcc|p.Ser202_Leu203fs/c.604_605insT|793|Frmd4a|protein_coding|CODING|ENSRNOT00000045765|7|1|WARNING_TRANSCRIPT_NO_START_CODON);LOF=(Frmd4a|ENSRNOG00000018500|1|1.00)	AC:DP	25:59
17	79315465	.	T	TG	.	PASS	DP=34;AF=0.382;NP=1;PV=3.010913740553178E-11;EFF=frameshift_variant(HIGH||ctt/cttC|p.Leu167_Thr168fs/c.501_502insC|793|Frmd4a|protein_coding|CODING|ENSRNOT00000045765|5|1|WARNING_TRANSCRIPT_NO_START_CODON);LOF=(Frmd4a|ENSRNOG00000018500|1|1.00)	AC:DP	13:34
17	80671478	.	GAC	G	.	PASS	DP=65;AF=0.415;NP=1;PV=0.0;EFF=frameshift_variant(HIGH||tgt/|p.Cys323fs/c.968_969delGT|893|Fam171a1|protein_coding|CODING|ENSRNOT00000057851|12|1);LOF=(Fam171a1|ENSRNOG00000016534|1|1.00)	AC:DP	27:65
17	83304874	.	GC	G	.	PASS	DP=89;AF=0.315;NP=1;PV=0.0;EFF=frameshift_variant(HIGH||ggc/|p.Gly174fs/c.521delG|216|ENSRNOG00000031519|protein_coding|CODING|ENSRNOT00000048715|5|1|WARNING_TRANSCRIPT_NO_START_CODON);LOF=(ENSRNOG00000031519|ENSRNOG00000031519|1|1.00)	AC:DP	28:89
17	92076806	.	T	TA	.	PASS	DP=66;AF=0.485;NP=1;PV=0.0;LOF=(Lyst|ENSRNOG00000012662|2|0.50);EFF=frameshift_variant(HIGH||tat/tTat|p.Tyr2266_Glu2267fs/c.6796_6797insT|3785|Lyst|protein_coding|CODING|ENSRNOT00000017270|43|1)	AC:DP	32:66
17	92076910	.	C	CA	.	PASS	DP=65;AF=0.462;NP=1;PV=0.0;EFF=frameshift_variant(HIGH||ctg/ctTg|p.Leu2232_Asp2233fs/c.6695_6696insT|3785|Lyst|protein_coding|CODING|ENSRNOT00000017270|41|1);LOF=(Lyst|ENSRNOG00000012662|2|0.50)	AC:DP	30:65
17	92110862	.	GA	G	.	PASS	DP=75;AF=0.480;NP=1;PV=0.0;LOF=(Lyst|ENSRNOG00000012662|2|0.50);EFF=frameshift_variant(HIGH||ttc/|p.Phe1579fs/c.4736delT|3785|Lyst|protein_coding|CODING|ENSRNOT00000017270|23|1)	AC:DP	36:75
17	92115175	.	GA	G	.	PASS	DP=45;AF=0.489;NP=1;PV=0.0;LOF=(Lyst|ENSRNOG00000012662|2|0.50);EFF=frameshift_variant(HIGH||ttc/|p.Phe1356fs/c.4067delT|1541|Lyst|protein_coding|CODING|ENSRNOT00000058790|10|1)	AC:DP	22:45
18	864169	.	T	TG	.	PASS	DP=77;AF=0.468;NP=1;PV=2.0128860138619001E-32;EFF=frameshift_variant(HIGH||cca/ccCa|p.Pro47_Gly48fs/c.140_141insC|401|ENSRNOG00000049180|protein_coding|CODING|ENSRNOT00000074561|1|1|WARNING_TRANSCRIPT_NO_START_CODON);LOF=(ENSRNOG00000049180|ENSRNOG00000049180|1|1.00)	AC:DP	36:77
18	864247	.	AC	A	.	PASS	DP=119;AF=0.504;NP=1;PV=1.5950765747643381E-55;EFF=frameshift_variant(HIGH||tgt/|p.Cys21fs/c.62delG|401|ENSRNOG00000049180|protein_coding|CODING|ENSRNOT00000074561|1|1|WARNING_TRANSCRIPT_NO_START_CODON)	AC:DP	60:119
18	3548250	.	A	AG	.	PASS	DP=57;AF=0.509;NP=1;PV=8.75934539936727E-28;LOF=(Tmem241|ENSRNOG00000023412|2|0.50);EFF=frameshift_variant(HIGH||gtg/gtgC|p.Val88_Trp89fs/c.264_265insC|175|Tmem241|protein_coding|CODING|ENSRNOT00000074766|6|1)	AC:DP	29:57
18	3893017	.	AN	A	.	PASS	DP=46;AF=0.500;NP=1;PV=0.0;LOF=(Lama3|ENSRNOG00000011300|1|1.00);EFF=frameshift_variant(HIGH||Nta/|p.???551fs/c.1651delN|1725|Lama3|protein_coding|CODING|ENSRNOT00000015363|15|1)	AC:DP	23:46
18	4332080	.	TG	T	.	PASS	DP=92;AF=0.500;NP=1;PV=1.0084769040394032E-42;EFF=frameshift_variant(HIGH||gac/|p.Asp316fs/c.946delG|317|Impact|protein_coding|CODING|ENSRNOT00000073771|11|1)	AC:DP	46:92
18	13687034	.	TC	T	.	PASS	DP=38;AF=0.368;NP=1;PV=9.48097156339145E-12;LOF=(ENSRNOG00000014757|ENSRNOG00000014757|1|1.00);EFF=frameshift_variant(HIGH||tct/|p.Ser63fs/c.188delC|98|ENSRNOG00000014757|protein_coding|CODING|ENSRNOT00000019801|1|1)	AC:DP	14:38
18	13687080	.	C	CA	.	PASS	DP=50;AF=0.460;NP=1;PV=1.1102230246251565E-16;LOF=(ENSRNOG00000014757|ENSRNOG00000014757|1|1.00);EFF=frameshift_variant(HIGH||act/acAt|p.Thr78_Ser79fs/c.234_235insA|98|ENSRNOG00000014757|protein_coding|CODING|ENSRNOT00000019801|1|1)	AC:DP	23:50
18	29064314	.	AT	A	.	PASS	DP=45;AF=0.422;NP=1;PV=1.1102230246251565E-16;EFF=frameshift_variant(HIGH||ttt/|p.Phe550fs/c.1648delT|953|Slc4a9|protein_coding|CODING|ENSRNOT00000025137|12|1);LOF=(Slc4a9|ENSRNOG00000018525|1|1.00)	AC:DP	19:45
18	29064320	.	C	CA	.	PASS	DP=39;AF=0.487;NP=1;PV=0.0;EFF=frameshift_variant(HIGH||agt/Aagt|p.Ser552_Thr553fs/c.1654_1655insA|953|Slc4a9|protein_coding|CODING|ENSRNOT00000025137|12|1);LOF=(Slc4a9|ENSRNOG00000018525|1|1.00)	AC:DP	19:39
18	30794747	.	G	GA	.	PASS	DP=51;AF=0.333;NP=1;PV=3.8624659026709196E-13;LOF=(Fchsd1|ENSRNOG00000039415|2|0.50);EFF=frameshift_variant(HIGH||tcc/tTcc|p.Ser48_Leu49fs/c.142_143insT|570|Fchsd1|protein_coding|CODING|ENSRNOT00000072023|5|1)	AC:DP	17:51
18	30823644	.	GGN	G	.	PASS	DP=84;AF=0.500;NP=1;PV=3.823079349336447E-39;EFF=frameshift_variant(HIGH||gNc/|p.???147fs/c.440_441delNC|1537|Arap3|protein_coding|CODING|ENSRNOT00000026342|1|1);LOF=(Arap3|ENSRNOG00000027025|2|0.50)	AC:DP	42:84
18	31493730	.	CT	C	.	PASS	DP=41;AF=0.463;NP=1;PV=1.0377322020988368E-17;EFF=frameshift_variant(HIGH||gaa/|p.Glu754fs/c.2262delA|761|Arhgap26|protein_coding|CODING|ENSRNOT00000018843|24|1)	AC:DP	19:41
18	32883678	.	TG	T	.	PASS	DP=48;AF=0.354;NP=1;PV=1.219024881038422E-13;LOF=(ENSRNOG00000042521|ENSRNOG00000042521|2|1.00);EFF=frameshift_variant(HIGH||ggg/|p.Gly110fs/c.328delG|305|ENSRNOG00000042521|protein_coding|CODING|ENSRNOT00000036427|1|1|WARNING_TRANSCRIPT_NO_START_CODON)	AC:DP	17:48
18	32883678	.	TG	T	.	PASS	DP=48;AF=0.354;NP=1;PV=1.219024881038422E-13;LOF=(ENSRNOG00000042521|ENSRNOG00000042521|2|1.00);EFF=frameshift_variant(HIGH||ggg/|p.Gly106fs/c.316delG|324|ENSRNOG00000042521|protein_coding|CODING|ENSRNOT00000042763|1|1|WARNING_TRANSCRIPT_NO_START_CODON)	AC:DP	17:48
18	32883752	.	T	TG	.	PASS	DP=68;AF=0.500;NP=1;PV=5.574207112461216E-32;LOF=(ENSRNOG00000042521|ENSRNOG00000042521|2|0.50);EFF=frameshift_variant(HIGH||ggt/Gggt|p.Gly130_Val131fs/c.388_389insG|324|ENSRNOG00000042521|protein_coding|CODING|ENSRNOT00000042763|2|1|WARNING_TRANSCRIPT_NO_START_CODON)	AC:DP	34:68
18	33088379	.	AG	A	.	PASS	DP=83;AF=0.470;NP=1;PV=0.0;LOF=(Yipf5|ENSRNOG00000014564|2|0.50);EFF=frameshift_variant(HIGH||ctg/|p.Leu344fs/c.1030delC|655|Yipf5|protein_coding|CODING|ENSRNOT00000040877|8|1)	AC:DP	39:83
18	33104624	.	AC	A	.	PASS	DP=76;AF=0.421;NP=1;PV=0.0;EFF=frameshift_variant(HIGH||ggt/|p.Gly144fs/c.431delG|655|Yipf5|protein_coding|CODING|ENSRNOT00000040877|3|1);LOF=(Yipf5|ENSRNOG00000014564|2|0.50)	AC:DP	32:76
18	33725659	.	G	GA	.	PASS	DP=34;AF=0.441;NP=1;PV=7.072120666862247E-14;EFF=frameshift_variant(HIGH||aat/aatT|p.Asn371_His372fs/c.1113_1114insT|522|ENSRNOG00000002034|protein_coding|CODING|ENSRNOT00000041274|3|1|WARNING_TRANSCRIPT_NO_START_CODON);LOF=(ENSRNOG00000002034|ENSRNOG00000002034|1|1.00)	AC:DP	15:34
18	35836133	.	TG	T	.	PASS	DP=96;AF=0.323;NP=1;PV=0.0;EFF=frameshift_variant(HIGH||gtg/|p.Val301fs/c.903delG|596|ENSRNOG00000048312|protein_coding|CODING|ENSRNOT00000073821|5|1|WARNING_TRANSCRIPT_NO_START_CODON);LOF=(ENSRNOG00000048312|ENSRNOG00000048312|1|1.00)	AC:DP	31:96
18	35836568	.	A	AG	.	PASS	DP=89;AF=0.483;NP=1;PV=0.0;EFF=frameshift_variant(HIGH||aca/aGca|p.Thr446_Ala447fs/c.1337_1338insG|596|ENSRNOG00000048312|protein_coding|CODING|ENSRNOT00000073821|6|1|WARNING_TRANSCRIPT_NO_START_CODON);LOF=(ENSRNOG00000048312|ENSRNOG00000048312|1|1.00)	AC:DP	43:89
18	37525282	.	GCACT	G	.	PASS	DP=62;AF=0.468;NP=1;PV=1.1102230246251565E-16;EFF=frameshift_variant(HIGH||cagtgc/|p.Gln846fs/c.2537_2540delAGTG|857|Jakmip2|protein_coding|CODING|ENSRNOT00000025927|22|1)	AC:DP	29:62
18	40514878	.	AT	A	.	PASS	DP=81;AF=0.481;NP=1;PV=1.2468978771957125E-35;EFF=frameshift_variant(HIGH||ttc/|p.Phe347fs/c.1039delT|519|ENSRNOG00000032100|protein_coding|CODING|ENSRNOT00000051002|12|1);LOF=(ENSRNOG00000032100|ENSRNOG00000032100|1|1.00)	AC:DP	39:81
18	40517844	.	GA	G	.	PASS	DP=99;AF=0.495;NP=1;PV=4.008094260259622E-45;EFF=frameshift_variant(HIGH||gga/|p.Gly482fs/c.1446delA|519|ENSRNOG00000032100|protein_coding|CODING|ENSRNOT00000051002|14|1);LOF=(ENSRNOG00000032100|ENSRNOG00000032100|1|1.00)	AC:DP	49:99
18	40862423	.	G	GA	.	PASS	DP=59;AF=0.475;NP=1;PV=0.0;EFF=frameshift_variant(HIGH||tct/tctT|p.Ser75_Pro76fs/c.225_226insT|330|ENSRNOG00000025556|protein_coding|CODING|ENSRNOT00000034749|2|1|WARNING_TRANSCRIPT_NO_START_CODON);LOF=(ENSRNOG00000025556|ENSRNOG00000025556|1|1.00)	AC:DP	28:59
18	49037568	.	GANNNN	G	.	PASS	DP=84;AF=0.452;NP=1;PV=1.868156861744976E-33;LOF=(Zfp608|ENSRNOG00000023197|1|1.00);EFF=frameshift_variant(HIGH||ggN/|p.???1472fs/c.4416_4420delNNNNT|1478|Zfp608|protein_coding|CODING|ENSRNOT00000033254|8|1)	AC:DP	38:84
18	51650573	.	C	CCT	.	PASS	DP=112;AF=0.482;NP=1;PV=2.220446049250313E-16;EFF=frameshift_variant(HIGH||ctg/CTctg|p.Leu30_Gln31fs/c.88_89insCT|136|ENSRNOG00000033015|protein_coding|CODING|ENSRNOT00000040657|2|1);LOF=(ENSRNOG00000033015|ENSRNOG00000033015|1|1.00)	AC:DP	54:112
18	51675437	.	AGT	A	.	PASS	DP=26;AF=0.462;NP=1;PV=1.1739054173176555E-11;EFF=frameshift_variant(HIGH||cagtgt/|p.Gln90fs/c.270_271delGT|136|ENSRNOG00000033015|protein_coding|CODING|ENSRNOT00000040657|4|1);LOF=(ENSRNOG00000033015|ENSRNOG00000033015|1|1.00)	AC:DP	12:26
18	51956456	.	CT	C	.	PASS	DP=46;AF=0.478;NP=1;PV=0.0;LOF=(1700011I03Rik|ENSRNOG00000016402|1|1.00);EFF=frameshift_variant(HIGH||ctt/|p.Leu198fs/c.593delT|272|1700011I03Rik|protein_coding|CODING|ENSRNOT00000021974|9|1)	AC:DP	22:46
18	51966259	.	GC	G	.	PASS	DP=51;AF=0.431;NP=1;PV=0.0;EFF=frameshift_variant(HIGH||ggc/|p.Gly25fs/c.75delC|210|ENSRNOG00000039055|protein_coding|CODING|ENSRNOT00000059732|2|1);LOF=(ENSRNOG00000039055|ENSRNOG00000039055|1|1.00)	AC:DP	22:51
18	51966273	.	TAACC	T	.	PASS	DP=39;AF=0.462;NP=1;PV=0.0;LOF=(ENSRNOG00000039055|ENSRNOG00000039055|1|1.00);EFF=frameshift_variant(HIGH||ctaacc/|p.Leu28fs/c.84_87delAACC|210|ENSRNOG00000039055|protein_coding|CODING|ENSRNOT00000059732|3|1)	AC:DP	18:39
18	60838576	.	CN	C	.	PASS	DP=56;AF=0.500;NP=1;PV=1.1102230246251565E-16;EFF=frameshift_variant(HIGH||ggN/|p.???80fs/c.240delN|332|Rax|protein_coding|CODING|ENSRNOT00000022784|2|1);LOF=(Rax|ENSRNOG00000016944|1|1.00)	AC:DP	28:56
18	61481974	.	AC	A	.	PASS	DP=67;AF=0.299;NP=1;PV=3.652633751016765E-14;EFF=frameshift_variant(HIGH||ggt/|p.Gly169fs/c.506delG|349|ENSRNOG00000024249|protein_coding|CODING|ENSRNOT00000037503|5|1);LOF=(ENSRNOG00000024249|ENSRNOG00000024249|1|1.00)	AC:DP	20:67
18	61482101	.	TC	T	.	PASS	DP=56;AF=0.321;NP=1;PV=1.6231460620019789E-13;EFF=frameshift_variant(HIGH||gat/|p.Asp127fs/c.379delG|349|ENSRNOG00000024249|protein_coding|CODING|ENSRNOT00000037503|5|1);LOF=(ENSRNOG00000024249|ENSRNOG00000024249|1|1.00)	AC:DP	18:56
18	61482243	.	AC	A	.	PASS	DP=39;AF=0.487;NP=1;PV=0.0;EFF=frameshift_variant(HIGH||gta/|p.Val80fs/c.238delG|349|ENSRNOG00000024249|protein_coding|CODING|ENSRNOT00000037503|4|1);LOF=(ENSRNOG00000024249|ENSRNOG00000024249|1|1.00)	AC:DP	19:39
18	62282927	.	T	TG	.	PASS	DP=95;AF=0.505;NP=1;PV=8.4780593747195E-45;LOF=(Cidea|ENSRNOG00000018505|1|1.00);EFF=frameshift_variant(HIGH||atg/atGg|p.Met51_Ser52fs/c.153_154insG|194|Cidea|protein_coding|CODING|ENSRNOT00000024968|2|1)	AC:DP	48:95
18	62712870	.	CA	C	.	PASS	DP=39;AF=0.333;NP=1;PV=2.2534241139737787E-10;EFF=frameshift_variant(HIGH||tca/|p.Ser183fs/c.549delA|2377|Seh1l|protein_coding|CODING|ENSRNOT00000023430|5|1);LOF=(Seh1l|ENSRNOG00000042879|1|1.00)	AC:DP	13:39
18	62724522	.	CG	C	.	PASS	DP=96;AF=0.469;NP=1;PV=0.0;EFF=frameshift_variant(HIGH||ggg/|p.Gly380fs/c.1138delG|2377|Seh1l|protein_coding|CODING|ENSRNOT00000023430|9|1);LOF=(Seh1l|ENSRNOG00000042879|1|1.00)	AC:DP	45:96
18	62872330	.	CACAG	C	.	PASS	DP=41;AF=0.415;NP=1;PV=5.329070518200751E-15;EFF=frameshift_variant(HIGH||acagac/|p.Thr85fs/c.253_256delACAG|421|ENSRNOG00000012339|protein_coding|CODING|ENSRNOT00000016779|4|1|WARNING_TRANSCRIPT_NO_START_CODON);LOF=(ENSRNOG00000012339|ENSRNOG00000012339|1|1.00)	AC:DP	17:41
18	64251363	.	A	AGGGAT	.	PASS	DP=39;AF=0.462;NP=1;PV=0.0;EFF=frameshift_variant(HIGH||cag/caGGGATg|p.Gln18_Pro19fs/c.54_55insGGGAT|314|ENSRNOG00000033702|protein_coding|CODING|ENSRNOT00000046907|1|1|WARNING_TRANSCRIPT_NO_START_CODON);LOF=(ENSRNOG00000033702|ENSRNOG00000033702|1|1.00)	AC:DP	18:39
18	64251716	.	A	AAG	.	PASS	DP=45;AF=0.422;NP=1;PV=1.1102230246251565E-16;EFF=frameshift_variant(HIGH||aag/aaAGg|p.Lys127_Tyr128fs/c.381_382insAG|314|ENSRNOG00000033702|protein_coding|CODING|ENSRNOT00000046907|3|1|WARNING_TRANSCRIPT_NO_START_CODON);LOF=(ENSRNOG00000033702|ENSRNOG00000033702|1|1.00)	AC:DP	19:45
18	69339123	.	G	GAGGT	.	PASS	DP=81;AF=0.321;NP=1;PV=7.421324443937065E-19;LOF=(Cxxc1|ENSRNOG00000014614|1|1.00);EFF=frameshift_variant(HIGH||gag/gAGGTag|p.Glu475_Asn476fs/c.1424_1425insAGGT|660|Cxxc1|protein_coding|CODING|ENSRNOT00000020472|10|1)	AC:DP	26:81
18	72837456	.	CG	C	.	PASS	DP=62;AF=0.484;NP=1;PV=1.1102230246251565E-16;LOF=(Skor2|ENSRNOG00000018006|1|1.00);EFF=frameshift_variant(HIGH||gcg/|p.Ala320fs/c.960delG|1006|Skor2|protein_coding|CODING|ENSRNOT00000031993|1|1)	AC:DP	30:62
18	73912653	.	C	CT	.	PASS	DP=32;AF=0.406;NP=1;PV=1.1999845561661004E-11;EFF=frameshift_variant(HIGH||tct/tcTt|p.Ser4_Phe5fs/c.12_13insT|334|Pstpip2|protein_coding|CODING|ENSRNOT00000022833|1|1)	AC:DP	13:32
18	74064656	.	TC	T	.	PASS	DP=78;AF=0.474;NP=1;PV=0.0;EFF=frameshift_variant(HIGH||ctc/|p.Leu2412fs/c.7236delC|2573|Epg5|protein_coding|CODING|ENSRNOT00000022767|41|1);LOF=(Epg5|ENSRNOG00000022159|1|1.00)	AC:DP	37:78
18	74064720	.	A	AG	.	PASS	DP=73;AF=0.466;NP=1;PV=1.233727634522395E-30;LOF=(Epg5|ENSRNOG00000022159|1|1.00);EFF=frameshift_variant(HIGH||gct/Ggct|p.Ala2434_Asn2435fs/c.7300_7301insG|2573|Epg5|protein_coding|CODING|ENSRNOT00000022767|41|1)	AC:DP	34:73
18	74232133	.	CGG	C	.	PASS	DP=44;AF=0.500;NP=1;PV=0.0;LOF=(Slc14a2|ENSRNOG00000016393|3|0.33);EFF=frameshift_variant(HIGH||acccga/|p.Thr296fs/c.888_889delCC|457|Slc14a2|protein_coding|CODING|ENSRNOT00000072665|5|1)	AC:DP	22:44
18	85318120	.	CGATGGGCGGT	C	.	PASS	DP=33;AF=0.455;NP=1;PV=4.0967229608668276E-14;EFF=frameshift_variant(HIGH||caccgcccatcg/|p.His25fs/c.74_83delACCGCCCATC|156|Gm6625|protein_coding|CODING|ENSRNOT00000006169|1|1|WARNING_TRANSCRIPT_NO_START_CODON);LOF=(Gm6625|ENSRNOG00000004661|1|1.00)	AC:DP	15:33
18	85318160	.	AC	A	.	PASS	DP=32;AF=0.469;NP=1;PV=2.298161660974074E-14;EFF=frameshift_variant(HIGH||gtc/|p.Val15fs/c.43delG|156|Gm6625|protein_coding|CODING|ENSRNOT00000006169|1|1|WARNING_TRANSCRIPT_NO_START_CODON);LOF=(Gm6625|ENSRNOG00000004661|1|1.00)	AC:DP	15:32
19	577	.	A	ACAAACATG	.	PASS	DP=42;AF=0.500;NP=1;PV=1.1102230246251565E-16;LOF=(Ces2b|ENSRNOG00000048039|1|1.00);EFF=frameshift_variant(HIGH||tNt/tNCATGTTTGt|p.???416_Pro417fs/c.1247_1248insCATGTTTG|474|Ces2b|protein_coding|CODING|ENSRNOT00000074240|9|1)	AC:DP	21:42
19	119572	.	A	AT	.	PASS	DP=72;AF=0.500;NP=1;PV=0.0;LOF=(ENSRNOG00000026262|ENSRNOG00000026262|2|0.50);EFF=frameshift_variant(HIGH||ttt/ttAt|p.Phe144_Trp145fs/c.431_432insA|185|ENSRNOG00000026262|protein_coding|CODING|ENSRNOT00000061769|4|1|WARNING_TRANSCRIPT_NO_START_CODON)	AC:DP	36:72
19	459303	.	C	CA	.	PASS	DP=442;AF=0.421;NP=1;PV=0.0;EFF=frameshift_variant(HIGH||ttg/ttTg|p.Leu239_Gly240fs/c.716_717insT|255|ENSRNOG00000049312|protein_coding|CODING|ENSRNOT00000046676|7|1|WARNING_TRANSCRIPT_NO_START_CODON);LOF=(ENSRNOG00000049312|ENSRNOG00000049312|1|1.00)	AC:DP	186:442
19	537297	.	T	TG	.	PASS	DP=83;AF=0.470;NP=1;PV=0.0;LOF=(ENSRNOG00000026220|ENSRNOG00000026220|1|1.00);EFF=frameshift_variant(HIGH||ctg/ctGg|p.Leu144_His145fs/c.432_433insG|217|ENSRNOG00000026220|protein_coding|CODING|ENSRNOT00000037558|3|1|WARNING_TRANSCRIPT_NO_START_CODON)	AC:DP	39:83
19	664654	.	C	CT	.	PASS	DP=124;AF=0.242;NP=1;PV=3.3306690738754696E-16;LOF=(Nae1|ENSRNOG00000033133|1|1.00);EFF=frameshift_variant(HIGH||tct/tcTt|p.Ser303_Phe304fs/c.909_910insT|534|Nae1|protein_coding|CODING|ENSRNOT00000048221|13|1)	AC:DP	30:124
19	10901467	.	CTT	C	.	PASS	DP=36;AF=0.472;NP=1;PV=5.551115123125783E-16;EFF=frameshift_variant(HIGH||gaaaga/|p.Glu1681fs/c.5043_5044delAA|1911|Nlrc5|protein_coding|CODING|ENSRNOT00000073239|44|1);LOF=(Nlrc5|ENSRNOG00000048222|1|1.00)	AC:DP	17:36
19	10901480	.	T	TC	.	PASS	DP=51;AF=0.451;NP=1;PV=0.0;EFF=frameshift_variant(HIGH||ggg/gggG|p.Gly1677_Met1678fs/c.5031_5032insG|1911|Nlrc5|protein_coding|CODING|ENSRNOT00000073239|44|1);LOF=(Nlrc5|ENSRNOG00000048222|1|1.00)	AC:DP	23:51
19	11468603	.	CT	C	.	PASS	DP=95;AF=0.484;NP=1;PV=0.0;EFF=frameshift_variant(HIGH||ttt/|p.Phe248fs/c.742delT|630|Amfr|protein_coding|CODING|ENSRNOT00000026340|7|1|WARNING_TRANSCRIPT_NO_START_CODON);LOF=(Amfr|ENSRNOG00000019444|1|1.00)	AC:DP	46:95
19	24397330	.	TC	T	.	PASS	DP=62;AF=0.500;NP=1;PV=1.1102230246251565E-16;LOF=(RGD1559772|ENSRNOG00000042334|1|1.00);EFF=frameshift_variant(HIGH||tcc/|p.Ser111fs/c.332delC|133|RGD1559772|protein_coding|CODING|ENSRNOT00000066411|1|1)	AC:DP	31:62
19	26299708	.	A	AAT	.	PASS	DP=178;AF=0.494;NP=1;PV=0.0;LOF=(Ces1d|ENSRNOG00000015519|1|1.00);EFF=frameshift_variant(HIGH||gtt/ATgtt|p.Val120_Tyr121fs/c.358_359insAT|563|Ces1d|protein_coding|CODING|ENSRNOT00000021812|4|1)	AC:DP	88:178
19	26316154	.	TC	T	.	PASS	DP=58;AF=0.362;NP=1;PV=0.0;LOF=(Ces1d|ENSRNOG00000015519|1|1.00);EFF=frameshift_variant(HIGH||ttc/|p.Phe301fs/c.903delC|563|Ces1d|protein_coding|CODING|ENSRNOT00000021812|11|1)	AC:DP	21:58
19	26636967	.	A	AGG	.	PASS	DP=78;AF=0.410;NP=1;PV=0.0;EFF=frameshift_variant(HIGH||ctt/cCCtt|p.Leu536_Ser537fs/c.1606_1607insCC|662|Mmp2|protein_coding|CODING|ENSRNOT00000022679|12|1);LOF=(Mmp2|ENSRNOG00000016695|1|1.00)	AC:DP	32:78
19	29024509	.	CA	C	.	PASS	DP=50;AF=0.460;NP=1;PV=1.1102230246251565E-16;EFF=frameshift_variant(HIGH||aaa/|p.Lys148fs/c.442delA|320|ENSRNOG00000030864|protein_coding|CODING|ENSRNOT00000050750|2|1);LOF=(ENSRNOG00000030864|ENSRNOG00000030864|1|1.00)	AC:DP	23:50
19	29024607	.	CT	C	.	PASS	DP=59;AF=0.458;NP=1;PV=0.0;LOF=(ENSRNOG00000030864|ENSRNOG00000030864|1|1.00);EFF=frameshift_variant(HIGH||tta/|p.Leu178fs/c.532delT|320|ENSRNOG00000030864|protein_coding|CODING|ENSRNOT00000050750|5|1)	AC:DP	27:59
19	29024899	.	GT	G	.	PASS	DP=25;AF=0.400;NP=1;PV=3.492120370651719E-9;EFF=frameshift_variant(HIGH||gtc/|p.Val275fs/c.824delT|320|ENSRNOG00000030864|protein_coding|CODING|ENSRNOT00000050750|5|1);LOF=(ENSRNOG00000030864|ENSRNOG00000030864|1|1.00)	AC:DP	10:25
19	31855660	.	CG	C	.	PASS	DP=76;AF=0.342;NP=1;PV=0.0;EFF=frameshift_variant(HIGH||ccg/|p.Pro20fs/c.60delG|257|ENSRNOG00000008483|protein_coding|CODING|ENSRNOT00000034688|1|1);LOF=(ENSRNOG00000008483|ENSRNOG00000008483|1|1.00)	AC:DP	26:76
19	35845791	.	GT	G	.	PASS	DP=50;AF=0.380;NP=1;PV=9.992007221626409E-16;EFF=frameshift_variant(HIGH||gac/|p.Asp57fs/c.170delA|825|Cd97|protein_coding|CODING|ENSRNOT00000006152|3|1);LOF=(Cd97|ENSRNOG00000004489|1|1.00)	AC:DP	19:50
19	35845797	.	C	CGTTGCCG	.	PASS	DP=40;AF=0.475;NP=1;PV=0.0;EFF=frameshift_variant(HIGH||tcg/tcCGGCAACg|p.Ser55_Pro56fs/c.164_165insCGGCAAC|825|Cd97|protein_coding|CODING|ENSRNOT00000006152|3|1);LOF=(Cd97|ENSRNOG00000004489|1|1.00)	AC:DP	19:40
19	36041033	.	TC	T	.	PASS	DP=60;AF=0.433;NP=1;PV=0.0;EFF=frameshift_variant(HIGH||ggg/|p.Gly2fs/c.6delG|86|Gm10644|protein_coding|CODING|ENSRNOT00000060117|1|1|WARNING_TRANSCRIPT_NO_START_CODON)	AC:DP	26:60
19	36044592	.	TG	T	.	PASS	DP=100;AF=0.510;NP=1;PV=9.014823661925251E-48;LOF=(Lphn1|ENSRNOG00000029134|3|1.00);EFF=frameshift_variant(HIGH||ggg/|p.Gly1123fs/c.3367delG|1470|Lphn1|protein_coding|CODING|ENSRNOT00000045699|19|1)	AC:DP	51:100
19	36044592	.	TG	T	.	PASS	DP=100;AF=0.510;NP=1;PV=9.014823661925251E-48;LOF=(Lphn1|ENSRNOG00000029134|3|1.00);EFF=frameshift_variant(HIGH||ggg/|p.Gly1123fs/c.3367delG|1515|Lphn1|protein_coding|CODING|ENSRNOT00000041025|19|1)	AC:DP	51:100
19	36044592	.	TG	T	.	PASS	DP=100;AF=0.510;NP=1;PV=9.014823661925251E-48;LOF=(Lphn1|ENSRNOG00000029134|3|1.00);EFF=frameshift_variant(HIGH||ggg/|p.Gly1118fs/c.3352delG|1510|Lphn1|protein_coding|CODING|ENSRNOT00000043971|18|1)	AC:DP	51:100
19	37209653	.	GA	G	.	PASS	DP=81;AF=0.383;NP=1;PV=7.28078933237119E-25;LOF=(ENSRNOG00000050444|ENSRNOG00000050444|1|1.00);EFF=frameshift_variant(HIGH||tcg/|p.Ser148fs/c.442delT|353|ENSRNOG00000050444|protein_coding|CODING|ENSRNOT00000071984|2|1)	AC:DP	31:81
19	37210154	.	AAT	A	.	PASS	DP=69;AF=0.493;NP=1;PV=3.3306690738754696E-16;EFF=frameshift_variant(HIGH||aat/|p.Asn5fs/c.14_15delAT|353|ENSRNOG00000050444|protein_coding|CODING|ENSRNOT00000071984|1|1)	AC:DP	34:69
19	39002994	.	AG	A	.	PASS	DP=33;AF=0.394;NP=1;PV=1.918887271301628E-11;LOF=(ENSRNOG00000047210|ENSRNOG00000047210|1|1.00);EFF=frameshift_variant(HIGH||cta/|p.Leu15fs/c.43delC|104|ENSRNOG00000047210|protein_coding|CODING|ENSRNOT00000050888|3|1)	AC:DP	13:33
19	39720269	.	T	TG	.	PASS	DP=38;AF=0.500;NP=1;PV=1.1102230246251565E-16;EFF=frameshift_variant(HIGH||ttg/tGtg|p.Leu238_Gly239fs/c.713_714insG|254|ENSRNOG00000049890|protein_coding|CODING|ENSRNOT00000041115|7|1|WARNING_TRANSCRIPT_NO_START_CODON);LOF=(ENSRNOG00000049890|ENSRNOG00000049890|1|1.00)	AC:DP	19:38
19	41785607	.	C	CT	.	PASS	DP=110;AF=0.500;NP=1;PV=0.0;EFF=frameshift_variant(HIGH||ttt/Tttt|p.Phe235_Phe236fs/c.703_704insT|693|Gab1|protein_coding|CODING|ENSRNOT00000024390|4|1);LOF=(Gab1|ENSRNOG00000017879|1|1.00)	AC:DP	55:110
19	41837068	.	CT	C	.	PASS	DP=75;AF=0.267;NP=1;PV=3.921307722976053E-13;LOF=(ENSRNOG00000026809|ENSRNOG00000026809|1|1.00);EFF=frameshift_variant(HIGH||aag/|p.Lys145fs/c.434delA|291|ENSRNOG00000026809|protein_coding|CODING|ENSRNOT00000032406|3|1)	AC:DP	20:75
19	42778054	.	C	CCT	.	PASS	DP=110;AF=0.464;NP=1;PV=0.0;LOF=(ENSRNOG00000051019|ENSRNOG00000051019|1|1.00);EFF=frameshift_variant(HIGH||gga/gAGga|p.Gly109_Cys110fs/c.325_326insAG|249|ENSRNOG00000051019|protein_coding|CODING|ENSRNOT00000072484|2|1)	AC:DP	51:110
19	42778240	.	TG	T	.	PASS	DP=60;AF=0.500;NP=1;PV=0.0;LOF=(ENSRNOG00000051019|ENSRNOG00000051019|1|1.00);EFF=frameshift_variant(HIGH||cag/|p.Gln47fs/c.139delC|249|ENSRNOG00000051019|protein_coding|CODING|ENSRNOT00000072484|2|1)	AC:DP	30:60
19	43414318	.	C	CG	.	PASS	DP=91;AF=0.484;NP=1;PV=0.0;LOF=(Zfp827|ENSRNOG00000011697|2|0.50);EFF=frameshift_variant(HIGH||ctg/ctgC|p.Leu426_Gly427fs/c.1278_1279insC|452|Zfp827|protein_coding|CODING|ENSRNOT00000059838|4|1)	AC:DP	44:91
19	48255660	.	AGGTC	A	.	PASS	DP=83;AF=0.446;NP=1;PV=0.0;LOF=(Lrrc36|ENSRNOG00000016854|1|1.00);EFF=frameshift_variant(HIGH||gac/|p.Asp193fs/c.577_580delGGTC|757|Lrrc36|protein_coding|CODING|ENSRNOT00000022622|5|1)	AC:DP	37:83
19	48294767	.	T	TC	.	PASS	DP=81;AF=0.494;NP=1;PV=4.506597300964476E-37;EFF=frameshift_variant(HIGH||gag/gGag|p.Glu478_Ala479fs/c.1432_1433insG|488|Zdhhc1|protein_coding|CODING|ENSRNOT00000066636|10|1)	AC:DP	40:81
19	50068675	.	ATC	A	.	PASS	DP=64;AF=0.469;NP=1;PV=0.0;EFF=frameshift_variant(HIGH||tatctg/|p.Tyr404fs/c.1212_1213delTC|522|Sntb2|protein_coding|CODING|ENSRNOT00000027561|6|1);LOF=(Sntb2|ENSRNOG00000020344|1|1.00)	AC:DP	30:64
19	50071140	.	G	GC	.	PASS	DP=52;AF=0.481;NP=1;PV=0.0;EFF=frameshift_variant(HIGH||tgt/Ctgt|p.Cys417_Gln418fs/c.1249_1250insC|522|Sntb2|protein_coding|CODING|ENSRNOT00000027561|7|1);LOF=(Sntb2|ENSRNOG00000020344|1|1.00)	AC:DP	25:52
19	50106098	.	TG	T	.	PASS	DP=67;AF=0.463;NP=1;PV=0.0;EFF=frameshift_variant(HIGH||ctg/|p.Leu441fs/c.1323delG|447|Vps4a|protein_coding|CODING|ENSRNOT00000050612|10|1)	AC:DP	31:67
19	53586351	.	TTGC	T	.	PASS	DP=53;AF=0.396;NP=1;PV=0.0;LOF=(Zfhx3|ENSRNOG00000014452|2|0.50);EFF=frameshift_variant(HIGH||cag/|p.Gln2217fs/c.6651_6653delGCA|2537|Zfhx3|protein_coding|CODING|ENSRNOT00000068594|6|1|WARNING_TRANSCRIPT_NO_START_CODON)	AC:DP	21:53
19	53595035	.	TTGTTGCTGC	T	.	PASS	DP=72;AF=0.361;NP=1;PV=0.0;LOF=(Zfhx3|ENSRNOG00000014452|2|1.00);EFF=frameshift_variant(HIGH||cagcag/|p.Gln676fs/c.2028_2036delGCAGCAACA|2537|Zfhx3|protein_coding|CODING|ENSRNOT00000068594|4|1|WARNING_TRANSCRIPT_NO_START_CODON)	AC:DP	26:72
19	53595035	.	TTGTTGCTGC	T	.	PASS	DP=72;AF=0.361;NP=1;PV=0.0;LOF=(Zfhx3|ENSRNOG00000014452|2|1.00);EFF=frameshift_variant(HIGH||cagcag/|p.Gln676fs/c.2028_2036delGCAGCAACA|2542|Zfhx3|protein_coding|CODING|ENSRNOT00000019408|4|1|WARNING_TRANSCRIPT_NO_START_CODON)	AC:DP	26:72
19	62002340	.	AT	A	.	PASS	DP=96;AF=0.500;NP=1;PV=0.0;EFF=frameshift_variant(HIGH||aat/|p.Asn116fs/c.348delT|176|ENSRNOG00000024424|protein_coding|CODING|ENSRNOT00000031008|2|1|WARNING_TRANSCRIPT_NO_START_CODON);LOF=(ENSRNOG00000024424|ENSRNOG00000024424|1|1.00)	AC:DP	48:96
19	62002464	.	GC	G	.	PASS	DP=85;AF=0.388;NP=1;PV=0.0;EFF=frameshift_variant(HIGH||ggc/|p.Gly157fs/c.471delC|176|ENSRNOG00000024424|protein_coding|CODING|ENSRNOT00000031008|3|1|WARNING_TRANSCRIPT_NO_START_CODON);LOF=(ENSRNOG00000024424|ENSRNOG00000024424|1|1.00)	AC:DP	33:85
19	64381207	.	AC	A	.	PASS	DP=96;AF=0.469;NP=1;PV=0.0;LOF=(Map1lc3b|ENSRNOG00000017905|2|0.50);EFF=frameshift_variant(HIGH||acc/|p.Thr325fs/c.974delC|416|Map1lc3b|protein_coding|CODING|ENSRNOT00000051352|8|1)	AC:DP	45:96
19	65335235	.	CT	C	.	PASS	DP=113;AF=0.478;NP=1;PV=1.6839260445536568E-48;LOF=(Klhdc4|ENSRNOG00000018801|1|1.00);EFF=frameshift_variant(HIGH||aaa/|p.Lys322fs/c.966delA|395|Klhdc4|protein_coding|CODING|ENSRNOT00000025424|7|1)	AC:DP	54:113
19	65371461	.	A	AG	.	PASS	DP=79;AF=0.494;NP=1;PV=1.1102230246251565E-16;EFF=frameshift_variant(HIGH||ctg/cCtg|p.Leu46_Phe47fs/c.136_137insC|56|RGD1561676|protein_coding|CODING|ENSRNOT00000065472|2|1);LOF=(RGD1561676|ENSRNOG00000046599|1|1.00)	AC:DP	39:79
19	66012902	.	CA	C	.	PASS	DP=86;AF=0.477;NP=1;PV=2.220446049250313E-16;LOF=(Ctu2|ENSRNOG00000028270|1|1.00);EFF=frameshift_variant(HIGH||atg/|p.Met282fs/c.844delA|528|Ctu2|protein_coding|CODING|ENSRNOT00000033316|9|1)	AC:DP	41:86
19	66672186	.	AG	A	.	PASS	DP=91;AF=0.462;NP=1;PV=0.0;EFF=frameshift_variant(HIGH||ccc/|p.Pro63fs/c.189delC|298|Sult5a1|protein_coding|CODING|ENSRNOT00000051452|2|1|WARNING_TRANSCRIPT_NO_START_CODON);LOF=(Sult5a1|ENSRNOG00000015695|1|1.00)	AC:DP	42:91
19	67412598	.	AG	A	.	PASS	DP=47;AF=0.532;NP=1;PV=8.553444575793251E-25;EFF=frameshift_variant(HIGH||ctc/|p.Leu383fs/c.1147delC|627|Nup133|protein_coding|CODING|ENSRNOT00000024182|9|1|WARNING_TRANSCRIPT_NO_START_CODON);LOF=(Nup133|ENSRNOG00000017919|1|1.00)	AC:DP	25:47
19	68988054	.	A	AG	.	PASS	DP=101;AF=0.485;NP=1;PV=1.1102230246251565E-16;EFF=frameshift_variant(HIGH||ctc/cCtc|p.Leu748_Ser749fs/c.2242_2243insC|1722|Sipa1l2|protein_coding|CODING|ENSRNOT00000026843|9|1);LOF=(Sipa1l2|ENSRNOG00000019791|1|1.00)	AC:DP	49:101
19	69120321	.	CT	C	.	PASS	DP=42;AF=0.452;NP=1;PV=1.1102230246251565E-16;EFF=frameshift_variant(HIGH||ttc/|p.Phe201fs/c.601delT|289|Set|protein_coding|CODING|ENSRNOT00000051397|1|1);LOF=(Set|ENSRNOG00000034241|1|1.00)	AC:DP	19:42
19	69362949	.	C	CA	.	PASS	DP=43;AF=0.465;NP=1;PV=1.3125918752017654E-18;EFF=frameshift_variant(HIGH||tcg/tcTg|p.Ser1089_Gln1090fs/c.3266_3267insT|1119|Pcnxl2|protein_coding|CODING|ENSRNOT00000072170|18|1)	AC:DP	20:43
2	9945059	.	TC	T	.	PASS	DP=64;AF=0.375;NP=1;PV=0.0;EFF=frameshift_variant(HIGH||gat/|p.Asp116fs/c.346delG|252|ENSRNOG00000033870|protein_coding|CODING|ENSRNOT00000048258|5|1|WARNING_TRANSCRIPT_NO_START_CODON);LOF=(ENSRNOG00000033870|ENSRNOG00000033870|1|1.00)	AC:DP	24:64
2	40634283	.	T	TC	.	PASS	DP=120;AF=0.492;NP=1;PV=1.1102230246251565E-16;EFF=frameshift_variant(HIGH||tgg/tggG|p.Trp273_Met274fs/c.819_820insG|412|Ckmt2|protein_coding|CODING|ENSRNOT00000074008|9|1);LOF=(Ckmt2|ENSRNOG00000045613|1|1.00)	AC:DP	59:120
2	40797393	.	A	AG	.	PASS	DP=74;AF=0.486;NP=1;PV=3.237986637811822E-33;EFF=frameshift_variant(HIGH||ttg/ttgC|p.Leu435_Cys436fs/c.1305_1306insC|1095|Rasgrf2|protein_coding|CODING|ENSRNOT00000019087|10|1|WARNING_TRANSCRIPT_NO_START_CODON);LOF=(Rasgrf2|ENSRNOG00000013818|1|1.00)	AC:DP	36:74
2	40996499	.	A	AT	.	PASS	DP=33;AF=0.394;NP=1;PV=1.918887271301628E-11;EFF=frameshift_variant(HIGH||aag/aagA|p.Lys1105_Ter1106fs/c.3315_3316insA|1105|Msh3|protein_coding|CODING|ENSRNOT00000018449|24|1)	AC:DP	13:33
2	41370913	.	AG	A	.	PASS	DP=52;AF=0.327;NP=1;PV=5.557776461273534E-13;EFF=frameshift_variant(HIGH||aag/|p.Lys148fs/c.444delG|401|ENSRNOG00000013016|protein_coding|CODING|ENSRNOT00000017403|2|1|WARNING_TRANSCRIPT_NO_START_CODON);LOF=(ENSRNOG00000013016|ENSRNOG00000013016|1|1.00)	AC:DP	17:52
2	41371203	.	G	GC	.	PASS	DP=52;AF=0.481;NP=1;PV=0.0;LOF=(ENSRNOG00000013016|ENSRNOG00000013016|1|1.00);EFF=frameshift_variant(HIGH||gct/gCct|p.Ala245_Asn246fs/c.734_735insC|401|ENSRNOG00000013016|protein_coding|CODING|ENSRNOT00000017403|2|1|WARNING_TRANSCRIPT_NO_START_CODON)	AC:DP	25:52
2	41371383	.	A	AG	.	PASS	DP=42;AF=0.476;NP=1;PV=1.1102230246251565E-16;LOF=(ENSRNOG00000013016|ENSRNOG00000013016|1|1.00);EFF=frameshift_variant(HIGH||ggt/Gggt|p.Gly304_Gly305fs/c.910_911insG|401|ENSRNOG00000013016|protein_coding|CODING|ENSRNOT00000017403|4|1|WARNING_TRANSCRIPT_NO_START_CODON)	AC:DP	20:42
2	42238346	.	G	GA	.	PASS	DP=77;AF=0.481;NP=1;PV=7.67615702238952E-34;EFF=frameshift_variant(HIGH||ttc/ttTc|p.Phe778_Lys779fs/c.2333_2334insT|881|Jmy|protein_coding|CODING|ENSRNOT00000075286|20|1);LOF=(Jmy|ENSRNOG00000050343|2|0.50)	AC:DP	37:77
2	42238431	.	AG	A	.	PASS	DP=69;AF=0.478;NP=1;PV=3.3306690738754696E-16;LOF=(Jmy|ENSRNOG00000050343|2|0.50);EFF=frameshift_variant(HIGH||cta/|p.Leu755fs/c.2263delC|881|Jmy|protein_coding|CODING|ENSRNOT00000075286|18|1)	AC:DP	33:69
2	42241148	.	GA	G	.	PASS	DP=42;AF=0.357;NP=1;PV=2.9224400677207996E-12;EFF=frameshift_variant(HIGH||tca/|p.Ser593fs/c.1777delT|881|Jmy|protein_coding|CODING|ENSRNOT00000075286|9|1);LOF=(Jmy|ENSRNOG00000050343|2|0.50)	AC:DP	15:42
2	43868470	.	TTNNN	T	.	PASS	DP=79;AF=0.481;NP=1;PV=1.1102230246251565E-16;LOF=(Wdr41|ENSRNOG00000025462|2|0.50);EFF=frameshift_variant(HIGH||gcaNgc/|p.???291fs/c.871_874delTNNN|460|Wdr41|protein_coding|CODING|ENSRNOT00000036748|10|1)	AC:DP	38:79
2	49551953	.	GA	G	.	PASS	DP=95;AF=0.316;NP=1;PV=0.0;LOF=(Naip6|ENSRNOG00000033693|6|0.33);EFF=frameshift_variant(HIGH||tct/|p.Ser414fs/c.1240delT|1447|Naip6|protein_coding|CODING|ENSRNOT00000024501|12|1)	AC:DP	30:95
2	49551953	.	GA	G	.	PASS	DP=95;AF=0.316;NP=1;PV=0.0;LOF=(Naip6|ENSRNOG00000033693|6|0.33);EFF=frameshift_variant(HIGH||tct/|p.Ser414fs/c.1240delT|1391|Naip6|protein_coding|CODING|ENSRNOT00000061195|12|1)	AC:DP	30:95
2	49551955	.	AT	A	.	PASS	DP=95;AF=0.337;NP=1;PV=0.0;LOF=(Naip6|ENSRNOG00000033693|6|0.33);EFF=frameshift_variant(HIGH||cat/|p.His413fs/c.1238delA|1447|Naip6|protein_coding|CODING|ENSRNOT00000024501|12|1)	AC:DP	32:95
2	49551955	.	AT	A	.	PASS	DP=95;AF=0.337;NP=1;PV=0.0;LOF=(Naip6|ENSRNOG00000033693|6|0.33);EFF=frameshift_variant(HIGH||cat/|p.His413fs/c.1238delA|1391|Naip6|protein_coding|CODING|ENSRNOT00000061195|12|1)	AC:DP	32:95
2	49776204	.	CT	C	.	PASS	DP=61;AF=0.377;NP=1;PV=0.0;LOF=(Marveld2|ENSRNOG00000018340|1|1.00);EFF=frameshift_variant(HIGH||agt/|p.Ser517fs/c.1549delA|558|Marveld2|protein_coding|CODING|ENSRNOT00000024700|6|1)	AC:DP	23:61
2	49881907	.	TAA	T	.	PASS	DP=74;AF=0.446;NP=1;PV=5.323332475649715E-29;LOF=(Cdk7|ENSRNOG00000018510|2|1.00);EFF=frameshift_variant(HIGH||ttt/|p.Phe91fs/c.272_273delTT|252|Cdk7|protein_coding|CODING|ENSRNOT00000071234|6|1)	AC:DP	33:74
2	49881907	.	TAA	T	.	PASS	DP=74;AF=0.446;NP=1;PV=5.323332475649715E-29;LOF=(Cdk7|ENSRNOG00000018510|2|1.00);EFF=frameshift_variant(HIGH||ttt/|p.Phe91fs/c.272_273delTT|346|Cdk7|protein_coding|CODING|ENSRNOT00000025026|6|1)	AC:DP	33:74
2	53047220	.	TG	T	.	PASS	DP=38;AF=0.500;NP=1;PV=1.1102230246251565E-16;LOF=(Erbb2ip|ENSRNOG00000047137|4|1.00);EFF=frameshift_variant(HIGH||gcc/|p.Ala197fs/c.591delC|1296|Erbb2ip|protein_coding|CODING|ENSRNOT00000074229|7|1)	AC:DP	19:38
2	53047220	.	TG	T	.	PASS	DP=38;AF=0.500;NP=1;PV=1.1102230246251565E-16;LOF=(Erbb2ip|ENSRNOG00000047137|4|1.00);EFF=frameshift_variant(HIGH||gcc/|p.Ala197fs/c.591delC|1413|Erbb2ip|protein_coding|CODING|ENSRNOT00000071565|7|1)	AC:DP	19:38
2	53047220	.	TG	T	.	PASS	DP=38;AF=0.500;NP=1;PV=1.1102230246251565E-16;LOF=(Erbb2ip|ENSRNOG00000047137|4|1.00);EFF=frameshift_variant(HIGH||gcc/|p.Ala197fs/c.591delC|1452|Erbb2ip|protein_coding|CODING|ENSRNOT00000075196|7|1)	AC:DP	19:38
2	53047220	.	TG	T	.	PASS	DP=38;AF=0.500;NP=1;PV=1.1102230246251565E-16;LOF=(Erbb2ip|ENSRNOG00000047137|4|1.00);EFF=frameshift_variant(HIGH||gcc/|p.Ala197fs/c.591delC|1404|Erbb2ip|protein_coding|CODING|ENSRNOT00000070796|7|1)	AC:DP	19:38
2	60524328	.	AT	A	.	PASS	DP=45;AF=0.422;NP=1;PV=1.1102230246251565E-16;LOF=(Pde4d|ENSRNOG00000047236|1|1.00);EFF=frameshift_variant(HIGH||att/|p.Ile9fs/c.26delT|62|Pde4d|protein_coding|CODING|ENSRNOT00000073231|1|1)	AC:DP	19:45
2	60524346	.	A	AT	.	PASS	DP=45;AF=0.467;NP=1;PV=0.0;LOF=(Pde4d|ENSRNOG00000047236|1|1.00);EFF=frameshift_variant(HIGH||att/aTtt|p.Ile15_Phe16fs/c.44_45insT|62|Pde4d|protein_coding|CODING|ENSRNOT00000073231|1|1)	AC:DP	21:45
2	61775839	.	TC	T	.	PASS	DP=145;AF=0.338;NP=1;PV=2.3041939069920862E-35;EFF=frameshift_variant(HIGH||ctc/|p.Leu110fs/c.330delC|395|ENSRNOG00000026928|protein_coding|CODING|ENSRNOT00000036860|1|1);LOF=(ENSRNOG00000026928|ENSRNOG00000026928|1|1.00)	AC:DP	49:145
2	69584699	.	CTA	C	.	PASS	DP=41;AF=0.488;NP=1;PV=3.9222655388625223E-19;EFF=frameshift_variant(HIGH||ata/|p.Ile113fs/c.338_339delTA|202|ENSRNOG00000048330|protein_coding|CODING|ENSRNOT00000073727|5|1|WARNING_TRANSCRIPT_NO_START_CODON);LOF=(ENSRNOG00000048330|ENSRNOG00000048330|1|1.00)	AC:DP	20:41
2	81575700	.	CA	C	.	PASS	DP=47;AF=0.489;NP=1;PV=0.0;EFF=frameshift_variant(HIGH||atc/|p.Ile383fs/c.1147delA|788|CDH6|protein_coding|CODING|ENSRNOT00000018246|6|1);LOF=(CDH6|ENSRNOG00000013535|1|1.00)	AC:DP	23:47
2	81575718	.	AC	A	.	PASS	DP=47;AF=0.447;NP=1;PV=0.0;EFF=frameshift_variant(HIGH||acc/|p.Thr387fs/c.1160delC|788|CDH6|protein_coding|CODING|ENSRNOT00000018246|7|1);LOF=(CDH6|ENSRNOG00000013535|1|1.00)	AC:DP	21:47
2	81575722	.	TC	T	.	PASS	DP=41;AF=0.512;NP=1;PV=1.3481553409963604E-20;EFF=frameshift_variant(HIGH||atc/|p.Ile388fs/c.1164delC|788|CDH6|protein_coding|CODING|ENSRNOT00000018246|7|1);LOF=(CDH6|ENSRNOG00000013535|1|1.00)	AC:DP	21:41
2	81575728	.	C	CA	.	PASS	DP=42;AF=0.500;NP=1;PV=1.1102230246251565E-16;EFF=frameshift_variant(HIGH||acg/acAg|p.Thr390_Ile391fs/c.1170_1171insA|788|CDH6|protein_coding|CODING|ENSRNOT00000018246|7|1);LOF=(CDH6|ENSRNOG00000013535|1|1.00)	AC:DP	21:42
2	81575739	.	GA	G	.	PASS	DP=46;AF=0.413;NP=1;PV=1.1102230246251565E-16;LOF=(CDH6|ENSRNOG00000013535|1|1.00);EFF=frameshift_variant(HIGH||gaa/|p.Glu394fs/c.1181delA|788|CDH6|protein_coding|CODING|ENSRNOT00000018246|7|1)	AC:DP	19:46
2	81575747	.	AG	A	.	PASS	DP=38;AF=0.447;NP=1;PV=1.2212453270876722E-15;LOF=(CDH6|ENSRNOG00000013535|1|1.00);EFF=frameshift_variant(HIGH||agg/|p.Arg395fs/c.1184delG|788|CDH6|protein_coding|CODING|ENSRNOT00000018246|8|1)	AC:DP	17:38
2	82691421	.	T	TTACTCTTC	.	PASS	DP=40;AF=0.475;NP=1;PV=0.0;EFF=frameshift_variant(HIGH||gaa/gaGAAGAGTAa|p.Glu56_Arg57fs/c.167_168insGAAGAGTA|201|ENSRNOG00000030204|protein_coding|CODING|ENSRNOT00000046715|3|1);LOF=(ENSRNOG00000030204|ENSRNOG00000030204|1|1.00)	AC:DP	19:40
2	82933716	.	A	AAC	.	PASS	DP=60;AF=0.483;NP=1;PV=0.0;EFF=frameshift_variant(HIGH||aca/ACaca|p.Thr7_Thr8fs/c.19_20insAC|158|ENSRNOG00000032427|protein_coding|CODING|ENSRNOT00000046481|1|1)	AC:DP	29:60
2	82941900	.	CCATTG	C	.	PASS	DP=46;AF=0.435;NP=1;PV=0.0;EFF=frameshift_variant(HIGH||cattgt/|p.His115fs/c.343_347delCATTG|158|ENSRNOG00000032427|protein_coding|CODING|ENSRNOT00000046481|4|1);LOF=(ENSRNOG00000032427|ENSRNOG00000032427|1|1.00)	AC:DP	20:46
2	82941908	.	CAAGAA	C	.	PASS	DP=38;AF=0.500;NP=1;PV=1.1102230246251565E-16;EFF=frameshift_variant(HIGH||tcaagaaaa/|p.Ser117fs/c.351_355delAAGAA|158|ENSRNOG00000032427|protein_coding|CODING|ENSRNOT00000046481|4|1);LOF=(ENSRNOG00000032427|ENSRNOG00000032427|1|1.00)	AC:DP	19:38
2	82999982	.	GC	G	.	PASS	DP=76;AF=0.474;NP=1;PV=0.0;LOF=(ENSRNOG00000030171|ENSRNOG00000030171|1|1.00);EFF=frameshift_variant(HIGH||gct/|p.Ala74fs/c.221delC|127|ENSRNOG00000030171|protein_coding|CODING|ENSRNOT00000049559|2|1)	AC:DP	36:76
2	83731375	.	CA	C	.	PASS	DP=52;AF=0.481;NP=1;PV=0.0;LOF=(Amacr|ENSRNOG00000018662|2|0.50);EFF=frameshift_variant(HIGH||ggt/|p.Gly204fs/c.612delT|454|Amacr|protein_coding|CODING|ENSRNOT00000040701|4|1)	AC:DP	25:52
2	88697401	.	AC	A	.	PASS	DP=53;AF=0.340;NP=1;PV=5.4289905904170155E-14;EFF=frameshift_variant(HIGH||aac/|p.Asn180fs/c.540delC|186|ENSRNOG00000039049|protein_coding|CODING|ENSRNOT00000036918|4|1|WARNING_TRANSCRIPT_NO_START_CODON)	AC:DP	18:53
2	99240664	.	GAT	G	.	PASS	DP=67;AF=0.299;NP=1;PV=3.652633751016765E-14;EFF=frameshift_variant(HIGH||ata/|p.Ile195fs/c.583_584delAT|643|ENSRNOG00000032128|protein_coding|CODING|ENSRNOT00000004997|6|1);LOF=(ENSRNOG00000032128|ENSRNOG00000032128|1|1.00)	AC:DP	20:67
2	99884219	.	GGA	G	.	PASS	DP=106;AF=0.500;NP=1;PV=5.554137627428166E-49;LOF=(Ankh|ENSRNOG00000010960|1|1.00);EFF=frameshift_variant(HIGH||gga/|p.Gly150fs/c.449_450delGA|492|Ankh|protein_coding|CODING|ENSRNOT00000068484|4|1)	AC:DP	53:106
2	114030080	.	CAT	C	.	PASS	DP=45;AF=0.489;NP=1;PV=0.0;LOF=(Pag1|ENSRNOG00000047009|1|1.00);EFF=frameshift_variant(HIGH||cat/|p.His267fs/c.800_801delAT|389|Pag1|protein_coding|CODING|ENSRNOT00000073319|6|1|WARNING_TRANSCRIPT_NO_START_CODON)	AC:DP	22:45
2	114829651	.	CTG	C	.	PASS	DP=61;AF=0.361;NP=1;PV=0.0;LOF=(ENSRNOG00000033449|ENSRNOG00000033449|1|1.00);EFF=frameshift_variant(HIGH||aca/|p.Thr113fs/c.338_339delCA|145|ENSRNOG00000033449|protein_coding|CODING|ENSRNOT00000041334|3|1)	AC:DP	22:61
2	114829653	.	GT	G	.	PASS	DP=31;AF=0.355;NP=1;PV=2.5730823027814154E-9;LOF=(ENSRNOG00000033449|ENSRNOG00000033449|1|1.00);EFF=frameshift_variant(HIGH||aca/|p.Thr113fs/c.337delA|145|ENSRNOG00000033449|protein_coding|CODING|ENSRNOT00000041334|3|1)	AC:DP	11:31
2	114843967	.	CT	C	.	PASS	DP=38;AF=0.500;NP=1;PV=1.1102230246251565E-16;EFF=frameshift_variant(HIGH||tca/|p.Ser72fs/c.216delA|145|ENSRNOG00000033449|protein_coding|CODING|ENSRNOT00000041334|2|1);LOF=(ENSRNOG00000033449|ENSRNOG00000033449|1|1.00)	AC:DP	19:38
2	115888828	.	GA	G	.	PASS	DP=52;AF=0.500;NP=1;PV=0.0;EFF=frameshift_variant(HIGH||act/|p.Thr4fs/c.12delT|196|ENSRNOG00000011878|protein_coding|CODING|ENSRNOT00000015865|1|1)	AC:DP	26:52
2	124279707	.	ACT	A	.	PASS	DP=45;AF=0.489;NP=1;PV=0.0;EFF=frameshift_variant(HIGH||gactct/|p.Asp169fs/c.507_508delCT|199|ENSRNOG00000050400|protein_coding|CODING|ENSRNOT00000073631|5|1);LOF=(ENSRNOG00000050400|ENSRNOG00000050400|1|1.00)	AC:DP	22:45
2	135910185	.	AG	A	.	PASS	DP=48;AF=0.479;NP=1;PV=1.4612962310480392E-21;EFF=frameshift_variant(HIGH||cct/|p.Pro192fs/c.575delC|605|Sec62|protein_coding|CODING|ENSRNOT00000012240|4|1);LOF=(Sec62|ENSRNOG00000009057|1|1.00)	AC:DP	23:48
2	135914315	.	T	TTC	.	PASS	DP=58;AF=0.466;NP=1;PV=0.0;EFF=frameshift_variant(HIGH||gaa/gaGAa|p.Glu20_Arg21fs/c.59_60insGA|605|Sec62|protein_coding|CODING|ENSRNOT00000012240|1|1)	AC:DP	27:58
2	138791445	.	C	CG	.	PASS	DP=89;AF=0.483;NP=1;PV=0.0;EFF=frameshift_variant(HIGH||ggg/ggCg|p.Gly1_Trp2fs/c.2_3insC|110|ENSRNOG00000038552|protein_coding|CODING|ENSRNOT00000058810|1|1|WARNING_TRANSCRIPT_NO_START_CODON)	AC:DP	43:89
2	140172741	.	A	ACT	.	PASS	DP=66;AF=0.500;NP=1;PV=0.0;EFF=frameshift_variant(HIGH||gac/gaCTc|p.Asp130_Cys131fs/c.390_391insCT|178|RGD1560220|protein_coding|CODING|ENSRNOT00000071944|6|1);LOF=(RGD1560220|ENSRNOG00000049819|1|1.00)	AC:DP	33:66
2	140172795	.	C	CAT	.	PASS	DP=56;AF=0.446;NP=1;PV=1.1102230246251565E-16;EFF=frameshift_variant(HIGH||aca/acATa|p.Thr148_Pro149fs/c.444_445insAT|178|RGD1560220|protein_coding|CODING|ENSRNOT00000071944|6|1);LOF=(RGD1560220|ENSRNOG00000049819|1|1.00)	AC:DP	25:56
2	144014523	.	A	ACACCCCTTTGG	.	PASS	DP=53;AF=0.358;NP=1;PV=3.3306690738754696E-15;LOF=(Spry1|ENSRNOG00000025371|2|0.50);EFF=frameshift_variant(HIGH||aca/aCACCCCTTTGGca|p.Thr94_Gln95fs/c.281_282insCACCCCTTTGG|147|Spry1|protein_coding|CODING|ENSRNOT00000067034|3|1)	AC:DP	19:53
2	144014633	.	AC	A	.	PASS	DP=75;AF=0.493;NP=1;PV=0.0;LOF=(Spry1|ENSRNOG00000025371|2|0.50);EFF=frameshift_variant(HIGH||ccc/|p.Pro131fs/c.391delC|147|Spry1|protein_coding|CODING|ENSRNOT00000067034|3|1)	AC:DP	37:75
2	144075775	.	TG	T	.	PASS	DP=41;AF=0.488;NP=1;PV=3.9222655388625223E-19;EFF=frameshift_variant(HIGH||cag/|p.Gln30fs/c.88delC|169|ENSRNOG00000019460|protein_coding|CODING|ENSRNOT00000026420|2|1);LOF=(ENSRNOG00000019460|ENSRNOG00000019460|1|1.00)	AC:DP	20:41
2	144149866	.	G	GA	.	PASS	DP=64;AF=0.266;NP=1;PV=2.383959696317106E-11;EFF=frameshift_variant(HIGH||ttc/ttTc|p.Phe3_Phe4fs/c.8_9insT|313|ENSRNOG00000029679|protein_coding|CODING|ENSRNOT00000043647|1|1)	AC:DP	17:64
2	144377559	.	GCCCACCA	G	.	PASS	DP=30;AF=0.400;NP=1;PV=9.281619917089756E-11;EFF=frameshift_variant(HIGH||gtggtgggc/|p.Val69fs/c.206_212delTGGTGGG|302|ENSRNOG00000049803|protein_coding|CODING|ENSRNOT00000075328|1|1|WARNING_TRANSCRIPT_NO_START_CODON);LOF=(ENSRNOG00000049803|ENSRNOG00000049803|1|1.00)	AC:DP	12:30
2	147127670	.	C	CT	.	PASS	DP=71;AF=0.479;NP=1;PV=1.1102230246251565E-16;LOF=(Intu|ENSRNOG00000010556|2|1.00);EFF=frameshift_variant(HIGH||ctt/cTtt|p.Leu889_Trp890fs/c.2666_2667insT|949|Intu|protein_coding|CODING|ENSRNOT00000014116|20|1)	AC:DP	34:71
2	147127670	.	C	CT	.	PASS	DP=71;AF=0.479;NP=1;PV=1.1102230246251565E-16;LOF=(Intu|ENSRNOG00000010556|2|1.00);EFF=frameshift_variant(HIGH||ctt/cTtt|p.Leu889_Trp890fs/c.2666_2667insT|949|Intu|protein_coding|CODING|ENSRNOT00000072675|19|1)	AC:DP	34:71
2	147127817	.	C	CT	.	PASS	DP=84;AF=0.464;NP=1;PV=7.583370248941331E-35;EFF=frameshift_variant(HIGH||ctt/cTtt|p.Leu906_Phe907fs/c.2717_2718insT|949|Intu|protein_coding|CODING|ENSRNOT00000014116|21|1)	AC:DP	39:84
2	147127817	.	C	CT	.	PASS	DP=84;AF=0.464;NP=1;PV=7.583370248941331E-35;EFF=frameshift_variant(HIGH||ctt/cTtt|p.Leu906_Phe907fs/c.2717_2718insT|949|Intu|protein_coding|CODING|ENSRNOT00000072675|20|1)	AC:DP	39:84
2	147320070	.	C	CCTCA	.	PASS	DP=60;AF=0.483;NP=1;PV=0.0;EFF=frameshift_variant(HIGH||tgg/tgTGAGg|p.Trp237_Leu238fs/c.710_711insTGAG|496|Mfsd8|protein_coding|CODING|ENSRNOT00000050764|7|1);LOF=(Mfsd8|ENSRNOG00000012729|1|1.00)	AC:DP	29:60
2	153664969	.	AC	A	.	PASS	DP=76;AF=0.368;NP=1;PV=0.0;EFF=frameshift_variant(HIGH||tgg/|p.Trp392fs/c.1176delG|409|ENSRNOG00000023905|protein_coding|CODING|ENSRNOT00000034698|9|1)	AC:DP	28:76
2	153664986	.	A	AC	.	PASS	DP=68;AF=0.250;NP=1;PV=6.840572552846425E-11;EFF=frameshift_variant(HIGH||gtc/gGtc|p.Val387_Ile388fs/c.1159_1160insG|409|ENSRNOG00000023905|protein_coding|CODING|ENSRNOT00000034698|9|1);LOF=(ENSRNOG00000023905|ENSRNOG00000023905|1|1.00)	AC:DP	17:68
2	153665247	.	G	GA	.	PASS	DP=48;AF=0.417;NP=1;PV=1.94683403733675E-17;EFF=frameshift_variant(HIGH||ctc/ctTc|p.Leu305_Lys306fs/c.914_915insT|409|ENSRNOG00000023905|protein_coding|CODING|ENSRNOT00000034698|6|1);LOF=(ENSRNOG00000023905|ENSRNOG00000023905|1|1.00)	AC:DP	20:48
2	157200079	.	A	AG	.	PASS	DP=83;AF=0.422;NP=1;PV=0.0;EFF=frameshift_variant(HIGH||ggg/Gggg|p.Gly109_Glu110fs/c.325_326insG|623|ENSRNOG00000029072|protein_coding|CODING|ENSRNOT00000040927|2|1);LOF=(ENSRNOG00000029072|ENSRNOG00000029072|1|1.00)	AC:DP	35:83
2	157200962	.	C	CT	.	PASS	DP=50;AF=0.480;NP=1;PV=1.1102230246251565E-16;LOF=(ENSRNOG00000029072|ENSRNOG00000029072|1|1.00);EFF=frameshift_variant(HIGH||ggt/Tggt|p.Gly393_Gly394fs/c.1177_1178insT|623|ENSRNOG00000029072|protein_coding|CODING|ENSRNOT00000040927|8|1)	AC:DP	24:50
2	160209908	.	A	ACC	.	PASS	DP=97;AF=0.454;NP=1;PV=0.0;LOF=(Maml3|ENSRNOG00000048907|1|1.00);EFF=frameshift_variant(HIGH||act/acGGt|p.Thr355_Ala356fs/c.1064_1065insGG|454|Maml3|protein_coding|CODING|ENSRNOT00000044481|5|1|WARNING_TRANSCRIPT_NO_START_CODON)	AC:DP	44:97
2	162566608	.	GC	G	.	PASS	DP=78;AF=0.513;NP=1;PV=6.217193309903323E-38;LOF=(Frem2|ENSRNOG00000021670|1|1.00);EFF=frameshift_variant(HIGH||gag/|p.Glu684fs/c.2052delG|3158|Frem2|protein_coding|CODING|ENSRNOT00000031487|2|1)	AC:DP	40:78
2	162566676	.	TCG	T	.	PASS	DP=57;AF=0.491;NP=1;PV=0.0;LOF=(Frem2|ENSRNOG00000021670|1|1.00);EFF=frameshift_variant(HIGH||gtcgag/|p.Glu662fs/c.1984_1985delCG|3158|Frem2|protein_coding|CODING|ENSRNOT00000031487|2|1)	AC:DP	28:57
2	168209418	.	C	CT	.	PASS	DP=45;AF=0.489;NP=1;PV=0.0;EFF=frameshift_variant(HIGH||gga/ggaA|p.Gly247_Ala248fs/c.741_742insA|293|ENSRNOG00000031588|protein_coding|CODING|ENSRNOT00000047649|5|1);LOF=(ENSRNOG00000031588|ENSRNOG00000031588|1|1.00)	AC:DP	22:45
2	168223779	.	AG	A	.	PASS	DP=54;AF=0.296;NP=1;PV=1.4633849687584188E-11;EFF=frameshift_variant(HIGH||ctg/|p.Leu122fs/c.364delC|293|ENSRNOG00000031588|protein_coding|CODING|ENSRNOT00000047649|2|1);LOF=(ENSRNOG00000031588|ENSRNOG00000031588|1|1.00)	AC:DP	16:54
2	168734142	.	CA	C	.	PASS	DP=64;AF=0.266;NP=1;PV=2.383959696317106E-11;EFF=frameshift_variant(HIGH||aca/|p.Thr766fs/c.2296delA|774|Med12l|protein_coding|CODING|ENSRNOT00000014470|16|1)	AC:DP	17:64
2	171909771	.	T	TA	.	PASS	DP=71;AF=0.451;NP=1;PV=1.1102230246251565E-16;EFF=frameshift_variant(HIGH||aaa/Aaaa|p.Lys181_Thr182fs/c.541_542insA|326|ENSRNOG00000021950|protein_coding|CODING|ENSRNOT00000031061|7|1|WARNING_TRANSCRIPT_NO_START_CODON);LOF=(ENSRNOG00000021950|ENSRNOG00000021950|1|1.00)	AC:DP	32:71
2	171909818	.	C	CTGAT	.	PASS	DP=68;AF=0.397;NP=1;PV=2.3418003004331365E-22;EFF=frameshift_variant(HIGH||act/acTGATt|p.Thr196_Asp197fs/c.588_589insTGAT|326|ENSRNOG00000021950|protein_coding|CODING|ENSRNOT00000031061|7|1|WARNING_TRANSCRIPT_NO_START_CODON);LOF=(ENSRNOG00000021950|ENSRNOG00000021950|1|1.00)	AC:DP	27:68
2	173641480	.	TTTGAACG	T	.	PASS	DP=30;AF=0.500;NP=1;PV=6.772360450213455E-15;EFF=frameshift_variant(HIGH||cgttcaaat/|p.Arg1312fs/c.3934_3940delCGTTCAA|1336|Plch1|protein_coding|CODING|ENSRNOT00000057724|22|1)	AC:DP	15:30
2	175403378	.	T	TTTTCC	.	PASS	DP=57;AF=0.439;NP=1;PV=0.0;LOF=(Ssr3|ENSRNOG00000011148|1|1.00);EFF=frameshift_variant(HIGH||aac/aGGAAAac|p.Asn99_Leu100fs/c.295_296insGGAAA|183|Ssr3|protein_coding|CODING|ENSRNOT00000014912|5|1)	AC:DP	25:57
2	177053626	.	TG	T	.	PASS	DP=62;AF=0.339;NP=1;PV=5.551115123125783E-16;EFF=frameshift_variant(HIGH||tgg/|p.Trp85fs/c.254delG|311|ENSRNOG00000032435|protein_coding|CODING|ENSRNOT00000047137|1|1|WARNING_TRANSCRIPT_NO_START_CODON);LOF=(ENSRNOG00000032435|ENSRNOG00000032435|1|1.00)	AC:DP	21:62
2	177053876	.	CT	C	.	PASS	DP=38;AF=0.342;NP=1;PV=1.550056749621831E-10;EFF=frameshift_variant(HIGH||act/|p.Thr163fs/c.489delT|311|ENSRNOG00000032435|protein_coding|CODING|ENSRNOT00000047137|3|1|WARNING_TRANSCRIPT_NO_START_CODON);LOF=(ENSRNOG00000032435|ENSRNOG00000032435|1|1.00)	AC:DP	13:38
2	183881029	.	TTA	T	.	PASS	DP=43;AF=0.512;NP=1;PV=1.6983756173678884E-21;LOF=(Rsrc1|ENSRNOG00000012639|1|1.00);EFF=frameshift_variant(HIGH||tat/|p.Tyr305fs/c.913_914delTA|334|Rsrc1|protein_coding|CODING|ENSRNOT00000051977|9|1)	AC:DP	22:43
2	192000309	.	GTCAAAGACCTGAGTGT	G	.	PASS	DP=57;AF=0.316;NP=1;PV=2.2959412149248237E-13;LOF=(ENSRNOG00000028754|ENSRNOG00000028754|1|1.00);EFF=frameshift_variant(HIGH||caggtctttgac/|p.Val217fs/c.649_664delACACTCAGGTCTTTGA|256|ENSRNOG00000028754|protein_coding|CODING|ENSRNOT00000033720|6|1|WARNING_TRANSCRIPT_NO_START_CODON)	AC:DP	18:57
2	192000485	.	C	CT	.	PASS	DP=68;AF=0.500;NP=1;PV=5.574207112461216E-32;LOF=(ENSRNOG00000028754|ENSRNOG00000028754|1|1.00);EFF=frameshift_variant(HIGH||agg/aAgg|p.Arg171_Thr172fs/c.511_512insA|256|ENSRNOG00000028754|protein_coding|CODING|ENSRNOT00000033720|3|1|WARNING_TRANSCRIPT_NO_START_CODON)	AC:DP	34:68
2	193032958	.	T	TG	.	PASS	DP=42;AF=0.524;NP=1;PV=8.567200607538971E-22;EFF=frameshift_variant(HIGH||aaa/aaCa|p.Lys556_Trp557fs/c.1667_1668insC|698|Wdr49|protein_coding|CODING|ENSRNOT00000039524|12|1);LOF=(Wdr49|ENSRNOG00000024628|1|1.00)	AC:DP	22:42
2	198276670	.	A	AG	.	PASS	DP=38;AF=0.474;NP=1;PV=1.1102230246251565E-16;EFF=frameshift_variant(HIGH||act/aGct|p.Thr27_Leu28fs/c.80_81insG|206|ENSRNOG00000047434|protein_coding|CODING|ENSRNOT00000074913|2|1|WARNING_TRANSCRIPT_NO_START_CODON);LOF=(ENSRNOG00000047434|ENSRNOG00000047434|1|1.00)	AC:DP	18:38
2	202891113	.	AG	A	.	PASS	DP=71;AF=0.493;NP=1;PV=1.1102230246251565E-16;EFF=frameshift_variant(HIGH||ccc/|p.Pro56fs/c.168delC|1148|Fhdc1|protein_coding|CODING|ENSRNOT00000066477|3|1)	AC:DP	35:71
2	203648266	.	CA	C	.	PASS	DP=80;AF=0.488;NP=1;PV=0.0;LOF=(Dear|ENSRNOG00000033147|1|1.00);EFF=frameshift_variant(HIGH||cca/|p.Pro114fs/c.342delA|127|Dear|protein_coding|CODING|ENSRNOT00000042146|1|1)	AC:DP	39:80
2	204652756	.	AG	A	.	PASS	DP=46;AF=0.326;NP=1;PV=1.335498378551847E-11;LOF=(ENSRNOG00000024215|ENSRNOG00000024215|2|0.50);EFF=frameshift_variant(HIGH||ctt/|p.Leu80fs/c.238delC|365|ENSRNOG00000024215|protein_coding|CODING|ENSRNOT00000037507|3|1)	AC:DP	15:46
2	205203370	.	GC	G	.	PASS	DP=85;AF=0.494;NP=1;PV=0.0;LOF=(ENSRNOG00000017461|ENSRNOG00000017461|1|1.00);EFF=frameshift_variant(HIGH||tgc/|p.Cys326fs/c.977delG|388|ENSRNOG00000017461|protein_coding|CODING|ENSRNOT00000023482|6|1)	AC:DP	42:85
2	205204169	.	GGT	G	.	PASS	DP=114;AF=0.491;NP=1;PV=0.0;LOF=(ENSRNOG00000017461|ENSRNOG00000017461|1|1.00);EFF=frameshift_variant(HIGH||cac/|p.His61fs/c.182_183delAC|388|ENSRNOG00000017461|protein_coding|CODING|ENSRNOT00000023482|3|1)	AC:DP	56:114
2	206342585	.	AT	A	.	PASS	DP=34;AF=0.471;NP=1;PV=2.7755575615628914E-15;EFF=frameshift_variant(HIGH||att/|p.Ile223fs/c.668delT|407|ENSRNOG00000015533|protein_coding|CODING|ENSRNOT00000020819|1|1|WARNING_TRANSCRIPT_NO_START_CODON);LOF=(ENSRNOG00000015533|ENSRNOG00000015533|1|1.00)	AC:DP	16:34
2	206343052	.	A	AG	.	PASS	DP=55;AF=0.491;NP=1;PV=0.0;EFF=frameshift_variant(HIGH||cag/caGg|p.Gln377_Ala378fs/c.1131_1132insG|407|ENSRNOG00000015533|protein_coding|CODING|ENSRNOT00000020819|3|1|WARNING_TRANSCRIPT_NO_START_CODON);LOF=(ENSRNOG00000015533|ENSRNOG00000015533|1|1.00)	AC:DP	27:55
2	206482417	.	C	CT	.	PASS	DP=79;AF=0.481;NP=1;PV=1.1102230246251565E-16;EFF=frameshift_variant(HIGH||cct/ccTt|p.Pro482_Leu483fs/c.1446_1447insT|1526|Arhgef11|protein_coding|CODING|ENSRNOT00000020717|19|1);LOF=(Arhgef11|ENSRNOG00000015026|1|1.00)	AC:DP	38:79
2	206834761	.	AT	A	.	PASS	DP=71;AF=0.493;NP=1;PV=1.1102230246251565E-16;EFF=frameshift_variant(HIGH||cat/|p.His476fs/c.1427delA|556|Ttc24|protein_coding|CODING|ENSRNOT00000050476|8|1|WARNING_TRANSCRIPT_NO_START_CODON);LOF=(Ttc24|ENSRNOG00000028765|1|1.00)	AC:DP	35:71
2	206834803	.	ACCC	A	.	PASS	DP=41;AF=0.488;NP=1;PV=3.9222655388625223E-19;LOF=(Ttc24|ENSRNOG00000028765|1|1.00);EFF=frameshift_variant(HIGH||ggg/|p.Gly472fs/c.1415_1417delGGG|556|Ttc24|protein_coding|CODING|ENSRNOT00000050476|7|1|WARNING_TRANSCRIPT_NO_START_CODON)	AC:DP	20:41
2	207805230	.	G	GCTTC	.	PASS	DP=64;AF=0.438;NP=1;PV=0.0;EFF=frameshift_variant(HIGH||gca/gGAAGca|p.Ala876_Gln877fs/c.2626_2627insGAAG|879|Fdps|protein_coding|CODING|ENSRNOT00000033917|17|1)	AC:DP	28:64
2	207805266	.	G	GT	.	PASS	DP=73;AF=0.493;NP=1;PV=1.718430693810657E-33;EFF=frameshift_variant(HIGH||gct/gAct|p.Ala864_Asp865fs/c.2590_2591insA|879|Fdps|protein_coding|CODING|ENSRNOT00000033917|17|1)	AC:DP	36:73
2	207948161	.	AG	A	.	PASS	DP=58;AF=0.483;NP=1;PV=0.0;LOF=(Thbs3|ENSRNOG00000020524|1|1.00);EFF=frameshift_variant(HIGH||ggg/|p.Gly296fs/c.886delG|954|Thbs3|protein_coding|CODING|ENSRNOT00000027841|8|1)	AC:DP	28:58
2	208116353	.	AACCAAACCAAACC	A	.	PASS	DP=60;AF=0.467;NP=1;PV=0.0;LOF=(ENSRNOG00000043206|ENSRNOG00000043206|1|1.00);EFF=frameshift_variant(HIGH||caaccaaaccaaacc/|p.Gln730fs/c.2190_2202delACCAAACCAAACC|769|ENSRNOG00000043206|protein_coding|CODING|ENSRNOT00000065027|19|1|WARNING_TRANSCRIPT_NO_START_CODON)	AC:DP	28:60
2	208919195	.	AC	A	.	PASS	DP=70;AF=0.443;NP=1;PV=3.216864194541775E-27;LOF=(ENSRNOG00000017139|ENSRNOG00000017139|1|1.00);EFF=frameshift_variant(HIGH||ggt/|p.Gly84fs/c.251delG|325|ENSRNOG00000017139|protein_coding|CODING|ENSRNOT00000023343|3|1)	AC:DP	31:70
2	209057470	.	AC	A	.	PASS	DP=77;AF=0.506;NP=1;PV=9.57278090890113E-37;LOF=(Crtc2|ENSRNOG00000016138|1|1.00);EFF=frameshift_variant(HIGH||cac/|p.His543fs/c.1629delC|691|Crtc2|protein_coding|CODING|ENSRNOT00000021700|12|1)	AC:DP	39:77
2	209290609	.	C	CCA	.	PASS	DP=120;AF=0.483;NP=1;PV=1.1102230246251565E-16;LOF=(Ilf2|ENSRNOG00000014154|1|1.00);EFF=frameshift_variant(HIGH||cca/cCAca|p.Pro98_Thr99fs/c.293_294insCA|463|Ilf2|protein_coding|CODING|ENSRNOT00000048214|4|1)	AC:DP	58:120
2	211057785	.	GC	G	.	PASS	DP=49;AF=0.490;NP=1;PV=9.93023861304282E-23;EFF=frameshift_variant(HIGH||gcc/|p.Ala624fs/c.1870delG|625|Tchhl1|protein_coding|CODING|ENSRNOT00000038311|3|1)	AC:DP	24:49
2	211057863	.	T	TC	.	PASS	DP=57;AF=0.474;NP=1;PV=0.0;EFF=frameshift_variant(HIGH||gag/gGag|p.Glu598_Leu599fs/c.1792_1793insG|625|Tchhl1|protein_coding|CODING|ENSRNOT00000038311|3|1)	AC:DP	27:57
2	217520777	.	TCATGTTCAGTC	T	.	PASS	DP=37;AF=0.378;NP=1;PV=6.179279310458696E-12;LOF=(ENSRNOG00000021167|ENSRNOG00000021167|1|1.00);EFF=frameshift_variant(HIGH||acctcc/|p.Ser72fs/c.214_224delCATGTTCAGTC|190|ENSRNOG00000021167|protein_coding|CODING|ENSRNOT00000028742|4|1)	AC:DP	14:37
2	217520927	.	G	GA	.	PASS	DP=55;AF=0.455;NP=1;PV=0.0;EFF=frameshift_variant(HIGH||gaa/gAaa|p.Glu118_Lys119fs/c.353_354insA|190|ENSRNOG00000021167|protein_coding|CODING|ENSRNOT00000028742|5|1);LOF=(ENSRNOG00000021167|ENSRNOG00000021167|1|1.00)	AC:DP	25:55
2	221730620	.	C	CA	.	PASS	DP=56;AF=0.500;NP=1;PV=1.1102230246251565E-16;LOF=(Spag17|ENSRNOG00000037196|2|1.00);EFF=frameshift_variant(HIGH||ccc/Accc|p.Pro488_Lys489fs/c.1462_1463insA|2146|Spag17|protein_coding|CODING|ENSRNOT00000071938|13|1|WARNING_TRANSCRIPT_NO_START_CODON)	AC:DP	28:56
2	221730620	.	C	CA	.	PASS	DP=56;AF=0.500;NP=1;PV=1.1102230246251565E-16;LOF=(Spag17|ENSRNOG00000037196|2|1.00);EFF=frameshift_variant(HIGH||ccc/Accc|p.Pro488_Lys489fs/c.1462_1463insA|2293|Spag17|protein_coding|CODING|ENSRNOT00000042263|13|1|WARNING_TRANSCRIPT_NO_START_CODON)	AC:DP	28:56
2	223146535	.	T	TTC	.	PASS	DP=38;AF=0.500;NP=1;PV=1.1102230246251565E-16;LOF=(ENSRNOG00000023967|ENSRNOG00000023967|1|1.00);EFF=frameshift_variant(HIGH||tat/tTCat|p.Tyr50_Arg51fs/c.149_150insTC|155|ENSRNOG00000023967|protein_coding|CODING|ENSRNOT00000028956|2|1)	AC:DP	19:38
2	224935085	.	AAG	A	.	PASS	DP=36;AF=0.472;NP=1;PV=5.551115123125783E-16;EFF=frameshift_variant(HIGH||aag/|p.Lys23fs/c.68_69delAG|101|ENSRNOG00000028529|protein_coding|CODING|ENSRNOT00000037907|3|1|WARNING_TRANSCRIPT_NO_START_CODON);LOF=(ENSRNOG00000028529|ENSRNOG00000028529|1|1.00)	AC:DP	17:36
2	226896382	.	TG	T	.	PASS	DP=58;AF=0.431;NP=1;PV=0.0;EFF=frameshift_variant(HIGH||ggc/|p.Gly71fs/c.211delG|283|ENSRNOG00000014451|protein_coding|CODING|ENSRNOT00000019383|2|1|WARNING_TRANSCRIPT_NO_START_CODON);LOF=(ENSRNOG00000014451|ENSRNOG00000014451|1|1.00)	AC:DP	25:58
2	226896461	.	GTT	G	.	PASS	DP=49;AF=0.490;NP=1;PV=9.93023861304282E-23;LOF=(ENSRNOG00000014451|ENSRNOG00000014451|1|1.00);EFF=frameshift_variant(HIGH||gtt/|p.Val97fs/c.290_291delTT|283|ENSRNOG00000014451|protein_coding|CODING|ENSRNOT00000019383|2|1|WARNING_TRANSCRIPT_NO_START_CODON)	AC:DP	24:49
2	228416156	.	C	CA	.	PASS	DP=39;AF=0.487;NP=1;PV=0.0;LOF=(ENSRNOG00000023051|ENSRNOG00000023051|2|1.00);EFF=frameshift_variant(HIGH||ctg/ctTg|p.Leu118_Lys119fs/c.353_354insT|321|ENSRNOG00000023051|protein_coding|CODING|ENSRNOT00000039222|4|1|WARNING_TRANSCRIPT_NO_START_CODON)	AC:DP	19:39
2	228416156	.	C	CA	.	PASS	DP=39;AF=0.487;NP=1;PV=0.0;LOF=(ENSRNOG00000023051|ENSRNOG00000023051|2|1.00);EFF=frameshift_variant(HIGH||ctg/ctTg|p.Leu105_Lys106fs/c.314_315insT|319|ENSRNOG00000023051|protein_coding|CODING|ENSRNOT00000042134|3|1|WARNING_TRANSCRIPT_NO_START_CODON)	AC:DP	19:39
2	230218862	.	C	CA	.	PASS	DP=75;AF=0.453;NP=1;PV=0.0;EFF=frameshift_variant(HIGH||agg/aTgg|p.Arg1_Pro2fs/c.1_2insT|234|ENSRNOG00000047108|protein_coding|CODING|ENSRNOT00000051261|1|1|WARNING_TRANSCRIPT_NO_START_CODON)	AC:DP	34:75
2	230218862	.	C	CA	.	PASS	DP=75;AF=0.453;NP=1;PV=0.0;EFF=frameshift_variant(HIGH||agg/aTgg|p.Arg1_Pro2fs/c.1_2insT|218|ENSRNOG00000047108|protein_coding|CODING|ENSRNOT00000052403|1|1|WARNING_TRANSCRIPT_NO_START_CODON)	AC:DP	34:75
2	231903718	.	AT	A	.	PASS	DP=112;AF=0.491;NP=1;PV=2.220446049250313E-16;EFF=frameshift_variant(HIGH||att/|p.Ile1fs/c.2delT|143|ENSRNOG00000030847|protein_coding|CODING|ENSRNOT00000046960|1|1|WARNING_TRANSCRIPT_NO_START_CODON)	AC:DP	55:112
2	234538025	.	C	CCA	.	PASS	DP=59;AF=0.458;NP=1;PV=0.0;EFF=frameshift_variant(HIGH||atg/atgTG|p.Met1_Arg2fs/c.3_4insTG|520|Amy1a|protein_coding|CODING|ENSRNOT00000022496|1|1)	AC:DP	27:59
2	237498818	.	TC	T	.	PASS	DP=55;AF=0.455;NP=1;PV=0.0;EFF=frameshift_variant(HIGH||ttc/|p.Phe48fs/c.144delC|319|Slc35a3|protein_coding|CODING|ENSRNOT00000021676|2|1);LOF=(Slc35a3|ENSRNOG00000015627|1|1.00)	AC:DP	25:55
2	237601373	.	CA	C	.	PASS	DP=52;AF=0.481;NP=1;PV=0.0;EFF=frameshift_variant(HIGH||caa/|p.Gln480fs/c.1439delA|495|Trmt13|protein_coding|CODING|ENSRNOT00000064484|11|1)	AC:DP	25:52
2	242881555	.	A	ACT	.	PASS	DP=99;AF=0.505;NP=1;PV=1.3801738613281498E-46;EFF=frameshift_variant(HIGH||ctc/CTctc|p.Leu109_Cys110fs/c.325_326insCT|231|ENSRNOG00000037019|protein_coding|CODING|ENSRNOT00000055716|3|1);LOF=(ENSRNOG00000037019|ENSRNOG00000037019|1|1.00)	AC:DP	50:99
2	242881761	.	A	AT	.	PASS	DP=63;AF=0.476;NP=1;PV=0.0;LOF=(ENSRNOG00000037019|ENSRNOG00000037019|1|1.00);EFF=frameshift_variant(HIGH||ttc/Tttc|p.Phe171_Thr172fs/c.511_512insT|231|ENSRNOG00000037019|protein_coding|CODING|ENSRNOT00000055716|5|1)	AC:DP	30:63
2	245835748	.	C	CT	.	PASS	DP=56;AF=0.482;NP=1;PV=1.1102230246251565E-16;EFF=frameshift_variant(HIGH||act/acTt|p.Thr763_Phe764fs/c.2289_2290insT|897|ENSRNOG00000017232|protein_coding|CODING|ENSRNOT00000023228|14|1);LOF=(ENSRNOG00000017232|ENSRNOG00000017232|1|1.00)	AC:DP	27:56
2	246444142	.	GA	G	.	PASS	DP=49;AF=0.306;NP=1;PV=3.739797360680086E-11;EFF=frameshift_variant(HIGH||aat/|p.Asn75fs/c.223delA|132|Fabp2|protein_coding|CODING|ENSRNOT00000029871|3|1);LOF=(Fabp2|ENSRNOG00000024947|1|1.00)	AC:DP	15:49
2	246444147	.	G	GCT	.	PASS	DP=65;AF=0.508;NP=1;PV=2.2679167510369377E-31;EFF=frameshift_variant(HIGH||tgc/tgCTc|p.Cys76_Cys77fs/c.228_229insCT|132|Fabp2|protein_coding|CODING|ENSRNOT00000029871|3|1);LOF=(Fabp2|ENSRNOG00000024947|1|1.00)	AC:DP	33:65
2	250581157	.	CTTCT	C	.	PASS	DP=65;AF=0.477;NP=1;PV=0.0;EFF=frameshift_variant(HIGH||aaagaa/|p.Lys3964fs/c.11892_11895delAGAA|3964|Ank2|protein_coding|CODING|ENSRNOT00000015386|48|1)	AC:DP	31:65
2	251218792	.	CG	C	.	PASS	DP=44;AF=0.477;NP=1;PV=0.0;LOF=(Larp7|ENSRNOG00000048989|2|1.00);EFF=frameshift_variant(HIGH||tcc/|p.Ser441fs/c.1323delC|571|Larp7|protein_coding|CODING|ENSRNOT00000074644|12|1)	AC:DP	21:44
2	251218792	.	CG	C	.	PASS	DP=44;AF=0.477;NP=1;PV=0.0;LOF=(Larp7|ENSRNOG00000048989|2|1.00);EFF=frameshift_variant(HIGH||tcc/|p.Ser441fs/c.1323delC|571|Larp7|protein_coding|CODING|ENSRNOT00000073860|11|1)	AC:DP	21:44
2	251218803	.	GC	G	.	PASS	DP=43;AF=0.488;NP=1;PV=4.940494284907822E-20;LOF=(Larp7|ENSRNOG00000048989|2|1.00);EFF=frameshift_variant(HIGH||gcc/|p.Ala438fs/c.1312delG|571|Larp7|protein_coding|CODING|ENSRNOT00000074644|12|1)	AC:DP	21:43
2	251218803	.	GC	G	.	PASS	DP=43;AF=0.488;NP=1;PV=4.940494284907822E-20;LOF=(Larp7|ENSRNOG00000048989|2|1.00);EFF=frameshift_variant(HIGH||gcc/|p.Ala438fs/c.1312delG|571|Larp7|protein_coding|CODING|ENSRNOT00000073860|11|1)	AC:DP	21:43
2	251218811	.	GC	G	.	PASS	DP=42;AF=0.500;NP=1;PV=1.1102230246251565E-16;LOF=(Larp7|ENSRNOG00000048989|2|1.00);EFF=frameshift_variant(HIGH||ggc/|p.Gly435fs/c.1304delG|571|Larp7|protein_coding|CODING|ENSRNOT00000074644|12|1)	AC:DP	21:42
2	251218811	.	GC	G	.	PASS	DP=42;AF=0.500;NP=1;PV=1.1102230246251565E-16;LOF=(Larp7|ENSRNOG00000048989|2|1.00);EFF=frameshift_variant(HIGH||ggc/|p.Gly435fs/c.1304delG|571|Larp7|protein_coding|CODING|ENSRNOT00000073860|11|1)	AC:DP	21:42
2	255169573	.	A	AGGCCTTCG	.	PASS	DP=57;AF=0.386;NP=1;PV=0.0;EFF=frameshift_variant(HIGH||agg/aGGCCTTCGgg|p.Arg139_Pro140fs/c.416_417insGGCCTTCG|599|Papss1|protein_coding|CODING|ENSRNOT00000015077|3|1);LOF=(Papss1|ENSRNOG00000011311|1|1.00)	AC:DP	22:57
2	256607350	.	G	GT	.	PASS	DP=77;AF=0.494;NP=1;PV=2.781046282462251E-35;EFF=frameshift_variant(HIGH||gcg/gAcg|p.Ala22_Gly23fs/c.64_65insA|580|Npnt|protein_coding|CODING|ENSRNOT00000075259|1|1)	AC:DP	38:77
2	256607350	.	G	GT	.	PASS	DP=77;AF=0.494;NP=1;PV=2.781046282462251E-35;EFF=frameshift_variant(HIGH||gcg/gAcg|p.Ala22_Gly23fs/c.64_65insA|597|Npnt|protein_coding|CODING|ENSRNOT00000073037|1|1)	AC:DP	38:77
2	256607350	.	G	GT	.	PASS	DP=77;AF=0.494;NP=1;PV=2.781046282462251E-35;EFF=frameshift_variant(HIGH||gcg/gAcg|p.Ala22_Gly23fs/c.64_65insA|566|Npnt|protein_coding|CODING|ENSRNOT00000072131|1|1)	AC:DP	38:77
2	261346053	.	GC	G	.	PASS	DP=47;AF=0.362;NP=1;PV=8.137934770502397E-14;EFF=frameshift_variant(HIGH||ggg/|p.Gly314fs/c.942delG|334|ENSRNOG00000033088|protein_coding|CODING|ENSRNOT00000043369|8|1);LOF=(ENSRNOG00000033088|ENSRNOG00000033088|1|1.00)	AC:DP	17:47
2	266751917	.	T	TG	.	PASS	DP=92;AF=0.500;NP=1;PV=1.0084769040394032E-42;EFF=frameshift_variant(HIGH||ttg/tGtg|p.Leu142_Ser143fs/c.425_426insG|627|Gbp7|protein_coding|CODING|ENSRNOT00000037181|4|1);LOF=(Gbp7|ENSRNOG00000029191|1|1.00)	AC:DP	46:92
2	266789375	.	CA	C	.	PASS	DP=115;AF=0.174;NP=1;PV=1.5763154115333577E-9;EFF=frameshift_variant(HIGH||att/|p.Ile521fs/c.1561delA|620|Gbp4|protein_coding|CODING|ENSRNOT00000022648|10|1);LOF=(Gbp4|ENSRNOG00000028768|1|1.00)	AC:DP	20:115
2	266930132	.	TC	T	.	PASS	DP=70;AF=0.314;NP=1;PV=3.3306690738754696E-16;EFF=frameshift_variant(HIGH||tcc/|p.Ser466fs/c.1397delC|592|Gbp1|protein_coding|CODING|ENSRNOT00000045855|8|1);LOF=(Gbp1|ENSRNOG00000023943|1|1.00)	AC:DP	22:70
2	269436091	.	G	GT	.	PASS	DP=43;AF=0.488;NP=1;PV=4.940494284907822E-20;EFF=frameshift_variant(HIGH||atg/atgA|p.Met452_Gln453fs/c.1356_1357insA|910|Clca1|protein_coding|CODING|ENSRNOT00000018373|8|1);LOF=(Clca1|ENSRNOG00000013447|1|1.00)	AC:DP	21:43
2	271331698	.	T	TCTGACTCAGTTTCTAC	.	PASS	DP=30;AF=0.367;NP=1;PV=1.7121413176113265E-9;LOF=(Ttll7|ENSRNOG00000031997|2|0.50);EFF=frameshift_variant(HIGH||tcc/tCTGACTCAGTTTCTACcc|p.Ser589_Val590fs/c.1766_1767insCTGACTCAGTTTCTAC|890|Ttll7|protein_coding|CODING|ENSRNOT00000075452|16|1)	AC:DP	11:30
2	275989835	.	TG	T	.	PASS	DP=84;AF=0.464;NP=1;PV=7.583370248941331E-35;LOF=(ENSRNOG00000016209|ENSRNOG00000016209|1|1.00);EFF=frameshift_variant(HIGH||cat/|p.His64fs/c.190delC|160|ENSRNOG00000016209|protein_coding|CODING|ENSRNOT00000021699|2|1|WARNING_TRANSCRIPT_NO_START_CODON)	AC:DP	39:84
2	275989953	.	CAT	C	.	PASS	DP=78;AF=0.462;NP=1;PV=0.0;LOF=(ENSRNOG00000016209|ENSRNOG00000016209|1|1.00);EFF=frameshift_variant(HIGH||gat/|p.Asp30fs/c.89_90delAT|160|ENSRNOG00000016209|protein_coding|CODING|ENSRNOT00000021699|1|1|WARNING_TRANSCRIPT_NO_START_CODON)	AC:DP	36:78
2	278778454	.	CA	C	.	PASS	DP=97;AF=0.485;NP=1;PV=0.0;LOF=(Rabggtb|ENSRNOG00000009992|1|1.00);EFF=frameshift_variant(HIGH||tgt/|p.Cys82fs/c.244delT|331|Rabggtb|protein_coding|CODING|ENSRNOT00000065997|3|1|WARNING_TRANSCRIPT_NO_START_CODON)	AC:DP	47:97
20	3623517	.	AGTNT	A	.	PASS	DP=26;AF=0.500;NP=1;PV=4.334310688136611E-13;LOF=(Olr1726|ENSRNOG00000047390|2|0.50);EFF=frameshift_variant(HIGH||gac/|p.Asp19fs/c.56_59delANAC|320|Olr1726|protein_coding|CODING|ENSRNOT00000048085|2|1|WARNING_TRANSCRIPT_NO_START_CODON)	AC:DP	13:26
20	3623517	.	AGTNT	A	.	PASS	DP=26;AF=0.500;NP=1;PV=4.334310688136611E-13;LOF=(Olr1726|ENSRNOG00000047390|2|0.50);EFF=frameshift_variant(HIGH||aNaNac/|p.???8fs/c.24_27delANAC|310|Olr1726|protein_coding|CODING|ENSRNOT00000074574|2|1|WARNING_TRANSCRIPT_NO_START_CODON)	AC:DP	13:26
20	3623646	.	T	TC	.	PASS	DP=64;AF=0.516;NP=1;PV=1.1538075032216093E-31;EFF=frameshift_variant(HIGH||agg/aggG|p.Arg11_Arg12fs/c.33_34insG|320|Olr1726|protein_coding|CODING|ENSRNOT00000048085|1|1|WARNING_TRANSCRIPT_NO_START_CODON)	AC:DP	33:64
20	4388453	.	A	AG	.	PASS	DP=87;AF=0.494;NP=1;PV=0.0;EFF=frameshift_variant(HIGH||aag/aaGg|p.Lys339_Gln340fs/c.1017_1018insG|354|RT1-M1-5|protein_coding|CODING|ENSRNOT00000038725|5|1)	AC:DP	43:87
20	5380401	.	T	TG	.	PASS	DP=41;AF=0.537;NP=1;PV=4.2138097974667126E-22;EFF=frameshift_variant(HIGH||ttc/Gttc|p.Phe317_Phe318fs/c.949_950insG|330|RT1-T24-1|protein_coding|CODING|ENSRNOT00000041502|5|1)	AC:DP	22:41
20	6565269	.	G	GC	.	PASS	DP=124;AF=0.500;NP=1;PV=3.3306690738754696E-16;LOF=(Tnxb|ENSRNOG00000033581|1|1.00);EFF=frameshift_variant(HIGH||gca/gCca|p.Ala1075_Gly1076fs/c.3224_3225insC|1163|Tnxb|protein_coding|CODING|ENSRNOT00000048985|20|1)	AC:DP	62:124
20	6665935	.	A	AGGTC	.	PASS	DP=83;AF=0.422;NP=1;PV=0.0;LOF=(Ehmt2|ENSRNOG00000030630|1|1.00);EFF=frameshift_variant(HIGH||cag/caGGTCg|p.Gln759_Ala760fs/c.2277_2278insGGTC|1263|Ehmt2|protein_coding|CODING|ENSRNOT00000047370|15|1)	AC:DP	35:83
20	7873526	.	GC	G	.	PASS	DP=51;AF=0.471;NP=1;PV=0.0;EFF=frameshift_variant(HIGH||ggc/|p.Gly487fs/c.1460delG|653|Srpk1|protein_coding|CODING|ENSRNOT00000000612|11|1|WARNING_TRANSCRIPT_NO_START_CODON);LOF=(Srpk1|ENSRNOG00000000511|1|1.00)	AC:DP	24:51
20	8409367	.	CT	C	.	PASS	DP=45;AF=0.489;NP=1;PV=0.0;LOF=(4930539E08Rik|ENSRNOG00000016997|1|1.00);EFF=frameshift_variant(HIGH||aaa/|p.Lys231fs/c.693delA|586|4930539E08Rik|protein_coding|CODING|ENSRNOT00000023028|6|1)	AC:DP	22:45
20	8799993	.	T	TC	.	PASS	DP=81;AF=0.469;NP=1;PV=3.2857871915205506E-34;EFF=frameshift_variant(HIGH||agg/aggG|p.Arg2_Asn3fs/c.6_7insG|313|Lemd2|protein_coding|CODING|ENSRNOT00000035819|1|1)	AC:DP	38:81
20	8814491	.	TCA	T	.	PASS	DP=89;AF=0.326;NP=1;PV=0.0;EFF=frameshift_variant(HIGH||ggtgaa/|p.Gly33fs/c.99_100delTG|48|Mln|protein_coding|CODING|ENSRNOT00000067667|1|1);LOF=(Mln|ENSRNOG00000042186|1|1.00)	AC:DP	29:89
20	8991803	.	T	TG	.	PASS	DP=79;AF=0.468;NP=1;PV=1.1102230246251565E-16;EFF=frameshift_variant(HIGH||cca/cCca|p.Pro606_Ala607fs/c.1816_1817insC|622|Grm4|protein_coding|CODING|ENSRNOT00000066115|6|1|WARNING_TRANSCRIPT_NO_START_CODON)	AC:DP	37:79
20	9551240	.	AC	A	.	PASS	DP=43;AF=0.349;NP=1;PV=4.348077453641963E-12;LOF=(ENSRNOG00000029402|ENSRNOG00000029402|1|1.00);EFF=frameshift_variant(HIGH||acc/|p.Thr663fs/c.1988delC|900|ENSRNOG00000029402|protein_coding|CODING|ENSRNOT00000044760|12|1)	AC:DP	15:43
20	9559129	.	TCGGG	T	.	PASS	DP=39;AF=0.436;NP=1;PV=1.7763568394002505E-15;LOF=(ENSRNOG00000029402|ENSRNOG00000029402|1|1.00);EFF=frameshift_variant(HIGH||ctcggg/|p.Leu739fs/c.2217_2220delCGGG|900|ENSRNOG00000029402|protein_coding|CODING|ENSRNOT00000044760|14|1)	AC:DP	17:39
20	11518582	.	AG	A	.	PASS	DP=82;AF=0.488;NP=1;PV=0.0;LOF=(Dnah8|ENSRNOG00000000542|3|0.33);EFF=frameshift_variant(HIGH||ggg/|p.Gly377fs/c.1129delG|568|Dnah8|protein_coding|CODING|ENSRNOT00000071939|10|1)	AC:DP	40:82
20	11872195	.	G	GT	.	PASS	DP=72;AF=0.417;NP=1;PV=0.0;LOF=(Umodl1|ENSRNOG00000001157|2|1.00);EFF=frameshift_variant(HIGH||agg/agTg|p.Arg1006_Gly1007fs/c.3018_3019insT|1310|Umodl1|protein_coding|CODING|ENSRNOT00000050744|20|1)	AC:DP	30:72
20	11872195	.	G	GT	.	PASS	DP=72;AF=0.417;NP=1;PV=0.0;LOF=(Umodl1|ENSRNOG00000001157|2|1.00);EFF=frameshift_variant(HIGH||agg/agTg|p.Arg920_Gly921fs/c.2760_2761insT|1224|Umodl1|protein_coding|CODING|ENSRNOT00000042989|19|1)	AC:DP	30:72
20	13573058	.	A	AGGTG	.	PASS	DP=50;AF=0.440;NP=1;PV=1.1102230246251565E-16;LOF=(Pfkl|ENSRNOG00000001214|1|1.00);EFF=frameshift_variant(HIGH||ggc/GGTGggc|p.Gly143_Lys144fs/c.427_428insGGTG|780|Pfkl|protein_coding|CODING|ENSRNOT00000001625|4|1)	AC:DP	22:50
20	14581244	.	A	AG	.	PASS	DP=33;AF=0.515;NP=1;PV=5.417963115567471E-17;EFF=frameshift_variant(HIGH||ccc/cccC|p.Pro405_Phe406fs/c.1215_1216insC|413|ENSRNOG00000013206|protein_coding|CODING|ENSRNOT00000017748|6|1)	AC:DP	17:33
20	15422243	.	GGCCTTA	G	.	PASS	DP=39;AF=0.359;NP=1;PV=1.4331535957978758E-11;LOF=(SLC5A4B|ENSRNOG00000001298|2|1.00);EFF=frameshift_variant(HIGH||cgc/|p.Arg260fs/c.779_784delTAAGGC|612|SLC5A4B|protein_coding|CODING|ENSRNOT00000070992|11|1)	AC:DP	14:39
20	15422243	.	GGCCTTA	G	.	PASS	DP=39;AF=0.359;NP=1;PV=1.4331535957978758E-11;LOF=(SLC5A4B|ENSRNOG00000001298|2|1.00);EFF=frameshift_variant(HIGH||tct/|p.Ser262fs/c.786_791delTAAGGC|660|SLC5A4B|protein_coding|CODING|ENSRNOT00000045375|12|1)	AC:DP	14:39
20	16361675	.	GA	G	.	PASS	DP=45;AF=0.422;NP=1;PV=1.1102230246251565E-16;EFF=frameshift_variant(HIGH||ttt/|p.Phe166fs/c.498delT|353|Upb1|protein_coding|CODING|ENSRNOT00000058237|5|1);LOF=(Upb1|ENSRNOG00000038258|1|1.00)	AC:DP	19:45
20	17157715	.	AAC	A	.	PASS	DP=31;AF=0.355;NP=1;PV=2.5730823027814154E-9;LOF=(Pcdh15|ENSRNOG00000000606|10|0.10);EFF=frameshift_variant(HIGH||gtt/|p.Val158fs/c.472_473delGT|415|Pcdh15|protein_coding|CODING|ENSRNOT00000074818|5|1)	AC:DP	11:31
20	17290328	.	GT	G	.	PASS	DP=41;AF=0.488;NP=1;PV=3.9222655388625223E-19;EFF=frameshift_variant(HIGH||act/|p.Thr401fs/c.1201delA|408|Pcdh15|protein_coding|CODING|ENSRNOT00000065007|9|1|WARNING_TRANSCRIPT_NO_START_CODON)	AC:DP	20:41
20	17290328	.	GT	G	.	PASS	DP=41;AF=0.488;NP=1;PV=3.9222655388625223E-19;EFF=frameshift_variant(HIGH||act/|p.Thr922fs/c.2764delA|929|Pcdh15|protein_coding|CODING|ENSRNOT00000066687|19|1|WARNING_TRANSCRIPT_NO_START_CODON)	AC:DP	20:41
20	22642326	.	CA	C	.	PASS	DP=84;AF=0.357;NP=1;PV=4.482589831668337E-23;EFF=frameshift_variant(HIGH||aca/|p.Thr80fs/c.238delA|151|ENSRNOG00000000630|protein_coding|CODING|ENSRNOT00000000780|3|1);LOF=(ENSRNOG00000000630|ENSRNOG00000000630|1|1.00)	AC:DP	30:84
20	29242400	.	T	TA	.	PASS	DP=31;AF=0.355;NP=1;PV=2.5730823027814154E-9;LOF=(Tet1|ENSRNOG00000000277|2|1.00);EFF=frameshift_variant(HIGH||ata/Aata|p.Ile1258_Tyr1259fs/c.3772_3773insA|2033|Tet1|protein_coding|CODING|ENSRNOT00000000302|3|1)	AC:DP	11:31
20	29242400	.	T	TA	.	PASS	DP=31;AF=0.355;NP=1;PV=2.5730823027814154E-9;LOF=(Tet1|ENSRNOG00000000277|2|1.00);EFF=frameshift_variant(HIGH||ata/Aata|p.Ile1258_Tyr1259fs/c.3772_3773insA|2001|Tet1|protein_coding|CODING|ENSRNOT00000057939|3|1)	AC:DP	11:31
20	29242433	.	A	AG	.	PASS	DP=48;AF=0.500;NP=1;PV=5.233708113326984E-23;LOF=(Tet1|ENSRNOG00000000277|2|1.00);EFF=frameshift_variant(HIGH||gcg/Ggcg|p.Ala1269_Leu1270fs/c.3805_3806insG|2033|Tet1|protein_coding|CODING|ENSRNOT00000000302|3|1)	AC:DP	24:48
20	29242433	.	A	AG	.	PASS	DP=48;AF=0.500;NP=1;PV=5.233708113326984E-23;LOF=(Tet1|ENSRNOG00000000277|2|1.00);EFF=frameshift_variant(HIGH||gcg/Ggcg|p.Ala1269_Leu1270fs/c.3805_3806insG|2001|Tet1|protein_coding|CODING|ENSRNOT00000057939|3|1)	AC:DP	24:48
20	29242449	.	T	TG	.	PASS	DP=54;AF=0.519;NP=1;PV=3.507242433414879E-27;LOF=(Tet1|ENSRNOG00000000277|2|1.00);EFF=frameshift_variant(HIGH||gtg/Ggtg|p.Val1274_His1275fs/c.3820_3821insG|2033|Tet1|protein_coding|CODING|ENSRNOT00000000302|4|1)	AC:DP	28:54
20	29242449	.	T	TG	.	PASS	DP=54;AF=0.519;NP=1;PV=3.507242433414879E-27;LOF=(Tet1|ENSRNOG00000000277|2|1.00);EFF=frameshift_variant(HIGH||gtg/Ggtg|p.Val1274_His1275fs/c.3820_3821insG|2001|Tet1|protein_coding|CODING|ENSRNOT00000057939|4|1)	AC:DP	28:54
20	29242477	.	C	CCT	.	PASS	DP=41;AF=0.488;NP=1;PV=3.9222655388625223E-19;LOF=(Tet1|ENSRNOG00000000277|2|1.00);EFF=frameshift_variant(HIGH||tgt/CTtgt|p.Cys1283_Ile1284fs/c.3847_3848insCT|2033|Tet1|protein_coding|CODING|ENSRNOT00000000302|5|1)	AC:DP	20:41
20	29242477	.	C	CCT	.	PASS	DP=41;AF=0.488;NP=1;PV=3.9222655388625223E-19;LOF=(Tet1|ENSRNOG00000000277|2|1.00);EFF=frameshift_variant(HIGH||tgt/CTtgt|p.Cys1283_Ile1284fs/c.3847_3848insCT|2001|Tet1|protein_coding|CODING|ENSRNOT00000057939|5|1)	AC:DP	20:41
20	29507434	.	CCAGCCGT	C	.	PASS	DP=47;AF=0.277;NP=1;PV=3.0388328520203345E-9;EFF=frameshift_variant(HIGH||acggctggt/|p.Thr27fs/c.79_85delACGGCTG|315|Fam26f|protein_coding|CODING|ENSRNOT00000057317|1|1);LOF=(Fam26f|ENSRNOG00000037757|1|1.00)	AC:DP	13:47
20	30490500	.	CT	C	.	PASS	DP=76;AF=0.447;NP=1;PV=0.0;LOF=(Sh3rf3|ENSRNOG00000046791|2|0.50);EFF=frameshift_variant(HIGH||cct/|p.Pro324fs/c.972delT|342|Sh3rf3|protein_coding|CODING|ENSRNOT00000074799|7|1)	AC:DP	34:76
20	30818224	.	A	AC	.	PASS	DP=52;AF=0.442;NP=1;PV=0.0;EFF=frameshift_variant(HIGH||gta/gGta|p.Val432_Glu433fs/c.1294_1295insG|545|Oit3|protein_coding|CODING|ENSRNOT00000075682|8|1);LOF=(Oit3|ENSRNOG00000046365|1|1.00)	AC:DP	23:52
20	30818232	.	T	TC	.	PASS	DP=62;AF=0.484;NP=1;PV=1.1102230246251565E-16;LOF=(Oit3|ENSRNOG00000046365|1|1.00);EFF=frameshift_variant(HIGH||ctg/ctgG|p.Leu429_Glu430fs/c.1287_1288insG|545|Oit3|protein_coding|CODING|ENSRNOT00000075682|7|1)	AC:DP	30:62
20	31675520	.	CCGTGTGG	C	.	PASS	DP=60;AF=0.467;NP=1;PV=0.0;EFF=frameshift_variant(HIGH||acccacacg/|p.Thr2511fs/c.7533_7539delCCACACG|2849|Cdh23|protein_coding|CODING|ENSRNOT00000048029|52|1|WARNING_TRANSCRIPT_NO_START_CODON);LOF=(Cdh23|ENSRNOG00000033087|1|1.00)	AC:DP	28:60
20	31675529	.	TG	T	.	PASS	DP=54;AF=0.481;NP=1;PV=2.220446049250313E-16;EFF=frameshift_variant(HIGH||cac/|p.His2510fs/c.7530delC|2849|Cdh23|protein_coding|CODING|ENSRNOT00000048029|52|1|WARNING_TRANSCRIPT_NO_START_CODON);LOF=(Cdh23|ENSRNOG00000033087|1|1.00)	AC:DP	26:54
20	32276926	.	T	TC	.	PASS	DP=35;AF=0.486;NP=1;PV=3.3306690738754696E-16;EFF=frameshift_variant(HIGH||agc/Cagc|p.Ser2_Leu3fs/c.4_5insC|185|ENSRNOG00000040196|protein_coding|CODING|ENSRNOT00000061865|1|1|WARNING_TRANSCRIPT_NO_START_CODON)	AC:DP	17:35
20	34486867	.	TGG	T	.	PASS	DP=64;AF=0.453;NP=1;PV=0.0;EFF=frameshift_variant(HIGH||tgg/|p.Trp168fs/c.503_504delGG|220|ENSRNOG00000030934|protein_coding|CODING|ENSRNOT00000048735|3|1|WARNING_TRANSCRIPT_NO_START_CODON);LOF=(ENSRNOG00000030934|ENSRNOG00000030934|1|1.00)	AC:DP	29:64
20	35306066	.	CCATG	C	.	PASS	DP=31;AF=0.484;NP=1;PV=1.2434497875801753E-14;EFF=frameshift_variant(HIGH||catgca/|p.His6fs/c.16_19delCATG|471|Nepn|protein_coding|CODING|ENSRNOT00000066492|1|1)	AC:DP	15:31
20	39805710	.	A	AG	.	PASS	DP=79;AF=0.418;NP=1;PV=1.1102230246251565E-16;EFF=frameshift_variant(HIGH||tct/tcCt|p.Ser139_Gly140fs/c.416_417insC|312|ENSRNOG00000037804|protein_coding|CODING|ENSRNOT00000044035|2|1);LOF=(ENSRNOG00000037804|ENSRNOG00000037804|1|1.00)	AC:DP	33:79
20	39805872	.	CT	C	.	PASS	DP=29;AF=0.379;NP=1;PV=1.1183883819043672E-9;EFF=frameshift_variant(HIGH||gag/|p.Glu85fs/c.254delA|312|ENSRNOG00000037804|protein_coding|CODING|ENSRNOT00000044035|2|1);LOF=(ENSRNOG00000037804|ENSRNOG00000037804|1|1.00)	AC:DP	11:29
20	40082560	.	A	ACTGCCGCT	.	PASS	DP=52;AF=0.442;NP=1;PV=0.0;EFF=frameshift_variant(HIGH||aac/aaCTGCCGCTc|p.Asn68_Trp69fs/c.204_205insCTGCCGCT|261|RGD1561288|protein_coding|CODING|ENSRNOT00000032954|1|1|WARNING_TRANSCRIPT_NO_START_CODON);LOF=(RGD1561288|ENSRNOG00000028692|1|1.00)	AC:DP	23:52
20	40082583	.	A	AGGTCACCACT	.	PASS	DP=41;AF=0.317;NP=1;PV=4.591785840446505E-10;EFF=frameshift_variant(HIGH||ggt/GGTCACCACTggt|p.Gly75_Arg76fs/c.223_224insGGTCACCACT|261|RGD1561288|protein_coding|CODING|ENSRNOT00000032954|2|1|WARNING_TRANSCRIPT_NO_START_CODON);LOF=(RGD1561288|ENSRNOG00000028692|1|1.00)	AC:DP	13:41
20	44695949	.	CT	C	.	PASS	DP=42;AF=0.500;NP=1;PV=1.1102230246251565E-16;LOF=(Marcks|ENSRNOG00000000579|1|1.00);EFF=frameshift_variant(HIGH||cct/|p.Pro265fs/c.795delT|308|Marcks|protein_coding|CODING|ENSRNOT00000000707|3|1)	AC:DP	21:42
20	45319344	.	CA	C	.	PASS	DP=69;AF=0.464;NP=1;PV=3.3306690738754696E-16;EFF=frameshift_variant(HIGH||cca/|p.Pro148fs/c.444delA|261|ENSRNOG00000032548|protein_coding|CODING|ENSRNOT00000042191|3|1|WARNING_TRANSCRIPT_NO_START_CODON);LOF=(ENSRNOG00000032548|ENSRNOG00000032548|1|1.00)	AC:DP	32:69
20	46842518	.	CT	C	.	PASS	DP=60;AF=0.450;NP=1;PV=0.0;EFF=frameshift_variant(HIGH||agc/|p.Ser169fs/c.505delA|423|ENSRNOG00000000589|protein_coding|CODING|ENSRNOT00000000720|5|1|WARNING_TRANSCRIPT_NO_START_CODON);LOF=(ENSRNOG00000000589|ENSRNOG00000000589|1|1.00)	AC:DP	27:60
20	46845900	.	AT	A	.	PASS	DP=45;AF=0.378;NP=1;PV=3.497202527569243E-14;EFF=frameshift_variant(HIGH||aaa/|p.Lys5fs/c.15delA|423|ENSRNOG00000000589|protein_coding|CODING|ENSRNOT00000000720|1|1|WARNING_TRANSCRIPT_NO_START_CODON)	AC:DP	17:45
20	47789445	.	A	AG	.	PASS	DP=68;AF=0.471;NP=1;PV=4.192265342431284E-29;EFF=frameshift_variant(HIGH||gag/gaGg|p.Glu556_Gly557fs/c.1668_1669insG|704|RGD1559879|protein_coding|CODING|ENSRNOT00000057187|15|1);LOF=(RGD1559879|ENSRNOG00000037688|1|1.00)	AC:DP	32:68
20	47880622	.	TG	T	.	PASS	DP=65;AF=0.462;NP=1;PV=0.0;EFF=frameshift_variant(HIGH||gtg/|p.Val695fs/c.2085delG|705|Zbtb24|protein_coding|CODING|ENSRNOT00000057175|7|1)	AC:DP	30:65
20	48923141	.	A	AGT	.	PASS	DP=76;AF=0.461;NP=1;PV=0.0;LOF=(Snx3|ENSRNOG00000046705|1|1.00);EFF=frameshift_variant(HIGH||gac/GTgac|p.Asp19_Phe20fs/c.55_56insGT|108|Snx3|protein_coding|CODING|ENSRNOT00000074532|2|1|WARNING_TRANSCRIPT_NO_START_CODON)	AC:DP	35:76
20	49809504	.	CA	C	.	PASS	DP=81;AF=0.469;NP=1;PV=3.2857871915205506E-34;LOF=(ENSRNOG00000047680|ENSRNOG00000047680|1|1.00);EFF=frameshift_variant(HIGH||ctg/|p.Leu40fs/c.119delT|82|ENSRNOG00000047680|protein_coding|CODING|ENSRNOT00000073326|1|1|WARNING_TRANSCRIPT_NO_START_CODON)	AC:DP	38:81
20	50958375	.	C	CACAGT	.	PASS	DP=42;AF=0.429;NP=1;PV=5.551115123125783E-16;EFF=frameshift_variant(HIGH||aca/ACAGTaca|p.Thr71_Phe72fs/c.211_212insACAGT|245|Atg5|protein_coding|CODING|ENSRNOT00000057078|4|1|WARNING_TRANSCRIPT_NO_START_CODON);LOF=(Atg5|ENSRNOG00000000322|1|1.00)	AC:DP	18:42
20	55380841	.	AC	A	.	PASS	DP=53;AF=0.509;NP=1;PV=5.461897849378179E-26;EFF=frameshift_variant(HIGH||tgt/|p.Cys60fs/c.179delG|99|ENSRNOG00000049150|protein_coding|CODING|ENSRNOT00000073994|1|1);LOF=(ENSRNOG00000049150|ENSRNOG00000049150|1|1.00)	AC:DP	27:53
3	257757	.	CA	C	.	PASS	DP=91;AF=0.495;NP=1;PV=0.0;LOF=(ENSRNOG00000005062|ENSRNOG00000005062|1|1.00);EFF=frameshift_variant(HIGH||cac/|p.His372fs/c.1115delA|445|ENSRNOG00000005062|protein_coding|CODING|ENSRNOT00000006710|2|1|WARNING_TRANSCRIPT_NO_START_CODON)	AC:DP	45:91
3	2494724	.	GTC	G	.	PASS	DP=49;AF=0.510;NP=1;PV=3.414888427896132E-24;LOF=(ENSRNOG00000046756|ENSRNOG00000046756|1|1.00);EFF=frameshift_variant(HIGH||tgtccc/|p.Cys95fs/c.285_286delTC|152|ENSRNOG00000046756|protein_coding|CODING|ENSRNOT00000074026|3|1)	AC:DP	25:49
3	2494741	.	CA	C	.	PASS	DP=61;AF=0.393;NP=1;PV=0.0;LOF=(ENSRNOG00000046756|ENSRNOG00000046756|1|1.00);EFF=frameshift_variant(HIGH||cca/|p.Pro99fs/c.297delA|152|ENSRNOG00000046756|protein_coding|CODING|ENSRNOT00000074026|4|1)	AC:DP	24:61
3	10970671	.	A	AT	.	PASS	DP=45;AF=0.356;NP=1;PV=5.969669203409467E-13;EFF=frameshift_variant(HIGH||gtt/gAtt|p.Val221_Phe222fs/c.661_662insA|228|Tmem8c|protein_coding|CODING|ENSRNOT00000008327|5|1)	AC:DP	16:45
3	11919555	.	A	AG	.	PASS	DP=92;AF=0.489;NP=1;PV=2.8667450827821456E-41;EFF=frameshift_variant(HIGH||aag/aaGg|p.Lys1338_Asp1339fs/c.4014_4015insG|1636|Col5a1|protein_coding|CODING|ENSRNOT00000012334|59|1);LOF=(Col5a1|ENSRNOG00000008749|1|1.00)	AC:DP	45:92
3	11919567	.	GGA	G	.	PASS	DP=84;AF=0.440;NP=1;PV=4.389241476599091E-32;EFF=frameshift_variant(HIGH||aggaga/|p.Arg1342fs/c.4026_4027delGA|1636|Col5a1|protein_coding|CODING|ENSRNOT00000012334|59|1);LOF=(Col5a1|ENSRNOG00000008749|1|1.00)	AC:DP	37:84
3	13980907	.	GGCTT	G	.	PASS	DP=71;AF=0.465;NP=1;PV=1.1102230246251565E-16;EFF=frameshift_variant(HIGH||ggcttg/|p.Gly79fs/c.236_239delGCTT|958|Pkn3|protein_coding|CODING|ENSRNOT00000050528|3|1);LOF=(Pkn3|ENSRNOG00000025892|1|1.00)	AC:DP	33:71
3	17032283	.	AGG	A	.	PASS	DP=106;AF=0.472;NP=1;PV=1.1495314812712285E-44;LOF=(Eng|ENSRNOG00000050190|2|1.00);EFF=frameshift_variant(HIGH||gagggg/|p.Glu87fs/c.261_262delGG|651|Eng|protein_coding|CODING|ENSRNOT00000071801|3|1)	AC:DP	50:106
3	17032283	.	AGG	A	.	PASS	DP=106;AF=0.472;NP=1;PV=1.1495314812712285E-44;LOF=(Eng|ENSRNOG00000050190|2|1.00);EFF=frameshift_variant(HIGH||gagggg/|p.Glu87fs/c.261_262delGG|699|Eng|protein_coding|CODING|ENSRNOT00000074562|4|1)	AC:DP	50:106
3	17640136	.	GC	G	.	PASS	DP=94;AF=0.468;NP=1;PV=0.0;LOF=(Ralgps1|ENSRNOG00000016910|4|0.25);EFF=frameshift_variant(HIGH||ggg/|p.Gly222fs/c.666delG|242|Ralgps1|protein_coding|CODING|ENSRNOT00000066922|7|1)	AC:DP	44:94
3	22890200	.	T	TA	.	PASS	DP=128;AF=0.484;NP=1;PV=6.53277068148246E-56;LOF=(ENSRNOG00000005324|ENSRNOG00000005324|1|1.00);EFF=frameshift_variant(HIGH||ggg/Aggg|p.Gly206_Ala207fs/c.616_617insA|358|ENSRNOG00000005324|protein_coding|CODING|ENSRNOT00000007136|4|1|WARNING_TRANSCRIPT_NO_START_CODON)	AC:DP	62:128
3	22890456	.	C	CT	.	PASS	DP=114;AF=0.482;NP=1;PV=0.0;EFF=frameshift_variant(HIGH||act/acTt|p.Thr290_Phe291fs/c.870_871insT|358|ENSRNOG00000005324|protein_coding|CODING|ENSRNOT00000007136|5|1|WARNING_TRANSCRIPT_NO_START_CODON);LOF=(ENSRNOG00000005324|ENSRNOG00000005324|1|1.00)	AC:DP	55:114
3	23585329	.	T	TG	.	PASS	DP=42;AF=0.429;NP=1;PV=5.551115123125783E-16;LOF=(ENSRNOG00000050889|ENSRNOG00000050889|2|1.00);EFF=frameshift_variant(HIGH||ttg/ttGg|p.Leu74_His75fs/c.222_223insG|114|ENSRNOG00000050889|protein_coding|CODING|ENSRNOT00000044455|2|1)	AC:DP	18:42
3	23585329	.	T	TG	.	PASS	DP=42;AF=0.429;NP=1;PV=5.551115123125783E-16;LOF=(ENSRNOG00000050889|ENSRNOG00000050889|2|1.00);EFF=frameshift_variant(HIGH||ttg/ttGg|p.Leu54_His55fs/c.162_163insG|108|ENSRNOG00000050889|protein_coding|CODING|ENSRNOT00000006954|1|1|WARNING_TRANSCRIPT_NO_START_CODON)	AC:DP	18:42
3	23585335	.	CT	C	.	PASS	DP=43;AF=0.419;NP=1;PV=5.551115123125783E-16;LOF=(ENSRNOG00000050889|ENSRNOG00000050889|2|1.00);EFF=frameshift_variant(HIGH||act/|p.Thr76fs/c.228delT|114|ENSRNOG00000050889|protein_coding|CODING|ENSRNOT00000044455|2|1)	AC:DP	18:43
3	23585335	.	CT	C	.	PASS	DP=43;AF=0.419;NP=1;PV=5.551115123125783E-16;LOF=(ENSRNOG00000050889|ENSRNOG00000050889|2|1.00);EFF=frameshift_variant(HIGH||act/|p.Thr56fs/c.168delT|108|ENSRNOG00000050889|protein_coding|CODING|ENSRNOT00000006954|1|1|WARNING_TRANSCRIPT_NO_START_CODON)	AC:DP	18:43
3	23585371	.	GCA	G	.	PASS	DP=46;AF=0.326;NP=1;PV=1.335498378551847E-11;LOF=(ENSRNOG00000050889|ENSRNOG00000050889|2|1.00);EFF=frameshift_variant(HIGH||ggcaca/|p.Gly88fs/c.264_265delCA|114|ENSRNOG00000050889|protein_coding|CODING|ENSRNOT00000044455|2|1)	AC:DP	15:46
3	23585371	.	GCA	G	.	PASS	DP=46;AF=0.326;NP=1;PV=1.335498378551847E-11;LOF=(ENSRNOG00000050889|ENSRNOG00000050889|2|1.00);EFF=frameshift_variant(HIGH||ggcaca/|p.Gly68fs/c.204_205delCA|108|ENSRNOG00000050889|protein_coding|CODING|ENSRNOT00000006954|1|1|WARNING_TRANSCRIPT_NO_START_CODON)	AC:DP	15:46
3	24540157	.	C	CA	.	PASS	DP=68;AF=0.353;NP=1;PV=1.2749771451147274E-18;EFF=frameshift_variant(HIGH||ccc/ccAc|p.Pro115_Pro116fs/c.345_346insA|115|ENSRNOG00000048182|protein_coding|CODING|ENSRNOT00000040102|2|1)	AC:DP	24:68
3	26305767	.	C	CTTTG	.	PASS	DP=75;AF=0.427;NP=1;PV=0.0;EFF=frameshift_variant(HIGH||aaa/aaaCAAA|p.Lys316_Glu317fs/c.948_949insCAAA|317|Olr422|protein_coding|CODING|ENSRNOT00000044461|1|1)	AC:DP	32:75
3	27887324	.	TC	T	.	PASS	DP=67;AF=0.478;NP=1;PV=0.0;EFF=frameshift_variant(HIGH||ccc/|p.Pro410fs/c.1228delC|424|Lhx2|protein_coding|CODING|ENSRNOT00000014452|8|1)	AC:DP	32:67
3	30685862	.	TC	T	.	PASS	DP=61;AF=0.459;NP=1;PV=0.0;LOF=(Lrp1b|ENSRNOG00000030243|1|1.00);EFF=frameshift_variant(HIGH||gag/|p.Glu1629fs/c.4885delG|1788|Lrp1b|protein_coding|CODING|ENSRNOT00000044209|52|1)	AC:DP	28:61
3	40659955	.	GA	G	.	PASS	DP=41;AF=0.488;NP=1;PV=3.9222655388625223E-19;EFF=frameshift_variant(HIGH||ctc/|p.Leu124fs/c.371delT|251|Ns5atp4|protein_coding|CODING|ENSRNOT00000031887|1|1);LOF=(Ns5atp4|ENSRNOG00000027533|1|1.00)	AC:DP	20:41
3	41295002	.	CA	C	.	PASS	DP=56;AF=0.500;NP=1;PV=1.1102230246251565E-16;EFF=frameshift_variant(HIGH||cca/|p.Pro152fs/c.456delA|615|ENSRNOG00000028112|protein_coding|CODING|ENSRNOT00000038906|4|1);LOF=(ENSRNOG00000028112|ENSRNOG00000028112|1|1.00)	AC:DP	28:56
3	41315967	.	GAACA	G	.	PASS	DP=51;AF=0.275;NP=1;PV=8.42029224124019E-10;EFF=frameshift_variant(HIGH||agaaca/|p.Arg331fs/c.993_996delAACA|615|ENSRNOG00000028112|protein_coding|CODING|ENSRNOT00000038906|7|1);LOF=(ENSRNOG00000028112|ENSRNOG00000028112|1|1.00)	AC:DP	14:51
3	41318844	.	AG	A	.	PASS	DP=42;AF=0.429;NP=1;PV=5.551115123125783E-16;EFF=frameshift_variant(HIGH||gga/|p.Gly348fs/c.1042delG|615|ENSRNOG00000028112|protein_coding|CODING|ENSRNOT00000038906|8|1);LOF=(ENSRNOG00000028112|ENSRNOG00000028112|1|1.00)	AC:DP	18:42
3	41334484	.	ACCCGGGT	A	.	PASS	DP=56;AF=0.500;NP=1;PV=1.1102230246251565E-16;EFF=frameshift_variant(HIGH||cccgggtct/|p.Pro570fs/c.1708_1714delCCCGGGT|615|ENSRNOG00000028112|protein_coding|CODING|ENSRNOT00000038906|11|1);LOF=(ENSRNOG00000028112|ENSRNOG00000028112|1|1.00)	AC:DP	28:56
3	42729711	.	CT	C	.	PASS	DP=61;AF=0.443;NP=1;PV=0.0;LOF=(Rif1|ENSRNOG00000006267|2|1.00);EFF=frameshift_variant(HIGH||gtt/|p.Val975fs/c.2924delT|2419|Rif1|protein_coding|CODING|ENSRNOT00000008201|26|1)	AC:DP	27:61
3	42729711	.	CT	C	.	PASS	DP=61;AF=0.443;NP=1;PV=0.0;LOF=(Rif1|ENSRNOG00000006267|2|1.00);EFF=frameshift_variant(HIGH||gtt/|p.Val968fs/c.2903delT|2386|Rif1|protein_coding|CODING|ENSRNOT00000008240|26|1)	AC:DP	27:61
3	47348384	.	T	TA	.	PASS	DP=49;AF=0.327;NP=1;PV=2.7218227671710338E-12;EFF=frameshift_variant(HIGH||tta/ttTa|p.Leu51_Leu52fs/c.152_153insT|54|ENSRNOG00000047130|protein_coding|CODING|ENSRNOT00000073932|6|1|WARNING_TRANSCRIPT_NO_START_CODON);LOF=(ENSRNOG00000047130|ENSRNOG00000047130|1|1.00)	AC:DP	16:49
3	51435820	.	CT	C	.	PASS	DP=64;AF=0.438;NP=1;PV=0.0;EFF=frameshift_variant(HIGH||aaa/|p.Lys220fs/c.660delA|228|Cd302|protein_coding|CODING|ENSRNOT00000008987|6|1)	AC:DP	28:64
3	51435829	.	G	GC	.	PASS	DP=65;AF=0.477;NP=1;PV=0.0;LOF=(Cd302|ENSRNOG00000006623|1|1.00);EFF=frameshift_variant(HIGH||gtt/gttG|p.Val217_Arg218fs/c.651_652insG|228|Cd302|protein_coding|CODING|ENSRNOT00000008987|6|1)	AC:DP	31:65
3	52809513	.	C	CA	.	PASS	DP=47;AF=0.489;NP=1;PV=0.0;EFF=frameshift_variant(HIGH||aaa/Aaaa|p.Lys23_Lys24fs/c.67_68insA|263|ENSRNOG00000032449|protein_coding|CODING|ENSRNOT00000045509|1|1);LOF=(ENSRNOG00000032449|ENSRNOG00000032449|1|1.00)	AC:DP	23:47
3	53200406	.	G	GT	.	PASS	DP=41;AF=0.463;NP=1;PV=1.0377322020988368E-17;LOF=(Pih1d3|ENSRNOG00000013394|1|1.00);EFF=frameshift_variant(HIGH||acc/acAc|p.Thr30_Ser31fs/c.89_90insA|216|Pih1d3|protein_coding|CODING|ENSRNOT00000017945|1|1)	AC:DP	19:41
3	54352167	.	CG	C	.	PASS	DP=60;AF=0.483;NP=1;PV=0.0;LOF=(Tbr1|ENSRNOG00000005049|1|1.00);EFF=frameshift_variant(HIGH||ggg/|p.Gly385fs/c.1153delG|538|Tbr1|protein_coding|CODING|ENSRNOT00000065340|4|1|WARNING_TRANSCRIPT_INCOMPLETE)	AC:DP	29:60
3	58008531	.	CG	C	.	PASS	DP=59;AF=0.492;NP=1;PV=0.0;EFF=frameshift_variant(HIGH||cgt/|p.Arg427fs/c.1279delC|430|Slc38a11|protein_coding|CODING|ENSRNOT00000065151|11|1)	AC:DP	29:59
3	58008531	.	CG	C	.	PASS	DP=59;AF=0.492;NP=1;PV=0.0;EFF=frameshift_variant(HIGH||cgt/|p.Arg424fs/c.1270delC|427|Slc38a11|protein_coding|CODING|ENSRNOT00000064182|11|1)	AC:DP	29:59
3	58008531	.	CG	C	.	PASS	DP=59;AF=0.492;NP=1;PV=0.0;EFF=frameshift_variant(HIGH||cgt/|p.Arg449fs/c.1345delC|452|Slc38a11|protein_coding|CODING|ENSRNOT00000058962|12|1)	AC:DP	29:59
3	58735804	.	GACNN	G	.	PASS	DP=106;AF=0.491;NP=1;PV=1.5829787085015987E-47;LOF=(Csrnp3|ENSRNOG00000005359|1|1.00);EFF=frameshift_variant(HIGH||gac/|p.Asp57fs/c.170_173delACNN|535|Csrnp3|protein_coding|CODING|ENSRNOT00000007197|1|1|WARNING_TRANSCRIPT_NO_START_CODON)	AC:DP	52:106
3	59977692	.	GAAGCTGATAGGCA	G	.	PASS	DP=42;AF=0.381;NP=1;PV=1.6919798895287386E-13;EFF=frameshift_variant(HIGH||aagctgataggcaaa/|p.Lys164fs/c.490_502delAAGCTGATAGGCA|179|ENSRNOG00000021989|protein_coding|CODING|ENSRNOT00000028905|3|1|WARNING_TRANSCRIPT_NO_START_CODON);LOF=(ENSRNOG00000021989|ENSRNOG00000021989|1|1.00)	AC:DP	16:42
3	61637192	.	AG	A	.	PASS	DP=91;AF=0.374;NP=1;PV=0.0;EFF=frameshift_variant(HIGH||cag/|p.Gln185fs/c.555delG|288|ENSRNOG00000024655|protein_coding|CODING|ENSRNOT00000033258|2|1|WARNING_TRANSCRIPT_NO_START_CODON);LOF=(ENSRNOG00000024655|ENSRNOG00000024655|1|1.00)	AC:DP	34:91
3	62076116	.	GT	G	.	PASS	DP=71;AF=0.296;NP=1;PV=1.0547118733938987E-14;EFF=frameshift_variant(HIGH||tat/|p.Tyr122fs/c.364delT|151|G6pc2|protein_coding|CODING|ENSRNOT00000073549|4|1|WARNING_TRANSCRIPT_NO_START_CODON);LOF=(G6pc2|ENSRNOG00000050620|1|1.00)	AC:DP	21:71
3	62092644	.	A	AC	.	PASS	DP=70;AF=0.300;NP=1;PV=7.327471962526033E-15;LOF=(Abcb11|ENSRNOG00000050860|1|1.00);EFF=frameshift_variant(HIGH||ttg/tGtg|p.Leu1249_Gly1250fs/c.3745_3746insG|1321|Abcb11|protein_coding|CODING|ENSRNOT00000075107|32|1)	AC:DP	21:70
3	62114560	.	T	TCA	.	PASS	DP=48;AF=0.458;NP=1;PV=3.7606517500015097E-20;EFF=frameshift_variant(HIGH||gga/ggTGa|p.Gly1068_Lys1069fs/c.3203_3204insTG|1321|Abcb11|protein_coding|CODING|ENSRNOT00000075107|25|1);LOF=(Abcb11|ENSRNOG00000050860|1|1.00)	AC:DP	22:48
3	62342315	.	C	CA	.	PASS	DP=76;AF=0.487;NP=1;PV=0.0;EFF=frameshift_variant(HIGH||tgg/tTgg|p.Trp920_Ser921fs/c.2758_2759insT|3692|Lrp2|protein_coding|CODING|ENSRNOT00000070816|17|1|WARNING_TRANSCRIPT_NO_START_CODON);LOF=(Lrp2|ENSRNOG00000047711|1|1.00)	AC:DP	37:76
3	63386739	.	C	CG	.	PASS	DP=84;AF=0.500;NP=1;PV=3.823079349336447E-39;EFF=frameshift_variant(HIGH||tcc/tcGc|p.Ser31_Pro32fs/c.93_94insG|397|Sp5|protein_coding|CODING|ENSRNOT00000000006|2|1);LOF=(Sp5|ENSRNOG00000043045|1|1.00)	AC:DP	42:84
3	64067602	.	C	CA	.	PASS	DP=63;AF=0.476;NP=1;PV=0.0;EFF=frameshift_variant(HIGH||gta/gtaT|p.Val196_Glu197fs/c.588_589insT|198|Mettl8|protein_coding|CODING|ENSRNOT00000058524|4|1)	AC:DP	30:63
3	66292665	.	A	ACT	.	PASS	DP=59;AF=0.475;NP=1;PV=0.0;LOF=(ENSRNOG00000032195|ENSRNOG00000032195|1|1.00);EFF=frameshift_variant(HIGH||gac/gaCTc|p.Asp30_Phe31fs/c.90_91insCT|219|ENSRNOG00000032195|protein_coding|CODING|ENSRNOT00000040114|1|1)	AC:DP	28:59
3	66639138	.	G	GT	.	PASS	DP=53;AF=0.434;NP=1;PV=0.0;LOF=(Wipf1|ENSRNOG00000018406|1|1.00);EFF=frameshift_variant(HIGH||ccg/ccgA|p.Pro394_Pro395fs/c.1182_1183insA|469|Wipf1|protein_coding|CODING|ENSRNOT00000024922|5|1|WARNING_TRANSCRIPT_NO_START_CODON)	AC:DP	23:53
3	67837442	.	CT	C	.	PASS	DP=31;AF=0.387;NP=1;PV=1.4679346627133327E-10;EFF=frameshift_variant(HIGH||act/|p.Thr21fs/c.63delT|435|ENSRNOG00000001595|protein_coding|CODING|ENSRNOT00000002166|1|1)	AC:DP	12:31
3	67837955	.	AC	A	.	PASS	DP=35;AF=0.486;NP=1;PV=3.3306690738754696E-16;EFF=frameshift_variant(HIGH||cct/|p.Pro192fs/c.574delC|435|ENSRNOG00000001595|protein_coding|CODING|ENSRNOT00000002166|2|1);LOF=(ENSRNOG00000001595|ENSRNOG00000001595|1|1.00)	AC:DP	17:35
3	67838433	.	G	GC	.	PASS	DP=76;AF=0.487;NP=1;PV=0.0;EFF=frameshift_variant(HIGH||gaa/gCaa|p.Glu346_Asn347fs/c.1037_1038insC|435|ENSRNOG00000001595|protein_coding|CODING|ENSRNOT00000002166|3|1);LOF=(ENSRNOG00000001595|ENSRNOG00000001595|1|1.00)	AC:DP	37:76
3	68022153	.	A	AG	.	PASS	DP=36;AF=0.500;NP=1;PV=2.220446049250313E-16;LOF=(ENSRNOG00000006571|ENSRNOG00000006571|1|1.00);EFF=frameshift_variant(HIGH||gag/gaGg|p.Glu100_Asp101fs/c.300_301insG|160|ENSRNOG00000006571|protein_coding|CODING|ENSRNOT00000008592|2|1|WARNING_TRANSCRIPT_NO_START_CODON)	AC:DP	18:36
3	68279309	.	C	CA	.	PASS	DP=74;AF=0.486;NP=1;PV=3.237986637811822E-33;EFF=frameshift_variant(HIGH||agg/Aagg|p.Arg261_Leu262fs/c.781_782insA|263|Mtx2|protein_coding|CODING|ENSRNOT00000002134|10|1)	AC:DP	36:74
3	74346872	.	T	TA	.	PASS	DP=67;AF=0.463;NP=1;PV=0.0;EFF=frameshift_variant(HIGH||cag/cTag|p.Gln1_Ala2fs/c.1_2insT|1093|Nckap1|protein_coding|CODING|ENSRNOT00000064851|1|1|WARNING_TRANSCRIPT_NO_START_CODON)	AC:DP	31:67
3	76177469	.	G	GC	.	PASS	DP=70;AF=0.486;NP=1;PV=2.000768074781667E-31;EFF=frameshift_variant(HIGH||gca/gGca|p.Ala49_Asn50fs/c.145_146insG|114|ENSRNOG00000047487|protein_coding|CODING|ENSRNOT00000074765|2|1|WARNING_TRANSCRIPT_NO_START_CODON);LOF=(ENSRNOG00000047487|ENSRNOG00000047487|1|1.00)	AC:DP	34:70
3	77474577	.	T	TA	.	PASS	DP=149;AF=0.490;NP=1;PV=5.270878354154699E-66;LOF=(ENSRNOG00000001511|ENSRNOG00000001511|1|1.00);EFF=frameshift_variant(HIGH||cca/ccTa|p.Pro212_Val213fs/c.635_636insT|411|ENSRNOG00000001511|protein_coding|CODING|ENSRNOT00000002063|3|1)	AC:DP	73:149
3	79252516	.	AG	A	.	PASS	DP=66;AF=0.364;NP=1;PV=0.0;EFF=frameshift_variant(HIGH||ctg/|p.Leu47fs/c.139delC|309|Olr436|protein_coding|CODING|ENSRNOT00000040012|1|1);LOF=(Olr436|ENSRNOG00000032273|1|1.00)	AC:DP	24:66
3	80396628	.	A	AGT	.	PASS	DP=93;AF=0.495;NP=1;PV=2.220446049250313E-16;LOF=(Olfr1089|ENSRNOG00000045634|6|0.17);EFF=frameshift_variant(HIGH||act/acACt|p.Thr38_Gly39fs/c.113_114insAC|311|Olfr1089|protein_coding|CODING|ENSRNOT00000047131|1|1)	AC:DP	46:93
3	80548845	.	A	AG	.	PASS	DP=74;AF=0.473;NP=1;PV=8.685252653079454E-32;LOF=(Olfr1089|ENSRNOG00000045634|6|0.17);EFF=frameshift_variant(HIGH||ttc/ttcC|p.Phe104_Val105fs/c.312_313insC|312|Olfr1089|protein_coding|CODING|ENSRNOT00000051169|2|1)	AC:DP	35:74
3	81235828	.	C	CAT	.	PASS	DP=104;AF=0.490;NP=1;PV=0.0;LOF=(Olfr1102|ENSRNOG00000009952|1|1.00);EFF=frameshift_variant(HIGH||cgt/cATgt|p.Arg174_Phe175fs/c.521_522insAT|309|Olfr1102|protein_coding|CODING|ENSRNOT00000013190|1|1|WARNING_TRANSCRIPT_NO_START_CODON)	AC:DP	51:104
3	82435643	.	AT	A	.	PASS	DP=48;AF=0.479;NP=1;PV=1.4612962310480392E-21;EFF=frameshift_variant(HIGH||aaa/|p.Lys307fs/c.921delA|309|Olr576|protein_coding|CODING|ENSRNOT00000071529|2|1)	AC:DP	23:48
3	82847954	.	AT	A	.	PASS	DP=56;AF=0.500;NP=1;PV=1.1102230246251565E-16;EFF=frameshift_variant(HIGH||atg/|p.Met308fs/c.922delA|318|Olr604|protein_coding|CODING|ENSRNOT00000007712|1|1)	AC:DP	28:56
3	82892336	.	T	TG	.	PASS	DP=66;AF=0.470;NP=1;PV=0.0;EFF=frameshift_variant(HIGH||att/atGt|p.Ile306_Arg307fs/c.918_919insG|308|Olfr1161|protein_coding|CODING|ENSRNOT00000071281|1|1)	AC:DP	31:66
3	83680366	.	AT	A	.	PASS	DP=57;AF=0.404;NP=1;PV=0.0;LOF=(Olfr1189|ENSRNOG00000049094|1|1.00);EFF=frameshift_variant(HIGH||ttt/|p.Phe27fs/c.79delT|318|Olfr1189|protein_coding|CODING|ENSRNOT00000074928|1|1)	AC:DP	23:57
3	84937592	.	ATT	A	.	PASS	DP=40;AF=0.475;NP=1;PV=0.0;EFF=frameshift_variant(HIGH||aat/|p.Asn303fs/c.907_908delAA|307|Olr697|protein_coding|CODING|ENSRNOT00000046271|1|1)	AC:DP	19:40
3	84985294	.	CCAAAA	C	.	PASS	DP=110;AF=0.300;NP=1;PV=0.0;LOF=(Olr701|ENSRNOG00000050455|1|1.00);EFF=frameshift_variant(HIGH||ttttttggt/|p.Phe250fs/c.750_754delTTTTG|303|Olr701|protein_coding|CODING|ENSRNOT00000008475|4|1)	AC:DP	33:110
3	84985356	.	TC	T	.	PASS	DP=130;AF=0.208;NP=1;PV=2.7644553313166398E-14;EFF=frameshift_variant(HIGH||ggg/|p.Gly232fs/c.696delG|303|Olr701|protein_coding|CODING|ENSRNOT00000008475|3|1);LOF=(Olr701|ENSRNOG00000050455|1|1.00)	AC:DP	27:130
3	85000544	.	GT	G	.	PASS	DP=88;AF=0.250;NP=1;PV=1.1390888232654106E-13;EFF=frameshift_variant(HIGH||aaa/|p.Lys298fs/c.894delA|313|Olr702|protein_coding|CODING|ENSRNOT00000042026|1|1|WARNING_TRANSCRIPT_NO_START_CODON);LOF=(Olr702|ENSRNOG00000031645|1|1.00)	AC:DP	22:88
3	85000753	.	TC	T	.	PASS	DP=106;AF=0.245;NP=1;PV=8.881784197001252E-16;EFF=frameshift_variant(HIGH||gag/|p.Glu229fs/c.685delG|313|Olr702|protein_coding|CODING|ENSRNOT00000042026|1|1|WARNING_TRANSCRIPT_NO_START_CODON);LOF=(Olr702|ENSRNOG00000031645|1|1.00)	AC:DP	26:106
3	85001146	.	TG	T	.	PASS	DP=109;AF=0.211;NP=1;PV=1.5122347818419257E-12;EFF=frameshift_variant(HIGH||cag/|p.Gln98fs/c.292delC|313|Olr702|protein_coding|CODING|ENSRNOT00000042026|1|1|WARNING_TRANSCRIPT_NO_START_CODON);LOF=(Olr702|ENSRNOG00000031645|1|1.00)	AC:DP	23:109
3	85506174	.	CT	C	.	PASS	DP=51;AF=0.471;NP=1;PV=0.0;EFF=frameshift_variant(HIGH||agt/|p.Ser304fs/c.910delA|306|Olr724|protein_coding|CODING|ENSRNOT00000008750|1|1)	AC:DP	24:51
3	85783911	.	GA	G	.	PASS	DP=48;AF=0.500;NP=1;PV=5.233708113326984E-23;LOF=(ENSRNOG00000048694|ENSRNOG00000048694|1|1.00);EFF=frameshift_variant(HIGH||gga/|p.Gly59fs/c.177delA|257|ENSRNOG00000048694|protein_coding|CODING|ENSRNOT00000071018|2|1|WARNING_TRANSCRIPT_NO_START_CODON)	AC:DP	24:48
3	85784219	.	T	TA	.	PASS	DP=86;AF=0.488;NP=1;PV=2.220446049250313E-16;LOF=(ENSRNOG00000048694|ENSRNOG00000048694|1|1.00);EFF=frameshift_variant(HIGH||aag/Aaag|p.Lys161_Pro162fs/c.481_482insA|257|ENSRNOG00000048694|protein_coding|CODING|ENSRNOT00000071018|3|1|WARNING_TRANSCRIPT_NO_START_CODON)	AC:DP	42:86
3	85784437	.	GC	G	.	PASS	DP=82;AF=0.488;NP=1;PV=0.0;LOF=(ENSRNOG00000048694|ENSRNOG00000048694|1|1.00);EFF=frameshift_variant(HIGH||gct/|p.Ala232fs/c.695delC|257|ENSRNOG00000048694|protein_coding|CODING|ENSRNOT00000071018|4|1|WARNING_TRANSCRIPT_NO_START_CODON)	AC:DP	40:82
3	86330456	.	GC	G	.	PASS	DP=49;AF=0.490;NP=1;PV=9.93023861304282E-23;LOF=(Agbl2|ENSRNOG00000008467|5|0.80);EFF=frameshift_variant(HIGH||tgc/|p.Cys79fs/c.237delC|860|Agbl2|protein_coding|CODING|ENSRNOT00000011467|3|1)	AC:DP	24:49
3	86330456	.	GC	G	.	PASS	DP=49;AF=0.490;NP=1;PV=9.93023861304282E-23;LOF=(Agbl2|ENSRNOG00000008467|5|0.80);EFF=frameshift_variant(HIGH||tgc/|p.Cys79fs/c.237delC|824|Agbl2|protein_coding|CODING|ENSRNOT00000067067|3|1)	AC:DP	24:49
3	86330456	.	GC	G	.	PASS	DP=49;AF=0.490;NP=1;PV=9.93023861304282E-23;LOF=(Agbl2|ENSRNOG00000008467|5|0.80);EFF=frameshift_variant(HIGH||tgc/|p.Cys80fs/c.240delC|808|Agbl2|protein_coding|CODING|ENSRNOT00000067769|4|1)	AC:DP	24:49
3	86330456	.	GC	G	.	PASS	DP=49;AF=0.490;NP=1;PV=9.93023861304282E-23;LOF=(Agbl2|ENSRNOG00000008467|5|0.80);EFF=frameshift_variant(HIGH||tgc/|p.Cys79fs/c.237delC|833|Agbl2|protein_coding|CODING|ENSRNOT00000038696|3|1)	AC:DP	24:49
3	86351353	.	A	AT	.	PASS	DP=74;AF=0.500;NP=1;PV=1.144549751428245E-34;EFF=frameshift_variant(HIGH||cat/caTt|p.His805_Ala806fs/c.2415_2416insT|833|Agbl2|protein_coding|CODING|ENSRNOT00000038696|17|1)	AC:DP	37:74
3	87282829	.	C	CA	.	PASS	DP=42;AF=0.476;NP=1;PV=1.1102230246251565E-16;LOF=(Atg13|ENSRNOG00000016984|2|1.00);EFF=frameshift_variant(HIGH||cgg/cgTg|p.Arg430_Asn431fs/c.1289_1290insT|478|Atg13|protein_coding|CODING|ENSRNOT00000022841|15|1)	AC:DP	20:42
3	87282829	.	C	CA	.	PASS	DP=42;AF=0.476;NP=1;PV=1.1102230246251565E-16;LOF=(Atg13|ENSRNOG00000016984|2|1.00);EFF=frameshift_variant(HIGH||cgg/cgTg|p.Arg467_Asn468fs/c.1400_1401insT|515|Atg13|protein_coding|CODING|ENSRNOT00000023237|16|1)	AC:DP	20:42
3	89303882	.	C	CT	.	PASS	DP=93;AF=0.495;NP=1;PV=2.220446049250313E-16;EFF=frameshift_variant(HIGH||tga/tgaA|c.2013_2014insA|670|Ext2|protein_coding|CODING|ENSRNOT00000012161|13|1)	AC:DP	46:93
3	92243418	.	TG	T	.	PASS	DP=30;AF=0.433;NP=1;PV=4.4048098502003086E-12;EFF=frameshift_variant(HIGH||gtg/|p.Val72fs/c.216delG|160|RGD1566326|protein_coding|CODING|ENSRNOT00000051901|1|1);LOF=(RGD1566326|ENSRNOG00000045620|1|1.00)	AC:DP	13:30
3	96221459	.	AG	A	.	PASS	DP=50;AF=0.340;NP=1;PV=2.65898414397725E-13;EFF=frameshift_variant(HIGH||gac/|p.Asp441fs/c.1323delC|494|ENSRNOG00000027820|protein_coding|CODING|ENSRNOT00000036047|9|1|WARNING_TRANSCRIPT_NO_START_CODON);LOF=(ENSRNOG00000027820|ENSRNOG00000027820|1|1.00)	AC:DP	17:50
3	97384710	.	C	CG	.	PASS	DP=90;AF=0.467;NP=1;PV=1.5905861613205324E-37;EFF=frameshift_variant(HIGH||gtg/gtCg|p.Val160_Ser161fs/c.479_480insC|276|ENSRNOG00000032177|protein_coding|CODING|ENSRNOT00000040741|6|1);LOF=(ENSRNOG00000032177|ENSRNOG00000032177|1|1.00)	AC:DP	42:90
3	99144224	.	TA	T	.	PASS	DP=37;AF=0.486;NP=1;PV=2.480629541586201E-17;EFF=frameshift_variant(HIGH||aaa/|p.Lys346fs/c.1036delA|357|Pamr1|protein_coding|CODING|ENSRNOT00000064282|7|1)	AC:DP	18:37
3	99144253	.	GA	G	.	PASS	DP=37;AF=0.486;NP=1;PV=2.480629541586201E-17;EFF=frameshift_variant(HIGH||aga/|p.Arg355fs/c.1065delA|357|Pamr1|protein_coding|CODING|ENSRNOT00000064282|7|1)	AC:DP	18:37
3	99553329	.	TA	T	.	PASS	DP=52;AF=0.327;NP=1;PV=5.557776461273534E-13;EFF=frameshift_variant(HIGH||tat/|p.Tyr414fs/c.1240delT|539|Pdhx|protein_coding|CODING|ENSRNOT00000009552|10|1);LOF=(Pdhx|ENSRNOG00000006947|1|1.00)	AC:DP	17:52
3	100582477	.	C	CT	.	PASS	DP=75;AF=0.480;NP=1;PV=0.0;EFF=frameshift_variant(HIGH||cga/cAga|p.Arg30_Asp31fs/c.88_89insA|80|4931422A03Rik|protein_coding|CODING|ENSRNOT00000073392|3|1|WARNING_TRANSCRIPT_NO_START_CODON);LOF=(4931422A03Rik|ENSRNOG00000046974|1|1.00)	AC:DP	36:75
3	101221082	.	TC	T	.	PASS	DP=55;AF=0.473;NP=1;PV=0.0;EFF=frameshift_variant(HIGH||ccc/|p.Pro215fs/c.643delC|512|Cstf3|protein_coding|CODING|ENSRNOT00000016318|8|1|WARNING_TRANSCRIPT_NO_START_CODON);LOF=(Cstf3|ENSRNOG00000012089|1|1.00)	AC:DP	26:55
3	101259132	.	G	GT	.	PASS	DP=109;AF=0.495;NP=1;PV=2.220446049250313E-16;LOF=(Tcp11l1|ENSRNOG00000042576|1|1.00);EFF=frameshift_variant(HIGH||cca/cAca|p.Pro258_Asp259fs/c.772_773insA|509|Tcp11l1|protein_coding|CODING|ENSRNOT00000060311|8|1)	AC:DP	54:109
3	103938887	.	ATAGC	A	.	PASS	DP=36;AF=0.472;NP=1;PV=5.551115123125783E-16;EFF=frameshift_variant(HIGH||atagct/|p.Ile81fs/c.242_245delTAGC|952|Dcdc5|protein_coding|CODING|ENSRNOT00000041494|3|1);LOF=(Dcdc5|ENSRNOG00000022178|1|1.00)	AC:DP	17:36
3	104003108	.	G	GTA	.	PASS	DP=65;AF=0.477;NP=1;PV=0.0;EFF=frameshift_variant(HIGH||tat/TAtat|p.Tyr298_Lys299fs/c.892_893insTA|952|Dcdc5|protein_coding|CODING|ENSRNOT00000041494|9|1);LOF=(Dcdc5|ENSRNOG00000022178|1|1.00)	AC:DP	31:65
3	109784289	.	GA	G	.	PASS	DP=25;AF=0.440;NP=1;PV=1.6306023198353614E-10;EFF=frameshift_variant(HIGH||aga/|p.Arg18fs/c.54delA|208|ENSRNOG00000021395|protein_coding|CODING|ENSRNOT00000037551|1|1);LOF=(ENSRNOG00000021395|ENSRNOG00000021395|1|1.00)	AC:DP	11:25
3	110213402	.	CT	C	.	PASS	DP=56;AF=0.500;NP=1;PV=1.1102230246251565E-16;EFF=frameshift_variant(HIGH||act/|p.Thr286fs/c.858delT|310|ENSRNOG00000047116|protein_coding|CODING|ENSRNOT00000073004|4|1);LOF=(ENSRNOG00000047116|ENSRNOG00000047116|1|1.00)	AC:DP	28:56
3	110324486	.	CA	C	.	PASS	DP=43;AF=0.512;NP=1;PV=1.6983756173678884E-21;LOF=(Lpcat4|ENSRNOG00000005058|1|1.00);EFF=frameshift_variant(HIGH||aga/|p.Arg249fs/c.745delA|522|Lpcat4|protein_coding|CODING|ENSRNOT00000006776|7|1)	AC:DP	22:43
3	110450383	.	AG	A	.	PASS	DP=63;AF=0.492;NP=1;PV=0.0;LOF=(Emc4|ENSRNOG00000005719|1|1.00);EFF=frameshift_variant(HIGH||ctg/|p.Leu64fs/c.190delC|183|Emc4|protein_coding|CODING|ENSRNOT00000007612|3|1)	AC:DP	31:63
3	110658365	.	AG	A	.	PASS	DP=38;AF=0.368;NP=1;PV=9.48097156339145E-12;LOF=(ENSRNOG00000026363|ENSRNOG00000026363|1|1.00);EFF=frameshift_variant(HIGH||cct/|p.Pro66fs/c.197delC|246|ENSRNOG00000026363|protein_coding|CODING|ENSRNOT00000034377|3|1|WARNING_TRANSCRIPT_NO_START_CODON)	AC:DP	14:38
3	112617696	.	TG	T	.	PASS	DP=54;AF=0.296;NP=1;PV=1.4633849687584188E-11;EFF=frameshift_variant(HIGH||cca/|p.Pro133fs/c.398delC|264|Dph6|protein_coding|CODING|ENSRNOT00000056522|5|1);LOF=(Dph6|ENSRNOG00000037356|1|1.00)	AC:DP	16:54
3	115397341	.	GA	G	.	PASS	DP=50;AF=0.480;NP=1;PV=1.1102230246251565E-16;EFF=frameshift_variant(HIGH||ctc/|p.Leu4fs/c.11delT|408|ENSRNOG00000025066|protein_coding|CODING|ENSRNOT00000041388|1|1)	AC:DP	24:50
3	116415889	.	A	AT	.	PASS	DP=71;AF=0.479;NP=1;PV=1.1102230246251565E-16;LOF=(Thbs1|ENSRNOG00000045829|1|1.00);EFF=frameshift_variant(HIGH||atg/aTtg|p.Met59_Asp60fs/c.176_177insT|681|Thbs1|protein_coding|CODING|ENSRNOT00000070912|1|1|WARNING_TRANSCRIPT_NO_START_CODON)	AC:DP	34:71
3	117227290	.	A	AG	.	PASS	DP=42;AF=0.357;NP=1;PV=2.9224400677207996E-12;EFF=frameshift_variant(HIGH||taa/taGa|c.1275_1276insG|424|Ivd|protein_coding|CODING|ENSRNOT00000013829|12|1)	AC:DP	15:42
3	117860478	.	G	GT	.	PASS	DP=71;AF=0.507;NP=1;PV=4.651491271093119E-34;LOF=(ENSRNOG00000015542|ENSRNOG00000015542|1|1.00);EFF=frameshift_variant(HIGH||tgc/tgTc|p.Cys30_Leu31fs/c.90_91insT|303|ENSRNOG00000015542|protein_coding|CODING|ENSRNOT00000020846|2|1|WARNING_TRANSCRIPT_NO_START_CODON)	AC:DP	36:71
3	117860548	.	GCCCTACTGGAAGGC	G	.	PASS	DP=52;AF=0.442;NP=1;PV=0.0;EFF=frameshift_variant(HIGH||ccctactggaaggcc/|p.Pro54fs/c.160_173delCCCTACTGGAAGGC|303|ENSRNOG00000015542|protein_coding|CODING|ENSRNOT00000020846|2|1|WARNING_TRANSCRIPT_NO_START_CODON);LOF=(ENSRNOG00000015542|ENSRNOG00000015542|1|1.00)	AC:DP	23:52
3	117860789	.	CAT	C	.	PASS	DP=52;AF=0.481;NP=1;PV=0.0;EFF=frameshift_variant(HIGH||cat/|p.His132fs/c.395_396delAT|303|ENSRNOG00000015542|protein_coding|CODING|ENSRNOT00000020846|4|1|WARNING_TRANSCRIPT_NO_START_CODON);LOF=(ENSRNOG00000015542|ENSRNOG00000015542|1|1.00)	AC:DP	25:52
3	117861259	.	C	CTTTG	.	PASS	DP=43;AF=0.465;NP=1;PV=1.3125918752017654E-18;EFF=frameshift_variant(HIGH||ccc/cTTTGcc|p.Pro247_Leu248fs/c.740_741insTTTG|303|ENSRNOG00000015542|protein_coding|CODING|ENSRNOT00000020846|6|1|WARNING_TRANSCRIPT_NO_START_CODON);LOF=(ENSRNOG00000015542|ENSRNOG00000015542|1|1.00)	AC:DP	20:43
3	117861277	.	GA	G	.	PASS	DP=68;AF=0.471;NP=1;PV=4.192265342431284E-29;EFF=frameshift_variant(HIGH||gaa/|p.Glu253fs/c.758delA|303|ENSRNOG00000015542|protein_coding|CODING|ENSRNOT00000020846|6|1|WARNING_TRANSCRIPT_NO_START_CODON);LOF=(ENSRNOG00000015542|ENSRNOG00000015542|1|1.00)	AC:DP	32:68
3	118387730	.	GC	G	.	PASS	DP=51;AF=0.353;NP=1;PV=2.5091040356528538E-14;EFF=frameshift_variant(HIGH||cag/|p.Gln3192fs/c.9576delG|3518|ENSRNOG00000034298|protein_coding|CODING|ENSRNOT00000056264|59|1|WARNING_TRANSCRIPT_NO_START_CODON);LOF=(ENSRNOG00000034298|ENSRNOG00000034298|1|1.00)	AC:DP	18:51
3	118387733	.	GCA	G	.	PASS	DP=54;AF=0.352;NP=1;PV=5.329070518200751E-15;EFF=frameshift_variant(HIGH||ctg/|p.Leu3191fs/c.9572_9573delTG|3518|ENSRNOG00000034298|protein_coding|CODING|ENSRNOT00000056264|59|1|WARNING_TRANSCRIPT_NO_START_CODON);LOF=(ENSRNOG00000034298|ENSRNOG00000034298|1|1.00)	AC:DP	19:54
3	118688945	.	T	TAA	.	PASS	DP=78;AF=0.474;NP=1;PV=0.0;LOF=(Tmem87a|ENSRNOG00000008455|4|0.25);EFF=frameshift_variant(HIGH||aac/aTTac|p.Asn385_Leu386fs/c.1153_1154insTT|559|Tmem87a|protein_coding|CODING|ENSRNOT00000033788|13|1)	AC:DP	37:78
3	118850136	.	TG	T	.	PASS	DP=95;AF=0.495;NP=1;PV=0.0;LOF=(Zfp106|ENSRNOG00000048057|2|0.50);EFF=frameshift_variant(HIGH||gca/|p.Ala1041fs/c.3122delC|1632|Zfp106|protein_coding|CODING|ENSRNOT00000072405|7|1)	AC:DP	47:95
3	119356098	.	TG	T	.	PASS	DP=37;AF=0.459;NP=1;PV=4.440892098500626E-16;LOF=(Ubr1|ENSRNOG00000037207|1|1.00);EFF=frameshift_variant(HIGH||cac/|p.His1143fs/c.3427delC|1361|Ubr1|protein_coding|CODING|ENSRNOT00000015086|44|1)	AC:DP	17:37
3	119661813	.	T	TTG	.	PASS	DP=63;AF=0.444;NP=1;PV=0.0;EFF=frameshift_variant(HIGH||act/actCA|p.Thr634_Lys635fs/c.1902_1903insCA|860|RGD1559150|protein_coding|CODING|ENSRNOT00000035889|12|1);LOF=(RGD1559150|ENSRNOG00000012419|2|0.50)	AC:DP	28:63
3	119664351	.	GGGGCATGGGTT	G	.	PASS	DP=40;AF=0.425;NP=1;PV=3.219646771412954E-15;LOF=(RGD1559150|ENSRNOG00000012419|2|0.50);EFF=frameshift_variant(HIGH||acaacccatgcccca/|p.Thr567fs/c.1701_1711delAACCCATGCCC|860|RGD1559150|protein_coding|CODING|ENSRNOT00000035889|10|1)	AC:DP	17:40
3	119670422	.	T	TA	.	PASS	DP=108;AF=0.500;NP=1;PV=0.0;LOF=(RGD1559150|ENSRNOG00000012419|2|1.00);EFF=frameshift_variant(HIGH||gta/gtTa|p.Val22_Ala23fs/c.65_66insT|302|RGD1559150|protein_coding|CODING|ENSRNOT00000046391|1|1|WARNING_TRANSCRIPT_NO_START_CODON)	AC:DP	54:108
3	124370422	.	GAGNNNANNNTGT	G	.	PASS	DP=41;AF=0.512;NP=1;PV=1.3481553409963604E-20;LOF=(Cep152|ENSRNOG00000008260|1|1.00);EFF=frameshift_variant(HIGH||gaa/|p.Glu1136fs/c.3408_3419delACANNNTNNNCT|1785|Cep152|protein_coding|CODING|ENSRNOT00000031268|24|1)	AC:DP	21:41
3	124400317	.	CTG	C	.	PASS	DP=55;AF=0.309;NP=1;PV=1.570854557542134E-12;EFF=frameshift_variant(HIGH||cag/|p.Gln404fs/c.1210_1211delCA|1785|Cep152|protein_coding|CODING|ENSRNOT00000031268|12|1);LOF=(Cep152|ENSRNOG00000008260|1|1.00)	AC:DP	17:55
3	126251076	.	T	TA	.	PASS	DP=136;AF=0.485;NP=1;PV=1.7553960091343744E-59;EFF=frameshift_variant(HIGH||taa/tAaa|c.602_603insA|200|Stard7|protein_coding|CODING|ENSRNOT00000066114|6|1)	AC:DP	66:136
3	128353864	.	GA	G	.	PASS	DP=44;AF=0.318;NP=1;PV=9.331480033125672E-11;LOF=(Chchd5|ENSRNOG00000018491|1|1.00);EFF=frameshift_variant(HIGH||ttt/|p.Phe113fs/c.339delT|123|Chchd5|protein_coding|CODING|ENSRNOT00000024942|3|1)	AC:DP	14:44
3	128519301	.	G	GTGACCGTGGGGCCA	.	PASS	DP=25;AF=0.400;NP=1;PV=3.492120370651719E-9;LOF=(ENSRNOG00000017740|ENSRNOG00000017740|1|1.00);EFF=frameshift_variant(HIGH||ggc/ggTGGCCCCACGGTCAc|p.Gly711_Ala712fs/c.2132_2133insTGGCCCCACGGTCA|926|ENSRNOG00000017740|protein_coding|CODING|ENSRNOT00000023913|2|1)	AC:DP	10:25
3	128520285	.	AC	A	.	PASS	DP=55;AF=0.436;NP=1;PV=0.0;LOF=(ENSRNOG00000017740|ENSRNOG00000017740|1|1.00);EFF=frameshift_variant(HIGH||ggt/|p.Gly424fs/c.1271delG|926|ENSRNOG00000017740|protein_coding|CODING|ENSRNOT00000023913|1|1)	AC:DP	24:55
3	128520853	.	ACCACAGCT	A	.	PASS	DP=62;AF=0.339;NP=1;PV=5.551115123125783E-16;LOF=(ENSRNOG00000017740|ENSRNOG00000017740|1|1.00);EFF=frameshift_variant(HIGH||ggagctgtggtc/|p.Gly232fs/c.696_703delAGCTGTGG|926|ENSRNOG00000017740|protein_coding|CODING|ENSRNOT00000023913|1|1)	AC:DP	21:62
3	130344390	.	T	TAG	.	PASS	DP=109;AF=0.495;NP=1;PV=2.220446049250313E-16;EFF=frameshift_variant(HIGH||tct/tctCT|p.Ser88_Thr89fs/c.264_265insCT|103|Rnf24|protein_coding|CODING|ENSRNOT00000028869|2|1);LOF=(Rnf24|ENSRNOG00000021250|1|1.00)	AC:DP	54:109
3	134969825	.	GCC	G	.	PASS	DP=65;AF=0.477;NP=1;PV=0.0;EFF=frameshift_variant(HIGH||agcccg/|p.Ser130fs/c.390_391delCC|234|ENSRNOG00000037010|protein_coding|CODING|ENSRNOT00000055679|4|1|WARNING_TRANSCRIPT_NO_START_CODON);LOF=(ENSRNOG00000037010|ENSRNOG00000037010|1|1.00)	AC:DP	31:65
3	139263862	.	T	TG	.	PASS	DP=30;AF=0.467;NP=1;PV=1.8351986597053838E-13;LOF=(ENSRNOG00000043282|ENSRNOG00000043282|1|1.00);EFF=frameshift_variant(HIGH||gaa/gaaC|p.Glu202_Ile203fs/c.606_607insC|272|ENSRNOG00000043282|protein_coding|CODING|ENSRNOT00000045637|4|1)	AC:DP	14:30
3	143187760	.	CCTCT	C	.	PASS	DP=41;AF=0.488;NP=1;PV=3.9222655388625223E-19;EFF=frameshift_variant(HIGH||ggagag/|p.Gly781fs/c.2343_2346delAGAG|1311|Kif16b|protein_coding|CODING|ENSRNOT00000036273|19|1);LOF=(Kif16b|ENSRNOG00000004951|1|1.00)	AC:DP	20:41
3	143187769	.	GAC	G	.	PASS	DP=28;AF=0.500;NP=1;PV=5.395683899678261E-14;EFF=frameshift_variant(HIGH||tgt/|p.Cys779fs/c.2336_2337delGT|1311|Kif16b|protein_coding|CODING|ENSRNOT00000036273|19|1);LOF=(Kif16b|ENSRNOG00000004951|1|1.00)	AC:DP	14:28
3	144530852	.	C	CT	.	PASS	DP=102;AF=0.490;NP=1;PV=2.220446049250313E-16;LOF=(Rrbp1|ENSRNOG00000005958|5|0.20);EFF=frameshift_variant(HIGH||cag/caAg|p.Gln788_Ser789fs/c.2363_2364insA|1582|Rrbp1|protein_coding|CODING|ENSRNOT00000055602|7|1)	AC:DP	50:102
3	145141126	.	TG	T	.	PASS	DP=43;AF=0.442;NP=1;PV=3.183960940705827E-17;LOF=(ENSRNOG00000027574|ENSRNOG00000027574|1|1.00);EFF=frameshift_variant(HIGH||gct/|p.Ala297fs/c.889delG|322|ENSRNOG00000027574|protein_coding|CODING|ENSRNOT00000030148|3|1)	AC:DP	19:43
3	146368634	.	GC	G	.	PASS	DP=34;AF=0.441;NP=1;PV=7.072120666862247E-14;LOF=(ENSRNOG00000026836|ENSRNOG00000026836|1|1.00);EFF=frameshift_variant(HIGH||ttg/|p.Leu25fs/c.75delG|291|ENSRNOG00000026836|protein_coding|CODING|ENSRNOT00000036834|1|1|WARNING_TRANSCRIPT_NO_START_CODON)	AC:DP	15:34
3	148347297	.	GA	G	.	PASS	DP=66;AF=0.485;NP=1;PV=0.0;EFF=frameshift_variant(HIGH||aaa/|p.Lys142fs/c.424delA|142|ENSRNOG00000024844|protein_coding|CODING|ENSRNOT00000066588|4|1|WARNING_TRANSCRIPT_NO_START_CODON)	AC:DP	32:66
3	149739348	.	CG	C	.	PASS	DP=57;AF=0.474;NP=1;PV=0.0;LOF=(RGD1564039|ENSRNOG00000048021|1|1.00);EFF=frameshift_variant(HIGH||cgg/|p.Arg112fs/c.334delC|176|RGD1564039|protein_coding|CODING|ENSRNOT00000073262|4|1|WARNING_TRANSCRIPT_NO_START_CODON)	AC:DP	27:57
3	152192408	.	CT	C	.	PASS	DP=88;AF=0.443;NP=1;PV=7.313942524541145E-34;EFF=frameshift_variant(HIGH||ttt/|p.Phe138fs/c.412delT|255|ENSRNOG00000005920|protein_coding|CODING|ENSRNOT00000007780|1|1|WARNING_TRANSCRIPT_NO_START_CODON);LOF=(ENSRNOG00000005920|ENSRNOG00000005920|1|1.00)	AC:DP	39:88
3	152192640	.	A	AACTGT	.	PASS	DP=30;AF=0.400;NP=1;PV=9.281619917089756E-11;LOF=(ENSRNOG00000005920|ENSRNOG00000005920|1|1.00);EFF=frameshift_variant(HIGH||aac/aACTGTac|p.Asn215_Glu216fs/c.644_645insACTGT|255|ENSRNOG00000005920|protein_coding|CODING|ENSRNOT00000007780|1|1|WARNING_TRANSCRIPT_NO_START_CODON)	AC:DP	12:30
3	153092700	.	C	CA	.	PASS	DP=51;AF=0.451;NP=1;PV=0.0;LOF=(Ninl|ENSRNOG00000027747|3|1.00);EFF=frameshift_variant(HIGH||gag/gagT|p.Glu821_Glu822fs/c.2463_2464insT|1393|Ninl|protein_coding|CODING|ENSRNOT00000068689|17|1)	AC:DP	23:51
3	153092700	.	C	CA	.	PASS	DP=51;AF=0.451;NP=1;PV=0.0;LOF=(Ninl|ENSRNOG00000027747|3|1.00);EFF=frameshift_variant(HIGH||gag/gagT|p.Glu704_Glu705fs/c.2112_2113insT|1276|Ninl|protein_coding|CODING|ENSRNOT00000038447|16|1)	AC:DP	23:51
3	153092700	.	C	CA	.	PASS	DP=51;AF=0.451;NP=1;PV=0.0;LOF=(Ninl|ENSRNOG00000027747|3|1.00);EFF=frameshift_variant(HIGH||gag/gagT|p.Glu821_Glu822fs/c.2463_2464insT|1185|Ninl|protein_coding|CODING|ENSRNOT00000064806|17|1)	AC:DP	23:51
3	153324234	.	GC	G	.	PASS	DP=59;AF=0.475;NP=1;PV=0.0;EFF=frameshift_variant(HIGH||gcc/|p.Ala31fs/c.92delC|847|ENSRNOG00000008568|protein_coding|CODING|ENSRNOT00000011365|1|1)	AC:DP	28:59
3	153324324	.	TC	T	.	PASS	DP=38;AF=0.316;NP=1;PV=2.2651139852669644E-9;EFF=frameshift_variant(HIGH||tcc/|p.Ser61fs/c.182delC|847|ENSRNOG00000008568|protein_coding|CODING|ENSRNOT00000011365|1|1);LOF=(ENSRNOG00000008568|ENSRNOG00000008568|1|1.00)	AC:DP	12:38
3	153324698	.	AG	A	.	PASS	DP=63;AF=0.270;NP=1;PV=1.8073320617872923E-11;EFF=frameshift_variant(HIGH||gag/|p.Glu184fs/c.552delG|847|ENSRNOG00000008568|protein_coding|CODING|ENSRNOT00000011365|3|1);LOF=(ENSRNOG00000008568|ENSRNOG00000008568|1|1.00)	AC:DP	17:63
3	153325405	.	CG	C	.	PASS	DP=43;AF=0.488;NP=1;PV=4.940494284907822E-20;EFF=frameshift_variant(HIGH||ccg/|p.Pro419fs/c.1257delG|847|ENSRNOG00000008568|protein_coding|CODING|ENSRNOT00000011365|4|1);LOF=(ENSRNOG00000008568|ENSRNOG00000008568|1|1.00)	AC:DP	21:43
3	153980168	.	AACAG	A	.	PASS	DP=55;AF=0.345;NP=1;PV=7.438494264988549E-15;EFF=frameshift_variant(HIGH||acagac/|p.Thr190fs/c.568_571delACAG|243|SRXN1|protein_coding|CODING|ENSRNOT00000041456|7|1);LOF=(SRXN1|ENSRNOG00000031167|1|1.00)	AC:DP	19:55
3	154593899	.	CA	C	.	PASS	DP=49;AF=0.490;NP=1;PV=9.93023861304282E-23;EFF=frameshift_variant(HIGH||caa/|p.Gln361fs/c.1082delA|364|Hm13|protein_coding|CODING|ENSRNOT00000010251|13|1)	AC:DP	24:49
3	155639605	.	T	TACTTTCG	.	PASS	DP=32;AF=0.406;NP=1;PV=1.1999845561661004E-11;LOF=(Efcab8|ENSRNOG00000027920|1|1.00);EFF=frameshift_variant(HIGH||tgg/tACTTTCGgg|p.Trp22_Cys23fs/c.65_66insACTTTCG|202|Efcab8|protein_coding|CODING|ENSRNOT00000038684|1|1)	AC:DP	13:32
3	155936706	.	GTGAA	G	.	PASS	DP=87;AF=0.379;NP=1;PV=0.0;EFF=frameshift_variant(HIGH||ttcact/|p.Phe160fs/c.478_481delTTCA|254|Gm21718|protein_coding|CODING|ENSRNOT00000071869|6|1|WARNING_TRANSCRIPT_NO_START_CODON);LOF=(Gm21718|ENSRNOG00000050088|1|1.00)	AC:DP	33:87
3	155937938	.	TC	T	.	PASS	DP=31;AF=0.355;NP=1;PV=2.5730823027814154E-9;EFF=frameshift_variant(HIGH||gag/|p.Glu95fs/c.283delG|254|Gm21718|protein_coding|CODING|ENSRNOT00000071869|4|1|WARNING_TRANSCRIPT_NO_START_CODON);LOF=(Gm21718|ENSRNOG00000050088|1|1.00)	AC:DP	11:31
3	156103700	.	T	TC	.	PASS	DP=32;AF=0.500;NP=1;PV=7.771561172376096E-16;EFF=frameshift_variant(HIGH||cga/cgGa|p.Arg233_Ter234fs/c.698_699insG|233|ENSRNOG00000047220|protein_coding|CODING|ENSRNOT00000075369|4|1|WARNING_TRANSCRIPT_NO_START_CODON)	AC:DP	16:32
3	156103700	.	T	TC	.	PASS	DP=32;AF=0.500;NP=1;PV=7.771561172376096E-16;EFF=frameshift_variant(HIGH||cga/cgGa|p.Arg228_Ter229fs/c.683_684insG|228|ENSRNOG00000047220|protein_coding|CODING|ENSRNOT00000073061|4|1|WARNING_TRANSCRIPT_NO_START_CODON)	AC:DP	16:32
3	157093655	.	T	TA	.	PASS	DP=80;AF=0.475;NP=1;PV=0.0;LOF=(Itch|ENSRNOG00000018099|1|1.00);EFF=frameshift_variant(HIGH||ttt/tAtt|p.Phe446_Val447fs/c.1337_1338insA|853|Itch|protein_coding|CODING|ENSRNOT00000024411|12|1)	AC:DP	38:80
3	159226115	.	A	AG	.	PASS	DP=79;AF=0.494;NP=1;PV=1.1102230246251565E-16;EFF=frameshift_variant(HIGH||ctg/cCtg|p.Leu1035_Asp1036fs/c.3103_3104insC|1042|Cnbd2|protein_coding|CODING|ENSRNOT00000027086|20|1)	AC:DP	39:79
3	159251389	.	A	AC	.	PASS	DP=68;AF=0.515;NP=1;PV=1.863594909752804E-33;EFF=frameshift_variant(HIGH||gta/gGta|p.Val688_Val689fs/c.2062_2063insG|1042|Cnbd2|protein_coding|CODING|ENSRNOT00000027086|14|1);LOF=(Cnbd2|ENSRNOG00000019992|1|1.00)	AC:DP	35:68
3	159273476	.	CT	C	.	PASS	DP=35;AF=0.457;NP=1;PV=5.329070518200751E-15;EFF=frameshift_variant(HIGH||aag/|p.Lys393fs/c.1178delA|1042|Cnbd2|protein_coding|CODING|ENSRNOT00000027086|9|1);LOF=(Cnbd2|ENSRNOG00000019992|1|1.00)	AC:DP	16:35
3	159273657	.	A	AG	.	PASS	DP=54;AF=0.463;NP=1;PV=2.220446049250313E-16;EFF=frameshift_variant(HIGH||ctc/cCtc|p.Leu333_Cys334fs/c.997_998insC|1042|Cnbd2|protein_coding|CODING|ENSRNOT00000027086|9|1);LOF=(Cnbd2|ENSRNOG00000019992|1|1.00)	AC:DP	25:54
3	161177720	.	CG	C	.	PASS	DP=52;AF=0.481;NP=1;PV=0.0;EFF=frameshift_variant(HIGH||cgt/|p.Arg172fs/c.514delC|220|Vstm2l|protein_coding|CODING|ENSRNOT00000050810|5|1);LOF=(Vstm2l|ENSRNOG00000034031|1|1.00)	AC:DP	25:52
3	165536738	.	CCT	C	.	PASS	DP=55;AF=0.382;NP=1;PV=0.0;EFF=frameshift_variant(HIGH||ccc/|p.Pro555fs/c.1665_1666delCT|554|L3mbtl1|protein_coding|CODING|ENSRNOT00000063906|14|1)	AC:DP	21:55
3	167256238	.	AC	A	.	PASS	DP=38;AF=0.500;NP=1;PV=1.1102230246251565E-16;EFF=frameshift_variant(HIGH||aac/|p.Asn160fs/c.480delC|182|Wfdc6b|protein_coding|CODING|ENSRNOT00000048654|4|1);LOF=(Wfdc6b|ENSRNOG00000031823|1|1.00)	AC:DP	19:38
3	169989319	.	T	TAC	.	PASS	DP=63;AF=0.429;NP=1;PV=0.0;EFF=frameshift_variant(HIGH||cgt/cgtGT|p.Arg63_Arg64fs/c.189_190insGT|2017|Znfx1|protein_coding|CODING|ENSRNOT00000055127|4|1|WARNING_TRANSCRIPT_NO_START_CODON)	AC:DP	27:63
3	170577958	.	T	TCG	.	PASS	DP=44;AF=0.477;NP=1;PV=0.0;LOF=(Cebpb|ENSRNOG00000049393|1|1.00);EFF=frameshift_variant(HIGH||ata/atCGa|p.Ile61_Phe62fs/c.183_184insCG|296|Cebpb|protein_coding|CODING|ENSRNOT00000072673|1|1)	AC:DP	21:44
3	171552300	.	T	TC	.	PASS	DP=39;AF=0.487;NP=1;PV=0.0;LOF=(Atp9a|ENSRNOG00000049484|2|1.00);EFF=frameshift_variant(HIGH||gag/gGag|p.Glu810_Asn811fs/c.2428_2429insG|971|Atp9a|protein_coding|CODING|ENSRNOT00000075348|24|1|WARNING_TRANSCRIPT_NO_START_CODON)	AC:DP	19:39
3	171552300	.	T	TC	.	PASS	DP=39;AF=0.487;NP=1;PV=0.0;LOF=(Atp9a|ENSRNOG00000049484|2|1.00);EFF=frameshift_variant(HIGH||gag/gGag|p.Glu810_Asn811fs/c.2428_2429insG|971|Atp9a|protein_coding|CODING|ENSRNOT00000071672|24|1|WARNING_TRANSCRIPT_NO_START_CODON)	AC:DP	19:39
3	173612890	.	CT	C	.	PASS	DP=45;AF=0.400;NP=1;PV=1.887379141862766E-15;EFF=frameshift_variant(HIGH||cag/|p.Gln15fs/c.44delA|16|ENSRNOG00000047979|protein_coding|CODING|ENSRNOT00000072680|2|1);LOF=(ENSRNOG00000047979|ENSRNOG00000047979|1|1.00)	AC:DP	18:45
3	173622063	.	TG	T	.	PASS	DP=25;AF=0.440;NP=1;PV=1.6306023198353614E-10;EFF=frameshift_variant(HIGH||gga/|p.Gly62fs/c.184delG|63|ENSRNOG00000047454|protein_coding|CODING|ENSRNOT00000072202|3|1|WARNING_TRANSCRIPT_NO_START_CODON)	AC:DP	11:25
3	178477783	.	G	GAAAA	.	PASS	DP=46;AF=0.457;NP=1;PV=0.0;EFF=frameshift_variant(HIGH||gaa/gAAAAaa|p.Glu33_Lys34fs/c.98_99insAAAA|91|ENSRNOG00000046381|protein_coding|CODING|ENSRNOT00000072877|4|1);LOF=(ENSRNOG00000046381|ENSRNOG00000046381|1|1.00)	AC:DP	21:46
3	181884658	.	GGGTCCCCA	G	.	PASS	DP=45;AF=0.311;NP=1;PV=1.312621122906421E-10;LOF=(Cdh4|ENSRNOG00000008976|2|0.50);EFF=frameshift_variant(HIGH||tggggaccc/|p.Trp243fs/c.727_734delTGGGGACC|256|Cdh4|protein_coding|CODING|ENSRNOT00000071022|8|1|WARNING_TRANSCRIPT_NO_START_CODON)	AC:DP	14:45
3	183153635	.	G	GA	.	PASS	DP=108;AF=0.481;NP=1;PV=0.0;LOF=(ENSRNOG00000026887|ENSRNOG00000026887|1|1.00);EFF=frameshift_variant(HIGH||aag/aagT|p.Lys254_Val255fs/c.762_763insT|306|ENSRNOG00000026887|protein_coding|CODING|ENSRNOT00000037118|5|1)	AC:DP	52:108
4	475252	.	AAAAAAAC	A	.	PASS	DP=43;AF=0.395;NP=1;PV=1.4099832412739488E-14;LOF=(Cnpy1|ENSRNOG00000028311|2|0.50);EFF=frameshift_variant(HIGH||tgttttttt/|p.Cys154fs/c.461_467delGTTTTTT|171|Cnpy1|protein_coding|CODING|ENSRNOT00000071713|4|1|WARNING_TRANSCRIPT_NO_START_CODON)	AC:DP	17:43
4	475312	.	A	AGGCTCTGGCTG	.	PASS	DP=49;AF=0.408;NP=1;PV=3.185276414963471E-17;LOF=(Cnpy1|ENSRNOG00000028311|2|0.50);EFF=frameshift_variant(HIGH||gcc/gccCAGCCAGAGCC|p.Ala136_Phe137fs/c.408_409insCAGCCAGAGCC|171|Cnpy1|protein_coding|CODING|ENSRNOT00000071713|3|1|WARNING_TRANSCRIPT_NO_START_CODON)	AC:DP	20:49
4	895764	.	AG	A	.	PASS	DP=63;AF=0.476;NP=1;PV=0.0;EFF=frameshift_variant(HIGH||aga/|p.Arg306fs/c.917delG|357|ENSRNOG00000046178|protein_coding|CODING|ENSRNOT00000071460|7|1|WARNING_TRANSCRIPT_NO_START_CODON);LOF=(ENSRNOG00000046178|ENSRNOG00000046178|1|1.00)	AC:DP	30:63
4	2397706	.	A	AT	.	PASS	DP=161;AF=0.329;NP=1;PV=0.0;EFF=frameshift_variant(HIGH||att/aTtt|p.Ile436_Leu437fs/c.1307_1308insT|809|Nom1|protein_coding|CODING|ENSRNOT00000072890|5|1|WARNING_TRANSCRIPT_NO_START_CODON);LOF=(Nom1|ENSRNOG00000048969|1|1.00)	AC:DP	53:161
4	2399437	.	G	GT	.	PASS	DP=70;AF=0.471;NP=1;PV=5.3431246868979945E-30;EFF=frameshift_variant(HIGH||aga/agTa|p.Arg533_Ser534fs/c.1599_1600insT|809|Nom1|protein_coding|CODING|ENSRNOT00000072890|7|1|WARNING_TRANSCRIPT_NO_START_CODON);LOF=(Nom1|ENSRNOG00000048969|1|1.00)	AC:DP	33:70
4	6885232	.	C	CT	.	PASS	DP=46;AF=0.500;NP=1;PV=0.0;LOF=(Rheb|ENSRNOG00000050578|1|1.00);EFF=frameshift_variant(HIGH||ttt/Tttt|p.Phe144_Leu145fs/c.430_431insT|183|Rheb|protein_coding|CODING|ENSRNOT00000071737|8|1)	AC:DP	23:46
4	6961680	.	CGAGG	C	.	PASS	DP=74;AF=0.446;NP=1;PV=5.323332475649715E-29;LOF=(Wdr86|ENSRNOG00000025735|1|1.00);EFF=frameshift_variant(HIGH||gaggga/|p.Glu134fs/c.400_403delGAGG|178|Wdr86|protein_coding|CODING|ENSRNOT00000040373|3|1)	AC:DP	33:74
4	8506688	.	G	GA	.	PASS	DP=39;AF=0.359;NP=1;PV=1.4331535957978758E-11;EFF=frameshift_variant(HIGH||gcc/gcTc|p.Ala71_Arg72fs/c.212_213insT|109|ENSRNOG00000021533|protein_coding|CODING|ENSRNOT00000036164|1|1);LOF=(ENSRNOG00000021533|ENSRNOG00000021533|1|1.00)	AC:DP	14:39
4	10165819	.	GCATA	G	.	PASS	DP=37;AF=0.459;NP=1;PV=4.440892098500626E-16;EFF=frameshift_variant(HIGH||gcatac/|p.Ala551fs/c.1652_1655delCATA|633|Fbxl13|protein_coding|CODING|ENSRNOT00000065039|16|1);LOF=(Fbxl13|ENSRNOG00000043035|1|1.00)	AC:DP	17:37
4	13323397	.	A	AG	.	PASS	DP=51;AF=0.490;NP=1;PV=0.0;LOF=(ENSRNOG00000024168|ENSRNOG00000024168|1|1.00);EFF=frameshift_variant(HIGH||gct/gcCt|p.Ala36_Arg37fs/c.107_108insC|159|ENSRNOG00000024168|protein_coding|CODING|ENSRNOT00000036572|2|1|WARNING_TRANSCRIPT_NO_START_CODON)	AC:DP	25:51
4	26159558	.	AT	A	.	PASS	DP=40;AF=0.475;NP=1;PV=0.0;EFF=frameshift_variant(HIGH||aat/|p.Asn204fs/c.611delA|212|ENSRNOG00000039860|protein_coding|CODING|ENSRNOT00000031118|6|1|WARNING_TRANSCRIPT_NO_START_CODON)	AC:DP	19:40
4	26159558	.	AT	A	.	PASS	DP=40;AF=0.475;NP=1;PV=0.0;EFF=frameshift_variant(HIGH||aat/|p.Asn250fs/c.749delA|258|ENSRNOG00000039860|protein_coding|CODING|ENSRNOT00000061068|7|1|WARNING_TRANSCRIPT_NO_START_CODON)	AC:DP	19:40
4	26159581	.	TC	T	.	PASS	DP=44;AF=0.477;NP=1;PV=0.0;LOF=(ENSRNOG00000039860|ENSRNOG00000039860|2|1.00);EFF=frameshift_variant(HIGH||aag/|p.Lys196fs/c.588delG|212|ENSRNOG00000039860|protein_coding|CODING|ENSRNOT00000031118|6|1|WARNING_TRANSCRIPT_NO_START_CODON)	AC:DP	21:44
4	26159581	.	TC	T	.	PASS	DP=44;AF=0.477;NP=1;PV=0.0;LOF=(ENSRNOG00000039860|ENSRNOG00000039860|2|1.00);EFF=frameshift_variant(HIGH||aag/|p.Lys242fs/c.726delG|258|ENSRNOG00000039860|protein_coding|CODING|ENSRNOT00000061068|7|1|WARNING_TRANSCRIPT_NO_START_CODON)	AC:DP	21:44
4	27432419	.	T	TA	.	PASS	DP=97;AF=0.495;NP=1;PV=0.0;LOF=(ENSRNOG00000024332|ENSRNOG00000024332|1|1.00);EFF=frameshift_variant(HIGH||cta/ctTa|p.Leu18_Arg19fs/c.53_54insT|233|ENSRNOG00000024332|protein_coding|CODING|ENSRNOT00000033335|1|1)	AC:DP	48:97
4	29820460	.	A	AC	.	PASS	DP=37;AF=0.351;NP=1;PV=1.0522061000273197E-10;EFF=frameshift_variant(HIGH||aac/aCac|p.Asn95_Cys96fs/c.284_285insC|652|ENSRNOG00000025795|protein_coding|CODING|ENSRNOT00000030657|1|1);LOF=(ENSRNOG00000025795|ENSRNOG00000025795|1|1.00)	AC:DP	13:37
4	29957088	.	A	AG	.	PASS	DP=28;AF=0.393;NP=1;PV=7.159642878562522E-10;LOF=(ENSRNOG00000013130|ENSRNOG00000013130|1|1.00);EFF=frameshift_variant(HIGH||aga/aGga|p.Arg181_Thr182fs/c.542_543insG|250|ENSRNOG00000013130|protein_coding|CODING|ENSRNOT00000017542|5|1|WARNING_TRANSCRIPT_NO_START_CODON)	AC:DP	11:28
4	35587441	.	C	CCTTA	.	PASS	DP=52;AF=0.481;NP=1;PV=0.0;EFF=frameshift_variant(HIGH||ggc/gTAAGgc|p.Gly231_Asn232fs/c.691_692insTAAG|263|Rps4x|protein_coding|CODING|ENSRNOT00000051149|1|1);LOF=(Rps4x|ENSRNOG00000029574|1|1.00)	AC:DP	25:52
4	35587889	.	AG	A	.	PASS	DP=86;AF=0.465;NP=1;PV=2.220446049250313E-16;EFF=frameshift_variant(HIGH||acc/|p.Thr81fs/c.243delC|263|Rps4x|protein_coding|CODING|ENSRNOT00000051149|1|1);LOF=(Rps4x|ENSRNOG00000029574|1|1.00)	AC:DP	40:86
4	49945928	.	G	GT	.	PASS	DP=56;AF=0.482;NP=1;PV=1.1102230246251565E-16;LOF=(Aass|ENSRNOG00000039494|1|1.00);EFF=frameshift_variant(HIGH||gtc/gtcA|p.Val662_Pro663fs/c.1986_1987insA|901|Aass|protein_coding|CODING|ENSRNOT00000060530|17|1)	AC:DP	27:56
4	51668991	.	G	GA	.	PASS	DP=41;AF=0.488;NP=1;PV=3.9222655388625223E-19;EFF=frameshift_variant(HIGH||aca/aTca|p.Thr549_Thr550fs/c.1645_1646insT|573|Pot1|protein_coding|CODING|ENSRNOT00000060459|14|1)	AC:DP	20:41
4	56991357	.	G	GA	.	PASS	DP=69;AF=0.435;NP=1;PV=3.3306690738754696E-16;LOF=(Strip2|ENSRNOG00000028742|2|1.00);EFF=frameshift_variant(HIGH||gaa/gAaa|p.Glu485_Lys486fs/c.1454_1455insA|839|Strip2|protein_coding|CODING|ENSRNOT00000036735|12|1)	AC:DP	30:69
4	56991357	.	G	GA	.	PASS	DP=69;AF=0.435;NP=1;PV=3.3306690738754696E-16;LOF=(Strip2|ENSRNOG00000028742|2|1.00);EFF=frameshift_variant(HIGH||gaa/gAaa|p.Glu485_Lys486fs/c.1454_1455insA|656|Strip2|protein_coding|CODING|ENSRNOT00000066068|12|1)	AC:DP	30:69
4	57301140	.	C	CTT	.	PASS	DP=60;AF=0.483;NP=1;PV=0.0;LOF=(Ube2h|ENSRNOG00000048205|1|1.00);EFF=frameshift_variant(HIGH||ggc/gAAgc|p.Gly71_Ser72fs/c.211_212insAA|173|Ube2h|protein_coding|CODING|ENSRNOT00000074649|4|1)	AC:DP	29:60
4	57697754	.	AGGCAAGTCCATCTG	A	.	PASS	DP=40;AF=0.325;NP=1;PV=3.235537393564414E-10;LOF=(Cpa5|ENSRNOG00000010467|1|1.00);EFF=frameshift_variant(HIGH||gag/|p.Glu144fs/c.432_445delGGCAAGTCCATCTG|436|Cpa5|protein_coding|CODING|ENSRNOT00000013948|4|1)	AC:DP	13:40
4	57860041	.	G	GCA	.	PASS	DP=58;AF=0.466;NP=1;PV=0.0;LOF=(Copg2|ENSRNOG00000011014|1|1.00);EFF=frameshift_variant(HIGH||agc/agTGc|p.Ser384_Leu385fs/c.1151_1152insTG|714|Copg2|protein_coding|CODING|ENSRNOT00000033706|13|1)	AC:DP	27:58
4	57999062	.	TA	T	.	PASS	DP=56;AF=0.464;NP=1;PV=1.1102230246251565E-16;EFF=frameshift_variant(HIGH||att/|p.Ile121fs/c.363delT|139|ENSRNOG00000042681|protein_coding|CODING|ENSRNOT00000043336|2|1);LOF=(ENSRNOG00000042681|ENSRNOG00000042681|1|1.00)	AC:DP	26:56
4	57999194	.	AG	A	.	PASS	DP=90;AF=0.478;NP=1;PV=6.112039396530947E-39;EFF=frameshift_variant(HIGH||gcc/|p.Ala77fs/c.231delC|139|ENSRNOG00000042681|protein_coding|CODING|ENSRNOT00000043336|2|1);LOF=(ENSRNOG00000042681|ENSRNOG00000042681|1|1.00)	AC:DP	43:90
4	57999346	.	A	AC	.	PASS	DP=48;AF=0.500;NP=1;PV=5.233708113326984E-23;EFF=frameshift_variant(HIGH||gtg/gGtg|p.Val27_Thr28fs/c.79_80insG|139|ENSRNOG00000042681|protein_coding|CODING|ENSRNOT00000043336|2|1);LOF=(ENSRNOG00000042681|ENSRNOG00000042681|1|1.00)	AC:DP	24:48
4	57999364	.	A	AT	.	PASS	DP=36;AF=0.472;NP=1;PV=5.551115123125783E-16;LOF=(ENSRNOG00000042681|ENSRNOG00000042681|1|1.00);EFF=frameshift_variant(HIGH||aca/acaA|p.Thr21_Lys22fs/c.63_64insA|139|ENSRNOG00000042681|protein_coding|CODING|ENSRNOT00000043336|1|1)	AC:DP	17:36
4	60388864	.	AC	A	.	PASS	DP=55;AF=0.400;NP=1;PV=0.0;LOF=(Exoc4|ENSRNOG00000046023|2|0.50);EFF=frameshift_variant(HIGH||aca/|p.Thr378fs/c.1133delC|504|Exoc4|protein_coding|CODING|ENSRNOT00000071249|9|1)	AC:DP	22:55
4	61127563	.	AC	A	.	PASS	DP=42;AF=0.524;NP=1;PV=8.567200607538971E-22;LOF=(ENSRNOG00000032928|ENSRNOG00000032928|1|1.00);EFF=frameshift_variant(HIGH||tac/|p.Tyr103fs/c.309delC|182|ENSRNOG00000032928|protein_coding|CODING|ENSRNOT00000043493|2|1)	AC:DP	22:42
4	65490719	.	A	AG	.	PASS	DP=71;AF=0.507;NP=1;PV=4.651491271093119E-34;LOF=(Svopl|ENSRNOG00000013378|1|1.00);EFF=frameshift_variant(HIGH||cgt/cgtC|p.Arg435_Ser436fs/c.1305_1306insC|492|Svopl|protein_coding|CODING|ENSRNOT00000017909|13|1)	AC:DP	36:71
4	65498700	.	A	AAG	.	PASS	DP=73;AF=0.260;NP=1;PV=2.4190649483557536E-12;LOF=(Trim24|ENSRNOG00000013251|1|1.00);EFF=frameshift_variant(HIGH||aac/aAGac|p.Asn619_Ile620fs/c.1856_1857insAG|866|Trim24|protein_coding|CODING|ENSRNOT00000047954|12|1)	AC:DP	19:73
4	133644953	.	A	AC	.	PASS	DP=79;AF=0.494;NP=1;PV=1.1102230246251565E-16;EFF=frameshift_variant(HIGH||aca/aCca|p.Thr61_Glu62fs/c.182_183insC|1848|Mgam|protein_coding|CODING|ENSRNOT00000016912|2|1)	AC:DP	39:79
4	140908491	.	CA	C	.	PASS	DP=56;AF=0.482;NP=1;PV=1.1102230246251565E-16;LOF=(ENSRNOG00000049597|ENSRNOG00000049597|1|1.00);EFF=frameshift_variant(HIGH||caa/|p.Gln114fs/c.341delA|138|ENSRNOG00000049597|protein_coding|CODING|ENSRNOT00000073567|8|1|WARNING_TRANSCRIPT_INCOMPLETE)	AC:DP	27:56
4	142141126	.	C	CT	.	PASS	DP=90;AF=0.489;NP=1;PV=2.2476138265368137E-40;EFF=frameshift_variant(HIGH||taa/taaA|c.1932_1933insA|643|Pdia4|protein_coding|CODING|ENSRNOT00000008728|10|1)	AC:DP	44:90
4	142766722	.	C	CA	.	PASS	DP=59;AF=0.492;NP=1;PV=0.0;EFF=frameshift_variant(HIGH||ccc/cAcc|p.Pro2327_Ser2328fs/c.6980_6981insA|5141|Sspo|protein_coding|CODING|ENSRNOT00000035906|46|1);LOF=(Sspo|ENSRNOG00000025848|1|1.00)	AC:DP	29:59
4	143014815	.	GAT	G	.	PASS	DP=84;AF=0.488;NP=1;PV=1.084725147686173E-37;EFF=frameshift_variant(HIGH||ata/|p.Ile307fs/c.919_920delAT|310|Gimap4|protein_coding|CODING|ENSRNOT00000032742|3|1)	AC:DP	41:84
4	143438904	.	G	GGCAGCAGCATCTT	.	PASS	DP=45;AF=0.400;NP=1;PV=1.887379141862766E-15;EFF=frameshift_variant(HIGH||agc/agcAAGATGCTGCTGC|p.Ser86_Leu87fs/c.258_259insAAGATGCTGCTGC|169|IGF2BP3|protein_coding|CODING|ENSRNOT00000050994|3|1);LOF=(IGF2BP3|ENSRNOG00000009052|1|1.00)	AC:DP	18:45
4	144005597	.	AC	A	.	PASS	DP=61;AF=0.295;NP=1;PV=8.546496843564455E-13;EFF=frameshift_variant(HIGH||gtt/|p.Val54fs/c.160delG|90|RGD1564712|protein_coding|CODING|ENSRNOT00000064226|2|1);LOF=(RGD1564712|ENSRNOG00000043158|1|1.00)	AC:DP	18:61
4	147304088	.	C	CGTCTG	.	PASS	DP=94;AF=0.479;NP=1;PV=0.0;LOF=(ENSRNOG00000033407|ENSRNOG00000033407|1|1.00);EFF=frameshift_variant(HIGH||cca/ccGTCTGa|p.Pro21_Leu22fs/c.63_64insGTCTG|110|ENSRNOG00000033407|protein_coding|CODING|ENSRNOT00000048225|2|1)	AC:DP	45:94
4	147304117	.	GT	G	.	PASS	DP=91;AF=0.462;NP=1;PV=0.0;LOF=(ENSRNOG00000033407|ENSRNOG00000033407|1|1.00);EFF=frameshift_variant(HIGH||gtt/|p.Val31fs/c.92delT|110|ENSRNOG00000033407|protein_coding|CODING|ENSRNOT00000048225|2|1)	AC:DP	42:91
4	147306178	.	TA	T	.	PASS	DP=57;AF=0.491;NP=1;PV=0.0;LOF=(ENSRNOG00000033407|ENSRNOG00000033407|1|1.00);EFF=frameshift_variant(HIGH||gta/|p.Val39fs/c.117delA|110|ENSRNOG00000033407|protein_coding|CODING|ENSRNOT00000048225|3|1)	AC:DP	28:57
4	152055265	.	T	TC	.	PASS	DP=69;AF=0.493;NP=1;PV=3.3306690738754696E-16;LOF=(Vom1r71|ENSRNOG00000047851|7|0.14);EFF=frameshift_variant(HIGH||ttt/ttCt|p.Phe236_Val237fs/c.708_709insC|302|Vom1r71|protein_coding|CODING|ENSRNOT00000008357|3|1)	AC:DP	34:69
4	152689761	.	G	GT	.	PASS	DP=48;AF=0.479;NP=1;PV=1.4612962310480392E-21;EFF=frameshift_variant(HIGH||ttt/Tttt|p.Phe306_Phe307fs/c.916_917insT|310|Vom1r81|protein_coding|CODING|ENSRNOT00000044913|1|1)	AC:DP	23:48
4	160849590	.	CCA	C	.	PASS	DP=46;AF=0.435;NP=1;PV=0.0;EFF=frameshift_variant(HIGH||tgg/|p.Trp212fs/c.634_635delTG|229|ENSRNOG00000006765|protein_coding|CODING|ENSRNOT00000008848|4|1);LOF=(ENSRNOG00000006765|ENSRNOG00000006765|1|1.00)	AC:DP	20:46
4	164282999	.	A	AT	.	PASS	DP=84;AF=0.500;NP=1;PV=3.823079349336447E-39;EFF=frameshift_variant(HIGH||tga/tgaA|c.3651_3652insA|1216|Kdm3a|protein_coding|CODING|ENSRNOT00000045279|27|1)	AC:DP	42:84
4	165146201	.	GAGCT	G	.	PASS	DP=82;AF=0.463;NP=1;PV=0.0;LOF=(Sh2d6|ENSRNOG00000013605|1|1.00);EFF=frameshift_variant(HIGH||ctagct/|p.Leu174fs/c.522_525delAGCT|299|Sh2d6|protein_coding|CODING|ENSRNOT00000018251|12|1)	AC:DP	38:82
4	165194519	.	A	AC	.	PASS	DP=33;AF=0.455;NP=1;PV=4.0967229608668276E-14;EFF=frameshift_variant(HIGH||agt/agGt|p.Ser348_Arg349fs/c.1043_1044insG|356|Elmod3|protein_coding|CODING|ENSRNOT00000057989|12|1)	AC:DP	15:33
4	167666477	.	G	GA	.	PASS	DP=77;AF=0.468;NP=1;PV=2.0128860138619001E-32;EFF=frameshift_variant(HIGH||gac/gaTc|p.Asp3_Leu4fs/c.8_9insT|105|ENSRNOG00000042177|protein_coding|CODING|ENSRNOT00000066494|1|1|WARNING_TRANSCRIPT_NO_START_CODON)	AC:DP	36:77
4	171010536	.	G	GC	.	PASS	DP=34;AF=0.382;NP=1;PV=3.010913740553178E-11;EFF=frameshift_variant(HIGH||gct/gCct|p.Ala4_Val5fs/c.11_12insC|131|ENSRNOG00000049268|protein_coding|CODING|ENSRNOT00000040075|1|1|WARNING_TRANSCRIPT_NO_START_CODON)	AC:DP	13:34
4	177489733	.	G	GC	.	PASS	DP=86;AF=0.512;NP=1;PV=1.6386923370603906E-41;EFF=frameshift_variant(HIGH||gcc/gCcc|p.Ala6_Leu7fs/c.17_18insC|159|Eva1a|protein_coding|CODING|ENSRNOT00000009321|2|1)	AC:DP	44:86
4	181388038	.	TA	T	.	PASS	DP=106;AF=0.491;NP=1;PV=1.5829787085015987E-47;EFF=frameshift_variant(HIGH||tta/|p.Leu116fs/c.348delA|301|ENSRNOG00000037879|protein_coding|CODING|ENSRNOT00000057552|3|1);LOF=(ENSRNOG00000037879|ENSRNOG00000037879|1|1.00)	AC:DP	52:106
4	181736258	.	TC	T	.	PASS	DP=59;AF=0.271;NP=1;PV=6.494593751682487E-11;LOF=(ENSRNOG00000046402|ENSRNOG00000046402|1|1.00);EFF=frameshift_variant(HIGH||cgg/|p.Arg152fs/c.456delG|283|ENSRNOG00000046402|protein_coding|CODING|ENSRNOT00000073250|7|1|WARNING_TRANSCRIPT_NO_START_CODON)	AC:DP	16:59
4	181736558	.	GA	G	.	PASS	DP=59;AF=0.492;NP=1;PV=0.0;LOF=(ENSRNOG00000046402|ENSRNOG00000046402|1|1.00);EFF=frameshift_variant(HIGH||tcc/|p.Ser55fs/c.163delT|283|ENSRNOG00000046402|protein_coding|CODING|ENSRNOT00000073250|3|1|WARNING_TRANSCRIPT_NO_START_CODON)	AC:DP	29:59
4	181841758	.	ACAGGCAGCC	A	.	PASS	DP=40;AF=0.325;NP=1;PV=3.235537393564414E-10;LOF=(Fbxo41|ENSRNOG00000033202|1|1.00);EFF=frameshift_variant(HIGH||gggctgcct/|p.Gly370fs/c.1109_1117delGGCTGCCTG|870|Fbxo41|protein_coding|CODING|ENSRNOT00000043201|4|1)	AC:DP	13:40
4	181841899	.	GC	G	.	PASS	DP=67;AF=0.493;NP=1;PV=0.0;EFF=frameshift_variant(HIGH||gca/|p.Ala326fs/c.976delG|870|Fbxo41|protein_coding|CODING|ENSRNOT00000043201|4|1);LOF=(Fbxo41|ENSRNOG00000033202|1|1.00)	AC:DP	33:67
4	181966229	.	T	TTTGCA	.	PASS	DP=69;AF=0.464;NP=1;PV=3.3306690738754696E-16;EFF=frameshift_variant(HIGH||tcc/tTTGCAcc|p.Ser264_Phe265fs/c.791_792insTTGCA|3245|Alms1|protein_coding|CODING|ENSRNOT00000045735|4|1);LOF=(Alms1|ENSRNOG00000022343|1|1.00)	AC:DP	32:69
4	185798916	.	CA	C	.	PASS	DP=49;AF=0.408;NP=1;PV=3.185276414963471E-17;EFF=frameshift_variant(HIGH||ttt/|p.Phe369fs/c.1107delT|373|Kbtbd12|protein_coding|CODING|ENSRNOT00000019428|2|1)	AC:DP	20:49
4	187028596	.	CA	C	.	PASS	DP=102;AF=0.490;NP=1;PV=2.220446049250313E-16;LOF=(Aldh1l1|ENSRNOG00000047023|1|1.00);EFF=frameshift_variant(HIGH||agg/|p.Arg751fs/c.2251delA|902|Aldh1l1|protein_coding|CODING|ENSRNOT00000075042|20|1)	AC:DP	50:102
4	191837795	.	G	GA	.	PASS	DP=105;AF=0.486;NP=1;PV=2.220446049250313E-16;LOF=(ENSRNOG00000021926|ENSRNOG00000021926|2|1.00);EFF=frameshift_variant(HIGH||gaa/gAaa|p.Glu128_Asn129fs/c.383_384insA|165|ENSRNOG00000021926|protein_coding|CODING|ENSRNOT00000033831|2|1)	AC:DP	51:105
4	191837795	.	G	GA	.	PASS	DP=105;AF=0.486;NP=1;PV=2.220446049250313E-16;LOF=(ENSRNOG00000021926|ENSRNOG00000021926|2|1.00);EFF=frameshift_variant(HIGH||gaa/gAaa|p.Glu128_Asn129fs/c.383_384insA|212|ENSRNOG00000021926|protein_coding|CODING|ENSRNOT00000039555|2|1)	AC:DP	51:105
4	191838210	.	GGC	G	.	PASS	DP=68;AF=0.500;NP=1;PV=5.574207112461216E-32;LOF=(ENSRNOG00000021926|ENSRNOG00000021926|2|0.50);EFF=frameshift_variant(HIGH||tggctg/|p.Trp147fs/c.441_442delGC|212|ENSRNOG00000021926|protein_coding|CODING|ENSRNOT00000039555|3|1)	AC:DP	34:68
4	191838612	.	T	TGAAG	.	PASS	DP=56;AF=0.446;NP=1;PV=1.1102230246251565E-16;EFF=frameshift_variant(HIGH||atg/atGAAGg|p.Met210_Lys211fs/c.630_631insGAAG|212|ENSRNOG00000021926|protein_coding|CODING|ENSRNOT00000039555|4|1)	AC:DP	25:56
4	197179815	.	T	TCA	.	PASS	DP=83;AF=0.494;NP=1;PV=0.0;LOF=(RYBP|ENSRNOG00000042307|1|1.00);EFF=frameshift_variant(HIGH||gat/gTGat|p.Asp33_Val34fs/c.97_98insTG|83|RYBP|protein_coding|CODING|ENSRNOT00000065966|1|1)	AC:DP	41:83
4	197620988	.	GTGCAAAGC	G	.	PASS	DP=69;AF=0.290;NP=1;PV=6.872280522429719E-14;EFF=frameshift_variant(HIGH||tgcaaagct/|p.Cys6fs/c.16_23delTGCAAAGC|353|ENSRNOG00000024816|protein_coding|CODING|ENSRNOT00000034844|1|1|WARNING_TRANSCRIPT_NO_START_CODON)	AC:DP	20:69
4	208586248	.	C	CA	.	PASS	DP=86;AF=0.488;NP=1;PV=2.220446049250313E-16;EFF=frameshift_variant(HIGH||aaa/Aaaa|p.Lys337_Gly338fs/c.1009_1010insA|344|Ogg1|protein_coding|CODING|ENSRNOT00000011352|7|1)	AC:DP	42:86
4	210410759	.	CG	C	.	PASS	DP=60;AF=0.500;NP=1;PV=0.0;LOF=(ENSRNOG00000028826|ENSRNOG00000028826|1|1.00);EFF=frameshift_variant(HIGH||ccc/|p.Pro16fs/c.48delC|266|ENSRNOG00000028826|protein_coding|CODING|ENSRNOT00000047694|1|1)	AC:DP	30:60
4	210941462	.	AGGAGGAGGAG	A	.	PASS	DP=50;AF=0.480;NP=1;PV=1.1102230246251565E-16;LOF=(Tmem40|ENSRNOG00000010430|1|1.00);EFF=frameshift_variant(HIGH||tcctcctcctcc/|p.Ser57fs/c.171_180delCTCCTCCTCC|202|Tmem40|protein_coding|CODING|ENSRNOT00000013889|2|1)	AC:DP	24:50
4	211035776	.	CTCACGTGTTGCT	C	.	PASS	DP=62;AF=0.371;NP=1;PV=1.1102230246251565E-16;LOF=(Mbd4|ENSRNOG00000010919|2|0.50);EFF=frameshift_variant(HIGH||gaa/|p.Glu325fs/c.975_986delAGCAACACGTGA|552|Mbd4|protein_coding|CODING|ENSRNOT00000014537|5|1)	AC:DP	23:62
4	211133366	.	GGCTA	G	.	PASS	DP=55;AF=0.436;NP=1;PV=0.0;EFF=frameshift_variant(HIGH||gctagt/|p.Ala330fs/c.988_991delGCTA|332|H1foo|protein_coding|CODING|ENSRNOT00000042673|5|1)	AC:DP	24:55
4	213152786	.	CT	C	.	PASS	DP=78;AF=0.333;NP=1;PV=0.0;LOF=(Ly49s4|ENSRNOG00000034136|1|1.00);EFF=frameshift_variant(HIGH||aag/|p.Lys207fs/c.620delA|219|Ly49s4|protein_coding|CODING|ENSRNOT00000036046|7|1)	AC:DP	26:78
4	216065516	.	GCAGC	G	.	PASS	DP=36;AF=0.444;NP=1;PV=9.2148511043888E-15;LOF=(Rasgef1a|ENSRNOG00000031671|2|0.50);EFF=frameshift_variant(HIGH||cagcca/|p.Gln157fs/c.469_472delCAGC|490|Rasgef1a|protein_coding|CODING|ENSRNOT00000042277|4|1)	AC:DP	16:36
4	216361492	.	TC	T	.	PASS	DP=61;AF=0.295;NP=1;PV=8.546496843564455E-13;EFF=frameshift_variant(HIGH||ggg/|p.Gly1137fs/c.3411delG|1280|Bms1|protein_coding|CODING|ENSRNOT00000008741|25|1);LOF=(Bms1|ENSRNOG00000006576|1|1.00)	AC:DP	18:61
4	216361495	.	CCA	C	.	PASS	DP=69;AF=0.348;NP=1;PV=3.3306690738754696E-16;EFF=frameshift_variant(HIGH||gtg/|p.Val1136fs/c.3407_3408delTG|1280|Bms1|protein_coding|CODING|ENSRNOT00000008741|25|1);LOF=(Bms1|ENSRNOG00000006576|1|1.00)	AC:DP	24:69
4	217777763	.	TTC	T	.	PASS	DP=36;AF=0.472;NP=1;PV=5.551115123125783E-16;EFF=frameshift_variant(HIGH||aagaaa/|p.Lys35fs/c.105_106delGA|233|ENSRNOG00000049301|protein_coding|CODING|ENSRNOT00000072878|2|1);LOF=(ENSRNOG00000049301|ENSRNOG00000049301|1|1.00)	AC:DP	17:36
4	219838608	.	C	CAGAATGAG	.	PASS	DP=54;AF=0.407;NP=1;PV=2.220446049250313E-16;EFF=frameshift_variant(HIGH||ggt/ggtCTCATTCT|p.Gly525_Asp526fs/c.1575_1576insCTCATTCT|989|B4galnt3|protein_coding|CODING|ENSRNOT00000036721|14|1);LOF=(B4galnt3|ENSRNOG00000010344|1|1.00)	AC:DP	22:54
4	219838610	.	CCT	C	.	PASS	DP=44;AF=0.500;NP=1;PV=0.0;EFF=frameshift_variant(HIGH||ttaggt/|p.Leu524fs/c.1572_1573delAG|989|B4galnt3|protein_coding|CODING|ENSRNOT00000036721|14|1);LOF=(B4galnt3|ENSRNOG00000010344|1|1.00)	AC:DP	22:44
4	220014809	.	TC	T	.	PASS	DP=62;AF=0.484;NP=1;PV=1.1102230246251565E-16;EFF=frameshift_variant(HIGH||ttc/|p.Phe565fs/c.1695delC|579|Kdm5a|protein_coding|CODING|ENSRNOT00000056198|12|1)	AC:DP	30:62
4	220368365	.	A	AAT	.	PASS	DP=35;AF=0.429;NP=1;PV=1.2023715356690445E-13;LOF=(ENSRNOG00000047685|ENSRNOG00000047685|1|1.00);EFF=frameshift_variant(HIGH||ata/ATata|p.Ile46_Tyr47fs/c.136_137insAT|49|ENSRNOG00000047685|protein_coding|CODING|ENSRNOT00000074288|2|1|WARNING_TRANSCRIPT_NO_START_CODON)	AC:DP	15:35
4	220386527	.	GTTTGT	G	.	PASS	DP=41;AF=0.488;NP=1;PV=3.9222655388625223E-19;LOF=(ENSRNOG00000047501|ENSRNOG00000047501|1|1.00);EFF=frameshift_variant(HIGH||tttgtt/|p.Phe47fs/c.139_143delTTTGT|81|ENSRNOG00000047501|protein_coding|CODING|ENSRNOT00000075392|5|1|WARNING_TRANSCRIPT_NO_START_CODON)	AC:DP	20:41
4	221892494	.	TATAC	T	.	PASS	DP=42;AF=0.333;NP=1;PV=4.5696446626664056E-11;LOF=(ENSRNOG00000042228|ENSRNOG00000042228|2|0.50);EFF=frameshift_variant(HIGH||cgtata/|p.Arg849fs/c.2546_2549delGTAT|1291|ENSRNOG00000042228|protein_coding|CODING|ENSRNOT00000041957|20|1)	AC:DP	14:42
4	222748724	.	T	TG	.	PASS	DP=41;AF=0.463;NP=1;PV=1.0377322020988368E-17;LOF=(ENSRNOG00000030870|ENSRNOG00000030870|1|1.00);EFF=frameshift_variant(HIGH||cca/ccCa|p.Pro150_Asp151fs/c.449_450insC|179|ENSRNOG00000030870|protein_coding|CODING|ENSRNOT00000043229|5|1)	AC:DP	19:41
4	223210411	.	AT	A	.	PASS	DP=55;AF=0.491;NP=1;PV=0.0;LOF=(Clec4n|ENSRNOG00000010057|3|0.33);EFF=frameshift_variant(HIGH||ttt/|p.Phe125fs/c.373delT|168|Clec4n|protein_coding|CODING|ENSRNOT00000013330|5|1)	AC:DP	27:55
4	223223025	.	TG	T	.	PASS	DP=35;AF=0.400;NP=1;PV=2.500333273758315E-12;LOF=(Clec4n|ENSRNOG00000010057|3|0.33);EFF=frameshift_variant(HIGH||tgg/|p.Trp123fs/c.368delG|179|Clec4n|protein_coding|CODING|ENSRNOT00000067105|7|1|WARNING_TRANSCRIPT_NO_START_CODON)	AC:DP	14:35
4	225138260	.	A	AT	.	PASS	DP=51;AF=0.490;NP=1;PV=0.0;EFF=frameshift_variant(HIGH||cat/caTt|p.His395_Phe396fs/c.1185_1186insT|407|ENSRNOG00000049795|protein_coding|CODING|ENSRNOT00000074858|10|1|WARNING_TRANSCRIPT_NO_START_CODON)	AC:DP	25:51
4	226848367	.	TC	T	.	PASS	DP=65;AF=0.369;NP=1;PV=0.0;EFF=frameshift_variant(HIGH||agg/|p.Arg266fs/c.798delG|463|Tulp3|protein_coding|CODING|ENSRNOT00000007634|8|1);LOF=(Tulp3|ENSRNOG00000005767|2|0.50)	AC:DP	24:65
4	234625475	.	GA	G	.	PASS	DP=50;AF=0.420;NP=1;PV=1.1102230246251565E-16;EFF=frameshift_variant(HIGH||gaa/|p.Glu100fs/c.299delA|291|ENSRNOG00000030158|protein_coding|CODING|ENSRNOT00000040508|3|1|WARNING_TRANSCRIPT_NO_START_CODON);LOF=(ENSRNOG00000030158|ENSRNOG00000030158|1|1.00)	AC:DP	21:50
4	235459284	.	CG	C	.	PASS	DP=52;AF=0.288;NP=1;PV=9.675071854786665E-11;EFF=frameshift_variant(HIGH||ccc/|p.Pro95fs/c.285delC|252|ENSRNOG00000027568|protein_coding|CODING|ENSRNOT00000029424|2|1);LOF=(ENSRNOG00000027568|ENSRNOG00000027568|1|1.00)	AC:DP	15:52
4	239202592	.	GC	G	.	PASS	DP=72;AF=0.264;NP=1;PV=1.8478552021861105E-12;EFF=frameshift_variant(HIGH||gca/|p.Ala8fs/c.22delG|393|ENSRNOG00000042129|protein_coding|CODING|ENSRNOT00000029884|1|1)	AC:DP	19:72
4	242454087	.	GA	G	.	PASS	DP=77;AF=0.429;NP=1;PV=2.664309517131081E-28;EFF=frameshift_variant(HIGH||ctc/|p.Leu267fs/c.800delT|268|ENSRNOG00000042587|protein_coding|CODING|ENSRNOT00000055542|5|1|WARNING_TRANSCRIPT_NO_START_CODON)	AC:DP	33:77
4	243582246	.	A	AG	.	PASS	DP=34;AF=0.382;NP=1;PV=3.010913740553178E-11;EFF=frameshift_variant(HIGH||acc/aGcc|p.Thr6_Pro7fs/c.17_18insG|538|Lrmp|protein_coding|CODING|ENSRNOT00000049474|1|1|WARNING_TRANSCRIPT_NO_START_CODON)	AC:DP	13:34
4	244708037	.	GC	G	.	PASS	DP=102;AF=0.490;NP=1;PV=2.220446049250313E-16;LOF=(Itpr2|ENSRNOG00000001804|1|1.00);EFF=frameshift_variant(HIGH||ggg/|p.Gly1969fs/c.5907delG|2112|Itpr2|protein_coding|CODING|ENSRNOT00000040645|48|1)	AC:DP	50:102
4	245306362	.	G	GTC	.	PASS	DP=57;AF=0.491;NP=1;PV=0.0;EFF=frameshift_variant(HIGH||agt/agTCt|p.Ser442_Ala443fs/c.1326_1327insTC|568|ENSRNOG00000001830|protein_coding|CODING|ENSRNOT00000055473|12|1);LOF=(ENSRNOG00000001830|ENSRNOG00000001830|1|1.00)	AC:DP	28:57
4	247485440	.	GGCTC	G	.	PASS	DP=53;AF=0.491;NP=1;PV=0.0;LOF=(Caprin2|ENSRNOG00000047319|3|1.00);EFF=frameshift_variant(HIGH||gaggcc/|p.Ala122fs/c.364_367delGAGC|1028|Caprin2|protein_coding|CODING|ENSRNOT00000073927|5|1)	AC:DP	26:53
4	247485440	.	GGCTC	G	.	PASS	DP=53;AF=0.491;NP=1;PV=0.0;LOF=(Caprin2|ENSRNOG00000047319|3|1.00);EFF=frameshift_variant(HIGH||gaggcc/|p.Ala122fs/c.364_367delGAGC|805|Caprin2|protein_coding|CODING|ENSRNOT00000074740|5|1)	AC:DP	26:53
4	247485440	.	GGCTC	G	.	PASS	DP=53;AF=0.491;NP=1;PV=0.0;LOF=(Caprin2|ENSRNOG00000047319|3|1.00);EFF=frameshift_variant(HIGH||gaggcc/|p.Ala122fs/c.364_367delGAGC|299|Caprin2|protein_coding|CODING|ENSRNOT00000070907|5|1)	AC:DP	26:53
4	247623410	.	TA	T	.	PASS	DP=69;AF=0.507;NP=1;PV=3.6595441169148134E-33;EFF=frameshift_variant(HIGH||tta/|p.Leu582fs/c.1745delT|917|Dennd5b|protein_coding|CODING|ENSRNOT00000071407|11|1|WARNING_TRANSCRIPT_NO_START_CODON);LOF=(Dennd5b|ENSRNOG00000049378|1|1.00)	AC:DP	35:69
5	568720	.	T	TA	.	PASS	DP=38;AF=0.447;NP=1;PV=1.2212453270876722E-15;EFF=frameshift_variant(HIGH||aaa/Aaaa|p.Lys270_Lys271fs/c.808_809insA|527|ENSRNOG00000022854|protein_coding|CODING|ENSRNOT00000032637|2|1);LOF=(ENSRNOG00000022854|ENSRNOG00000022854|1|1.00)	AC:DP	17:38
5	569142	.	TC	T	.	PASS	DP=52;AF=0.481;NP=1;PV=0.0;EFF=frameshift_variant(HIGH||gtc/|p.Val405fs/c.1215delC|527|ENSRNOG00000022854|protein_coding|CODING|ENSRNOT00000032637|4|1);LOF=(ENSRNOG00000022854|ENSRNOG00000022854|1|1.00)	AC:DP	25:52
5	569185	.	TA	T	.	PASS	DP=61;AF=0.475;NP=1;PV=0.0;EFF=frameshift_variant(HIGH||ata/|p.Ile419fs/c.1257delA|527|ENSRNOG00000022854|protein_coding|CODING|ENSRNOT00000032637|5|1);LOF=(ENSRNOG00000022854|ENSRNOG00000022854|1|1.00)	AC:DP	29:61
5	4475439	.	AC	A	.	PASS	DP=49;AF=0.286;NP=1;PV=4.683732290899911E-10;EFF=frameshift_variant(HIGH||cct/|p.Pro503fs/c.1507delC|587|Eya1|protein_coding|CODING|ENSRNOT00000064946|15|1);LOF=(Eya1|ENSRNOG00000007590|1|1.00)	AC:DP	14:49
5	10120659	.	CTG	C	.	PASS	DP=97;AF=0.485;NP=1;PV=0.0;LOF=(Tram1|ENSRNOG00000007892|2|0.50);EFF=frameshift_variant(HIGH||tgt/|p.Cys41fs/c.121_122delTG|500|Tram1|protein_coding|CODING|ENSRNOT00000045373|2|1)	AC:DP	47:97
5	10157447	.	AAGGAGGAAGG	A	.	PASS	DP=38;AF=0.316;NP=1;PV=2.2651139852669644E-9;EFF=frameshift_variant(HIGH||caaggaggaagg/|p.Gln469fs/c.1407_1416delAGGAGGAAGG|500|Tram1|protein_coding|CODING|ENSRNOT00000045373|15|1);LOF=(Tram1|ENSRNOG00000007892|2|0.50)	AC:DP	12:38
5	10836172	.	A	AT	.	PASS	DP=33;AF=0.455;NP=1;PV=4.0967229608668276E-14;LOF=(ENSRNOG00000047248|ENSRNOG00000047248|1|1.00);EFF=frameshift_variant(HIGH||atg/aAtg|p.Met152_Ala153fs/c.454_455insA|169|ENSRNOG00000047248|protein_coding|CODING|ENSRNOT00000072411|1|1|WARNING_TRANSCRIPT_NO_START_CODON)	AC:DP	15:33
5	18364279	.	GA	G	.	PASS	DP=82;AF=0.488;NP=1;PV=0.0;LOF=(ENSRNOG00000046135|ENSRNOG00000046135|1|1.00);EFF=frameshift_variant(HIGH||aaa/|p.Lys37fs/c.109delA|373|ENSRNOG00000046135|protein_coding|CODING|ENSRNOT00000074183|1|1|WARNING_TRANSCRIPT_NO_START_CODON)	AC:DP	40:82
5	18364952	.	AAG	A	.	PASS	DP=76;AF=0.382;NP=1;PV=0.0;EFF=frameshift_variant(HIGH||gaagag/|p.Glu252fs/c.756_757delAG|373|ENSRNOG00000046135|protein_coding|CODING|ENSRNOT00000074183|4|1|WARNING_TRANSCRIPT_NO_START_CODON);LOF=(ENSRNOG00000046135|ENSRNOG00000046135|1|1.00)	AC:DP	29:76
5	18365006	.	A	ACG	.	PASS	DP=54;AF=0.370;NP=1;PV=5.551115123125783E-16;EFF=frameshift_variant(HIGH||gac/gaCGc|p.Asp270_Ala271fs/c.810_811insCG|373|ENSRNOG00000046135|protein_coding|CODING|ENSRNOT00000074183|4|1|WARNING_TRANSCRIPT_NO_START_CODON);LOF=(ENSRNOG00000046135|ENSRNOG00000046135|1|1.00)	AC:DP	20:54
5	21560278	.	AT	A	.	PASS	DP=50;AF=0.460;NP=1;PV=1.1102230246251565E-16;EFF=frameshift_variant(HIGH||atc/|p.Ile20fs/c.58delA|632|ENSRNOG00000012088|protein_coding|CODING|ENSRNOT00000072844|1|1)	AC:DP	23:50
5	21560317	.	TGA	T	.	PASS	DP=59;AF=0.475;NP=1;PV=0.0;EFF=frameshift_variant(HIGH||tctcag/|p.Ser6fs/c.18_19delTC|632|ENSRNOG00000012088|protein_coding|CODING|ENSRNOT00000072844|1|1)	AC:DP	28:59
5	27128088	.	G	GT	.	PASS	DP=85;AF=0.494;NP=1;PV=0.0;EFF=frameshift_variant(HIGH||gtc/gTtc|p.Val6_Pro7fs/c.17_18insT|352|Clvs1|protein_coding|CODING|ENSRNOT00000009744|3|1)	AC:DP	42:85
5	27128117	.	T	TG	.	PASS	DP=82;AF=0.476;NP=1;PV=0.0;EFF=frameshift_variant(HIGH||tgg/tGgg|p.Trp15_Lys16fs/c.44_45insG|352|Clvs1|protein_coding|CODING|ENSRNOT00000009744|4|1)	AC:DP	39:82
5	27128129	.	T	TG	.	PASS	DP=84;AF=0.488;NP=1;PV=1.084725147686173E-37;EFF=frameshift_variant(HIGH||gcc/Ggcc|p.Ala19_Lys20fs/c.55_56insG|352|Clvs1|protein_coding|CODING|ENSRNOT00000009744|5|1);LOF=(Clvs1|ENSRNOG00000006919|1|1.00)	AC:DP	41:84
5	29990459	.	AT	A	.	PASS	DP=56;AF=0.482;NP=1;PV=1.1102230246251565E-16;EFF=frameshift_variant(HIGH||aat/|p.Asn158fs/c.473delA|259|ENSRNOG00000042469|protein_coding|CODING|ENSRNOT00000067101|4|1|WARNING_TRANSCRIPT_NO_START_CODON);LOF=(ENSRNOG00000042469|ENSRNOG00000042469|1|1.00)	AC:DP	27:56
5	32255129	.	A	AC	.	PASS	DP=43;AF=0.395;NP=1;PV=1.4099832412739488E-14;LOF=(ENSRNOG00000010271|ENSRNOG00000010271|1|1.00);EFF=frameshift_variant(HIGH||cta/ctaG|p.Leu112_Ile113fs/c.336_337insG|148|ENSRNOG00000010271|protein_coding|CODING|ENSRNOT00000010282|1|1)	AC:DP	17:43
5	34438952	.	CG	C	.	PASS	DP=52;AF=0.269;NP=1;PV=1.1166052527045167E-9;EFF=frameshift_variant(HIGH||ccc/|p.Pro181fs/c.543delC|361|Gabpb1l|protein_coding|CODING|ENSRNOT00000012418|4|1);LOF=(Gabpb1l|ENSRNOG00000009365|1|1.00)	AC:DP	14:52
5	34439335	.	AC	A	.	PASS	DP=68;AF=0.441;NP=1;PV=2.4995674882969954E-26;EFF=frameshift_variant(HIGH||gtg/|p.Val56fs/c.166delG|361|Gabpb1l|protein_coding|CODING|ENSRNOT00000012418|2|1);LOF=(Gabpb1l|ENSRNOG00000009365|1|1.00)	AC:DP	30:68
5	36560775	.	AGGCC	A	.	PASS	DP=48;AF=0.438;NP=1;PV=8.917047089667279E-19;EFF=frameshift_variant(HIGH||gaggcc/|p.Glu60fs/c.180_183delGGCC|219|ENSRNOG00000025197|protein_coding|CODING|ENSRNOT00000037468|1|1|WARNING_TRANSCRIPT_NO_START_CODON);LOF=(ENSRNOG00000025197|ENSRNOG00000025197|1|1.00)	AC:DP	21:48
5	36561008	.	C	CCCAGCAAAGATGG	.	PASS	DP=36;AF=0.417;NP=1;PV=1.9961809982760315E-13;LOF=(ENSRNOG00000025197|ENSRNOG00000025197|1|1.00);EFF=frameshift_variant(HIGH||ccc/ccCCAGCAAAGATGGc|p.Pro132_His133fs/c.396_397insCCAGCAAAGATGG|219|ENSRNOG00000025197|protein_coding|CODING|ENSRNOT00000037468|4|1|WARNING_TRANSCRIPT_NO_START_CODON)	AC:DP	15:36
5	38310025	.	A	AGG	.	PASS	DP=50;AF=0.420;NP=1;PV=1.1102230246251565E-16;LOF=(ENSRNOG00000049818|ENSRNOG00000049818|1|1.00);EFF=frameshift_variant(HIGH||aaa/aaGGa|p.Lys102_Asp103fs/c.306_307insGG|193|ENSRNOG00000049818|protein_coding|CODING|ENSRNOT00000072530|1|1|WARNING_TRANSCRIPT_NO_START_CODON)	AC:DP	21:50
5	38310155	.	CA	C	.	PASS	DP=91;AF=0.495;NP=1;PV=0.0;LOF=(ENSRNOG00000049818|ENSRNOG00000049818|1|1.00);EFF=frameshift_variant(HIGH||aca/|p.Thr145fs/c.435delA|193|ENSRNOG00000049818|protein_coding|CODING|ENSRNOT00000072530|2|1|WARNING_TRANSCRIPT_NO_START_CODON)	AC:DP	45:91
5	39712119	.	A	AGT	.	PASS	DP=35;AF=0.371;NP=1;PV=4.642386475239846E-11;LOF=(ENSRNOG00000032779|ENSRNOG00000032779|1|1.00);EFF=frameshift_variant(HIGH||cta/GTcta|p.Leu20_His21fs/c.58_59insGT|270|ENSRNOG00000032779|protein_coding|CODING|ENSRNOT00000042209|2|1)	AC:DP	13:35
5	40403770	.	T	TC	.	PASS	DP=52;AF=0.500;NP=1;PV=0.0;EFF=frameshift_variant(HIGH||ccc/Cccc|p.Pro1_Glu2fs/c.1_2insC|133|ENSRNOG00000039851|protein_coding|CODING|ENSRNOT00000061181|1|1|WARNING_TRANSCRIPT_NO_START_CODON)	AC:DP	26:52
5	40403898	.	AC	A	.	PASS	DP=54;AF=0.296;NP=1;PV=1.4633849687584188E-11;EFF=frameshift_variant(HIGH||gac/|p.Asp43fs/c.129delC|133|ENSRNOG00000039851|protein_coding|CODING|ENSRNOT00000061181|1|1|WARNING_TRANSCRIPT_NO_START_CODON);LOF=(ENSRNOG00000039851|ENSRNOG00000039851|1|1.00)	AC:DP	16:54
5	40432044	.	ATT	A	.	PASS	DP=59;AF=0.373;NP=1;PV=0.0;EFF=frameshift_variant(HIGH||att/|p.Ile62fs/c.185_186delTT|596|ENSRNOG00000007522|protein_coding|CODING|ENSRNOT00000010058|3|1);LOF=(ENSRNOG00000007522|ENSRNOG00000007522|1|1.00)	AC:DP	22:59
5	40432191	.	CAG	C	.	PASS	DP=59;AF=0.271;NP=1;PV=6.494593751682487E-11;EFF=frameshift_variant(HIGH||aga/|p.Arg101fs/c.301_302delAG|596|ENSRNOG00000007522|protein_coding|CODING|ENSRNOT00000010058|4|1);LOF=(ENSRNOG00000007522|ENSRNOG00000007522|1|1.00)	AC:DP	16:59
5	40432934	.	TGAACCG	T	.	PASS	DP=34;AF=0.412;NP=1;PV=1.5479839632348558E-12;LOF=(ENSRNOG00000007522|ENSRNOG00000007522|1|1.00);EFF=frameshift_variant(HIGH||gaagaa/|p.Glu326fs/c.976_981delGAACCG|596|ENSRNOG00000007522|protein_coding|CODING|ENSRNOT00000010058|8|1)	AC:DP	14:34
5	40432934	.	TGAACCG	T	.	PASS	DP=34;AF=0.412;NP=1;PV=1.5479839632348558E-12;LOF=(ENSRNOG00000007522|ENSRNOG00000007522|1|1.00);EFF=frameshift_variant(HIGH||gaagaa/|p.Glu326fs/c.976_981delGAACCG|596|ENSRNOG00000007522|protein_coding|CODING|ENSRNOT00000010058|9|1)	AC:DP	14:34
5	40433723	.	G	GA	.	PASS	DP=39;AF=0.487;NP=1;PV=0.0;EFF=frameshift_variant(HIGH||aat/Aaat|p.Asn580_Pro581fs/c.1738_1739insA|596|ENSRNOG00000007522|protein_coding|CODING|ENSRNOT00000010058|13|1)	AC:DP	19:39
5	43551962	.	CAT	C	.	PASS	DP=34;AF=0.412;NP=1;PV=1.5479839632348558E-12;LOF=(ENSRNOG00000006971|ENSRNOG00000006971|1|1.00);EFF=frameshift_variant(HIGH||tat/|p.Tyr95fs/c.284_285delAT|181|ENSRNOG00000006971|protein_coding|CODING|ENSRNOT00000009146|1|1)	AC:DP	14:34
5	43610899	.	CA	C	.	PASS	DP=69;AF=0.449;NP=1;PV=3.3306690738754696E-16;LOF=(ENSRNOG00000033953|ENSRNOG00000033953|1|1.00);EFF=frameshift_variant(HIGH||act/|p.Thr133fs/c.397delA|288|ENSRNOG00000033953|protein_coding|CODING|ENSRNOT00000047860|3|1)	AC:DP	31:69
5	52570308	.	GTC	G	.	PASS	DP=67;AF=0.448;NP=1;PV=0.0;EFF=frameshift_variant(HIGH||gtc/|p.Val546fs/c.1637_1638delTC|546|Mdn1|protein_coding|CODING|ENSRNOT00000075501|11|1)	AC:DP	30:67
5	52599558	.	CTATG	C	.	PASS	DP=59;AF=0.458;NP=1;PV=0.0;EFF=frameshift_variant(HIGH||gctatg/|p.Ala17fs/c.51_54delTATG|214|ENSRNOG00000042399|protein_coding|CODING|ENSRNOT00000067610|1|1);LOF=(ENSRNOG00000042399|ENSRNOG00000042399|1|1.00)	AC:DP	27:59
5	55122454	.	C	CAT	.	PASS	DP=72;AF=0.444;NP=1;PV=0.0;EFF=frameshift_variant(HIGH||tcc/ATtcc|c.1267_1268insAT|422|ENSRNOG00000050716|protein_coding|CODING|ENSRNOT00000072835|7|1|WARNING_TRANSCRIPT_NO_START_CODON)	AC:DP	32:72
5	55234983	.	T	TC	.	PASS	DP=75;AF=0.507;NP=1;PV=7.523260564969007E-36;LOF=(RGD1359108|ENSRNOG00000009478|1|1.00);EFF=frameshift_variant(HIGH||gac/gGac|p.Asp346_Met347fs/c.1036_1037insG|480|RGD1359108|protein_coding|CODING|ENSRNOT00000013181|9|1)	AC:DP	38:75
5	62061160	.	G	GGA	.	PASS	DP=180;AF=0.183;NP=1;PV=1.7763568394002505E-15;EFF=frameshift_variant(HIGH||gag/GAgag|p.Glu237_Ser238fs/c.709_710insGA|238|Ube2r2|protein_coding|CODING|ENSRNOT00000015575|5|1)	AC:DP	33:180
5	62069476	.	C	CA	.	PASS	DP=91;AF=0.495;NP=1;PV=0.0;LOF=(Ubap2|ENSRNOG00000011725|1|1.00);EFF=frameshift_variant(HIGH||cgg/cggT|p.Arg828_Asp829fs/c.2484_2485insT|1126|Ubap2|protein_coding|CODING|ENSRNOT00000015920|21|1)	AC:DP	45:91
5	62189621	.	CT	C	.	PASS	DP=73;AF=0.466;NP=1;PV=1.233727634522395E-30;EFF=frameshift_variant(HIGH||caa/|p.Gln319fs/c.957delA|412|Dcaf12|protein_coding|CODING|ENSRNOT00000074796|8|1);LOF=(Dcaf12|ENSRNOG00000050790|1|1.00)	AC:DP	34:73
5	62197307	.	C	CCT	.	PASS	DP=58;AF=0.466;NP=1;PV=0.0;LOF=(Dcaf12|ENSRNOG00000050790|1|1.00);EFF=frameshift_variant(HIGH||ttt/tttAG|p.Phe206_Gly207fs/c.618_619insAG|412|Dcaf12|protein_coding|CODING|ENSRNOT00000074796|4|1)	AC:DP	27:58
5	63406477	.	A	AG	.	PASS	DP=71;AF=0.366;NP=1;PV=1.1102230246251565E-16;LOF=(Rusc2|ENSRNOG00000045843|1|1.00);EFF=frameshift_variant(HIGH||aag/Gaag|p.Lys1301_Lys1302fs/c.3901_3902insG|1514|Rusc2|protein_coding|CODING|ENSRNOT00000072869|10|1)	AC:DP	26:71
5	63469495	.	TC	T	.	PASS	DP=56;AF=0.268;NP=1;PV=3.092578415575531E-10;EFF=frameshift_variant(HIGH||ggg/|p.Gly360fs/c.1080delG|364|Cd72|protein_coding|CODING|ENSRNOT00000060442|8|1)	AC:DP	15:56
5	64764454	.	T	TC	.	PASS	DP=75;AF=0.493;NP=1;PV=0.0;EFF=frameshift_variant(HIGH||ctt/ctCt|p.Leu34_Thr35fs/c.102_103insC|542|Zcchc7|protein_coding|CODING|ENSRNOT00000017707|2|1);LOF=(Zcchc7|ENSRNOG00000013078|1|1.00)	AC:DP	37:75
5	64764459	.	GC	G	.	PASS	DP=71;AF=0.493;NP=1;PV=1.1102230246251565E-16;EFF=frameshift_variant(HIGH||gcc/|p.Ala36fs/c.107delC|542|Zcchc7|protein_coding|CODING|ENSRNOT00000017707|2|1);LOF=(Zcchc7|ENSRNOG00000013078|1|1.00)	AC:DP	35:71
5	64764474	.	TTC	T	.	PASS	DP=74;AF=0.486;NP=1;PV=3.237986637811822E-33;LOF=(Zcchc7|ENSRNOG00000013078|1|1.00);EFF=frameshift_variant(HIGH||tatccc/|p.Pro41fs/c.121_122delTC|542|Zcchc7|protein_coding|CODING|ENSRNOT00000017707|3|1)	AC:DP	36:74
5	65492424	.	GC	G	.	PASS	DP=40;AF=0.500;NP=1;PV=0.0;EFF=frameshift_variant(HIGH||cgc/|p.Arg185fs/c.554delG|185|Shb|protein_coding|CODING|ENSRNOT00000067955|4|1|WARNING_TRANSCRIPT_NO_START_CODON)	AC:DP	20:40
5	75709696	.	TG	T	.	PASS	DP=71;AF=0.380;NP=1;PV=1.1102230246251565E-16;LOF=(ENSRNOG00000039059|ENSRNOG00000039059|1|1.00);EFF=frameshift_variant(HIGH||tgg/|p.Trp236fs/c.707delG|597|ENSRNOG00000039059|protein_coding|CODING|ENSRNOT00000059740|2|1)	AC:DP	27:71
5	78683658	.	CCT	C	.	PASS	DP=57;AF=0.386;NP=1;PV=0.0;LOF=(ENSRNOG00000038997|ENSRNOG00000038997|2|1.00);EFF=frameshift_variant(HIGH||gag/|p.Glu204fs/c.611_612delAG|270|ENSRNOG00000038997|protein_coding|CODING|ENSRNOT00000059621|6|1|WARNING_TRANSCRIPT_NO_START_CODON)	AC:DP	22:57
5	78683658	.	CCT	C	.	PASS	DP=57;AF=0.386;NP=1;PV=0.0;LOF=(ENSRNOG00000038997|ENSRNOG00000038997|2|1.00);EFF=frameshift_variant(HIGH||gag/|p.Glu200fs/c.599_600delAG|265|ENSRNOG00000038997|protein_coding|CODING|ENSRNOT00000075432|6|1|WARNING_TRANSCRIPT_NO_START_CODON)	AC:DP	22:57
5	80199705	.	AC	A	.	PASS	DP=42;AF=0.476;NP=1;PV=1.1102230246251565E-16;EFF=frameshift_variant(HIGH||ggt/|p.Gly527fs/c.1580delG|527|ENSRNOG00000047202|protein_coding|CODING|ENSRNOT00000073456|7|1|WARNING_TRANSCRIPT_NO_START_CODON)	AC:DP	20:42
5	91515868	.	G	GA	.	PASS	DP=48;AF=0.458;NP=1;PV=3.7606517500015097E-20;EFF=frameshift_variant(HIGH||ttc/ttTc|p.Phe106_Leu107fs/c.317_318insT|152|ENSRNOG00000027584|protein_coding|CODING|ENSRNOT00000030099|2|1);LOF=(ENSRNOG00000027584|ENSRNOG00000027584|1|1.00)	AC:DP	22:48
5	91515976	.	GA	G	.	PASS	DP=55;AF=0.491;NP=1;PV=0.0;EFF=frameshift_variant(HIGH||gtt/|p.Val70fs/c.210delT|152|ENSRNOG00000027584|protein_coding|CODING|ENSRNOT00000030099|1|1);LOF=(ENSRNOG00000027584|ENSRNOG00000027584|1|1.00)	AC:DP	27:55
5	105126540	.	G	GCC	.	PASS	DP=80;AF=0.400;NP=1;PV=0.0;EFF=frameshift_variant(HIGH||ggc/ggGGc|p.Gly747_Leu748fs/c.2240_2241insGG|2209|Frem1|protein_coding|CODING|ENSRNOT00000058615|12|1);LOF=(Frem1|ENSRNOG00000022309|1|1.00)	AC:DP	32:80
5	105140333	.	TC	T	.	PASS	DP=61;AF=0.475;NP=1;PV=0.0;LOF=(ENSRNOG00000028647|ENSRNOG00000028647|1|1.00);EFF=frameshift_variant(HIGH||gat/|p.Asp439fs/c.1315delG|489|ENSRNOG00000028647|protein_coding|CODING|ENSRNOT00000039708|7|1|WARNING_TRANSCRIPT_NO_START_CODON)	AC:DP	29:61
5	105523351	.	CAA	C	.	PASS	DP=62;AF=0.387;NP=1;PV=1.1102230246251565E-16;LOF=(ENSRNOG00000006107|ENSRNOG00000006107|1|1.00);EFF=frameshift_variant(HIGH||gca/|p.Ala39fs/c.117_118delAA|214|ENSRNOG00000006107|protein_coding|CODING|ENSRNOT00000072330|2|1)	AC:DP	24:62
5	107094955	.	AG	A	.	PASS	DP=85;AF=0.494;NP=1;PV=0.0;EFF=frameshift_variant(HIGH||cag/|p.Gln289fs/c.867delG|289|ENSRNOG00000006721|protein_coding|CODING|ENSRNOT00000058536|7|1|WARNING_TRANSCRIPT_NO_START_CODON)	AC:DP	42:85
5	108963528	.	C	CA	.	PASS	DP=74;AF=0.459;NP=1;PV=2.2085714763152692E-30;EFF=frameshift_variant(HIGH||att/attT|p.Ile83_Asp84fs/c.249_250insT|934|Haus6|protein_coding|CODING|ENSRNOT00000035939|5|1);LOF=(Haus6|ENSRNOG00000024854|1|1.00)	AC:DP	34:74
5	109164413	.	AC	A	.	PASS	DP=38;AF=0.421;NP=1;PV=2.5757174171303632E-14;EFF=frameshift_variant(HIGH||aca/|p.Thr1603fs/c.4808delC|1603|Dennd4c|protein_coding|CODING|ENSRNOT00000058429|28|1)	AC:DP	16:38
5	111704328	.	GT	G	.	PASS	DP=45;AF=0.489;NP=1;PV=0.0;EFF=frameshift_variant(HIGH||ttc/|p.Phe107fs/c.319delT|391|Mtap|protein_coding|CODING|ENSRNOT00000029486|5|1);LOF=(Mtap|ENSRNOG00000006615|1|1.00)	AC:DP	22:45
5	111934160	.	AC	A	.	PASS	DP=63;AF=0.508;NP=1;PV=1.7865446220452026E-30;LOF=(ENSRNOG00000033300|ENSRNOG00000033300|1|1.00);EFF=frameshift_variant(HIGH||ggt/|p.Gly328fs/c.983delG|414|ENSRNOG00000033300|protein_coding|CODING|ENSRNOT00000042302|6|1|WARNING_TRANSCRIPT_NO_START_CODON)	AC:DP	32:63
5	111934394	.	A	AAGCTTCAG	.	PASS	DP=41;AF=0.439;NP=1;PV=1.1102230246251565E-16;LOF=(ENSRNOG00000033300|ENSRNOG00000033300|1|1.00);EFF=frameshift_variant(HIGH||gtg/gtgCTGAAGCT|p.Val254_Gly255fs/c.762_763insCTGAAGCT|414|ENSRNOG00000033300|protein_coding|CODING|ENSRNOT00000042302|4|1|WARNING_TRANSCRIPT_NO_START_CODON)	AC:DP	18:41
5	111934937	.	C	CTTCAT	.	PASS	DP=55;AF=0.455;NP=1;PV=0.0;LOF=(ENSRNOG00000033300|ENSRNOG00000033300|1|1.00);EFF=frameshift_variant(HIGH||gaa/gaaATGAA|p.Glu80_Phe81fs/c.240_241insATGAA|414|ENSRNOG00000033300|protein_coding|CODING|ENSRNOT00000042302|2|1|WARNING_TRANSCRIPT_NO_START_CODON)	AC:DP	25:55
5	114683013	.	CT	C	.	PASS	DP=38;AF=0.316;NP=1;PV=2.2651139852669644E-9;EFF=frameshift_variant(HIGH||agt/|p.Ser191fs/c.571delA|304|ENSRNOG00000029434|protein_coding|CODING|ENSRNOT00000042380|3|1|WARNING_TRANSCRIPT_NO_START_CODON);LOF=(ENSRNOG00000029434|ENSRNOG00000029434|1|1.00)	AC:DP	12:38
5	121693058	.	TG	T	.	PASS	DP=58;AF=0.466;NP=1;PV=0.0;EFF=frameshift_variant(HIGH||cca/|p.Pro98fs/c.293delC|2118|Dock7|protein_coding|CODING|ENSRNOT00000011405|2|1)	AC:DP	27:58
5	122568376	.	T	TG	.	PASS	DP=43;AF=0.349;NP=1;PV=4.348077453641963E-12;LOF=(Ube2u|ENSRNOG00000023895|2|0.50);EFF=frameshift_variant(HIGH||ttg/ttGg|p.Leu260_Ile261fs/c.780_781insG|349|Ube2u|protein_coding|CODING|ENSRNOT00000035949|9|1|WARNING_TRANSCRIPT_NO_START_CODON)	AC:DP	15:43
5	124827851	.	CATCT	C	.	PASS	DP=30;AF=0.433;NP=1;PV=4.4048098502003086E-12;EFF=frameshift_variant(HIGH||catctc/|p.His213fs/c.638_641delATCT|428|ENSRNOG00000023286|protein_coding|CODING|ENSRNOT00000057697|6|1|WARNING_TRANSCRIPT_NO_START_CODON);LOF=(ENSRNOG00000023286|ENSRNOG00000023286|1|1.00)	AC:DP	13:30
5	129710661	.	AGAAACGTG	A	.	PASS	DP=25;AF=0.400;NP=1;PV=3.492120370651719E-9;EFF=frameshift_variant(HIGH||cccacgtttctg/|p.Pro21fs/c.63_70delCACGTTTC|135|ENSRNOG00000022150|protein_coding|CODING|ENSRNOT00000030319|1|1|WARNING_TRANSCRIPT_NO_START_CODON);LOF=(ENSRNOG00000022150|ENSRNOG00000022150|1|1.00)	AC:DP	10:25
5	129933454	.	CA	C	.	PASS	DP=104;AF=0.462;NP=1;PV=0.0;EFF=frameshift_variant(HIGH||gtg/|p.Val201fs/c.602delT|201|ENSRNOG00000026594|protein_coding|CODING|ENSRNOT00000036793|3|1|WARNING_TRANSCRIPT_NO_START_CODON)	AC:DP	48:104
5	130542268	.	TAG	T	.	PASS	DP=49;AF=0.490;NP=1;PV=9.93023861304282E-23;EFF=frameshift_variant(HIGH||cta/|p.Leu5fs/c.13_14delCT|141|ENSRNOG00000033165|protein_coding|CODING|ENSRNOT00000050837|1|1)	AC:DP	24:49
5	131476985	.	T	TCTCCCGGAAAC	.	PASS	DP=44;AF=0.455;NP=1;PV=0.0;LOF=(Podn|ENSRNOG00000046561|1|1.00);EFF=frameshift_variant(HIGH||gaa/gaGTTTCCGGGAGa|p.Glu90_Leu91fs/c.269_270insGTTTCCGGGAG|609|Podn|protein_coding|CODING|ENSRNOT00000015466|1|1)	AC:DP	20:44
5	131896305	.	C	CT	.	PASS	DP=70;AF=0.486;NP=1;PV=2.000768074781667E-31;EFF=frameshift_variant(HIGH||aag/aaAg|p.Lys53_Arg54fs/c.158_159insA|147|ENSRNOG00000032749|protein_coding|CODING|ENSRNOT00000044933|1|1);LOF=(ENSRNOG00000032749|ENSRNOG00000032749|1|1.00)	AC:DP	34:70
5	132720506	.	T	TG	.	PASS	DP=52;AF=0.423;NP=1;PV=0.0;EFF=frameshift_variant(HIGH||tgg/Gtgg|p.Trp3_Met4fs/c.7_8insG|421|Calr4|protein_coding|CODING|ENSRNOT00000057216|1|1|WARNING_TRANSCRIPT_NO_START_CODON)	AC:DP	22:52
5	133213516	.	AT	A	.	PASS	DP=114;AF=0.456;NP=1;PV=0.0;LOF=(ENSRNOG00000050523|ENSRNOG00000050523|1|1.00);EFF=frameshift_variant(HIGH||tgg/|p.Trp112fs/c.334delT|204|ENSRNOG00000050523|protein_coding|CODING|ENSRNOT00000072754|2|1)	AC:DP	52:114
5	133262501	.	AC	A	.	PASS	DP=23;AF=0.478;NP=1;PV=5.2619131274411757E-11;LOF=(ENSRNOG00000033388|ENSRNOG00000033388|1|1.00);EFF=frameshift_variant(HIGH||gtc/|p.Val44fs/c.130delG|324|ENSRNOG00000033388|protein_coding|CODING|ENSRNOT00000047868|1|1)	AC:DP	11:23
5	133262550	.	CT	C	.	PASS	DP=18;AF=0.500;NP=1;PV=1.8785464295234533E-9;LOF=(ENSRNOG00000033388|ENSRNOG00000033388|1|1.00);EFF=frameshift_variant(HIGH||aaa/|p.Lys27fs/c.81delA|324|ENSRNOG00000033388|protein_coding|CODING|ENSRNOT00000047868|1|1)	AC:DP	9:18
5	138333115	.	C	CT	.	PASS	DP=75;AF=0.347;NP=1;PV=0.0;EFF=frameshift_variant(HIGH||ccg/ccAg|p.Pro36_Arg37fs/c.107_108insA|343|ENSRNOG00000010062|protein_coding|CODING|ENSRNOT00000013371|1|1);LOF=(ENSRNOG00000010062|ENSRNOG00000010062|1|1.00)	AC:DP	26:75
5	138471132	.	G	GATCTGTATGAAACGCCC	.	PASS	DP=38;AF=0.368;NP=1;PV=9.48097156339145E-12;EFF=frameshift_variant(HIGH||atc/ATCTGTATGAAACGCCCatc|p.Ile223_Pro224fs/c.667_668insATCTGTATGAAACGCCC|234|Mob3c|protein_coding|CODING|ENSRNOT00000067566|3|1);LOF=(Mob3c|ENSRNOG00000037620|1|1.00)	AC:DP	14:38
5	139647265	.	CA	C	.	PASS	DP=106;AF=0.208;NP=1;PV=6.496803095501491E-12;LOF=(Zswim5|ENSRNOG00000018160|1|1.00);EFF=frameshift_variant(HIGH||atc/|p.Ile765fs/c.2293delA|911|Zswim5|protein_coding|CODING|ENSRNOT00000068267|14|1)	AC:DP	22:106
5	140493481	.	GTA	G	.	PASS	DP=102;AF=0.431;NP=1;PV=2.220446049250313E-16;LOF=(Ccdc24|ENSRNOG00000019586|1|1.00);EFF=frameshift_variant(HIGH||tatact/|p.Tyr242fs/c.726_727delTA|292|Ccdc24|protein_coding|CODING|ENSRNOT00000068130|6|1)	AC:DP	44:102
5	142085708	.	TGCCCGGGGGCAAG	T	.	PASS	DP=96;AF=0.417;NP=1;PV=0.0;EFF=frameshift_variant(HIGH||gccttgcccccgggc/|p.Ala185fs/c.555_567delCTTGCCCCCGGGC|199|RGD1564804|protein_coding|CODING|ENSRNOT00000009044|5|1);LOF=(RGD1564804|ENSRNOG00000027455|1|1.00)	AC:DP	40:96
5	142431421	.	TC	T	.	PASS	DP=155;AF=0.181;NP=1;PV=3.615996391204135E-13;LOF=(RPS27A|ENSRNOG00000034246|1|1.00);EFF=frameshift_variant(HIGH||aag/|p.Lys82fs/c.246delG|156|RPS27A|protein_coding|CODING|ENSRNOT00000049535|1|1)	AC:DP	28:155
5	142574234	.	C	CG	.	PASS	DP=81;AF=0.346;NP=1;PV=3.440246214174482E-21;EFF=frameshift_variant(HIGH||cgg/cGgg|p.Arg102_Arg103fs/c.305_306insG|121|Hivep3|protein_coding|CODING|ENSRNOT00000056687|1|1|WARNING_TRANSCRIPT_NO_START_CODON);LOF=(Hivep3|ENSRNOG00000037451|1|1.00)	AC:DP	28:81
5	143378981	.	TA	T	.	PASS	DP=75;AF=0.480;NP=1;PV=0.0;LOF=(ENSRNOG00000047127|ENSRNOG00000047127|1|1.00);EFF=frameshift_variant(HIGH||tat/|p.Tyr14fs/c.40delT|21|ENSRNOG00000047127|protein_coding|CODING|ENSRNOT00000072036|2|1|WARNING_TRANSCRIPT_NO_START_CODON)	AC:DP	36:75
5	148226833	.	ATN	A	.	PASS	DP=113;AF=0.478;NP=1;PV=1.6839260445536568E-48;LOF=(Ago1|ENSRNOG00000027320|1|1.00);EFF=frameshift_variant(HIGH||attatc/|p.Ile517fs/c.1549_1550delNA|857|Ago1|protein_coding|CODING|ENSRNOT00000037728|13|1)	AC:DP	54:113
5	148698260	.	CT	C	.	PASS	DP=33;AF=0.485;NP=1;PV=1.6653345369377348E-15;LOF=(ENSRNOG00000029310|ENSRNOG00000029310|1|1.00);EFF=frameshift_variant(HIGH||ctc/|p.Leu84fs/c.251delT|266|ENSRNOG00000029310|protein_coding|CODING|ENSRNOT00000051387|1|1)	AC:DP	16:33
5	148800579	.	CG	C	.	PASS	DP=43;AF=0.512;NP=1;PV=1.6983756173678884E-21;LOF=(ENSRNOG00000023237|ENSRNOG00000023237|1|1.00);EFF=frameshift_variant(HIGH||cgg/|p.Arg70fs/c.209delG|159|ENSRNOG00000023237|protein_coding|CODING|ENSRNOT00000031724|3|1)	AC:DP	22:43
5	155361193	.	AC	A	.	PASS	DP=21;AF=0.524;NP=1;PV=1.460353093344115E-11;EFF=frameshift_variant(HIGH||acc/|p.Thr408fs/c.1223delC|427|Fam46b|protein_coding|CODING|ENSRNOT00000010487|2|1)	AC:DP	11:21
5	155989532	.	A	ATT	.	PASS	DP=33;AF=0.455;NP=1;PV=4.0967229608668276E-14;EFF=frameshift_variant(HIGH||atc/aTTtc|p.Ile628_Pro629fs/c.1883_1884insTT|1509|Aim1l|protein_coding|CODING|ENSRNOT00000039571|1|1);LOF=(Aim1l|ENSRNOG00000023423|1|1.00)	AC:DP	15:33
5	155989540	.	A	AT	.	PASS	DP=33;AF=0.485;NP=1;PV=1.6653345369377348E-15;EFF=frameshift_variant(HIGH||act/Tact|p.Thr631_Leu632fs/c.1891_1892insT|1509|Aim1l|protein_coding|CODING|ENSRNOT00000039571|1|1);LOF=(Aim1l|ENSRNOG00000023423|1|1.00)	AC:DP	16:33
5	156753432	.	T	TC	.	PASS	DP=46;AF=0.500;NP=1;PV=0.0;LOF=(Ldlrap1|ENSRNOG00000000151|1|1.00);EFF=frameshift_variant(HIGH||caa/caaG|p.Gln121_Met122fs/c.363_364insG|306|Ldlrap1|protein_coding|CODING|ENSRNOT00000000163|5|1)	AC:DP	23:46
5	156753436	.	T	TC	.	PASS	DP=48;AF=0.479;NP=1;PV=1.4612962310480392E-21;LOF=(Ldlrap1|ENSRNOG00000000151|1|1.00);EFF=frameshift_variant(HIGH||gca/gcaG|p.Ala120_Gln121fs/c.360_361insG|306|Ldlrap1|protein_coding|CODING|ENSRNOT00000000163|4|1)	AC:DP	23:48
5	157300076	.	AG	A	.	PASS	DP=71;AF=0.493;NP=1;PV=1.1102230246251565E-16;LOF=(Runx3|ENSRNOG00000018058|1|1.00);EFF=frameshift_variant(HIGH||agg/|p.Arg265fs/c.794delG|409|Runx3|protein_coding|CODING|ENSRNOT00000041474|5|1)	AC:DP	35:71
5	157300087	.	ANC	A	.	PASS	DP=68;AF=0.471;NP=1;PV=4.192265342431284E-29;LOF=(Runx3|ENSRNOG00000018058|1|1.00);EFF=frameshift_variant(HIGH||taNccc/|p.???268fs/c.804_805delNC|409|Runx3|protein_coding|CODING|ENSRNOT00000041474|6|1)	AC:DP	32:68
5	157571626	.	AGCCCAGCTGCGTTTCCGGT	A	.	PASS	DP=33;AF=0.394;NP=1;PV=1.918887271301628E-11;LOF=(Nipal3|ENSRNOG00000037165|2|0.50);EFF=frameshift_variant(HIGH||aaaaacgcagctgggctg/|p.Lys348fs/c.1044_1062delACCGGAAACGCAGCTGGGC|415|Nipal3|protein_coding|CODING|ENSRNOT00000064350|14|1)	AC:DP	13:33
5	158350513	.	GAA	G	.	PASS	DP=70;AF=0.486;NP=1;PV=2.000768074781667E-31;EFF=frameshift_variant(HIGH||aaa/|p.Lys251fs/c.751_752delAA|901|Asap3|protein_coding|CODING|ENSRNOT00000072864|10|1);LOF=(Asap3|ENSRNOG00000049714|1|1.00)	AC:DP	34:70
5	158635503	.	CA	C	.	PASS	DP=97;AF=0.485;NP=1;PV=0.0;EFF=frameshift_variant(HIGH||caa/|p.Gln242fs/c.725delA|279|ENSRNOG00000029467|protein_coding|CODING|ENSRNOT00000050473|5|1|WARNING_TRANSCRIPT_NO_START_CODON);LOF=(ENSRNOG00000029467|ENSRNOG00000029467|1|1.00)	AC:DP	47:97
5	160559887	.	GC	G	.	PASS	DP=108;AF=0.509;NP=1;PV=2.3981919343103098E-51;LOF=(AB041806|ENSRNOG00000037091|1|1.00);EFF=frameshift_variant(HIGH||agc/|p.Ser91fs/c.273delC|122|AB041806|protein_coding|CODING|ENSRNOT00000055904|2|1)	AC:DP	55:108
5	160627231	.	T	TA	.	PASS	DP=41;AF=0.512;NP=1;PV=1.3481553409963604E-20;EFF=frameshift_variant(HIGH||taa/tAaa|c.236_237insA|78|Camk2n1|protein_coding|CODING|ENSRNOT00000021864|2|1)	AC:DP	21:41
5	161073598	.	AACCCCCCCAC	A	.	PASS	DP=34;AF=0.471;NP=1;PV=2.7755575615628914E-15;EFF=frameshift_variant(HIGH||aacccccccacc/|p.Asn87fs/c.260_269delACCCCCCCAC|147|Pla2g2e|protein_coding|CODING|ENSRNOT00000022847|5|1);LOF=(Pla2g2e|ENSRNOG00000017024|1|1.00)	AC:DP	16:34
5	161499680	.	G	GC	.	PASS	DP=110;AF=0.491;NP=1;PV=0.0;LOF=(Akr7a2|ENSRNOG00000017780|1|1.00);EFF=frameshift_variant(HIGH||cgg/cgCg|p.Arg37_Val38fs/c.111_112insC|366|Akr7a2|protein_coding|CODING|ENSRNOT00000024063|1|1)	AC:DP	54:110
5	161853195	.	CA	C	.	PASS	DP=26;AF=0.500;NP=1;PV=4.334310688136611E-13;EFF=frameshift_variant(HIGH||cag/|p.Gln538fs/c.1613delA|563|Tas1r2|protein_coding|CODING|ENSRNOT00000025090|15|1)	AC:DP	13:26
5	162785737	.	C	CA	.	PASS	DP=79;AF=0.430;NP=1;PV=1.1102230246251565E-16;LOF=(Arhgef10l|ENSRNOG00000050636|4|0.75);EFF=frameshift_variant(HIGH||gtg/gtgT|p.Val384_Val385fs/c.1152_1153insT|1207|Arhgef10l|protein_coding|CODING|ENSRNOT00000074074|14|1)	AC:DP	34:79
5	162785737	.	C	CA	.	PASS	DP=79;AF=0.430;NP=1;PV=1.1102230246251565E-16;LOF=(Arhgef10l|ENSRNOG00000050636|4|0.75);EFF=frameshift_variant(HIGH||gtg/gtgT|p.Val383_Val384fs/c.1149_1150insT|1206|Arhgef10l|protein_coding|CODING|ENSRNOT00000075382|15|1)	AC:DP	34:79
5	162785737	.	C	CA	.	PASS	DP=79;AF=0.430;NP=1;PV=1.1102230246251565E-16;LOF=(Arhgef10l|ENSRNOG00000050636|4|0.75);EFF=frameshift_variant(HIGH||gtg/gtgT|p.Val384_Val385fs/c.1152_1153insT|1202|Arhgef10l|protein_coding|CODING|ENSRNOT00000074378|14|1)	AC:DP	34:79
5	162790726	.	G	GGA	.	PASS	DP=79;AF=0.494;NP=1;PV=1.1102230246251565E-16;EFF=frameshift_variant(HIGH||tca/tTCca|p.Ser1_Gly2fs/c.1_2insTC|930|Arhgef10l|protein_coding|CODING|ENSRNOT00000074283|1|1|WARNING_TRANSCRIPT_NO_START_CODON)	AC:DP	39:79
5	163548342	.	G	GTA	.	PASS	DP=36;AF=0.444;NP=1;PV=9.2148511043888E-15;EFF=frameshift_variant(HIGH||aca/aTAca|p.Thr29_Met30fs/c.85_86insTA|48|ENSRNOG00000047805|protein_coding|CODING|ENSRNOT00000072874|2|1|WARNING_TRANSCRIPT_NO_START_CODON);LOF=(ENSRNOG00000047805|ENSRNOG00000047805|1|1.00)	AC:DP	16:36
5	163748141	.	TC	T	.	PASS	DP=59;AF=0.492;NP=1;PV=0.0;LOF=(Spen|ENSRNOG00000033556|3|0.33);EFF=frameshift_variant(HIGH||ggg/|p.Gly599fs/c.1797delG|3604|Spen|protein_coding|CODING|ENSRNOT00000047339|12|1|WARNING_TRANSCRIPT_NO_START_CODON)	AC:DP	29:59
5	167887504	.	GGT	G	.	PASS	DP=95;AF=0.221;NP=1;PV=5.37359046148822E-12;EFF=frameshift_variant(HIGH||atacca/|p.Ile125fs/c.375_376delAC|343|ENSRNOG00000037013|protein_coding|CODING|ENSRNOT00000055690|2|1);LOF=(ENSRNOG00000037013|ENSRNOG00000037013|1|1.00)	AC:DP	21:95
5	168612687	.	TCTAA	T	.	PASS	DP=39;AF=0.436;NP=1;PV=1.7763568394002505E-15;LOF=(Mad2l2|ENSRNOG00000009134|2|0.50);EFF=frameshift_variant(HIGH||ctaact/|p.Leu121fs/c.361_364delCTAA|234|Mad2l2|protein_coding|CODING|ENSRNOT00000055658|5|1)	AC:DP	17:39
5	168612696	.	CT	C	.	PASS	DP=35;AF=0.457;NP=1;PV=5.329070518200751E-15;LOF=(Mad2l2|ENSRNOG00000009134|2|0.50);EFF=frameshift_variant(HIGH||ttg/|p.Leu124fs/c.370delT|234|Mad2l2|protein_coding|CODING|ENSRNOT00000055658|5|1)	AC:DP	16:35
5	168937750	.	AGGTG	A	.	PASS	DP=85;AF=0.482;NP=1;PV=0.0;LOF=(Mtor|ENSRNOG00000009615|1|1.00);EFF=frameshift_variant(HIGH||cag/|p.Gln736fs/c.2208_2211delGGTG|2549|Mtor|protein_coding|CODING|ENSRNOT00000014167|13|1)	AC:DP	41:85
5	169605809	.	GA	G	.	PASS	DP=41;AF=0.341;NP=1;PV=3.143818538831056E-11;LOF=(Apitd1|ENSRNOG00000030317|7|0.14);EFF=frameshift_variant(HIGH||ctc/|p.Leu730fs/c.2189delT|1089|Apitd1|protein_coding|CODING|ENSRNOT00000030302|21|1)	AC:DP	14:41
5	169976968	.	CA	C	.	PASS	DP=46;AF=0.478;NP=1;PV=0.0;LOF=(ENSRNOG00000015706|ENSRNOG00000015706|1|1.00);EFF=frameshift_variant(HIGH||caa/|p.Gln128fs/c.383delA|220|ENSRNOG00000015706|protein_coding|CODING|ENSRNOT00000021054|5|1|WARNING_TRANSCRIPT_NO_START_CODON)	AC:DP	22:46
5	170259555	.	CT	C	.	PASS	DP=41;AF=0.488;NP=1;PV=3.9222655388625223E-19;LOF=(Pik3cd|ENSRNOG00000016846|1|1.00);EFF=frameshift_variant(HIGH||aga/|p.Arg176fs/c.528delA|944|Pik3cd|protein_coding|CODING|ENSRNOT00000066179|4|1)	AC:DP	20:41
5	170326495	.	CCA	C	.	PASS	DP=43;AF=0.419;NP=1;PV=5.551115123125783E-16;EFF=frameshift_variant(HIGH||ttg/|p.Leu412fs/c.1235_1236delTG|416|Tmem201|protein_coding|CODING|ENSRNOT00000066748|8|1)	AC:DP	18:43
5	172540649	.	A	ACAGACAG	.	PASS	DP=67;AF=0.418;NP=1;PV=0.0;LOF=(ENSRNOG00000046911|ENSRNOG00000046911|1|1.00);EFF=frameshift_variant(HIGH||aac/aaCAGACAGc|p.Asn13_Arg14fs/c.39_40insCAGACAG|20|ENSRNOG00000046911|protein_coding|CODING|ENSRNOT00000074144|2|1)	AC:DP	28:67
5	173186250	.	G	GT	.	PASS	DP=65;AF=0.369;NP=1;PV=0.0;LOF=(ENSRNOG00000023112|ENSRNOG00000023112|1|1.00);EFF=frameshift_variant(HIGH||tat/Ttat|p.Tyr59_Leu60fs/c.175_176insT|291|ENSRNOG00000023112|protein_coding|CODING|ENSRNOT00000031564|1|1)	AC:DP	24:65
5	173188751	.	T	TC	.	PASS	DP=66;AF=0.500;NP=1;PV=0.0;LOF=(ENSRNOG00000023112|ENSRNOG00000023112|1|1.00);EFF=frameshift_variant(HIGH||gga/Cgga|p.Gly108_Gly109fs/c.322_323insC|291|ENSRNOG00000023112|protein_coding|CODING|ENSRNOT00000031564|3|1)	AC:DP	33:66
5	175849847	.	C	CTT	.	PASS	DP=49;AF=0.490;NP=1;PV=9.93023861304282E-23;LOF=(Plch2|ENSRNOG00000014226|3|0.67);EFF=frameshift_variant(HIGH||gga/gAAga|p.Gly836_Pro837fs/c.2506_2507insAA|1260|Plch2|protein_coding|CODING|ENSRNOT00000019096|16|1)	AC:DP	24:49
5	175849847	.	C	CTT	.	PASS	DP=49;AF=0.490;NP=1;PV=9.93023861304282E-23;LOF=(Plch2|ENSRNOG00000014226|3|0.67);EFF=frameshift_variant(HIGH||gga/gAAga|p.Gly826_Pro827fs/c.2476_2477insAA|1500|Plch2|protein_coding|CODING|ENSRNOT00000038789|17|1)	AC:DP	24:49
6	6626932	.	T	TG	.	PASS	DP=105;AF=0.495;NP=1;PV=2.220446049250313E-16;EFF=frameshift_variant(HIGH||taa/tGaa|c.2564_2565insG|854|Eml4|protein_coding|CODING|ENSRNOT00000042307|22|1)	AC:DP	52:105
6	6918341	.	T	TC	.	PASS	DP=59;AF=0.475;NP=1;PV=0.0;EFF=frameshift_variant(HIGH||tac/Ctac|p.Tyr73_Ser74fs/c.217_218insC|577|Mta3|protein_coding|CODING|ENSRNOT00000061921|4|1);LOF=(Mta3|ENSRNOG00000004685|1|1.00)	AC:DP	28:59
6	7859790	.	G	GT	.	PASS	DP=46;AF=0.478;NP=1;PV=0.0;LOF=(Dync2li1|ENSRNOG00000005151|2|0.50);EFF=frameshift_variant(HIGH||tgt/tgTt|p.Cys294_Cys295fs/c.882_883insT|311|Dync2li1|protein_coding|CODING|ENSRNOT00000068030|9|1)	AC:DP	22:46
6	22217105	.	CTA	C	.	PASS	DP=42;AF=0.500;NP=1;PV=1.1102230246251565E-16;LOF=(ENSRNOG00000036739|ENSRNOG00000036739|1|1.00);EFF=frameshift_variant(HIGH||tac/|p.Tyr45fs/c.133_134delTA|328|ENSRNOG00000036739|protein_coding|CODING|ENSRNOT00000052207|2|1)	AC:DP	21:42
6	22217189	.	G	GC	.	PASS	DP=62;AF=0.452;NP=1;PV=1.1102230246251565E-16;LOF=(ENSRNOG00000036739|ENSRNOG00000036739|1|1.00);EFF=frameshift_variant(HIGH||cca/Ccca|p.Pro73_Thr74fs/c.217_218insC|328|ENSRNOG00000036739|protein_coding|CODING|ENSRNOT00000052207|2|1)	AC:DP	28:62
6	22217717	.	C	CA	.	PASS	DP=81;AF=0.222;NP=1;PV=1.5709444856071286E-10;LOF=(ENSRNOG00000036739|ENSRNOG00000036739|1|1.00);EFF=frameshift_variant(HIGH||aca/acAa|p.Thr247_Gly248fs/c.741_742insA|328|ENSRNOG00000036739|protein_coding|CODING|ENSRNOT00000052207|4|1)	AC:DP	18:81
6	22217720	.	G	GC	.	PASS	DP=90;AF=0.367;NP=1;PV=1.1669890204129703E-25;LOF=(ENSRNOG00000036739|ENSRNOG00000036739|1|1.00);EFF=frameshift_variant(HIGH||ggc/ggCc|p.Gly248_Lys249fs/c.744_745insC|328|ENSRNOG00000036739|protein_coding|CODING|ENSRNOT00000052207|4|1)	AC:DP	33:90
6	22404393	.	TA	T	.	PASS	DP=82;AF=0.329;NP=1;PV=0.0;LOF=(ENSRNOG00000050030|ENSRNOG00000050030|1|1.00);EFF=frameshift_variant(HIGH||tac/|p.Tyr398fs/c.1192delT|476|ENSRNOG00000050030|protein_coding|CODING|ENSRNOT00000071046|6|1|WARNING_TRANSCRIPT_NO_START_CODON)	AC:DP	27:82
6	22404578	.	CG	C	.	PASS	DP=75;AF=0.320;NP=1;PV=0.0;LOF=(ENSRNOG00000050030|ENSRNOG00000050030|1|1.00);EFF=frameshift_variant(HIGH||cga/|p.Arg337fs/c.1009delC|476|ENSRNOG00000050030|protein_coding|CODING|ENSRNOT00000071046|5|1|WARNING_TRANSCRIPT_NO_START_CODON)	AC:DP	24:75
6	22404992	.	TC	T	.	PASS	DP=98;AF=0.500;NP=1;PV=2.0926016659947653E-45;LOF=(ENSRNOG00000050030|ENSRNOG00000050030|1|1.00);EFF=frameshift_variant(HIGH||gat/|p.Asp205fs/c.613delG|476|ENSRNOG00000050030|protein_coding|CODING|ENSRNOT00000071046|4|1|WARNING_TRANSCRIPT_NO_START_CODON)	AC:DP	49:98
6	22405284	.	CCT	C	.	PASS	DP=55;AF=0.491;NP=1;PV=0.0;LOF=(ENSRNOG00000050030|ENSRNOG00000050030|1|1.00);EFF=frameshift_variant(HIGH||gag/|p.Glu112fs/c.335_336delAG|476|ENSRNOG00000050030|protein_coding|CODING|ENSRNOT00000071046|3|1|WARNING_TRANSCRIPT_NO_START_CODON)	AC:DP	27:55
6	24625525	.	A	AC	.	PASS	DP=67;AF=0.478;NP=1;PV=0.0;LOF=(ENSRNOG00000031737|ENSRNOG00000031737|1|1.00);EFF=frameshift_variant(HIGH||gtt/gGtt|p.Val305_Gly306fs/c.913_914insG|350|ENSRNOG00000031737|protein_coding|CODING|ENSRNOT00000046211|7|1|WARNING_TRANSCRIPT_NO_START_CODON)	AC:DP	32:67
6	24625575	.	T	TCAACGGGA	.	PASS	DP=54;AF=0.444;NP=1;PV=2.220446049250313E-16;LOF=(ENSRNOG00000031737|ENSRNOG00000031737|1|1.00);EFF=frameshift_variant(HIGH||gtg/gtgTCCCGTTG|p.Val288_Asn289fs/c.864_865insTCCCGTTG|350|ENSRNOG00000031737|protein_coding|CODING|ENSRNOT00000046211|6|1|WARNING_TRANSCRIPT_NO_START_CODON)	AC:DP	24:54
6	34948028	.	T	TG	.	PASS	DP=102;AF=0.265;NP=1;PV=2.220446049250313E-16;EFF=frameshift_variant(HIGH||ctg/ctGg|p.Leu481_Gly482fs/c.1443_1444insG|535|Ehd3|protein_coding|CODING|ENSRNOT00000010419|6|1);LOF=(Ehd3|ENSRNOG00000007744|1|1.00)	AC:DP	27:102
6	35775962	.	G	GT	.	PASS	DP=45;AF=0.467;NP=1;PV=0.0;LOF=(ENSRNOG00000004694|ENSRNOG00000004694|1|1.00);EFF=frameshift_variant(HIGH||ggg/gTgg|p.Gly98_Thr99fs/c.293_294insT|163|ENSRNOG00000004694|protein_coding|CODING|ENSRNOT00000006211|3|1)	AC:DP	21:45
6	36349877	.	AG	A	.	PASS	DP=55;AF=0.491;NP=1;PV=0.0;LOF=(Ppm1g|ENSRNOG00000026905|1|1.00);EFF=frameshift_variant(HIGH||aag/|p.Lys92fs/c.276delG|542|Ppm1g|protein_coding|CODING|ENSRNOT00000031842|3|1)	AC:DP	27:55
6	36368609	.	ACTGTT	A	.	PASS	DP=39;AF=0.462;NP=1;PV=0.0;EFF=frameshift_variant(HIGH||cactgttct/|p.His375fs/c.1125_1129delCTGTT|524|Eif2b4|protein_coding|CODING|ENSRNOT00000007763|13|1);LOF=(Eif2b4|ENSRNOG00000005301|1|1.00)	AC:DP	18:39
6	39885675	.	TC	T	.	PASS	DP=52;AF=0.481;NP=1;PV=0.0;LOF=(ENSRNOG00000049742|ENSRNOG00000049742|1|1.00);EFF=frameshift_variant(HIGH||ccc/|p.Pro247fs/c.739delC|309|ENSRNOG00000049742|protein_coding|CODING|ENSRNOT00000073819|10|1|WARNING_TRANSCRIPT_NO_START_CODON)	AC:DP	25:52
6	39886326	.	T	TG	.	PASS	DP=46;AF=0.478;NP=1;PV=0.0;LOF=(ENSRNOG00000049742|ENSRNOG00000049742|1|1.00);EFF=frameshift_variant(HIGH||gtg/gtGg|p.Val263_Lys264fs/c.789_790insG|309|ENSRNOG00000049742|protein_coding|CODING|ENSRNOT00000073819|11|1|WARNING_TRANSCRIPT_NO_START_CODON)	AC:DP	22:46
6	39886331	.	C	CT	.	PASS	DP=52;AF=0.481;NP=1;PV=0.0;LOF=(ENSRNOG00000049742|ENSRNOG00000049742|1|1.00);EFF=frameshift_variant(HIGH||ttc/Tttc|p.Phe265_Thr266fs/c.793_794insT|309|ENSRNOG00000049742|protein_coding|CODING|ENSRNOT00000073819|12|1|WARNING_TRANSCRIPT_NO_START_CODON)	AC:DP	25:52
6	43003590	.	TCTGG	T	.	PASS	DP=51;AF=0.412;NP=1;PV=0.0;EFF=frameshift_variant(HIGH||atctgg/|p.Ile4514fs/c.13542_13545delCTGG|4743|Apob|protein_coding|CODING|ENSRNOT00000046811|30|1)	AC:DP	21:51
6	43004052	.	GA	G	.	PASS	DP=72;AF=0.486;NP=1;PV=0.0;EFF=frameshift_variant(HIGH||aag/|p.Lys4582fs/c.13744delA|4743|Apob|protein_coding|CODING|ENSRNOT00000046811|31|1)	AC:DP	35:72
6	43004088	.	C	CGACT	.	PASS	DP=63;AF=0.349;NP=1;PV=0.0;EFF=frameshift_variant(HIGH||ggc/GACTggc|p.Gly4594_Trp4595fs/c.13780_13781insGACT|4743|Apob|protein_coding|CODING|ENSRNOT00000046811|31|1)	AC:DP	22:63
6	43004099	.	TG	T	.	PASS	DP=69;AF=0.507;NP=1;PV=3.6595441169148134E-33;EFF=frameshift_variant(HIGH||gtg/|p.Val4597fs/c.13791delG|4743|Apob|protein_coding|CODING|ENSRNOT00000046811|31|1)	AC:DP	35:69
6	44569578	.	C	CT	.	PASS	DP=34;AF=0.471;NP=1;PV=2.7755575615628914E-15;LOF=(ENSRNOG00000030250|ENSRNOG00000030250|1|1.00);EFF=frameshift_variant(HIGH||cat/cTat|p.His236_Gly237fs/c.707_708insT|264|ENSRNOG00000030250|protein_coding|CODING|ENSRNOT00000044311|4|1)	AC:DP	16:34
6	47214902	.	A	AG	.	PASS	DP=113;AF=0.496;NP=1;PV=2.2188594361892047E-51;EFF=frameshift_variant(HIGH||aag/Gaag|p.Lys13_Val14fs/c.37_38insG|256|ENSRNOG00000029257|protein_coding|CODING|ENSRNOT00000049436|1|1|WARNING_TRANSCRIPT_NO_START_CODON)	AC:DP	56:113
6	51132982	.	T	TCG	.	PASS	DP=118;AF=0.483;NP=1;PV=1.9028734002522952E-51;EFF=frameshift_variant(HIGH||tcc/tccCG|p.Ser118_Lys119fs/c.354_355insCG|156|RGD1565679|protein_coding|CODING|ENSRNOT00000060587|1|1|WARNING_TRANSCRIPT_NO_START_CODON);LOF=(RGD1565679|ENSRNOG00000006081|1|1.00)	AC:DP	57:118
6	58516889	.	T	TC	.	PASS	DP=47;AF=0.511;NP=1;PV=2.703249869945584E-23;EFF=frameshift_variant(HIGH||aaa/aaGa|p.Lys156_Leu157fs/c.467_468insG|161|Acp1|protein_coding|CODING|ENSRNOT00000007287|6|1)	AC:DP	24:47
6	60212065	.	A	AC	.	PASS	DP=41;AF=0.488;NP=1;PV=3.9222655388625223E-19;LOF=(Asap2|ENSRNOG00000006056|4|1.00);EFF=frameshift_variant(HIGH||aac/Caac|p.Asn873_Cys874fs/c.2617_2618insC|925|Asap2|protein_coding|CODING|ENSRNOT00000008173|28|1|WARNING_TRANSCRIPT_NO_START_CODON)	AC:DP	20:41
6	60212065	.	A	AC	.	PASS	DP=41;AF=0.488;NP=1;PV=3.9222655388625223E-19;LOF=(Asap2|ENSRNOG00000006056|4|1.00);EFF=frameshift_variant(HIGH||aac/Caac|p.Asn870_Cys871fs/c.2608_2609insC|922|Asap2|protein_coding|CODING|ENSRNOT00000068301|27|1|WARNING_TRANSCRIPT_NO_START_CODON)	AC:DP	20:41
6	60212065	.	A	AC	.	PASS	DP=41;AF=0.488;NP=1;PV=3.9222655388625223E-19;LOF=(Asap2|ENSRNOG00000006056|4|1.00);EFF=frameshift_variant(HIGH||aac/Caac|p.Asn915_Cys916fs/c.2743_2744insC|967|Asap2|protein_coding|CODING|ENSRNOT00000060408|29|1|WARNING_TRANSCRIPT_NO_START_CODON)	AC:DP	20:41
6	60212065	.	A	AC	.	PASS	DP=41;AF=0.488;NP=1;PV=3.9222655388625223E-19;LOF=(Asap2|ENSRNOG00000006056|4|1.00);EFF=frameshift_variant(HIGH||aac/Caac|p.Asn724_Cys725fs/c.2170_2171insC|776|Asap2|protein_coding|CODING|ENSRNOT00000031371|23|1|WARNING_TRANSCRIPT_NO_START_CODON)	AC:DP	20:41
6	60547011	.	TC	T	.	PASS	DP=84;AF=0.488;NP=1;PV=1.084725147686173E-37;LOF=(ENSRNOG00000023341|ENSRNOG00000023341|1|1.00);EFF=frameshift_variant(HIGH||gag/|p.Glu331fs/c.991delG|425|ENSRNOG00000023341|protein_coding|CODING|ENSRNOT00000066205|5|1)	AC:DP	41:84
6	60547399	.	TA	T	.	PASS	DP=74;AF=0.419;NP=1;PV=2.6307164061938053E-26;LOF=(ENSRNOG00000023341|ENSRNOG00000023341|1|1.00);EFF=frameshift_variant(HIGH||ttt/|p.Phe202fs/c.606delT|425|ENSRNOG00000023341|protein_coding|CODING|ENSRNOT00000066205|3|1)	AC:DP	31:74
6	61977701	.	C	CTG	.	PASS	DP=46;AF=0.435;NP=1;PV=0.0;EFF=frameshift_variant(HIGH||aga/aCAga|p.Arg686_Leu687fs/c.2056_2057insCA|798|Cdhr3|protein_coding|CODING|ENSRNOT00000075513|15|1);LOF=(Cdhr3|ENSRNOG00000047455|1|1.00)	AC:DP	20:46
6	65681006	.	GC	G	.	PASS	DP=43;AF=0.372;NP=1;PV=2.6079138848444927E-13;LOF=(ENSRNOG00000023194|ENSRNOG00000023194|1|1.00);EFF=frameshift_variant(HIGH||cag/|p.Gln107fs/c.321delG|154|ENSRNOG00000023194|protein_coding|CODING|ENSRNOT00000046071|3|1)	AC:DP	16:43
6	65681011	.	ACTCCCTGAGG	A	.	PASS	DP=39;AF=0.385;NP=1;PV=8.185674360561279E-13;LOF=(ENSRNOG00000023194|ENSRNOG00000023194|1|1.00);EFF=frameshift_variant(HIGH||cctcagggagtc/|p.Pro103fs/c.307_316delCCTCAGGGAG|154|ENSRNOG00000023194|protein_coding|CODING|ENSRNOT00000046071|3|1)	AC:DP	15:39
6	65681143	.	GA	G	.	PASS	DP=34;AF=0.353;NP=1;PV=5.195434082949646E-10;LOF=(ENSRNOG00000023194|ENSRNOG00000023194|1|1.00);EFF=frameshift_variant(HIGH||tcc/|p.Ser62fs/c.184delT|154|ENSRNOG00000023194|protein_coding|CODING|ENSRNOT00000046071|3|1)	AC:DP	12:34
6	66076830	.	AC	A	.	PASS	DP=40;AF=0.400;NP=1;PV=6.794564910705958E-14;EFF=frameshift_variant(HIGH||gta/|p.Val160fs/c.478delG|249|ENSRNOG00000031972|protein_coding|CODING|ENSRNOT00000044298|4|1);LOF=(ENSRNOG00000031972|ENSRNOG00000031972|1|1.00)	AC:DP	16:40
6	66077244	.	T	TC	.	PASS	DP=61;AF=0.475;NP=1;PV=0.0;EFF=frameshift_variant(HIGH||gga/ggGa|p.Gly37_Thr38fs/c.110_111insG|249|ENSRNOG00000031972|protein_coding|CODING|ENSRNOT00000044298|2|1);LOF=(ENSRNOG00000031972|ENSRNOG00000031972|1|1.00)	AC:DP	29:61
6	68961213	.	GT	G	.	PASS	DP=38;AF=0.421;NP=1;PV=2.5757174171303632E-14;EFF=frameshift_variant(HIGH||aac/|p.Asn228fs/c.683delA|350|Smarce1l|protein_coding|CODING|ENSRNOT00000005643|4|1);LOF=(Smarce1l|ENSRNOG00000004248|1|1.00)	AC:DP	16:38
6	70320691	.	G	GA	.	PASS	DP=35;AF=0.457;NP=1;PV=5.329070518200751E-15;LOF=(Dock4|ENSRNOG00000004823|2|1.00);EFF=frameshift_variant(HIGH||tcc/Atcc|p.Ser1244_Pro1245fs/c.3730_3731insA|1924|Dock4|protein_coding|CODING|ENSRNOT00000075193|37|1|WARNING_TRANSCRIPT_NO_START_CODON)	AC:DP	16:35
6	70320691	.	G	GA	.	PASS	DP=35;AF=0.457;NP=1;PV=5.329070518200751E-15;LOF=(Dock4|ENSRNOG00000004823|2|1.00);EFF=frameshift_variant(HIGH||tcc/Atcc|p.Ser1244_Pro1245fs/c.3730_3731insA|1966|Dock4|protein_coding|CODING|ENSRNOT00000006709|37|1|WARNING_TRANSCRIPT_NO_START_CODON)	AC:DP	16:35
6	81928157	.	T	TG	.	PASS	DP=98;AF=0.480;NP=1;PV=1.6280077860919134E-42;EFF=frameshift_variant(HIGH||gtt/Ggtt|p.Val154_Pro155fs/c.460_461insG|164|Coch|protein_coding|CODING|ENSRNOT00000007365|6|1);LOF=(Coch|ENSRNOG00000005286|1|1.00)	AC:DP	47:98
6	82367306	.	A	AGCGTGGGGTTCGGT	.	PASS	DP=58;AF=0.362;NP=1;PV=0.0;EFF=frameshift_variant(HIGH||agc/agcACCGAACCCCACGC|p.Ser113_Trp114fs/c.339_340insACCGAACCCCACGC|309|Gpr33|protein_coding|CODING|ENSRNOT00000009040|2|1);LOF=(Gpr33|ENSRNOG00000038990|1|1.00)	AC:DP	21:58
6	82492580	.	GCTCAGTGC	G	.	PASS	DP=45;AF=0.422;NP=1;PV=1.1102230246251565E-16;LOF=(ENSRNOG00000027492|ENSRNOG00000027492|1|1.00);EFF=frameshift_variant(HIGH||ctcagtgcc/|p.Leu125fs/c.373_380delCTCAGTGC|1066|ENSRNOG00000027492|protein_coding|CODING|ENSRNOT00000038715|2|1|WARNING_TRANSCRIPT_NO_START_CODON)	AC:DP	19:45
6	82492663	.	TGCACTACA	T	.	PASS	DP=54;AF=0.444;NP=1;PV=2.220446049250313E-16;LOF=(ENSRNOG00000027492|ENSRNOG00000027492|1|1.00);EFF=frameshift_variant(HIGH||atgcactacagc/|p.Met152fs/c.456_463delGCACTACA|1066|ENSRNOG00000027492|protein_coding|CODING|ENSRNOT00000038715|2|1|WARNING_TRANSCRIPT_NO_START_CODON)	AC:DP	24:54
6	82492685	.	AG	A	.	PASS	DP=61;AF=0.475;NP=1;PV=0.0;LOF=(ENSRNOG00000027492|ENSRNOG00000027492|1|1.00);EFF=frameshift_variant(HIGH||ggg/|p.Gly160fs/c.478delG|1066|ENSRNOG00000027492|protein_coding|CODING|ENSRNOT00000038715|2|1|WARNING_TRANSCRIPT_NO_START_CODON)	AC:DP	29:61
6	82492963	.	GC	G	.	PASS	DP=78;AF=0.487;NP=1;PV=0.0;LOF=(ENSRNOG00000027492|ENSRNOG00000027492|1|1.00);EFF=frameshift_variant(HIGH||ccc/|p.Pro252fs/c.754delC|1066|ENSRNOG00000027492|protein_coding|CODING|ENSRNOT00000038715|3|1|WARNING_TRANSCRIPT_NO_START_CODON)	AC:DP	38:78
6	82493047	.	A	AGG	.	PASS	DP=85;AF=0.459;NP=1;PV=0.0;LOF=(ENSRNOG00000027492|ENSRNOG00000027492|1|1.00);EFF=frameshift_variant(HIGH||cag/caGGg|p.Gln278_Thr279fs/c.834_835insGG|1066|ENSRNOG00000027492|protein_coding|CODING|ENSRNOT00000038715|4|1|WARNING_TRANSCRIPT_NO_START_CODON)	AC:DP	39:85
6	82493390	.	TCC	T	.	PASS	DP=42;AF=0.476;NP=1;PV=1.1102230246251565E-16;LOF=(ENSRNOG00000027492|ENSRNOG00000027492|1|1.00);EFF=frameshift_variant(HIGH||ccc/|p.Pro391fs/c.1171_1172delCC|1066|ENSRNOG00000027492|protein_coding|CODING|ENSRNOT00000038715|6|1|WARNING_TRANSCRIPT_NO_START_CODON)	AC:DP	20:42
6	82493484	.	ACCAGTTG	A	.	PASS	DP=51;AF=0.490;NP=1;PV=0.0;LOF=(ENSRNOG00000027492|ENSRNOG00000027492|1|1.00);EFF=frameshift_variant(HIGH||caccagttg/|p.His421fs/c.1263_1269delCCAGTTG|1066|ENSRNOG00000027492|protein_coding|CODING|ENSRNOT00000038715|7|1|WARNING_TRANSCRIPT_NO_START_CODON)	AC:DP	25:51
6	82494190	.	CT	C	.	PASS	DP=100;AF=0.480;NP=1;PV=2.220446049250313E-16;LOF=(ENSRNOG00000027492|ENSRNOG00000027492|1|1.00);EFF=frameshift_variant(HIGH||ctg/|p.Leu648fs/c.1943delT|1066|ENSRNOG00000027492|protein_coding|CODING|ENSRNOT00000038715|8|1|WARNING_TRANSCRIPT_NO_START_CODON)	AC:DP	48:100
6	82494468	.	CG	C	.	PASS	DP=52;AF=0.404;NP=1;PV=0.0;LOF=(ENSRNOG00000027492|ENSRNOG00000027492|1|1.00);EFF=frameshift_variant(HIGH||gag/|p.Glu741fs/c.2221delG|1066|ENSRNOG00000027492|protein_coding|CODING|ENSRNOT00000038715|8|1|WARNING_TRANSCRIPT_NO_START_CODON)	AC:DP	21:52
6	82494854	.	A	AT	.	PASS	DP=86;AF=0.488;NP=1;PV=2.220446049250313E-16;LOF=(ENSRNOG00000027492|ENSRNOG00000027492|1|1.00);EFF=frameshift_variant(HIGH||cat/caTt|p.His863_Leu864fs/c.2589_2590insT|1066|ENSRNOG00000027492|protein_coding|CODING|ENSRNOT00000038715|9|1|WARNING_TRANSCRIPT_NO_START_CODON)	AC:DP	42:86
6	82756927	.	A	AC	.	PASS	DP=107;AF=0.495;NP=1;PV=1.1102230246251565E-16;EFF=frameshift_variant(HIGH||acc/aCcc|p.Thr72_Leu73fs/c.215_216insC|338|ENSRNOG00000038982|protein_coding|CODING|ENSRNOT00000059590|2|1|WARNING_TRANSCRIPT_NO_START_CODON);LOF=(ENSRNOG00000038982|ENSRNOG00000038982|1|1.00)	AC:DP	53:107
6	82757407	.	AT	A	.	PASS	DP=28;AF=0.393;NP=1;PV=7.159642878562522E-10;EFF=frameshift_variant(HIGH||att/|p.Ile231fs/c.692delT|338|ENSRNOG00000038982|protein_coding|CODING|ENSRNOT00000059590|4|1|WARNING_TRANSCRIPT_NO_START_CODON);LOF=(ENSRNOG00000038982|ENSRNOG00000038982|1|1.00)	AC:DP	11:28
6	82757545	.	A	AC	.	PASS	DP=30;AF=0.467;NP=1;PV=1.8351986597053838E-13;EFF=frameshift_variant(HIGH||aat/aaCt|p.Asn259_Ala260fs/c.777_778insC|338|ENSRNOG00000038982|protein_coding|CODING|ENSRNOT00000059590|5|1|WARNING_TRANSCRIPT_NO_START_CODON);LOF=(ENSRNOG00000038982|ENSRNOG00000038982|1|1.00)	AC:DP	14:30
6	85648612	.	AG	A	.	PASS	DP=41;AF=0.512;NP=1;PV=1.3481553409963604E-20;EFF=frameshift_variant(HIGH||cct/|p.Pro149fs/c.446delC|153|Gm5218|protein_coding|CODING|ENSRNOT00000009205|3|1)	AC:DP	21:41
6	87135272	.	T	TCA	.	PASS	DP=72;AF=0.458;NP=1;PV=0.0;LOF=(Pax9|ENSRNOG00000008826|1|1.00);EFF=frameshift_variant(HIGH||cta/CActa|p.Leu139_Ser140fs/c.415_416insCA|340|Pax9|protein_coding|CODING|ENSRNOT00000011802|2|1)	AC:DP	33:72
6	87135277	.	G	GAC	.	PASS	DP=71;AF=0.493;NP=1;PV=1.1102230246251565E-16;LOF=(Pax9|ENSRNOG00000008826|1|1.00);EFF=frameshift_variant(HIGH||tcc/ACtcc|p.Ser140_Tyr141fs/c.418_419insAC|340|Pax9|protein_coding|CODING|ENSRNOT00000011802|3|1)	AC:DP	35:71
6	88049571	.	GA	G	.	PASS	DP=83;AF=0.470;NP=1;PV=0.0;EFF=frameshift_variant(HIGH||ttc/|p.Phe75fs/c.224delT|190|ENSRNOG00000038871|protein_coding|CODING|ENSRNOT00000059394|3|1|WARNING_TRANSCRIPT_NO_START_CODON);LOF=(ENSRNOG00000038871|ENSRNOG00000038871|1|1.00)	AC:DP	39:83
6	90883816	.	TA	T	.	PASS	DP=85;AF=0.482;NP=1;PV=0.0;EFF=frameshift_variant(HIGH||ata/|p.Ile264fs/c.792delA|444|ENSRNOG00000033497|protein_coding|CODING|ENSRNOT00000040025|5|1|WARNING_TRANSCRIPT_NO_START_CODON);LOF=(ENSRNOG00000033497|ENSRNOG00000033497|1|1.00)	AC:DP	41:85
6	93992097	.	A	AACTT	.	PASS	DP=30;AF=0.467;NP=1;PV=1.8351986597053838E-13;LOF=(ENSRNOG00000027829|ENSRNOG00000027829|1|1.00);EFF=frameshift_variant(HIGH||caa/caACTTa|p.Gln140_Leu141fs/c.420_421insACTT|326|ENSRNOG00000027829|protein_coding|CODING|ENSRNOT00000036106|2|1)	AC:DP	14:30
6	93992183	.	GTCATGACA	G	.	PASS	DP=41;AF=0.415;NP=1;PV=5.329070518200751E-15;EFF=frameshift_variant(HIGH||gtcatgaca/|p.Val169fs/c.506_513delTCATGACA|326|ENSRNOG00000027829|protein_coding|CODING|ENSRNOT00000036106|2|1);LOF=(ENSRNOG00000027829|ENSRNOG00000027829|1|1.00)	AC:DP	17:41
6	96053667	.	T	TG	.	PASS	DP=47;AF=0.468;NP=1;PV=0.0;LOF=(ENSRNOG00000038802|ENSRNOG00000038802|1|1.00);EFF=frameshift_variant(HIGH||tac/Gtac|p.Tyr63_Thr64fs/c.187_188insG|136|ENSRNOG00000038802|protein_coding|CODING|ENSRNOT00000059286|2|1|WARNING_TRANSCRIPT_NO_START_CODON)	AC:DP	22:47
6	96053676	.	TG	T	.	PASS	DP=42;AF=0.476;NP=1;PV=1.1102230246251565E-16;EFF=frameshift_variant(HIGH||ggt/|p.Gly66fs/c.196delG|136|ENSRNOG00000038802|protein_coding|CODING|ENSRNOT00000059286|2|1|WARNING_TRANSCRIPT_NO_START_CODON);LOF=(ENSRNOG00000038802|ENSRNOG00000038802|1|1.00)	AC:DP	20:42
6	96053706	.	GA	G	.	PASS	DP=40;AF=0.375;NP=1;PV=1.2690959394490164E-12;EFF=frameshift_variant(HIGH||aaa/|p.Lys76fs/c.226delA|136|ENSRNOG00000038802|protein_coding|CODING|ENSRNOT00000059286|2|1|WARNING_TRANSCRIPT_NO_START_CODON);LOF=(ENSRNOG00000038802|ENSRNOG00000038802|1|1.00)	AC:DP	15:40
6	98250770	.	GATCAT	G	.	PASS	DP=30;AF=0.400;NP=1;PV=9.281619917089756E-11;LOF=(ENSRNOG00000022966|ENSRNOG00000022966|2|1.00);EFF=frameshift_variant(HIGH||atgatc/|p.Ile280fs/c.838_842delATGAT|356|ENSRNOG00000022966|protein_coding|CODING|ENSRNOT00000050422|8|1|WARNING_TRANSCRIPT_NO_START_CODON)	AC:DP	12:30
6	98250770	.	GATCAT	G	.	PASS	DP=30;AF=0.400;NP=1;PV=9.281619917089756E-11;LOF=(ENSRNOG00000022966|ENSRNOG00000022966|2|1.00);EFF=frameshift_variant(HIGH||atgatc/|p.Met279fs/c.835_839delATGAT|356|ENSRNOG00000022966|protein_coding|CODING|ENSRNOT00000037131|8|1)	AC:DP	12:30
6	102972535	.	C	CT	.	PASS	DP=100;AF=0.460;NP=1;PV=2.220446049250313E-16;EFF=frameshift_variant(HIGH||ctt/cTtt|p.Leu67_Ile68fs/c.200_201insT|959|Arid4a|protein_coding|CODING|ENSRNOT00000031595|11|1);LOF=(Arid4a|ENSRNOG00000026239|1|1.00)	AC:DP	46:100
6	103087288	.	GT	G	.	PASS	DP=48;AF=0.458;NP=1;PV=3.7606517500015097E-20;LOF=(2700049A03Rik|ENSRNOG00000008244|2|1.00);EFF=frameshift_variant(HIGH||gtt/|p.Val1103fs/c.3308delT|1461|2700049A03Rik|protein_coding|CODING|ENSRNOT00000050558|22|1)	AC:DP	22:48
6	103087288	.	GT	G	.	PASS	DP=48;AF=0.458;NP=1;PV=3.7606517500015097E-20;LOF=(2700049A03Rik|ENSRNOG00000008244|2|1.00);EFF=frameshift_variant(HIGH||gtt/|p.Val1103fs/c.3308delT|1373|2700049A03Rik|protein_coding|CODING|ENSRNOT00000011056|22|1)	AC:DP	22:48
6	103919527	.	GGT	G	.	PASS	DP=156;AF=0.218;NP=1;PV=2.79028635942518E-18;EFF=frameshift_variant(HIGH||aggtct/|p.Arg226fs/c.678_679delGT|382|Ppm1a|protein_coding|CODING|ENSRNOT00000008238|1|1);LOF=(Ppm1a|ENSRNOG00000005916|1|1.00)	AC:DP	34:156
6	105325721	.	GC	G	.	PASS	DP=76;AF=0.500;NP=1;PV=0.0;EFF=frameshift_variant(HIGH||gcg/|p.Ala138fs/c.412delG|158|ENSRNOG00000032771|protein_coding|CODING|ENSRNOT00000050217|1|1);LOF=(ENSRNOG00000032771|ENSRNOG00000032771|1|1.00)	AC:DP	38:76
6	105633909	.	AG	A	.	PASS	DP=97;AF=0.505;NP=1;PV=1.0816097971006987E-45;LOF=(ENSRNOG00000032000|ENSRNOG00000032000|1|1.00);EFF=frameshift_variant(HIGH||ctg/|p.Leu119fs/c.355delC|145|ENSRNOG00000032000|protein_coding|CODING|ENSRNOT00000046585|1|1)	AC:DP	49:97
6	108114106	.	C	CG	.	PASS	DP=48;AF=0.500;NP=1;PV=5.233708113326984E-23;EFF=frameshift_variant(HIGH||ccg/ccCg|p.Pro35_Lys36fs/c.104_105insC|429|Sgpp1|protein_coding|CODING|ENSRNOT00000006913|1|1);LOF=(Sgpp1|ENSRNOG00000005175|1|1.00)	AC:DP	24:48
6	108114119	.	G	GC	.	PASS	DP=60;AF=0.450;NP=1;PV=0.0;EFF=frameshift_variant(HIGH||tcc/tGcc|p.Ser31_Ala32fs/c.91_92insG|429|Sgpp1|protein_coding|CODING|ENSRNOT00000006913|1|1);LOF=(Sgpp1|ENSRNOG00000005175|1|1.00)	AC:DP	27:60
6	108114125	.	C	CA	.	PASS	DP=60;AF=0.483;NP=1;PV=0.0;EFF=frameshift_variant(HIGH||ggg/gTgg|p.Gly29_Arg30fs/c.85_86insT|429|Sgpp1|protein_coding|CODING|ENSRNOT00000006913|1|1);LOF=(Sgpp1|ENSRNOG00000005175|1|1.00)	AC:DP	29:60
6	111280597	.	ATACAT	A	.	PASS	DP=51;AF=0.412;NP=1;PV=0.0;EFF=frameshift_variant(HIGH||atacat/|p.Ile442fs/c.1325_1329delTACAT|443|Fam71d|protein_coding|CODING|ENSRNOT00000029888|7|1)	AC:DP	21:51
6	112107190	.	A	AT	.	PASS	DP=686;AF=0.483;NP=1;PV=0.0;LOF=(ENSRNOG00000038322|ENSRNOG00000038322|1|1.00);EFF=frameshift_variant(HIGH||aat/aaAt|p.Asn620_Thr621fs/c.1859_1860insA|873|ENSRNOG00000038322|protein_coding|CODING|ENSRNOT00000058354|3|1)	AC:DP	331:686
6	112108413	.	T	TC	.	PASS	DP=645;AF=0.482;NP=1;PV=2.220446049250313E-16;LOF=(ENSRNOG00000038322|ENSRNOG00000038322|1|1.00);EFF=frameshift_variant(HIGH||cga/cgGa|p.Arg236_Gly237fs/c.707_708insG|873|ENSRNOG00000038322|protein_coding|CODING|ENSRNOT00000058354|1|1)	AC:DP	311:645
6	112467655	.	TG	T	.	PASS	DP=72;AF=0.472;NP=1;PV=0.0;LOF=(ENSRNOG00000048749|ENSRNOG00000048749|1|1.00);EFF=frameshift_variant(HIGH||tcc/|p.Ser229fs/c.687delC|246|ENSRNOG00000048749|protein_coding|CODING|ENSRNOT00000071066|8|1)	AC:DP	34:72
6	115194977	.	T	TC	.	PASS	DP=42;AF=0.500;NP=1;PV=1.1102230246251565E-16;EFF=frameshift_variant(HIGH||ggg/gggG|p.Gly11_Lys12fs/c.33_34insG|249|ENSRNOG00000012310|protein_coding|CODING|ENSRNOT00000016409|2|1)	AC:DP	21:42
6	115562598	.	GA	G	.	PASS	DP=49;AF=0.469;NP=1;PV=2.666136940013563E-21;LOF=(Rad51b|ENSRNOG00000012332|3|0.67);EFF=frameshift_variant(HIGH||gaa/|p.Glu187fs/c.560delA|246|Rad51b|protein_coding|CODING|ENSRNOT00000071996|6|1|WARNING_TRANSCRIPT_NO_START_CODON)	AC:DP	23:49
6	115562598	.	GA	G	.	PASS	DP=49;AF=0.469;NP=1;PV=2.666136940013563E-21;LOF=(Rad51b|ENSRNOG00000012332|3|0.67);EFF=frameshift_variant(HIGH||gaa/|p.Glu290fs/c.869delA|349|Rad51b|protein_coding|CODING|ENSRNOT00000073189|9|1)	AC:DP	23:49
6	116735673	.	GGT	G	.	PASS	DP=68;AF=0.456;NP=1;PV=1.0539211429896577E-27;EFF=frameshift_variant(HIGH||cac/|p.His104fs/c.311_312delAC|1375|Ylpm1|protein_coding|CODING|ENSRNOT00000006492|2|1);LOF=(Ylpm1|ENSRNOG00000027317|1|1.00)	AC:DP	31:68
6	116735689	.	TC	T	.	PASS	DP=93;AF=0.495;NP=1;PV=2.220446049250313E-16;EFF=frameshift_variant(HIGH||gga/|p.Gly99fs/c.296delG|1375|Ylpm1|protein_coding|CODING|ENSRNOT00000006492|2|1);LOF=(Ylpm1|ENSRNOG00000027317|1|1.00)	AC:DP	46:93
6	116735919	.	G	GC	.	PASS	DP=55;AF=0.491;NP=1;PV=0.0;EFF=frameshift_variant(HIGH||ccc/ccGc|p.Pro23_Pro24fs/c.68_69insG|1375|Ylpm1|protein_coding|CODING|ENSRNOT00000006492|1|1)	AC:DP	27:55
6	117182314	.	AATTTCTGGGGCG	A	.	PASS	DP=33;AF=0.394;NP=1;PV=1.918887271301628E-11;LOF=(Vrtn|ENSRNOG00000048378|1|1.00);EFF=frameshift_variant(HIGH||gacgccccagga/|p.Asp634fs/c.1902_1913delCGCCCCAGAAAT|738|Vrtn|protein_coding|CODING|ENSRNOT00000073962|2|1)	AC:DP	13:33
6	117539804	.	A	AC	.	PASS	DP=30;AF=0.467;NP=1;PV=1.8351986597053838E-13;LOF=(ENSRNOG00000027866|ENSRNOG00000027866|1|1.00);EFF=frameshift_variant(HIGH||ggt/ggGt|p.Gly82_Asp83fs/c.245_246insG|327|ENSRNOG00000027866|protein_coding|CODING|ENSRNOT00000037885|2|1)	AC:DP	14:30
6	120056556	.	T	TA	.	PASS	DP=40;AF=0.500;NP=1;PV=0.0;EFF=frameshift_variant(HIGH||atg/Aatg|p.Met229_Ser230fs/c.685_686insA|478|Gm6772|protein_coding|CODING|ENSRNOT00000050463|7|1);LOF=(Gm6772|ENSRNOG00000025056|1|1.00)	AC:DP	20:40
6	120598166	.	CA	C	.	PASS	DP=80;AF=0.462;NP=1;PV=0.0;LOF=(Ism2|ENSRNOG00000050312|2|1.00);EFF=frameshift_variant(HIGH||ttt/|p.Phe232fs/c.696delT|495|Ism2|protein_coding|CODING|ENSRNOT00000074480|5|1)	AC:DP	37:80
6	120598166	.	CA	C	.	PASS	DP=80;AF=0.462;NP=1;PV=0.0;LOF=(Ism2|ENSRNOG00000050312|2|1.00);EFF=frameshift_variant(HIGH||ttt/|p.Phe317fs/c.951delT|580|Ism2|protein_coding|CODING|ENSRNOT00000074944|8|1)	AC:DP	37:80
6	120813629	.	CT	C	.	PASS	DP=23;AF=0.435;NP=1;PV=1.2995322595799053E-9;LOF=(ENSRNOG00000048895|ENSRNOG00000048895|1|1.00);EFF=frameshift_variant(HIGH||cct/|p.Pro440fs/c.1320delT|611|ENSRNOG00000048895|protein_coding|CODING|ENSRNOT00000071584|1|1)	AC:DP	10:23
6	120852540	.	T	TC	.	PASS	DP=76;AF=0.447;NP=1;PV=0.0;EFF=frameshift_variant(HIGH||aaa/aGaa|p.Lys375_Asp376fs/c.1123_1124insG|698|RGD1565693|protein_coding|CODING|ENSRNOT00000016884|1|1|WARNING_TRANSCRIPT_NO_START_CODON);LOF=(RGD1565693|ENSRNOG00000012652|1|1.00)	AC:DP	34:76
6	120852570	.	TG	T	.	PASS	DP=41;AF=0.366;NP=1;PV=1.9388934902053734E-12;EFF=frameshift_variant(HIGH||cag/|p.Gln365fs/c.1093delC|698|RGD1565693|protein_coding|CODING|ENSRNOT00000016884|1|1|WARNING_TRANSCRIPT_NO_START_CODON);LOF=(RGD1565693|ENSRNOG00000012652|1|1.00)	AC:DP	15:41
6	123740021	.	GTACA	G	.	PASS	DP=75;AF=0.480;NP=1;PV=0.0;EFF=frameshift_variant(HIGH||atgtac/|p.Met22fs/c.65_68delTGTA|37|PORF1|protein_coding|CODING|ENSRNOT00000005162|1|1);LOF=(PORF1|ENSRNOG00000003891|1|1.00)	AC:DP	36:75
6	127191009	.	TC	T	.	PASS	DP=36;AF=0.500;NP=1;PV=2.220446049250313E-16;EFF=frameshift_variant(HIGH||gag/|p.Glu6fs/c.16delG|332|ENSRNOG00000021751|protein_coding|CODING|ENSRNOT00000032968|1|1)	AC:DP	18:36
6	128630587	.	C	CGT	.	PASS	DP=27;AF=0.481;NP=1;PV=8.104628079763643E-13;EFF=frameshift_variant(HIGH||cag/GTcag|p.Gln122_Leu123fs/c.364_365insGT|135|ENSRNOG00000045657|protein_coding|CODING|ENSRNOT00000073443|3|1|WARNING_TRANSCRIPT_NO_START_CODON);LOF=(ENSRNOG00000045657|ENSRNOG00000045657|1|1.00)	AC:DP	13:27
6	132605609	.	TG	T	.	PASS	DP=80;AF=0.488;NP=1;PV=0.0;EFF=frameshift_variant(HIGH||tgg/|p.Trp135fs/c.404delG|139|ENSRNOG00000037891|protein_coding|CODING|ENSRNOT00000057577|4|1)	AC:DP	39:80
6	133914820	.	TC	T	.	PASS	DP=49;AF=0.490;NP=1;PV=9.93023861304282E-23;LOF=(ENSRNOG00000004432|ENSRNOG00000004432|1|1.00);EFF=frameshift_variant(HIGH||atc/|p.Ile105fs/c.315delC|189|ENSRNOG00000004432|protein_coding|CODING|ENSRNOT00000005854|2|1)	AC:DP	24:49
6	133915025	.	TG	T	.	PASS	DP=34;AF=0.500;NP=1;PV=0.0;LOF=(ENSRNOG00000004432|ENSRNOG00000004432|1|1.00);EFF=frameshift_variant(HIGH||ctg/|p.Leu173fs/c.519delG|189|ENSRNOG00000004432|protein_coding|CODING|ENSRNOT00000005854|3|1)	AC:DP	17:34
6	135653490	.	AG	A	.	PASS	DP=31;AF=0.355;NP=1;PV=2.5730823027814154E-9;EFF=frameshift_variant(HIGH||gat/|p.Asp297fs/c.889delG|463|Chga|protein_coding|CODING|ENSRNOT00000010592|7|1);LOF=(Chga|ENSRNOG00000007912|1|1.00)	AC:DP	11:31
6	135653497	.	T	TG	.	PASS	DP=37;AF=0.432;NP=1;PV=1.509903313490213E-14;EFF=frameshift_variant(HIGH||tgg/tGgg|p.Trp299_Gly300fs/c.896_897insG|463|Chga|protein_coding|CODING|ENSRNOT00000010592|7|1);LOF=(Chga|ENSRNOG00000007912|1|1.00)	AC:DP	16:37
6	135654111	.	GA	G	.	PASS	DP=32;AF=0.469;NP=1;PV=2.298161660974074E-14;LOF=(Chga|ENSRNOG00000007912|1|1.00);EFF=frameshift_variant(HIGH||gag/|p.Glu404fs/c.1211delA|463|Chga|protein_coding|CODING|ENSRNOT00000010592|12|1)	AC:DP	15:32
6	136868657	.	CAA	C	.	PASS	DP=31;AF=0.419;NP=1;PV=7.351563802160399E-12;LOF=(Serpina11|ENSRNOG00000011141|2|0.50);EFF=frameshift_variant(HIGH||gtt/|p.Val331fs/c.992_993delTT|462|Serpina11|protein_coding|CODING|ENSRNOT00000047324|4|1)	AC:DP	13:31
6	137272192	.	C	CT	.	PASS	DP=25;AF=0.480;NP=1;PV=6.521339024345707E-12;EFF=frameshift_variant(HIGH||ttt/Tttt|p.Phe588_Trp589fs/c.1762_1763insT|610|ENSRNOG00000010478|protein_coding|CODING|ENSRNOT00000013961|11|1)	AC:DP	12:25
6	137853902	.	C	CT	.	PASS	DP=56;AF=0.500;NP=1;PV=1.1102230246251565E-16;EFF=frameshift_variant(HIGH||cgt/cAgt|p.Arg835_Leu836fs/c.2503_2504insA|974|Syne3|protein_coding|CODING|ENSRNOT00000035826|17|1);LOF=(Syne3|ENSRNOG00000005287|1|1.00)	AC:DP	28:56
6	137853917	.	G	GT	.	PASS	DP=57;AF=0.439;NP=1;PV=0.0;EFF=frameshift_variant(HIGH||act/aAct|p.Thr830_Cys831fs/c.2488_2489insA|974|Syne3|protein_coding|CODING|ENSRNOT00000035826|17|1);LOF=(Syne3|ENSRNOG00000005287|1|1.00)	AC:DP	25:57
6	141823300	.	CAAGAA	C	.	PASS	DP=52;AF=0.442;NP=1;PV=0.0;EFF=frameshift_variant(HIGH||aagaat/|p.Lys146fs/c.436_440delAAGAA|327|ENSRNOG00000011939|protein_coding|CODING|ENSRNOT00000067498|4|1|WARNING_TRANSCRIPT_NO_START_CODON);LOF=(ENSRNOG00000011939|ENSRNOG00000011939|1|1.00)	AC:DP	23:52
6	143127971	.	GGCTA	G	.	PASS	DP=59;AF=0.322;NP=1;PV=3.319566843629218E-14;LOF=(ENSRNOG00000030448|ENSRNOG00000030448|1|1.00);EFF=frameshift_variant(HIGH||gga/|p.Gly184fs/c.551_554delGCTA|380|ENSRNOG00000030448|protein_coding|CODING|ENSRNOT00000051650|3|1)	AC:DP	19:59
6	143804133	.	AG	A	.	PASS	DP=41;AF=0.415;NP=1;PV=5.329070518200751E-15;EFF=frameshift_variant(HIGH||gtg/|p.Val125fs/c.373delG|276|ENSRNOG00000029967|protein_coding|CODING|ENSRNOT00000041930|3|1|WARNING_TRANSCRIPT_NO_START_CODON);LOF=(ENSRNOG00000029967|ENSRNOG00000029967|1|1.00)	AC:DP	17:41
6	143804361	.	GCA	G	.	PASS	DP=98;AF=0.429;NP=1;PV=1.352517118218096E-35;EFF=frameshift_variant(HIGH||gca/|p.Ala200fs/c.599_600delCA|276|ENSRNOG00000029967|protein_coding|CODING|ENSRNOT00000041930|4|1|WARNING_TRANSCRIPT_NO_START_CODON);LOF=(ENSRNOG00000029967|ENSRNOG00000029967|1|1.00)	AC:DP	42:98
6	144106962	.	A	ACG	.	PASS	DP=56;AF=0.500;NP=1;PV=1.1102230246251565E-16;LOF=(Dync1h1|ENSRNOG00000006178|2|0.50);EFF=frameshift_variant(HIGH||agc/CGagc|p.Ser275_Phe276fs/c.823_824insCG|4645|Dync1h1|protein_coding|CODING|ENSRNOT00000073950|6|1)	AC:DP	28:56
6	144108637	.	C	CTTGG	.	PASS	DP=95;AF=0.432;NP=1;PV=0.0;LOF=(Dync1h1|ENSRNOG00000006178|2|0.50);EFF=frameshift_variant(HIGH||ttg/TTGGttg|p.Leu309_Pro310fs/c.925_926insTTGG|4645|Dync1h1|protein_coding|CODING|ENSRNOT00000073950|8|1)	AC:DP	41:95
6	144864462	.	G	GC	.	PASS	DP=45;AF=0.467;NP=1;PV=0.0;LOF=(RGD1305743|ENSRNOG00000049783|1|1.00);EFF=frameshift_variant(HIGH||ggc/ggGc|p.Gly35_Leu36fs/c.104_105insG|128|RGD1305743|protein_coding|CODING|ENSRNOT00000073989|1|1)	AC:DP	21:45
6	144864476	.	G	GC	.	PASS	DP=43;AF=0.512;NP=1;PV=1.6983756173678884E-21;LOF=(RGD1305743|ENSRNOG00000049783|1|1.00);EFF=frameshift_variant(HIGH||cgg/cggG|p.Arg30_Leu31fs/c.90_91insG|128|RGD1305743|protein_coding|CODING|ENSRNOT00000073989|1|1)	AC:DP	22:43
6	145139873	.	A	AGCAT	.	PASS	DP=74;AF=0.432;NP=1;PV=1.2158687744977904E-27;EFF=frameshift_variant(HIGH||gtt/gATGCtt|p.Val168_Ser169fs/c.502_503insATGC|922|Zfp839|protein_coding|CODING|ENSRNOT00000051685|2|1);LOF=(Zfp839|ENSRNOG00000031661|1|1.00)	AC:DP	32:74
6	145139875	.	TC	T	.	PASS	DP=69;AF=0.493;NP=1;PV=3.3306690738754696E-16;EFF=frameshift_variant(HIGH||aga/|p.Arg167fs/c.500delG|922|Zfp839|protein_coding|CODING|ENSRNOT00000051685|2|1);LOF=(Zfp839|ENSRNOG00000031661|1|1.00)	AC:DP	34:69
6	145627109	.	A	ATG	.	PASS	DP=105;AF=0.457;NP=1;PV=2.220446049250313E-16;LOF=(TDRD9|ENSRNOG00000012792|2|0.50);EFF=frameshift_variant(HIGH||tgt/TGtgt|p.Cys75_Ala76fs/c.223_224insTG|558|TDRD9|protein_coding|CODING|ENSRNOT00000064451|3|1)	AC:DP	48:105
6	146174683	.	TG	T	.	PASS	DP=80;AF=0.400;NP=1;PV=0.0;LOF=(RGD1308350|ENSRNOG00000028650|2|1.00);EFF=frameshift_variant(HIGH||tgg/|p.Trp347fs/c.1040delG|1262|RGD1308350|protein_coding|CODING|ENSRNOT00000031962|10|1)	AC:DP	32:80
6	146174683	.	TG	T	.	PASS	DP=80;AF=0.400;NP=1;PV=0.0;LOF=(RGD1308350|ENSRNOG00000028650|2|1.00);EFF=frameshift_variant(HIGH||tgg/|p.Trp347fs/c.1040delG|1271|RGD1308350|protein_coding|CODING|ENSRNOT00000018225|10|1)	AC:DP	32:80
6	146690763	.	T	TG	.	PASS	DP=78;AF=0.487;NP=1;PV=0.0;EFF=frameshift_variant(HIGH||acc/accC|p.Thr12_Arg13fs/c.36_37insC|260|ENSRNOG00000028398|protein_coding|CODING|ENSRNOT00000046555|2|1|WARNING_TRANSCRIPT_NO_START_CODON)	AC:DP	38:78
6	147180993	.	T	TA	.	PASS	DP=84;AF=0.488;NP=1;PV=1.084725147686173E-37;EFF=frameshift_variant(HIGH||ctc/ctAc|p.Leu20_Lys21fs/c.60_61insA|485|ENSRNOG00000027874|protein_coding|CODING|ENSRNOT00000037944|1|1|WARNING_TRANSCRIPT_NO_START_CODON)	AC:DP	41:84
6	147181742	.	CA	C	.	PASS	DP=69;AF=0.391;NP=1;PV=3.3306690738754696E-16;LOF=(ENSRNOG00000027874|ENSRNOG00000027874|1|1.00);EFF=frameshift_variant(HIGH||caa/|p.Gln255fs/c.764delA|485|ENSRNOG00000027874|protein_coding|CODING|ENSRNOT00000037944|4|1|WARNING_TRANSCRIPT_NO_START_CODON)	AC:DP	27:69
6	147182336	.	AC	A	.	PASS	DP=77;AF=0.390;NP=1;PV=2.2039913523674845E-24;LOF=(ENSRNOG00000027874|ENSRNOG00000027874|1|1.00);EFF=frameshift_variant(HIGH||tac/|p.Tyr452fs/c.1356delC|485|ENSRNOG00000027874|protein_coding|CODING|ENSRNOT00000037944|5|1|WARNING_TRANSCRIPT_NO_START_CODON)	AC:DP	30:77
6	149898673	.	CAA	C	.	PASS	DP=76;AF=0.474;NP=1;PV=0.0;EFF=frameshift_variant(HIGH||ttt/|p.Phe115fs/c.344_345delTT|124|ENSRNOG00000045938|protein_coding|CODING|ENSRNOT00000070901|4|1);LOF=(ENSRNOG00000045938|ENSRNOG00000045938|1|1.00)	AC:DP	36:76
6	152710279	.	T	TG	.	PASS	DP=177;AF=0.480;NP=1;PV=1.277382655033006E-75;EFF=frameshift_variant(HIGH||gca/gcaC|p.Ala102_Ser103fs/c.306_307insC|102|ENSRNOG00000047011|protein_coding|CODING|ENSRNOT00000046694|1|1|WARNING_TRANSCRIPT_NO_START_CODON)	AC:DP	85:177
6	154900508	.	T	TG	.	PASS	DP=41;AF=0.488;NP=1;PV=3.9222655388625223E-19;EFF=frameshift_variant(HIGH||cag/cCag|p.Gln99_Gly100fs/c.295_296insC|2808|Dnah11|protein_coding|CODING|ENSRNOT00000007233|4|1|WARNING_TRANSCRIPT_NO_START_CODON)	AC:DP	20:41
7	1265942	.	CGGTA	C	.	PASS	DP=47;AF=0.489;NP=1;PV=0.0;LOF=(Pros1|ENSRNOG00000048723|1|1.00);EFF=frameshift_variant(HIGH||ccg/|p.Pro441fs/c.1323_1326delGGTA|675|Pros1|protein_coding|CODING|ENSRNOT00000073689|11|1)	AC:DP	23:47
7	2518129	.	CA	C	.	PASS	DP=64;AF=0.344;NP=1;PV=0.0;EFF=frameshift_variant(HIGH||caa/|p.Gln685fs/c.2054delA|1685|Baz2a|protein_coding|CODING|ENSRNOT00000046048|13|1);LOF=(Baz2a|ENSRNOG00000028816|1|1.00)	AC:DP	22:64
7	2655719	.	G	GCA	.	PASS	DP=38;AF=0.421;NP=1;PV=2.5757174171303632E-14;EFF=frameshift_variant(HIGH||ctg/ctgTG|p.Leu42_Leu43fs/c.126_127insTG|255|Apon|protein_coding|CODING|ENSRNOT00000043908|2|1);LOF=(Apon|ENSRNOG00000033466|1|1.00)	AC:DP	16:38
7	2655725	.	G	GA	.	PASS	DP=39;AF=0.513;NP=1;PV=1.0713254595834703E-19;EFF=frameshift_variant(HIGH||aca/acaT|p.Thr40_Gln41fs/c.120_121insT|255|Apon|protein_coding|CODING|ENSRNOT00000043908|2|1);LOF=(Apon|ENSRNOG00000033466|1|1.00)	AC:DP	20:39
7	2668790	.	T	TGCCACTTTACACAGAGA	.	PASS	DP=51;AF=0.294;NP=1;PV=7.105160904075092E-11;LOF=(Apof|ENSRNOG00000033619|1|1.00);EFF=frameshift_variant(HIGH||gtg/gtGCCACTTTACACAGAGAg|p.Val30_Pro31fs/c.90_91insGCCACTTTACACAGAGA|308|Apof|protein_coding|CODING|ENSRNOT00000041341|2|1)	AC:DP	15:51
7	2684871	.	A	AT	.	PASS	DP=116;AF=0.500;NP=1;PV=1.8890009230418022E-53;EFF=frameshift_variant(HIGH||ccc/Tccc|p.Pro836_Leu837fs/c.2506_2507insT|842|Stat2|protein_coding|CODING|ENSRNOT00000049536|24|1)	AC:DP	58:116
7	2714056	.	AG	A	.	PASS	DP=50;AF=0.420;NP=1;PV=1.1102230246251565E-16;EFF=frameshift_variant(HIGH||ggg/|p.Gly1199fs/c.3595delG|1205|Pan2|protein_coding|CODING|ENSRNOT00000050792|24|1)	AC:DP	21:50
7	2714063	.	CT	C	.	PASS	DP=50;AF=0.500;NP=1;PV=1.1102230246251565E-16;EFF=frameshift_variant(HIGH||ctg/|p.Leu1201fs/c.3602delT|1205|Pan2|protein_coding|CODING|ENSRNOT00000050792|24|1)	AC:DP	25:50
7	3311226	.	G	GA	.	PASS	DP=105;AF=0.505;NP=1;PV=2.8709360678877004E-49;LOF=(Rdh5|ENSRNOG00000040155|1|1.00);EFF=frameshift_variant(HIGH||gac/gacT|p.Asp37_Gly38fs/c.111_112insT|316|Rdh5|protein_coding|CODING|ENSRNOT00000010217|1|1)	AC:DP	53:105
7	3354203	.	C	CT	.	PASS	DP=95;AF=0.474;NP=1;PV=0.0;EFF=frameshift_variant(HIGH||gtc/Tgtc|p.Val1061_Phe1062fs/c.3181_3182insT|1076|Itga7|protein_coding|CODING|ENSRNOT00000048267|25|1)	AC:DP	45:95
7	4056683	.	G	GCA	.	PASS	DP=139;AF=0.309;NP=1;PV=4.440892098500626E-16;EFF=frameshift_variant(HIGH||tac/taTGc|p.Tyr256_Ile257fs/c.767_768insTG|311|Olr907|protein_coding|CODING|ENSRNOT00000045977|1|1);LOF=(Olr907|ENSRNOG00000050807|1|1.00)	AC:DP	43:139
7	5458158	.	GC	G	.	PASS	DP=55;AF=0.455;NP=1;PV=0.0;EFF=frameshift_variant(HIGH||tgc/|p.Cys123fs/c.369delC|305|ENSRNOG00000046396|protein_coding|CODING|ENSRNOT00000075696|3|1);LOF=(ENSRNOG00000046396|ENSRNOG00000046396|1|1.00)	AC:DP	25:55
7	5458650	.	GC	G	.	PASS	DP=71;AF=0.465;NP=1;PV=1.1102230246251565E-16;EFF=frameshift_variant(HIGH||agc/|p.Ser282fs/c.846delC|305|ENSRNOG00000046396|protein_coding|CODING|ENSRNOT00000075696|5|1);LOF=(ENSRNOG00000046396|ENSRNOG00000046396|1|1.00)	AC:DP	33:71
7	7430421	.	AG	A	.	PASS	DP=30;AF=0.400;NP=1;PV=9.281619917089756E-11;EFF=frameshift_variant(HIGH||ctt/|p.Leu102fs/c.304delC|310|ENSRNOG00000048584|protein_coding|CODING|ENSRNOT00000072676|4|1|WARNING_TRANSCRIPT_NO_START_CODON);LOF=(ENSRNOG00000048584|ENSRNOG00000048584|1|1.00)	AC:DP	12:30
7	8383891	.	A	AT	.	PASS	DP=44;AF=0.477;NP=1;PV=0.0;EFF=frameshift_variant(HIGH||gct/gcAt|p.Ala70_Leu71fs/c.209_210insA|310|Olfr798|protein_coding|CODING|ENSRNOT00000071699|2|1);LOF=(Olfr798|ENSRNOG00000043382|1|1.00)	AC:DP	21:44
7	8384014	.	TA	T	.	PASS	DP=33;AF=0.455;NP=1;PV=4.0967229608668276E-14;EFF=frameshift_variant(HIGH||tta/|p.Leu29fs/c.86delT|310|Olfr798|protein_coding|CODING|ENSRNOT00000071699|2|1);LOF=(Olfr798|ENSRNOG00000043382|1|1.00)	AC:DP	15:33
7	9289953	.	G	GA	.	PASS	DP=56;AF=0.268;NP=1;PV=3.092578415575531E-10;EFF=frameshift_variant(HIGH||ttc/ttTc|p.Phe111_Leu112fs/c.332_333insT|311|Olr1051|protein_coding|CODING|ENSRNOT00000046225|1|1);LOF=(Olr1051|ENSRNOG00000046337|1|1.00)	AC:DP	15:56
7	11150231	.	C	CG	.	PASS	DP=63;AF=0.429;NP=1;PV=0.0;LOF=(RGD1561530|ENSRNOG00000006350|2|0.50);EFF=frameshift_variant(HIGH||ccg/cGcg|p.Pro94_Gly95fs/c.281_282insG|572|RGD1561530|protein_coding|CODING|ENSRNOT00000008360|5|1|WARNING_TRANSCRIPT_NO_START_CODON)	AC:DP	27:63
7	13743274	.	G	GT	.	PASS	DP=54;AF=0.500;NP=1;PV=2.220446049250313E-16;EFF=frameshift_variant(HIGH||aac/aaAc|p.Asn309_Cys310fs/c.926_927insA|317|Olr1082|protein_coding|CODING|ENSRNOT00000048054|1|1)	AC:DP	27:54
7	14308056	.	TN	T	.	PASS	DP=48;AF=0.479;NP=1;PV=1.4612962310480392E-21;LOF=(Notch3|ENSRNOG00000004346|1|1.00);EFF=frameshift_variant(HIGH||Nac/|p.???1900fs/c.5698delN|2319|Notch3|protein_coding|CODING|ENSRNOT00000037456|33|1)	AC:DP	23:48
7	14308065	.	GC	G	.	PASS	DP=38;AF=0.447;NP=1;PV=1.2212453270876722E-15;LOF=(Notch3|ENSRNOG00000004346|1|1.00);EFF=frameshift_variant(HIGH||cgg/|p.Arg1897fs/c.5691delG|2319|Notch3|protein_coding|CODING|ENSRNOT00000037456|31|1)	AC:DP	17:38
7	15357479	.	T	TGCGCCCGC	.	PASS	DP=32;AF=0.375;NP=1;PV=2.2766999396850451E-10;EFF=frameshift_variant(HIGH||agc/agcGCGGGCGC|p.Ser520_Thr521fs/c.1560_1561insGCGGGCGC|537|Cyp4f6|protein_coding|CODING|ENSRNOT00000006335|13|1)	AC:DP	12:32
7	15526107	.	GTT	G	.	PASS	DP=68;AF=0.485;NP=1;PV=1.5735757153489474E-30;EFF=frameshift_variant(HIGH||aaaaca/|p.Lys903fs/c.2709_2710delAA|927|RGD1310212|protein_coding|CODING|ENSRNOT00000036473|1|1)	AC:DP	33:68
7	15960092	.	ATGTG	A	.	PASS	DP=105;AF=0.305;NP=1;PV=2.220446049250313E-16;EFF=frameshift_variant(HIGH||tgtgta/|p.Cys535fs/c.1603_1606delTGTG|591|Zfp955a|protein_coding|CODING|ENSRNOT00000073235|3|1|WARNING_TRANSCRIPT_NO_START_CODON);LOF=(Zfp955a|ENSRNOG00000048577|1|1.00)	AC:DP	32:105
7	16527166	.	TC	T	.	PASS	DP=119;AF=0.218;NP=1;PV=2.298161660974074E-14;EFF=frameshift_variant(HIGH||ttc/|p.Phe192fs/c.576delC|326|Olr1059|protein_coding|CODING|ENSRNOT00000044356|1|1);LOF=(Olr1059|ENSRNOG00000032290|1|1.00)	AC:DP	26:119
7	16596198	.	TG	T	.	PASS	DP=114;AF=0.316;NP=1;PV=0.0;EFF=frameshift_variant(HIGH||cag/|p.Gln294fs/c.880delC|311|Olr932|protein_coding|CODING|ENSRNOT00000049493|1|1);LOF=(Olr932|ENSRNOG00000033400|1|1.00)	AC:DP	36:114
7	16624934	.	AT	A	.	PASS	DP=141;AF=0.227;NP=1;PV=0.0;EFF=frameshift_variant(HIGH||ata/|p.Ile193fs/c.578delT|314|Olr1055|protein_coding|CODING|ENSRNOT00000051359|1|1);LOF=(Olr1055|ENSRNOG00000030191|1|1.00)	AC:DP	32:141
7	18347113	.	CT	C	.	PASS	DP=53;AF=0.453;NP=1;PV=0.0;EFF=frameshift_variant(HIGH||agt/|p.Ser424fs/c.1270delA|431|ENSRNOG00000042772|protein_coding|CODING|ENSRNOT00000065954|5|1)	AC:DP	24:53
7	18379509	.	C	CCTCAT	.	PASS	DP=32;AF=0.375;NP=1;PV=2.2766999396850451E-10;LOF=(Vom1r108|ENSRNOG00000048787|4|0.25);EFF=frameshift_variant(HIGH||ctc/CTCATctc|p.Leu256_Ile257fs/c.766_767insCTCAT|322|Vom1r108|protein_coding|CODING|ENSRNOT00000072385|2|1|WARNING_TRANSCRIPT_NO_START_CODON)	AC:DP	12:32
7	24253955	.	C	CTGGAAACTCCTGAGTG	.	PASS	DP=47;AF=0.362;NP=1;PV=8.137934770502397E-14;EFF=frameshift_variant(HIGH||tca/tcaCACTCAGGAGTTTCCA|p.Ser27_Gly28fs/c.81_82insCACTCAGGAGTTTCCA|639|Btbd11|protein_coding|CODING|ENSRNOT00000008596|1|1)	AC:DP	17:47
7	27384682	.	AG	A	.	PASS	DP=36;AF=0.472;NP=1;PV=5.551115123125783E-16;LOF=(BC030307|ENSRNOG00000026807|2|0.50);EFF=frameshift_variant(HIGH||gag/|p.Glu262fs/c.786delG|1307|BC030307|protein_coding|CODING|ENSRNOT00000059545|3|1)	AC:DP	17:36
7	30515817	.	AGAGT	A	.	PASS	DP=67;AF=0.403;NP=1;PV=0.0;LOF=(Uhrf1bp1l|ENSRNOG00000050317|1|1.00);EFF=frameshift_variant(HIGH||aga/|p.Arg223fs/c.668_671delGAGT|1467|Uhrf1bp1l|protein_coding|CODING|ENSRNOT00000072733|7|1)	AC:DP	27:67
7	31815939	.	TA	T	.	PASS	DP=80;AF=0.500;NP=1;PV=0.0;EFF=frameshift_variant(HIGH||tta/|p.Leu899fs/c.2696delT|1250|Apaf1|protein_coding|CODING|ENSRNOT00000010869|22|1);LOF=(Apaf1|ENSRNOG00000008022|1|1.00)	AC:DP	40:80
[truncated: 70,356 more chars]
