# Supplementary material for: Whole-Genome Sequencing Reveals Genetic Variation in the Asian House Rat
Source: G3 (Bethesda). 2016 Apr 27;6(7):1969–77. doi: 10.1534/g3.116.029504 (PMC4938650; doi:10.1534/g3.116.029504)
Supplement: Supplemental Material [file supp_g3.116.029504_FileS5.zip › File S5 Structural variations in the genome of the Asian house rat.vcf]

##fileformat=VCFv4.1
##INFO=<ID=BKPTID,Number=.,Type=String,Description="ID of the assembled alternate allele in the assembly file">
##INFO=<ID=CIEND,Number=2,Type=Integer,Description="Confidence interval around END for imprecise variants">
##INFO=<ID=END,Number=1,Type=Integer,Description="End position of the variant described in this record">
##INFO=<ID=IMPRECISE,Number=0,Type=Flag,Description="Imprecise structural variation">
##INFO=<ID=SVCNV,Number=0,Type=Flag,Description="Structural variation or copy number variation">
##INFO=<ID=MEINFO,Number=4,Type=String,Description="Mobile element info of the form NAME,START,END,POLARITY">
##INFO=<ID=SVLEN,Number=.,Type=Integer,Description="Difference in length between REF and ALT alleles">
##INFO=<ID=SVTYPE,Number=1,Type=String,Description="Type of structural variant">
##INFO=<ID=NORMAL_COUNT,Number=1,Type=Integer,Description="Number of normal reads supporting reference">
##INFO=<ID=NUM_READS,Number=1,Type=Integer,Description="Number of reads supporting event">
##INFO=<ID=SCORE,Number=1,Type=Integer,Description="Score reported by tool">
##INFO=<ID=CIPOS,Number=2,Type=Integer,Description="Confidence interval around POS for imprecise variants">
##INFO=<ID=HOMLEN,Number=.,Type=Integer,Description="Length of base pair identical micro-homology at event breakpoints">
##INFO=<ID=HOMSEQ,Number=.,Type=String,Description="Sequence of base pair identical micro-homology at event breakpoints">
##INFO=<ID=METRANS,Number=4,Type=String,Description="Mobile element transduction info of the form CHR,START,END,POLARITY">
##INFO=<ID=DGVID,Number=1,Type=String,Description="ID of this element in Database of Genomic Variation">
##INFO=<ID=DBVARID,Number=1,Type=String,Description="ID of this element in DBVAR">
##INFO=<ID=DBRIPID,Number=1,Type=String,Description="ID of this element in DBRIP">
##INFO=<ID=MATEID,Number=.,Type=String,Description="ID of mate breakends">
##INFO=<ID=PARID,Number=1,Type=String,Description="ID of partner breakend">
##INFO=<ID=EVENT,Number=1,Type=String,Description="ID of event associated to breakend">
##INFO=<ID=CILEN,Number=2,Type=Integer,Description="Confidence interval around the length of the inserted material between breakends">
##INFO=<ID=DP,Number=1,Type=Integer,Description="Read Depth of segment containing breakend">
##INFO=<ID=DPADJ,Number=.,Type=Integer,Description="Read Depth of adjacency">
##INFO=<ID=CN,Number=1,Type=Integer,Description="Copy number of segment containing breakend">
##INFO=<ID=CNADJ,Number=.,Type=Integer,Description="Copy number of adjacency">
##INFO=<ID=CICN,Number=2,Type=Integer,Description="Confidence interval around copy number for the segment">
##INFO=<ID=CICNADJ,Number=.,Type=Integer,Description="Confidence interval around copy number for the adjacency">
##INFO=<ID=SVTOOL,Number=1,Type=String,Description="Tool used to generate the SV">
##INFO=<ID=SOURCES,Number=.,Type=String,Description="List of original raw SV calls as Toolname:Start:End:Size">
##INFO=<ID=NUM_SVMETHODS,Number=1,Type=Integer,Description="Number of methods supporting the event">
##INFO=<ID=NUM_SVTOOLS,Number=1,Type=Integer,Description="Number of SV callers supporting the event">
##INFO=<ID=BA_FLANK_PERCENT,Number=1,Type=Float,Description="Breakpoint assembly: percent of total length in flanks">
##INFO=<ID=BA_NFRAGS,Number=1,Type=Float,Description="Breakpoint assembly: Number of fragments in the alignment">
##INFO=<ID=BA_NUM_ALT,Number=1,Type=Float,Description="Breakpoint assembly: Number of alternative regions">
##INFO=<ID=BA_NUM_BP,Number=1,Type=Float,Description="Breakpoint assembly: Number of breakpoints">
##INFO=<ID=BA_NUM_GOOD_REC,Number=1,Type=Float,Description="Breakpoint assembly: Number of good records in assembly">
##INFO=<ID=BA_PERCENT_MATCH,Number=1,Type=Float,Description="Breakpoint assembly: percent of matching bases in alignment">
##INFO=<ID=BA_BP_SCORE,Number=1,Type=Float,Description="Breakpoint assembly: breakpoint score">
##INFO=<ID=VT,Number=1,Type=String,Description="indicates what type of variant the line represents">
##INFO=<ID=SVMETHOD,Number=.,Type=String,Description="Type of approach used to detect SV: RP (read pair), RD (read depth), SR (split read), JT (junction) or AS (assembly)">
##INFO=<ID=CHR2,Number=1,Type=String,Description="Chromosome for END coordinate in case of a translocation">
##INFO=<ID=POS2,Number=1,Type=String,Description="The new position of the translocated or duplicated region. Used of ITX, CTX, and IDP SVs">
##INFO=<ID=BD_CHR1,Number=1,Type=String,Description="BreakDancer: chr1 field">
##INFO=<ID=BD_POS1,Number=1,Type=Integer,Description="BreakDancer: pos1 field">
##INFO=<ID=BD_ORI1,Number=1,Type=String,Description="BreakDancer: orientation1 field">
##INFO=<ID=BD_CHR2,Number=1,Type=String,Description="BreakDancer: chr2 field">
##INFO=<ID=BD_POS2,Number=1,Type=Integer,Description="BreakDancer: pos2 field">
##INFO=<ID=BD_ORI2,Number=1,Type=String,Description="BreakDancer: orientation2 field">
##INFO=<ID=BD_SCORE,Number=1,Type=Float,Description="BreakDancer: score field">
##INFO=<ID=BD_SUPPORTING_READ_PAIRS,Number=1,Type=Integer,Description="BreakDancer: num_Reads field">
##INFO=<ID=BS_START,Number=1,Type=Integer,Description="BreakSeq: start field">
##INFO=<ID=BS_END,Number=1,Type=Integer,Description="BreakSeq: end field">
##INFO=<ID=BS_SCORE,Number=1,Type=Integer,Description="BreakSeq: score field">
##INFO=<ID=BS_FILTER,Number=1,Type=String,Description="BreakSeq: filter field">
##INFO=<ID=BS_ABC_COUNTS,Number=3,Type=Integer,Description="BreakSeq: counts for various breakpoint types">
##INFO=<ID=BS_PE_COUNT,Number=1,Type=Integer,Description="BreakSeq: paired support for the SV">
##INFO=<ID=CN_NORMALIZED_RD,Number=1,Type=Float,Description="CNVnator: Normalized RD">
##INFO=<ID=CN_EVAL1,Number=1,Type=Float,Description="CNVnator: e-val by t-test">
##INFO=<ID=CN_EVAL2,Number=1,Type=Float,Description="CNVnator: e-val by Gaussian tail">
##INFO=<ID=CN_EVAL3,Number=1,Type=Float,Description="CNVnator: e-val by t-test (middle)">
##INFO=<ID=CN_EVAL4,Number=1,Type=Float,Description="CNVnator: e-val by Gaussian tail (middle)">
##INFO=<ID=CN_Q0,Number=1,Type=Float,Description="CNVnator: Fraction of reads with 0 mapping quality">
##INFO=<ID=PD_NUM_NT_ADDED,Number=.,Type=Integer,Description="Pindel: number of nucleotides added">
##INFO=<ID=PD_NT_ADDED,Number=.,Type=String,Description="Pindel: sequenced of nucleotides added">
##INFO=<ID=PD_BP_RANGE_START,Number=1,Type=Integer,Description="Pindel: breakpoint range start">
##INFO=<ID=PD_BP_RANGE_END,Number=1,Type=Integer,Description="Pindel: breakpoint range end">
##INFO=<ID=PD_READ_SUPP,Number=1,Type=Integer,Description="Pindel: number of reads supporting the SV">
##INFO=<ID=PD_UNIQ_READ_SUPP,Number=1,Type=Integer,Description="Pindel: number of uniquely mapped reads supporting the SV">
##INFO=<ID=PD_UP_READ_SUPP,Number=1,Type=Integer,Description="Pindel: number of up reads supporting the SV">
##INFO=<ID=PD_UP_UNIQ_READ_SUPP,Number=1,Type=Integer,Description="Pindel: number of up uniquely mapped reads supporting the SV">
##INFO=<ID=PD_DOWN_READ_SUPP,Number=1,Type=Integer,Description="Pindel: number of down reads supporting the SV">
##INFO=<ID=PD_DOWN_UNIQ_READ_SUPP,Number=1,Type=Integer,Description="Pindel: number of down uniquely mapped reads supporting the SV">
##INFO=<ID=PD_SIMPLE_SCORE,Number=1,Type=Integer,Description="Pindel: simple score for the SV">
##INFO=<ID=PD_SUM_MAPQ,Number=1,Type=Integer,Description="Pindel: sum of mapq of the supporting reads">
##INFO=<ID=PD_NUM_SAMPLE,Number=1,Type=Integer,Description="Pindel: number of samples">
##INFO=<ID=PD_NUM_SAMPLE_SUPP,Number=1,Type=Integer,Description="Pindel: number of supporting samples">
##INFO=<ID=PD_NUM_SAMPLE_UNIQ_SUPP,Number=1,Type=Integer,Description="Pindel: number of samples with unique supporting reads">
##INFO=<ID=PD_HOMLEN,Number=1,Type=Integer,Description="Pindel: length of sequence homology around the breakpoints">
##INFO=<ID=PD_HOMSEQ,Number=.,Type=String,Description="Pindel: homologous sequence around the breakpoints">
##INFO=<ID=SC_READ_SUPPORT,Number=.,Type=Integer,Description="Soft-Clip: Number of soft-clip supporting reads">
##INFO=<ID=SC_NEIGH_SUPPORT,Number=.,Type=Integer,Description="Soft-Clip: Number of reads near the soft-clip location that support SV event">
##INFO=<ID=SC_COVERAGE,Number=.,Type=Integer,Description="Soft-Clip: Read coverage in the soft-clip location">
##INFO=<ID=IDP_INTERVALS,Number=.,Type=String,Description="Intervals used to merge into interspersed duplication">
##INFO=<ID=ITX_INTERVALS,Number=.,Type=String,Description="Intervals used to merge into intra-chromosomal translocation">
##INFO=<ID=CTX_INTERVALS,Number=.,Type=String,Description="Intervals used to merge into inter-chromosomal translocation">
##FORMAT=<ID=GT,Number=1,Type=String,Description="Genotype">
##FORMAT=<ID=CN,Number=1,Type=Integer,Description="Copy number genotype for imprecise events">
##FORMAT=<ID=CNQ,Number=1,Type=Float,Description="Copy number genotype quality for imprecise events">
##FORMAT=<ID=CNL,Number=.,Type=Float,Description="Copy number genotype likelihood for imprecise events">
##FORMAT=<ID=NQ,Number=1,Type=Integer,Description="Phred style probability score that the variant is novel with respect to the genome's ancestor">
##FORMAT=<ID=HAP,Number=1,Type=Integer,Description="Unique haplotype identifier">
##FORMAT=<ID=AHAP,Number=1,Type=Integer,Description="Unique identifier of ancestral haplotype">
##FILTER=<ID=LowQual,Description="Low Quality">
##ALT=<ID=DEL,Description="Deletion">
##ALT=<ID=DEL:ME:ALU,Description="Deletion of ALU element">
##ALT=<ID=DEL:ME:L1,Description="Deletion of L1 element">
##ALT=<ID=DUP,Description="Duplication">
##ALT=<ID=DUP:TANDEM,Description="Tandem Duplication">
##ALT=<ID=IDP,Description="Interspersed Duplication">
##ALT=<ID=INS,Description="Insertion of novel sequence">
##ALT=<ID=INS:ME:ALU,Description="Insertion of ALU element">
##ALT=<ID=INS:ME:L1,Description="Insertion of L1 element">
##ALT=<ID=INV,Description="Inversion">
##ALT=<ID=CNV,Description="Copy number variable region">
##ALT=<ID=ITX,Description="Intra-chromosomal translocation">
##ALT=<ID=CTX,Description="Inter-chromosomal translocation">
#CHROM	POS	ID	REF	ALT	QUAL	FILTER	INFO	FORMAT	Rtanezumi
1	174722	.	C	<DEL>	.	PASS	END=177027;IMPRECISE;SVLEN=-1875;SVTYPE=DEL;SVTOOL=MetaSV;SOURCES=1-174722-1-176538-1816-Pindel,1-174762-1-176579-1817-Pindel,1-174963-1-176782-1819-Pindel,1-175016-1-176835-1819-Pindel,1-175018-1-176863-1845-Pindel,1-175041-1-176860-1819-Pindel,1-175055-1-176930-1875-Pindel,1-175192-1-177010-1818-Pindel,1-175201-1-177018-1817-Pindel,1-175210-1-177027-1817-Pindel,1-174999-1-176546-1759-BreakDancer,1-175237-1-176965-1777-BreakDancer;NUM_SVMETHODS=2;NUM_SVTOOLS=2;VT=SV;SVMETHOD=RP,SR;PD_NUM_NT_ADDED=0;PD_NT_ADDED=;PD_BP_RANGE_START=175210;PD_BP_RANGE_END=177108;PD_READ_SUPP=22;PD_UNIQ_READ_SUPP=21;PD_UP_READ_SUPP=1;PD_UP_UNIQ_READ_SUPP=1;PD_DOWN_READ_SUPP=21;PD_DOWN_UNIQ_READ_SUPP=20;PD_SIMPLE_SCORE=44;PD_SUM_MAPQ=496;PD_NUM_SAMPLE=1;PD_NUM_SAMPLE_SUPP=1;PD_NUM_SAMPLE_UNIQ_SUPP=1;PD_HOMLEN=81;PD_HOMSEQ=	GT	1/1
1	771606	.	G	<DEL>	.	PASS	CIEND=-112,3;END=771844;IMPRECISE;SVLEN=-238;SVTYPE=DEL;CIPOS=-10,225;SVTOOL=MetaSV;SOURCES=1-771606-1-771844-238-Pindel,1-771609-1-771844-235-Lumpy,1-771657-1-771845-248-BreakDancer;NUM_SVMETHODS=2;NUM_SVTOOLS=3;VT=SV;SVMETHOD=RP,SR;BD_CHR1=1;BD_POS1=771656;BD_ORI1=25;BD_CHR2=1;BD_POS2=771845;BD_ORI2=0;BD_SCORE=99.0;BD_SUPPORTING_READ_PAIRS=25;PD_NUM_NT_ADDED=0;PD_NT_ADDED=;PD_BP_RANGE_START=771606;PD_BP_RANGE_END=771849;PD_READ_SUPP=62;PD_UNIQ_READ_SUPP=59;PD_UP_READ_SUPP=31;PD_UP_UNIQ_READ_SUPP=29;PD_DOWN_READ_SUPP=31;PD_DOWN_UNIQ_READ_SUPP=30;PD_SIMPLE_SCORE=1024;PD_SUM_MAPQ=1794;PD_NUM_SAMPLE=1;PD_NUM_SAMPLE_SUPP=1;PD_NUM_SAMPLE_UNIQ_SUPP=1;PD_HOMLEN=5;PD_HOMSEQ=;CIEND95=-22,0;CIPOS95=0,32;PE=20;SR=0;STRANDS=+:20;SU=20	GT	1/1
1	2810646	.	A	<DUP>	.	PASS	END=3359977;IMPRECISE;SVLEN=535818;SVTYPE=DUP;SVTOOL=MetaSV;SOURCES=1-2810646-1-3171082-360436-Pindel,1-2811352-1-3171769-360417-Pindel,1-2811583-1-3155609-344026-Pindel,1-2812911-1-3156939-344028-Pindel,1-2812915-1-3156941-344026-Pindel,1-2812918-1-3156946-344028-Pindel,1-2812927-1-3156955-344028-Pindel,1-2812960-1-3156988-344028-Pindel,1-2812964-1-3156985-344021-Pindel,1-2812986-1-3156987-344001-Pindel,1-2813010-1-3157003-343993-Pindel,1-2813161-1-3173378-360217-Pindel,1-2813164-1-3173396-360232-Pindel,1-2813253-1-3157272-344019-Pindel,1-2813255-1-3157284-344029-Pindel,1-2813339-1-3157368-344029-Pindel,1-2813450-1-3157478-344028-Pindel,1-2814739-1-2842771-28032-Pindel,1-2815361-1-2819946-4585-Pindel,1-2824157-1-3359975-535818-Pindel,1-2824179-1-3359977-535798-Pindel,1-2826903-1-2836563-9660-Pindel,1-2826976-1-2836636-9660-Pindel,1-2827488-1-2837140-9652-Pindel,1-2827599-1-2837255-9656-Pindel,1-2827679-1-2837331-9652-Pindel,1-2828025-1-2837679-9654-Pindel,1-2828227-1-2837882-9655-Pindel,1-2847999-1-2854050-6051-Pindel,1-2848708-1-2858995-10287-Pindel,1-2848854-1-2859141-10287-Pindel,1-2848876-1-2859163-10287-Pindel,1-2848998-1-2859285-10287-Pindel,1-2849160-1-2859447-10287-Pindel,1-2849186-1-2859475-10289-Pindel,1-2870460-1-2879917-9457-Pindel,1-2870552-1-2880009-9457-Pindel,1-2870704-1-2880174-9470-Pindel,1-2871417-1-2880882-9465-Pindel,1-2871520-1-2880986-9466-Pindel,1-2871591-1-2881058-9467-Pindel,1-2871696-1-2881163-9467-Pindel,1-2871718-1-2881185-9467-Pindel,1-2881353-1-2888475-7122-Pindel,1-2881628-1-2888749-7121-Pindel,1-2881826-1-2888890-7064-Pindel,1-2881828-1-2888949-7121-Pindel,1-2912325-1-2919675-7350-Pindel,1-2912431-1-2919774-7343-Pindel,1-2912529-1-2919880-7351-Pindel,1-2912652-1-2920004-7352-Pindel,1-2912670-1-2920022-7352-Pindel,1-2912961-1-2920306-7345-Pindel,1-2913085-1-2920430-7345-Pindel,1-2913762-1-2921115-7353-Pindel,1-2913962-1-2921315-7353-Pindel,1-2914230-1-2921583-7353-Pindel,1-2914378-1-2921736-7358-Pindel,1-2914449-1-2921807-7358-Pindel,1-2914686-1-2922043-7357-Pindel,1-2915232-1-2922593-7361-Pindel,1-2915463-1-2922825-7362-Pindel,1-2915787-1-2923148-7361-Pindel,1-2937186-1-3211074-273888-Pindel,1-2943542-1-3032980-89438-Pindel,1-2943897-1-3033331-89434-Pindel,1-2945455-1-2967269-21814-Pindel,1-2945493-1-2967303-21810-Pindel,1-2945783-1-2967612-21829-Pindel,1-2945788-1-2967614-21826-Pindel,1-2945865-1-2967694-21829-Pindel,1-2945926-1-2967755-21829-Pindel,1-2945969-1-2967798-21829-Pindel,1-2946988-1-3036369-89381-Pindel,1-2947392-1-3036773-89381-Pindel,1-2947471-1-2969288-21817-Pindel,1-2947612-1-2969428-21816-Pindel,1-2947915-1-2969733-21818-Pindel,1-2948096-1-2969915-21819-Pindel,1-2949108-1-3104243-155135-Pindel,1-2949138-1-3104273-155135-Pindel,1-2949152-1-3104287-155135-Pindel,1-2949279-1-3104414-155135-Pindel,1-2949343-1-3104478-155135-Pindel,1-2949419-1-3104554-155135-Pindel,1-2966055-1-2988297-22242-Pindel,1-2966130-1-2988372-22242-Pindel,1-2971213-1-3068976-97763-Pindel,1-2971441-1-3069205-97764-Pindel,1-2976938-1-3233403-256465-Pindel,1-2978429-1-2979888-1459-Pindel,1-2978434-1-2979933-1499-Pindel,1-3011918-1-3071665-59747-Pindel,1-3012050-1-3071798-59748-Pindel,1-3016182-1-3117427-101245-Pindel,1-3016671-1-3117916-101245-Pindel,1-3038360-1-3071798-33438-Pindel,1-3068766-1-3223659-154893-Pindel,1-3069012-1-3223904-154892-Pindel,1-3069015-1-3223907-154892-Pindel,1-3072641-1-3225552-152911-Pindel,1-3072838-1-3225750-152912-Pindel,1-3079147-1-3232737-153590-Pindel,1-3079327-1-3232909-153582-Pindel,1-3097876-1-3174415-76539-Pindel,1-3097955-1-3174494-76539-Pindel,1-3097960-1-3174499-76539-Pindel,1-3098050-1-3174586-76536-Pindel,1-3098084-1-3174623-76539-Pindel,1-3111820-1-3229028-117208-Pindel,1-3112305-1-3229523-117218-Pindel,1-3115402-1-3130233-14831-Pindel,1-3115484-1-3130315-14831-Pindel,1-3115495-1-3130326-14831-Pindel,1-3115542-1-3130373-14831-Pindel,1-3115555-1-3130385-14830-Pindel,1-3127845-1-3130928-3083-Pindel,1-3127845-1-3131064-3219-Pindel,1-3127845-1-3131129-3284-Pindel,1-3127981-1-3131198-3217-Pindel,1-3128059-1-3146689-18630-Pindel,1-3128064-1-3146694-18630-Pindel,1-3128137-1-3146767-18630-Pindel,1-3129490-1-3144907-15417-Pindel,1-3129490-1-3160773-31283-Pindel,1-3129640-1-3160923-31283-Pindel,1-3129690-1-3160973-31283-Pindel,1-3130012-1-3161256-31244-Pindel,1-3130015-1-3161259-31244-Pindel,1-3130138-1-3161382-31244-Pindel,1-3130224-1-3161468-31244-Pindel,1-3130233-1-3161477-31244-Pindel,1-3130267-1-3161480-31213-Pindel,1-3130315-1-3161559-31244-Pindel,1-3130327-1-3161571-31244-Pindel,1-3130329-1-3161573-31244-Pindel,1-3130330-1-3161571-31241-Pindel,1-3130387-1-3161576-31189-Pindel,1-3130461-1-3161671-31210-Pindel,1-3130516-1-3161758-31242-Pindel,1-3130528-1-3161769-31241-Pindel,1-3130870-1-3131071-201-Pindel,1-3135266-1-3150903-15637-Pindel,1-3135619-1-3151256-15637-Pindel,1-3135667-1-3151304-15637-Pindel,1-3135694-1-3151331-15637-Pindel,1-3136408-1-3152056-15648-Pindel,1-3136558-1-3152207-15649-Pindel,1-3136716-1-3152365-15649-Pindel,1-3139722-1-3171979-32257-Pindel,1-3139996-1-3172257-32261-Pindel,1-3140709-1-3172964-32255-Pindel,1-3140876-1-3173075-32199-Pindel,1-3147825-1-3163628-15803-Pindel,1-3148270-1-3164080-15810-Pindel,1-3149226-1-3332050-182824-Pindel,1-3150140-1-3332966-182826-Pindel,1-3151746-1-3167574-15828-Pindel,1-3151825-1-3167653-15828-Pindel,1-3151953-1-3167781-15828-Pindel,1-3151954-1-3167782-15828-Pindel,1-3151968-1-3167796-15828-Pindel,1-3151981-1-3167711-15730-Pindel,1-3152030-1-3167858-15828-Pindel,1-3152055-1-3167882-15827-Pindel,1-3156584-1-3172964-16380-Pindel,1-3156718-1-3173097-16379-Pindel,1-3156751-1-3173075-16324-Pindel,1-3156784-1-3173164-16380-Pindel,1-3165026-1-3332041-167015-Pindel,1-3165179-1-3332194-167015-Pindel,1-3165992-1-3333011-167019-Pindel,1-3166041-1-3333059-167018-Pindel,1-3206982-1-3216919-9937-Pindel,1-2814739-1-2834376-19637-Lumpy,1-2820797-1-2844544-23747-Lumpy,1-2838380-1-3091330-252950-Lumpy,1-2906935-1-2909439-2504-Lumpy,1-2907940-1-2910321-2381-Lumpy,1-2912995-1-2920441-7446-Lumpy,1-2915143-1-2922850-7707-Lumpy,1-2918225-1-2937913-19688-Lumpy,1-2918636-1-2938367-19731-Lumpy,1-2936780-1-3210812-274032-Lumpy,1-2948378-1-3067720-119342-Lumpy,1-2949332-1-3104527-155195-Lumpy,1-2979210-1-3123186-143976-Lumpy,1-2979251-1-3234248-254997-Lumpy,1-3075029-1-3228440-153411-Lumpy,1-3127674-1-3130686-3012-Lumpy,1-3128073-1-3146815-18742-Lumpy,1-3129954-1-3161252-31298-Lumpy,1-3129954-1-3226871-96917-Lumpy,1-3131317-1-3147003-15686-Lumpy,1-3132441-1-3148089-15648-Lumpy,1-3135246-1-3166675-31429-Lumpy,1-3135260-1-3150967-15707-Lumpy,1-3145754-1-3148091-2337-Lumpy,1-3150803-1-3166713-15910-Lumpy,1-3152660-1-3168743-16083-Lumpy,1-3156247-1-3172674-16427-Lumpy,1-3164772-1-3331832-167060-Lumpy;NUM_SVMETHODS=2;NUM_SVTOOLS=2;VT=SV;SVMETHOD=RP,SR;PD_NUM_NT_ADDED=0;PD_NT_ADDED=;PD_BP_RANGE_START=3206982;PD_BP_RANGE_END=3216920;PD_READ_SUPP=3;PD_UNIQ_READ_SUPP=3;PD_UP_READ_SUPP=3;PD_UP_UNIQ_READ_SUPP=3;PD_DOWN_READ_SUPP=0;PD_DOWN_UNIQ_READ_SUPP=0;PD_SIMPLE_SCORE=4;PD_SUM_MAPQ=67;PD_NUM_SAMPLE=1;PD_NUM_SAMPLE_SUPP=1;PD_NUM_SAMPLE_UNIQ_SUPP=1;PD_HOMLEN=1;PD_HOMSEQ=	GT	1/1
1	2811050	.	A	<DEL>	.	PASS	END=3359889;IMPRECISE;SVLEN=-413129;SVTYPE=DEL;SVTOOL=MetaSV;SOURCES=1-2811050-1-3155081-344031-Pindel,1-2811432-1-3171849-360417-Pindel,1-2811646-1-3155672-344026-Pindel,1-2811685-1-3172103-360418-Pindel,1-2811836-1-3172254-360418-Pindel,1-2811885-1-3172303-360418-Pindel,1-2812996-1-3173213-360217-Pindel,1-2813016-1-3173233-360217-Pindel,1-2813017-1-3157046-344029-Pindel,1-2813104-1-3157133-344029-Pindel,1-2813131-1-3157160-344029-Pindel,1-2813132-1-3173349-360217-Pindel,1-2813179-1-3157208-344029-Pindel,1-2813237-1-3157266-344029-Pindel,1-2813257-1-3157295-344038-Pindel,1-2813344-1-3157372-344028-Pindel,1-2813354-1-3157382-344028-Pindel,1-2813399-1-3157427-344028-Pindel,1-2814857-1-2842950-28093-Pindel,1-2815114-1-2843207-28093-Pindel,1-2815211-1-2843304-28093-Pindel,1-2826956-1-2836616-9660-Pindel,1-2827057-1-2836709-9652-Pindel,1-2827319-1-2836971-9652-Pindel,1-2827372-1-2837024-9652-Pindel,1-2827584-1-2837236-9652-Pindel,1-2827601-1-2837249-9648-Pindel,1-2827819-1-2837471-9652-Pindel,1-2828078-1-2837732-9654-Pindel,1-2828194-1-2837848-9654-Pindel,1-2848992-1-2859279-10287-Pindel,1-2849013-1-2859300-10287-Pindel,1-2849077-1-2859364-10287-Pindel,1-2849170-1-2859459-10289-Pindel,1-2849315-1-2859604-10289-Pindel,1-2853726-1-2853844-118-Pindel,1-2866886-1-2874122-7236-Pindel,1-2870569-1-2880025-9456-Pindel,1-2870744-1-2880214-9470-Pindel,1-2870869-1-2880339-9470-Pindel,1-2871724-1-2881296-9572-Pindel,1-2871918-1-2881375-9457-Pindel,1-2878362-1-2885640-7278-Pindel,1-2881444-1-2888565-7121-Pindel,1-2881767-1-2888887-7120-Pindel,1-2881784-1-2888904-7120-Pindel,1-2912326-1-2919674-7348-Pindel,1-2912635-1-2919986-7351-Pindel,1-2912653-1-2920066-7413-Pindel,1-2912653-1-2920083-7430-Pindel,1-2912737-1-2920083-7346-Pindel,1-2912854-1-2920204-7350-Pindel,1-2912890-1-2920240-7350-Pindel,1-2913685-1-2921038-7353-Pindel,1-2913790-1-2921143-7353-Pindel,1-2914288-1-2921646-7358-Pindel,1-2914365-1-2921723-7358-Pindel,1-2914631-1-2921989-7358-Pindel,1-2914708-1-2922066-7358-Pindel,1-2915645-1-2923006-7361-Pindel,1-2915775-1-2923136-7361-Pindel,1-2915918-1-2923279-7361-Pindel,1-2916753-1-2924105-7352-Pindel,1-2918059-1-2925357-7298-Pindel,1-2918059-1-2925392-7333-Pindel,1-2932072-1-2932178-106-Pindel,1-2936575-1-3210561-273986-Pindel,1-2936706-1-3210671-273965-Pindel,1-2943667-1-3033101-89434-Pindel,1-2943820-1-3033254-89434-Pindel,1-2945715-1-2967543-21828-Pindel,1-2946876-1-3036258-89382-Pindel,1-2947020-1-3036401-89381-Pindel,1-2947169-1-3036550-89381-Pindel,1-2947256-1-3036637-89381-Pindel,1-2947611-1-2969429-21818-Pindel,1-2947734-1-2969554-21820-Pindel,1-2947986-1-2969806-21820-Pindel,1-2948928-1-3104098-155170-Pindel,1-2948962-1-3104097-155135-Pindel,1-2948977-1-3104112-155135-Pindel,1-2948997-1-3104132-155135-Pindel,1-2949138-1-3104273-155135-Pindel,1-2949169-1-3104304-155135-Pindel,1-2965634-1-2987876-22242-Pindel,1-2971440-1-3069203-97763-Pindel,1-2977015-1-2998454-21439-Pindel,1-2977078-1-2998517-21439-Pindel,1-2977089-1-3233552-256463-Pindel,1-2979568-1-2979674-106-Pindel,1-2979568-1-2979674-106-Pindel,1-2984336-1-2985055-719-Pindel,1-3012017-1-3071765-59748-Pindel,1-3016059-1-3117314-101255-Pindel,1-3016530-1-3117775-101245-Pindel,1-3016602-1-3117847-101245-Pindel,1-3038997-1-3072428-33431-Pindel,1-3048519-1-3058768-10249-Pindel,1-3048797-1-3049503-706-Pindel,1-3066819-1-3094723-27904-Pindel,1-3066871-1-3094775-27904-Pindel,1-3068439-1-3223336-154897-Pindel,1-3068954-1-3223847-154893-Pindel,1-3069205-1-3224103-154898-Pindel,1-3072280-1-3225207-152927-Pindel,1-3072398-1-3225325-152927-Pindel,1-3072565-1-3225476-152911-Pindel,1-3072688-1-3225599-152911-Pindel,1-3072835-1-3225746-152911-Pindel,1-3073010-1-3225921-152911-Pindel,1-3078963-1-3232587-153624-Pindel,1-3079203-1-3232792-153589-Pindel,1-3079317-1-3232906-153589-Pindel,1-3079462-1-3233044-153582-Pindel,1-3084316-1-3084416-100-Pindel,1-3092141-1-3092552-411-Pindel,1-3096015-1-3100866-4851-Pindel,1-3097835-1-3174374-76539-Pindel,1-3097847-1-3174386-76539-Pindel,1-3098037-1-3100281-2244-Pindel,1-3098184-1-3174722-76538-Pindel,1-3098185-1-3174723-76538-Pindel,1-3098289-1-3174827-76538-Pindel,1-3112055-1-3229273-117218-Pindel,1-3112192-1-3229410-117218-Pindel,1-3112238-1-3229456-117218-Pindel,1-3115333-1-3130164-14831-Pindel,1-3122765-1-3123819-1054-Pindel,1-3127841-1-3146537-18696-Pindel,1-3127915-1-3146480-18565-Pindel,1-3127920-1-3131137-3217-Pindel,1-3127964-1-3146594-18630-Pindel,1-3128054-1-3146684-18630-Pindel,1-3128137-1-3131319-3182-Pindel,1-3128246-1-3131496-3250-Pindel,1-3129384-1-3144809-15425-Pindel,1-3129384-1-3160675-31291-Pindel,1-3129584-1-3145001-15417-Pindel,1-3130011-1-3161254-31243-Pindel,1-3130082-1-3161326-31244-Pindel,1-3130112-1-3161357-31245-Pindel,1-3130120-1-3161365-31245-Pindel,1-3130237-1-3161481-31244-Pindel,1-3130326-1-3161571-31245-Pindel,1-3130333-1-3161575-31242-Pindel,1-3130427-1-3161670-31243-Pindel,1-3130575-1-3161816-31241-Pindel,1-3131598-1-3147047-15449-Pindel,1-3135287-1-3150924-15637-Pindel,1-3135625-1-3151262-15637-Pindel,1-3135741-1-3151378-15637-Pindel,1-3136180-1-3151825-15645-Pindel,1-3136623-1-3152272-15649-Pindel,1-3136770-1-3152419-15649-Pindel,1-3136935-1-3152580-15645-Pindel,1-3138035-1-3153910-15875-Pindel,1-3140132-1-3172370-32238-Pindel,1-3140299-1-3172574-32275-Pindel,1-3140719-1-3172974-32255-Pindel,1-3147572-1-3163501-15929-Pindel,1-3147683-1-3147809-126-Pindel,1-3148108-1-3163910-15802-Pindel,1-3148859-1-3331681-182822-Pindel,1-3148881-1-3331704-182823-Pindel,1-3148890-1-3331714-182824-Pindel,1-3149962-1-3332788-182826-Pindel,1-3150227-1-3166041-15814-Pindel,1-3150232-1-3166040-15808-Pindel,1-3150264-1-3333089-182825-Pindel,1-3151682-1-3167504-15822-Pindel,1-3151793-1-3167621-15828-Pindel,1-3151868-1-3167696-15828-Pindel,1-3151886-1-3167714-15828-Pindel,1-3152054-1-3167883-15829-Pindel,1-3152071-1-3167899-15828-Pindel,1-3156150-1-3172519-16369-Pindel,1-3156168-1-3172574-16406-Pindel,1-3156168-1-3172574-16406-Pindel,1-3156308-1-3172676-16368-Pindel,1-3156431-1-3172808-16377-Pindel,1-3156594-1-3172974-16380-Pindel,1-3156987-1-3173213-16226-Pindel,1-3157273-1-3173476-16203-Pindel,1-3159463-1-3175625-16162-Pindel,1-3164862-1-3331877-167015-Pindel,1-3165012-1-3332027-167015-Pindel,1-3165115-1-3332130-167015-Pindel,1-3165196-1-3332210-167014-Pindel,1-3165953-1-3332968-167015-Pindel,1-3166132-1-3333149-167017-Pindel,1-3172574-1-3172689-115-Pindel,1-3174788-1-3174895-107-Pindel,1-3276488-1-3288294-11806-Pindel,1-3280719-1-3280820-101-Pindel,1-3300221-1-3300553-332-Pindel,1-2811821-1-3172118-360421-BreakDancer,1-2812645-1-3172957-360358-BreakDancer,1-2813046-1-3173285-360234-BreakDancer,1-2815222-1-2843202-28071-BreakDancer,1-2820752-1-2844303-23628-BreakDancer,1-2826634-1-2836217-9644-BreakDancer,1-2827169-1-2836727-9624-BreakDancer,1-2827421-1-2837010-9650-BreakDancer,1-2827681-1-2837223-9616-BreakDancer,1-2840510-1-2840642-229-BreakDancer,1-2848157-1-2854144-6035-BreakDancer,1-2849156-1-2859357-10249-BreakDancer,1-2849366-1-2859555-10259-BreakDancer,1-2866938-1-2874100-7213-BreakDancer,1-2871179-1-2880603-9472-BreakDancer,1-2900046-1-2900636-584-BreakDancer,1-2907196-1-2909547-2408-BreakDancer,1-2907724-1-2910068-2412-BreakDancer,1-2912516-1-2919794-7329-BreakDancer,1-2912900-1-2920164-7343-BreakDancer,1-2914410-1-2921630-7342-BreakDancer,1-2915740-1-2923016-7320-BreakDancer,1-2945835-1-2967553-21813-BreakDancer,1-2947859-1-2969582-21807-BreakDancer,1-2949295-1-3104361-155147-BreakDancer,1-2953721-1-3077388-123725-BreakDancer,1-3068884-1-3223735-154857-BreakDancer,1-3069188-1-3071085-1955-BreakDancer,1-3072980-1-3225870-152889-BreakDancer,1-3073665-1-3226567-152896-BreakDancer,1-3075394-1-3228689-153325-BreakDancer,1-3096570-1-3101427-4849-BreakDancer,1-3097905-1-3174411-76519-BreakDancer,1-3128325-1-3147045-18693-BreakDancer,1-3130399-1-3161574-31224-BreakDancer,1-3131932-1-3147415-15442-BreakDancer,1-3148075-1-3163818-15792-BreakDancer,1-3149297-1-3165062-15802-BreakDancer,1-3149297-1-3332128-182818-BreakDancer,1-3150272-1-3166015-15802-BreakDancer,1-3150272-1-3333100-182820-BreakDancer,1-3165195-1-3332128-166987-BreakDancer,1-3166155-1-3333100-166995-BreakDancer,1-3174560-1-3359889-185359-BreakDancer,1-3350452-1-3350703-234-BreakDancer,1-3354153-1-3354353-242-BreakDancer,1-2813137-1-3173268-360131-Lumpy,1-2815222-1-2843270-28048-Lumpy,1-2866580-1-2873749-7169-Lumpy,1-2867942-1-2882300-14358-Lumpy,1-2900067-1-2900633-566-Lumpy,1-2908786-1-2919518-10732-Lumpy,1-2913069-1-2920315-7246-Lumpy,1-2914375-1-2921658-7283-Lumpy,1-2918059-1-3190963-272904-Lumpy,1-2918866-1-2938479-19613-Lumpy,1-2935550-1-3348679-413129-Lumpy,1-2936746-1-3210649-273903-Lumpy,1-2949557-1-3068021-118464-Lumpy,1-2953666-1-3077416-123750-Lumpy,1-2979445-1-3123339-143894-Lumpy,1-3072215-1-3113394-41179-Lumpy,1-3073012-1-3225832-152820-Lumpy,1-3073047-1-3114155-41108-Lumpy,1-3087836-1-3088901-1065-Lumpy,1-3089451-1-3089558-107-Lumpy,1-3095441-1-3100280-4839-Lumpy,1-3096538-1-3101369-4831-Lumpy,1-3096557-1-3175606-79049-Lumpy,1-3097507-1-3129132-31625-Lumpy,1-3106250-1-3112912-6662-Lumpy,1-3114936-1-3226617-111681-Lumpy,1-3116432-1-3227422-110990-Lumpy,1-3129888-1-3161101-31213-Lumpy,1-3131971-1-3147406-15435-Lumpy,1-3135414-1-3166799-31385-Lumpy,1-3136990-1-3168424-31434-Lumpy,1-3136998-1-3152660-15662-Lumpy,1-3145910-1-3163837-17927-Lumpy,1-3148111-1-3163834-15723-Lumpy,1-3148896-1-3164667-15771-Lumpy,1-3153131-1-3169477-16346-Lumpy,1-3168633-1-3169598-965-Lumpy,1-3168744-1-3169375-631-Lumpy,1-3229643-1-3229866-223-Lumpy,1-3335948-1-3341523-5575-Lumpy;NUM_SVMETHODS=2;NUM_SVTOOLS=3;VT=SV;SVMETHOD=RP,SR;PD_NUM_NT_ADDED=0;PD_NT_ADDED=;PD_BP_RANGE_START=3300221;PD_BP_RANGE_END=3300645;PD_READ_SUPP=3;PD_UNIQ_READ_SUPP=3;PD_UP_READ_SUPP=2;PD_UP_UNIQ_READ_SUPP=2;PD_DOWN_READ_SUPP=1;PD_DOWN_UNIQ_READ_SUPP=1;PD_SIMPLE_SCORE=6;PD_SUM_MAPQ=25;PD_NUM_SAMPLE=1;PD_NUM_SAMPLE_SUPP=1;PD_NUM_SAMPLE_UNIQ_SUPP=1;PD_HOMLEN=92;PD_HOMSEQ=	GT	1/1
1	2836168	.	C	<INV>	.	PASS	SVLEN=548462;SVTYPE=INV;SVTOOL=MetaSV;SOURCES=1-2829138-1-3322771-493426-BreakDancer,1-2836337-1-3325132-488536-BreakDancer,1-2867238-1-3416324-548816-BreakDancer,1-2867534-1-3416324-548441-BreakDancer,1-2874566-1-3416324-541386-BreakDancer,1-2836268-1-3324987-488719-Pindel,1-2867557-1-3416019-548462-Pindel,1-2920687-1-3091396-170721-Pindel;NUM_SVMETHODS=2;NUM_SVTOOLS=2;VT=SV;SVMETHOD=RP,SR;BD_CHR1=1;BD_POS1=2874565;BD_ORI1=2;BD_CHR2=1;BD_POS2=3416324;BD_ORI2=2;BD_SCORE=59.0;BD_SUPPORTING_READ_PAIRS=2	GT	1/1
1	3354161	.	A	<DEL>	.	PASS	CIEND=-3,1;END=3354360;SVLEN=-199;SVTYPE=DEL;CIPOS=-10,9;SVTOOL=MetaSV;SOURCES=1-3354161-1-3354360-199-Pindel,1-3354166-1-3354360-194-Lumpy;NUM_SVMETHODS=2;NUM_SVTOOLS=2;VT=SV;SVMETHOD=RP,SR;PD_NUM_NT_ADDED=0;PD_NT_ADDED=;PD_BP_RANGE_START=3354161;PD_BP_RANGE_END=3354366;PD_READ_SUPP=16;PD_UNIQ_READ_SUPP=16;PD_UP_READ_SUPP=8;PD_UP_UNIQ_READ_SUPP=8;PD_DOWN_READ_SUPP=8;PD_DOWN_UNIQ_READ_SUPP=8;PD_SIMPLE_SCORE=81;PD_SUM_MAPQ=483;PD_NUM_SAMPLE=1;PD_NUM_SAMPLE_SUPP=1;PD_NUM_SAMPLE_UNIQ_SUPP=1;PD_HOMLEN=6;PD_HOMSEQ=;CIEND95=0,0;CIPOS95=0,0;PE=3;SR=13;STRANDS=+:16;SU=16	GT	1/1
1	3357996	.	T	<DEL>	.	PASS	CIEND=-6,9;END=3358268;IMPRECISE;SVLEN=-255;SVTYPE=DEL;CIPOS=-2,1;SVTOOL=MetaSV;SOURCES=1-3357996-1-3358196-200-Pindel,1-3358013-1-3358268-255-Pindel,1-3358013-1-3358196-183-Lumpy;NUM_SVMETHODS=2;NUM_SVTOOLS=2;VT=SV;SVMETHOD=RP,SR;PD_NUM_NT_ADDED=54;PD_NT_ADDED=TTTGTTTCACTATCAAAGAAAGAGTATGTCTACTGAACCATCAAACAATCGGAC;PD_BP_RANGE_START=3358013;PD_BP_RANGE_END=3358269;PD_READ_SUPP=3;PD_UNIQ_READ_SUPP=3;PD_UP_READ_SUPP=1;PD_UP_UNIQ_READ_SUPP=1;PD_DOWN_READ_SUPP=2;PD_DOWN_UNIQ_READ_SUPP=2;PD_SIMPLE_SCORE=6;PD_SUM_MAPQ=75;PD_NUM_SAMPLE=1;PD_NUM_SAMPLE_SUPP=1;PD_NUM_SAMPLE_UNIQ_SUPP=1;PD_HOMLEN=1;PD_HOMSEQ=;CIEND95=0,0;CIPOS95=0,0;PE=5;SR=13;STRANDS=+:18;SU=18	GT	1/1
1	3378174	.	T	<DEL>	.	PASS	CIEND=-2,0;END=3378466;IMPRECISE;SVLEN=-278;SVTYPE=DEL;CIPOS=-10,9;SVTOOL=MetaSV;SOURCES=1-3378174-1-3378466-278-BreakDancer,1-3378194-1-3378459-265-Lumpy;NUM_SVMETHODS=2;NUM_SVTOOLS=2;VT=SV;SVMETHOD=RP,SR;BD_CHR1=1;BD_POS1=3378173;BD_ORI1=3;BD_CHR2=1;BD_POS2=3378466;BD_ORI2=0;BD_SCORE=37.0;BD_SUPPORTING_READ_PAIRS=2;CIEND95=0,0;CIPOS95=0,0;PE=14;SR=16;STRANDS=+:30;SU=30	GT	1/1
1	3382773	.	C	<DEL>	.	PASS	CIEND=-10,6;END=3391734;IMPRECISE;SVLEN=-8934;SVTYPE=DEL;CIPOS=-10,9;SVTOOL=MetaSV;SOURCES=1-3382773-1-3391734-8934-BreakDancer,1-3382797-1-3391677-8880-Lumpy;NUM_SVMETHODS=2;NUM_SVTOOLS=2;VT=SV;SVMETHOD=RP,SR;BD_CHR1=1;BD_POS1=3382772;BD_ORI1=5;BD_CHR2=1;BD_POS2=3391734;BD_ORI2=0;BD_SCORE=77.0;BD_SUPPORTING_READ_PAIRS=4;CIEND95=0,0;CIPOS95=0,0;PE=33;SR=17;STRANDS=+:50;SU=50	GT	1/1
1	3473774	.	T	<DEL>	.	PASS	CIEND=-10,9;END=3473999;IMPRECISE;SVLEN=-224;SVTYPE=DEL;CIPOS=-3,2;SVTOOL=MetaSV;SOURCES=1-3473774-1-3473999-224-BreakDancer,1-3473782-1-3473973-191-Lumpy;NUM_SVMETHODS=2;NUM_SVTOOLS=2;VT=SV;SVMETHOD=RP,SR;BD_CHR1=1;BD_POS1=3473773;BD_ORI1=3;BD_CHR2=1;BD_POS2=3473999;BD_ORI2=0;BD_SCORE=56.0;BD_SUPPORTING_READ_PAIRS=3;CIEND95=0,0;CIPOS95=0,0;PE=4;SR=10;STRANDS=+:14;SU=14	GT	1/1
1	3494290	.	A	<DEL>	.	PASS	CIEND=-4,3;END=3494409;SVLEN=-119;SVTYPE=DEL;CIPOS=-4,3;SVTOOL=MetaSV;SOURCES=1-3494290-1-3494409-119-Pindel,1-3494298-1-3494409-111-Lumpy;NUM_SVMETHODS=2;NUM_SVTOOLS=2;VT=SV;SVMETHOD=RP,SR;PD_NUM_NT_ADDED=0;PD_NT_ADDED=;PD_BP_RANGE_START=3494290;PD_BP_RANGE_END=3494418;PD_READ_SUPP=7;PD_UNIQ_READ_SUPP=7;PD_UP_READ_SUPP=2;PD_UP_UNIQ_READ_SUPP=2;PD_DOWN_READ_SUPP=5;PD_DOWN_UNIQ_READ_SUPP=5;PD_SIMPLE_SCORE=18;PD_SUM_MAPQ=191;PD_NUM_SAMPLE=1;PD_NUM_SAMPLE_SUPP=1;PD_NUM_SAMPLE_UNIQ_SUPP=1;PD_HOMLEN=9;PD_HOMSEQ=;CIEND95=0,0;CIPOS95=0,0;PE=0;SR=9;STRANDS=+:9;SU=9	GT	1/1
1	3525326	.	G	<DEL>	.	PASS	CIEND=-10,9;END=3525440;SVLEN=-114;SVTYPE=DEL;CIPOS=-10,9;SVTOOL=MetaSV;SOURCES=1-3525326-1-3525440-114-Pindel,1-3525339-1-3525440-101-Lumpy;NUM_SVMETHODS=2;NUM_SVTOOLS=2;VT=SV;SVMETHOD=RP,SR;PD_NUM_NT_ADDED=0;PD_NT_ADDED=;PD_BP_RANGE_START=3525326;PD_BP_RANGE_END=3525454;PD_READ_SUPP=8;PD_UNIQ_READ_SUPP=8;PD_UP_READ_SUPP=6;PD_UP_UNIQ_READ_SUPP=6;PD_DOWN_READ_SUPP=2;PD_DOWN_UNIQ_READ_SUPP=2;PD_SIMPLE_SCORE=21;PD_SUM_MAPQ=232;PD_NUM_SAMPLE=1;PD_NUM_SAMPLE_SUPP=1;PD_NUM_SAMPLE_UNIQ_SUPP=1;PD_HOMLEN=14;PD_HOMSEQ=;CIEND95=0,0;CIPOS95=0,0;PE=0;SR=13;STRANDS=+:13;SU=13	GT	1/1
1	3549529	.	T	<DEL>	.	PASS	CIEND=-9,9;END=3549637;SVLEN=-108;SVTYPE=DEL;CIPOS=-10,6;SVTOOL=MetaSV;SOURCES=1-3549529-1-3549637-108-Pindel,1-3549532-1-3549637-105-Lumpy;NUM_SVMETHODS=2;NUM_SVTOOLS=2;VT=SV;SVMETHOD=RP,SR;PD_NUM_NT_ADDED=0;PD_NT_ADDED=;PD_BP_RANGE_START=3549529;PD_BP_RANGE_END=3549641;PD_READ_SUPP=17;PD_UNIQ_READ_SUPP=16;PD_UP_READ_SUPP=5;PD_UP_UNIQ_READ_SUPP=5;PD_DOWN_READ_SUPP=12;PD_DOWN_UNIQ_READ_SUPP=11;PD_SIMPLE_SCORE=78;PD_SUM_MAPQ=469;PD_NUM_SAMPLE=1;PD_NUM_SAMPLE_SUPP=1;PD_NUM_SAMPLE_UNIQ_SUPP=1;PD_HOMLEN=4;PD_HOMSEQ=;CIEND95=0,0;CIPOS95=0,0;PE=0;SR=21;STRANDS=+:21;SU=21	GT	1/1
1	3580734	.	T	<DEL>	.	PASS	CIEND=-10,9;END=3581011;IMPRECISE;SVLEN=-234;SVTYPE=DEL;CIPOS=-10,9;SVTOOL=MetaSV;SOURCES=1-3580734-1-3581011-234-BreakDancer,1-3580835-1-3581010-175-Lumpy;NUM_SVMETHODS=2;NUM_SVTOOLS=2;VT=SV;SVMETHOD=RP,SR;BD_CHR1=1;BD_POS1=3580733;BD_ORI1=5;BD_CHR2=1;BD_POS2=3581011;BD_ORI2=0;BD_SCORE=92.0;BD_SUPPORTING_READ_PAIRS=5;CIEND95=0,0;CIPOS95=0,0;PE=6;SR=10;STRANDS=+:16;SU=16	GT	1/1
1	3589715	.	G	<DEL>	.	PASS	CIEND=-10,8;END=3590099;SVLEN=-384;SVTYPE=DEL;CIPOS=-2,0;SVTOOL=MetaSV;SOURCES=1-3589715-1-3590099-384-Pindel,1-3589721-1-3590098-390-BreakDancer,1-3589721-1-3590099-378-Lumpy;NUM_SVMETHODS=2;NUM_SVTOOLS=3;VT=SV;SVMETHOD=RP,SR;BD_CHR1=1;BD_POS1=3589720;BD_ORI1=9;BD_CHR2=1;BD_POS2=3590098;BD_ORI2=0;BD_SCORE=99.0;BD_SUPPORTING_READ_PAIRS=9;PD_NUM_NT_ADDED=0;PD_NT_ADDED=;PD_BP_RANGE_START=3589715;PD_BP_RANGE_END=3590106;PD_READ_SUPP=36;PD_UNIQ_READ_SUPP=36;PD_UP_READ_SUPP=16;PD_UP_UNIQ_READ_SUPP=16;PD_DOWN_READ_SUPP=20;PD_DOWN_UNIQ_READ_SUPP=20;PD_SIMPLE_SCORE=357;PD_SUM_MAPQ=1104;PD_NUM_SAMPLE=1;PD_NUM_SAMPLE_SUPP=1;PD_NUM_SAMPLE_UNIQ_SUPP=1;PD_HOMLEN=7;PD_HOMSEQ=;CIEND95=0,0;CIPOS95=0,0;PE=29;SR=25;STRANDS=+:54;SU=54	GT	1/1
1	3617471	.	T	<DEL>	.	PASS	CIEND=-10,9;END=3617594;SVLEN=-123;SVTYPE=DEL;CIPOS=-10,9;SVTOOL=MetaSV;SOURCES=1-3617471-1-3617594-123-Pindel,1-3617486-1-3617594-108-Lumpy;NUM_SVMETHODS=2;NUM_SVTOOLS=2;VT=SV;SVMETHOD=RP,SR;PD_NUM_NT_ADDED=0;PD_NT_ADDED=;PD_BP_RANGE_START=3617471;PD_BP_RANGE_END=3617610;PD_READ_SUPP=12;PD_UNIQ_READ_SUPP=12;PD_UP_READ_SUPP=7;PD_UP_UNIQ_READ_SUPP=7;PD_DOWN_READ_SUPP=5;PD_DOWN_UNIQ_READ_SUPP=5;PD_SIMPLE_SCORE=48;PD_SUM_MAPQ=336;PD_NUM_SAMPLE=1;PD_NUM_SAMPLE_SUPP=1;PD_NUM_SAMPLE_UNIQ_SUPP=1;PD_HOMLEN=16;PD_HOMSEQ=;CIEND95=0,0;CIPOS95=0,0;PE=0;SR=13;STRANDS=+:13;SU=13	GT	1/1
1	3621298	.	T	<DEL>	.	PASS	CIEND=-1,0;END=3621413;SVLEN=-115;SVTYPE=DEL;CIPOS=-1,0;SVTOOL=MetaSV;SOURCES=1-3621298-1-3621413-115-Pindel,1-3621311-1-3621413-102-Lumpy;NUM_SVMETHODS=2;NUM_SVTOOLS=2;VT=SV;SVMETHOD=RP,SR;PD_NUM_NT_ADDED=0;PD_NT_ADDED=;PD_BP_RANGE_START=3621298;PD_BP_RANGE_END=3621427;PD_READ_SUPP=34;PD_UNIQ_READ_SUPP=33;PD_UP_READ_SUPP=16;PD_UP_UNIQ_READ_SUPP=15;PD_DOWN_READ_SUPP=18;PD_DOWN_UNIQ_READ_SUPP=18;PD_SIMPLE_SCORE=323;PD_SUM_MAPQ=1064;PD_NUM_SAMPLE=1;PD_NUM_SAMPLE_SUPP=1;PD_NUM_SAMPLE_UNIQ_SUPP=1;PD_HOMLEN=14;PD_HOMSEQ=;CIEND95=0,0;CIPOS95=0,0;PE=0;SR=31;STRANDS=+:31;SU=31	GT	1/1
1	3673805	.	A	<DEL>	.	PASS	CIEND=-2,0;END=3673949;IMPRECISE;SVLEN=-144;SVTYPE=DEL;CIPOS=-2,9;SVTOOL=MetaSV;SOURCES=1-3673805-1-3673918-113-Pindel,1-3673805-1-3673949-144-Pindel,1-3673805-1-3673918-113-Lumpy;NUM_SVMETHODS=2;NUM_SVTOOLS=2;VT=SV;SVMETHOD=RP,SR;PD_NUM_NT_ADDED=49;PD_NT_ADDED=ACGTTATTTTGTTGCTACTTTACGACTGTAACTTTGCTACTGTTGTGAA;PD_BP_RANGE_START=3673805;PD_BP_RANGE_END=3673950;PD_READ_SUPP=5;PD_UNIQ_READ_SUPP=5;PD_UP_READ_SUPP=0;PD_UP_UNIQ_READ_SUPP=0;PD_DOWN_READ_SUPP=5;PD_DOWN_UNIQ_READ_SUPP=5;PD_SIMPLE_SCORE=6;PD_SUM_MAPQ=145;PD_NUM_SAMPLE=1;PD_NUM_SAMPLE_SUPP=1;PD_NUM_SAMPLE_UNIQ_SUPP=1;PD_HOMLEN=1;PD_HOMSEQ=;CIEND95=0,0;CIPOS95=0,0;PE=0;SR=24;STRANDS=+:24;SU=24	GT	1/1
1	3796596	.	G	<DEL>	.	PASS	CIEND=-2,0;END=3796819;SVLEN=-223;SVTYPE=DEL;CIPOS=-1,0;SVTOOL=MetaSV;SOURCES=1-3796596-1-3796777-181-Lumpy,1-3796596-1-3796819-223-Pindel,1-3796601-1-3796898-257-BreakDancer;NUM_SVMETHODS=2;NUM_SVTOOLS=3;VT=SV;SVMETHOD=RP,SR;BD_CHR1=1;BD_POS1=3796600;BD_ORI1=5;BD_CHR2=1;BD_POS2=3796898;BD_ORI2=0;BD_SCORE=99.0;BD_SUPPORTING_READ_PAIRS=5;PD_NUM_NT_ADDED=24;PD_NT_ADDED=AAGCTTTAGCTTTTTGCCTGTATG;PD_BP_RANGE_START=3796596;PD_BP_RANGE_END=3796820;PD_READ_SUPP=3;PD_UNIQ_READ_SUPP=3;PD_UP_READ_SUPP=3;PD_UP_UNIQ_READ_SUPP=3;PD_DOWN_READ_SUPP=0;PD_DOWN_UNIQ_READ_SUPP=0;PD_SIMPLE_SCORE=4;PD_SUM_MAPQ=75;PD_NUM_SAMPLE=1;PD_NUM_SAMPLE_SUPP=1;PD_NUM_SAMPLE_UNIQ_SUPP=1;PD_HOMLEN=1;PD_HOMSEQ=;CIEND95=0,0;CIPOS95=0,0;PE=12;SR=22;STRANDS=+:34;SU=34	GT	1/1
1	3818040	.	C	<DEL>	.	PASS	CIEND=-10,9;END=3818291;IMPRECISE;SVLEN=-215;SVTYPE=DEL;CIPOS=-5,3;SVTOOL=MetaSV;SOURCES=1-3818040-1-3818291-215-BreakDancer,1-3818111-1-3818287-176-Lumpy;NUM_SVMETHODS=2;NUM_SVTOOLS=2;VT=SV;SVMETHOD=RP,SR;BD_CHR1=1;BD_POS1=3818039;BD_ORI1=3;BD_CHR2=1;BD_POS2=3818291;BD_ORI2=0;BD_SCORE=36.0;BD_SUPPORTING_READ_PAIRS=2;CIEND95=0,0;CIPOS95=0,0;PE=2;SR=8;STRANDS=+:10;SU=10	GT	1/1
1	4018617	.	A	<DEL>	.	PASS	CIEND=-10,9;END=4018948;IMPRECISE;SVLEN=-252;SVTYPE=DEL;CIPOS=-10,9;SVTOOL=MetaSV;SOURCES=1-4018617-1-4018948-252-BreakDancer,1-4018649-1-4018887-238-Lumpy;NUM_SVMETHODS=2;NUM_SVTOOLS=2;VT=SV;SVMETHOD=RP,SR;BD_CHR1=1;BD_POS1=4018616;BD_ORI1=3;BD_CHR2=1;BD_POS2=4018948;BD_ORI2=0;BD_SCORE=35.0;BD_SUPPORTING_READ_PAIRS=2;CIEND95=0,0;CIPOS95=0,0;PE=8;SR=8;STRANDS=+:16;SU=16	GT	1/1
1	4025007	.	T	<DEL>	.	PASS	CIEND=-10,8;END=4027189;SVLEN=-2182;SVTYPE=DEL;CIPOS=-10,9;SVTOOL=MetaSV;SOURCES=1-4025007-1-4027189-2182-Pindel,1-4025007-1-4027189-2182-Lumpy;NUM_SVMETHODS=2;NUM_SVTOOLS=2;VT=SV;SVMETHOD=RP,SR;PD_NUM_NT_ADDED=0;PD_NT_ADDED=;PD_BP_RANGE_START=4025007;PD_BP_RANGE_END=4027190;PD_READ_SUPP=3;PD_UNIQ_READ_SUPP=3;PD_UP_READ_SUPP=1;PD_UP_UNIQ_READ_SUPP=1;PD_DOWN_READ_SUPP=2;PD_DOWN_UNIQ_READ_SUPP=2;PD_SIMPLE_SCORE=6;PD_SUM_MAPQ=87;PD_NUM_SAMPLE=1;PD_NUM_SAMPLE_SUPP=1;PD_NUM_SAMPLE_UNIQ_SUPP=1;PD_HOMLEN=1;PD_HOMSEQ=;CIEND95=0,0;CIPOS95=0,0;PE=20;SR=15;STRANDS=+:35;SU=35	GT	1/1
1	4058914	.	T	<DEL>	.	PASS	CIEND=-1,0;END=4059037;SVLEN=-123;SVTYPE=DEL;CIPOS=-2,0;SVTOOL=MetaSV;SOURCES=1-4058914-1-4059037-123-Pindel,1-4058916-1-4059037-121-Lumpy;NUM_SVMETHODS=2;NUM_SVTOOLS=2;VT=SV;SVMETHOD=RP,SR;PD_NUM_NT_ADDED=0;PD_NT_ADDED=;PD_BP_RANGE_START=4058914;PD_BP_RANGE_END=4059040;PD_READ_SUPP=11;PD_UNIQ_READ_SUPP=11;PD_UP_READ_SUPP=1;PD_UP_UNIQ_READ_SUPP=1;PD_DOWN_READ_SUPP=10;PD_DOWN_UNIQ_READ_SUPP=10;PD_SIMPLE_SCORE=22;PD_SUM_MAPQ=279;PD_NUM_SAMPLE=1;PD_NUM_SAMPLE_SUPP=1;PD_NUM_SAMPLE_UNIQ_SUPP=1;PD_HOMLEN=3;PD_HOMSEQ=;CIEND95=0,0;CIPOS95=0,0;PE=0;SR=24;STRANDS=+:24;SU=24	GT	1/1
1	4087005	.	T	<DEL>	.	PASS	CIEND=-10,1;END=4087108;IMPRECISE;SVLEN=-103;SVTYPE=DEL;CIPOS=-10,8;SVTOOL=MetaSV;SOURCES=1-4087005-1-4087108-103-Pindel,1-4087012-1-4087116-104-Lumpy;NUM_SVMETHODS=2;NUM_SVTOOLS=2;VT=SV;SVMETHOD=RP,SR;PD_NUM_NT_ADDED=0;PD_NT_ADDED=;PD_BP_RANGE_START=4087005;PD_BP_RANGE_END=4087115;PD_READ_SUPP=5;PD_UNIQ_READ_SUPP=5;PD_UP_READ_SUPP=1;PD_UP_UNIQ_READ_SUPP=1;PD_DOWN_READ_SUPP=4;PD_DOWN_UNIQ_READ_SUPP=4;PD_SIMPLE_SCORE=10;PD_SUM_MAPQ=176;PD_NUM_SAMPLE=1;PD_NUM_SAMPLE_SUPP=1;PD_NUM_SAMPLE_UNIQ_SUPP=1;PD_HOMLEN=7;PD_HOMSEQ=;CIEND95=-1,0;CIPOS95=-1,0;PE=0;SR=7;STRANDS=+:7;SU=7	GT	1/1
1	4112376	.	T	<DEL>	.	PASS	CIEND=-8,9;END=4112499;SVLEN=-123;SVTYPE=DEL;CIPOS=-10,4;SVTOOL=MetaSV;SOURCES=1-4112376-1-4112499-123-Pindel,1-4112378-1-4112499-121-Lumpy;NUM_SVMETHODS=2;NUM_SVTOOLS=2;VT=SV;SVMETHOD=RP,SR;PD_NUM_NT_ADDED=0;PD_NT_ADDED=;PD_BP_RANGE_START=4112376;PD_BP_RANGE_END=4112502;PD_READ_SUPP=5;PD_UNIQ_READ_SUPP=5;PD_UP_READ_SUPP=3;PD_UP_UNIQ_READ_SUPP=3;PD_DOWN_READ_SUPP=2;PD_DOWN_UNIQ_READ_SUPP=2;PD_SIMPLE_SCORE=12;PD_SUM_MAPQ=145;PD_NUM_SAMPLE=1;PD_NUM_SAMPLE_SUPP=1;PD_NUM_SAMPLE_UNIQ_SUPP=1;PD_HOMLEN=3;PD_HOMSEQ=;CIEND95=0,0;CIPOS95=0,0;PE=0;SR=16;STRANDS=+:16;SU=16	GT	1/1
1	4170515	.	T	<DUP>	.	PASS	CIEND=-10,9;END=4171531;SVLEN=1016;SVTYPE=DUP;CIPOS=-2,0;SVTOOL=MetaSV;SOURCES=1-4170515-1-4171531-1016-Pindel,1-4170516-1-4171533-1017-Lumpy;NUM_SVMETHODS=2;NUM_SVTOOLS=2;VT=SV;SVMETHOD=RP,SR;PD_NUM_NT_ADDED=0;PD_NT_ADDED=;PD_BP_RANGE_START=4170515;PD_BP_RANGE_END=4171532;PD_READ_SUPP=4;PD_UNIQ_READ_SUPP=4;PD_UP_READ_SUPP=0;PD_UP_UNIQ_READ_SUPP=0;PD_DOWN_READ_SUPP=4;PD_DOWN_UNIQ_READ_SUPP=4;PD_SIMPLE_SCORE=5;PD_SUM_MAPQ=124;PD_NUM_SAMPLE=1;PD_NUM_SAMPLE_SUPP=1;PD_NUM_SAMPLE_UNIQ_SUPP=1;PD_HOMLEN=1;PD_HOMSEQ=;CIEND95=0,0;CIPOS95=0,0;PE=15;SR=23;STRANDS=-:38;SU=38	GT	1/1
1	4366089	.	T	<DEL>	.	PASS	CIEND=-2,1;END=4366351;SVLEN=-262;SVTYPE=DEL;CIPOS=-10,9;SVTOOL=MetaSV;SOURCES=1-4366063-1-4366347-287-BreakDancer,1-4366089-1-4366351-262-Pindel,1-4366089-1-4366351-262-Lumpy;NUM_SVMETHODS=2;NUM_SVTOOLS=3;VT=SV;SVMETHOD=RP,SR;BD_CHR1=1;BD_POS1=4366062;BD_ORI1=6;BD_CHR2=1;BD_POS2=4366347;BD_ORI2=0;BD_SCORE=86.0;BD_SUPPORTING_READ_PAIRS=5;PD_NUM_NT_ADDED=0;PD_NT_ADDED=;PD_BP_RANGE_START=4366089;PD_BP_RANGE_END=4366352;PD_READ_SUPP=14;PD_UNIQ_READ_SUPP=14;PD_UP_READ_SUPP=2;PD_UP_UNIQ_READ_SUPP=2;PD_DOWN_READ_SUPP=12;PD_DOWN_UNIQ_READ_SUPP=12;PD_SIMPLE_SCORE=39;PD_SUM_MAPQ=394;PD_NUM_SAMPLE=1;PD_NUM_SAMPLE_SUPP=1;PD_NUM_SAMPLE_UNIQ_SUPP=1;PD_HOMLEN=1;PD_HOMSEQ=;CIEND95=0,0;CIPOS95=0,0;PE=14;SR=17;STRANDS=+:31;SU=31	GT	1/1
1	4441864	.	C	<DEL>	.	PASS	CIEND=-10,9;END=4442135;IMPRECISE;SVLEN=-271;SVTYPE=DEL;CIPOS=-6,9;SVTOOL=MetaSV;SOURCES=1-4441864-1-4442053-189-Lumpy,1-4441864-1-4442135-271-Pindel,1-4441910-1-4442138-234-BreakDancer;NUM_SVMETHODS=2;NUM_SVTOOLS=3;VT=SV;SVMETHOD=RP,SR;BD_CHR1=1;BD_POS1=4441909;BD_ORI1=5;BD_CHR2=1;BD_POS2=4442138;BD_ORI2=0;BD_SCORE=92.0;BD_SUPPORTING_READ_PAIRS=5;PD_NUM_NT_ADDED=49;PD_NT_ADDED=TTACAAAGGAAAACATTGAATTTGGGCTGGCTTACAGTTTTAGAGGTTT;PD_BP_RANGE_START=4441864;PD_BP_RANGE_END=4442136;PD_READ_SUPP=5;PD_UNIQ_READ_SUPP=5;PD_UP_READ_SUPP=3;PD_UP_UNIQ_READ_SUPP=3;PD_DOWN_READ_SUPP=2;PD_DOWN_UNIQ_READ_SUPP=2;PD_SIMPLE_SCORE=12;PD_SUM_MAPQ=133;PD_NUM_SAMPLE=1;PD_NUM_SAMPLE_SUPP=1;PD_NUM_SAMPLE_UNIQ_SUPP=1;PD_HOMLEN=1;PD_HOMSEQ=;CIEND95=-1,0;CIPOS95=-1,1;PE=8;SR=3;STRANDS=+:11;SU=11	GT	1/1
1	4449692	.	T	<DEL>	.	PASS	CIEND=-152,9;END=4460448;IMPRECISE;SVLEN=-10756;SVTYPE=DEL;CIPOS=-10,262;SVTOOL=MetaSV;SOURCES=1-4449419-1-4460116-10697-Lumpy,1-4450459-1-4450736-277-Lumpy,1-4449692-1-4460448-10756-Pindel;NUM_SVMETHODS=2;NUM_SVTOOLS=2;VT=SV;SVMETHOD=RP,SR;PD_NUM_NT_ADDED=0;PD_NT_ADDED=;PD_BP_RANGE_START=4449692;PD_BP_RANGE_END=4460456;PD_READ_SUPP=3;PD_UNIQ_READ_SUPP=3;PD_UP_READ_SUPP=0;PD_UP_UNIQ_READ_SUPP=0;PD_DOWN_READ_SUPP=3;PD_DOWN_UNIQ_READ_SUPP=3;PD_SIMPLE_SCORE=4;PD_SUM_MAPQ=118;PD_NUM_SAMPLE=1;PD_NUM_SAMPLE_SUPP=1;PD_NUM_SAMPLE_UNIQ_SUPP=1;PD_HOMLEN=8;PD_HOMSEQ=;CIEND95=-42,0;CIPOS95=-2,61;PE=7;SR=0;STRANDS=+:7;SU=7	GT	1/1
1	4467390	.	A	<DEL>	.	PASS	CIEND=-5,4;END=4467590;SVLEN=-200;SVTYPE=DEL;CIPOS=-5,4;SVTOOL=MetaSV;SOURCES=1-4467362-1-4467621-213-BreakDancer,1-4467390-1-4467590-200-Pindel,1-4467390-1-4467590-200-Lumpy;NUM_SVMETHODS=2;NUM_SVTOOLS=3;VT=SV;SVMETHOD=RP,SR;BD_CHR1=1;BD_POS1=4467361;BD_ORI1=2;BD_CHR2=1;BD_POS2=4467621;BD_ORI2=0;BD_SCORE=38.0;BD_SUPPORTING_READ_PAIRS=2;PD_NUM_NT_ADDED=11;PD_NT_ADDED=CCTTCTCAACC;PD_BP_RANGE_START=4467390;PD_BP_RANGE_END=4467591;PD_READ_SUPP=10;PD_UNIQ_READ_SUPP=10;PD_UP_READ_SUPP=7;PD_UP_UNIQ_READ_SUPP=7;PD_DOWN_READ_SUPP=3;PD_DOWN_UNIQ_READ_SUPP=3;PD_SIMPLE_SCORE=32;PD_SUM_MAPQ=278;PD_NUM_SAMPLE=1;PD_NUM_SAMPLE_SUPP=1;PD_NUM_SAMPLE_UNIQ_SUPP=1;PD_HOMLEN=1;PD_HOMSEQ=;CIEND95=0,0;CIPOS95=0,0;PE=2;SR=7;STRANDS=+:9;SU=9	GT	1/1
1	4480883	.	C	<DEL>	.	PASS	CIEND=-4,3;END=4481015;SVLEN=-132;SVTYPE=DEL;CIPOS=-4,3;SVTOOL=MetaSV;SOURCES=1-4480883-1-4481015-132-Pindel,1-4480883-1-4481015-132-Lumpy;NUM_SVMETHODS=2;NUM_SVTOOLS=2;VT=SV;SVMETHOD=RP,SR;PD_NUM_NT_ADDED=0;PD_NT_ADDED=;PD_BP_RANGE_START=4480883;PD_BP_RANGE_END=4481016;PD_READ_SUPP=6;PD_UNIQ_READ_SUPP=6;PD_UP_READ_SUPP=1;PD_UP_UNIQ_READ_SUPP=1;PD_DOWN_READ_SUPP=5;PD_DOWN_UNIQ_READ_SUPP=5;PD_SIMPLE_SCORE=12;PD_SUM_MAPQ=174;PD_NUM_SAMPLE=1;PD_NUM_SAMPLE_SUPP=1;PD_NUM_SAMPLE_UNIQ_SUPP=1;PD_HOMLEN=1;PD_HOMSEQ=;CIEND95=0,0;CIPOS95=0,0;PE=0;SR=9;STRANDS=+:9;SU=9	GT	1/1
1	4492908	.	A	<DEL>	.	PASS	CIEND=-1,0;END=4493027;SVLEN=-119;SVTYPE=DEL;CIPOS=-2,0;SVTOOL=MetaSV;SOURCES=1-4492908-1-4493027-119-Pindel,1-4492909-1-4493027-118-Lumpy;NUM_SVMETHODS=2;NUM_SVTOOLS=2;VT=SV;SVMETHOD=RP,SR;PD_NUM_NT_ADDED=0;PD_NT_ADDED=;PD_BP_RANGE_START=4492908;PD_BP_RANGE_END=4493029;PD_READ_SUPP=6;PD_UNIQ_READ_SUPP=6;PD_UP_READ_SUPP=4;PD_UP_UNIQ_READ_SUPP=4;PD_DOWN_READ_SUPP=2;PD_DOWN_UNIQ_READ_SUPP=2;PD_SIMPLE_SCORE=15;PD_SUM_MAPQ=162;PD_NUM_SAMPLE=1;PD_NUM_SAMPLE_SUPP=1;PD_NUM_SAMPLE_UNIQ_SUPP=1;PD_HOMLEN=2;PD_HOMSEQ=;CIEND95=0,0;CIPOS95=0,0;PE=0;SR=25;STRANDS=+:25;SU=25	GT	1/1
1	4549826	.	A	<DEL>	.	PASS	CIEND=-10,9;END=4550270;SVLEN=-444;SVTYPE=DEL;CIPOS=-10,9;SVTOOL=MetaSV;SOURCES=1-4549826-1-4550270-444-Pindel,1-4549829-1-4550270-441-Lumpy;NUM_SVMETHODS=2;NUM_SVTOOLS=2;VT=SV;SVMETHOD=RP,SR;PD_NUM_NT_ADDED=0;PD_NT_ADDED=;PD_BP_RANGE_START=4549826;PD_BP_RANGE_END=4550274;PD_READ_SUPP=5;PD_UNIQ_READ_SUPP=5;PD_UP_READ_SUPP=5;PD_UP_UNIQ_READ_SUPP=5;PD_DOWN_READ_SUPP=0;PD_DOWN_UNIQ_READ_SUPP=0;PD_SIMPLE_SCORE=6;PD_SUM_MAPQ=133;PD_NUM_SAMPLE=1;PD_NUM_SAMPLE_SUPP=1;PD_NUM_SAMPLE_UNIQ_SUPP=1;PD_HOMLEN=4;PD_HOMSEQ=;CIEND95=0,0;CIPOS95=0,0;PE=8;SR=11;STRANDS=+:19;SU=19	GT	1/1
1	4569002	.	T	<DEL>	.	PASS	CIEND=-10,9;END=4569126;SVLEN=-124;SVTYPE=DEL;CIPOS=-10,9;SVTOOL=MetaSV;SOURCES=1-4569002-1-4569126-124-Pindel,1-4569007-1-4569126-119-Lumpy;NUM_SVMETHODS=2;NUM_SVTOOLS=2;VT=SV;SVMETHOD=RP,SR;PD_NUM_NT_ADDED=0;PD_NT_ADDED=;PD_BP_RANGE_START=4569002;PD_BP_RANGE_END=4569132;PD_READ_SUPP=24;PD_UNIQ_READ_SUPP=24;PD_UP_READ_SUPP=17;PD_UP_UNIQ_READ_SUPP=17;PD_DOWN_READ_SUPP=7;PD_DOWN_UNIQ_READ_SUPP=7;PD_SIMPLE_SCORE=144;PD_SUM_MAPQ=636;PD_NUM_SAMPLE=1;PD_NUM_SAMPLE_SUPP=1;PD_NUM_SAMPLE_UNIQ_SUPP=1;PD_HOMLEN=6;PD_HOMSEQ=;CIEND95=0,0;CIPOS95=0,0;PE=0;SR=20;STRANDS=+:20;SU=20	GT	1/1
1	4578874	.	G	<DEL>	.	PASS	CIEND=-2,0;END=4579066;SVLEN=-192;SVTYPE=DEL;CIPOS=-10,4;SVTOOL=MetaSV;SOURCES=1-4578874-1-4579066-192-Pindel,1-4578884-1-4579066-182-Lumpy;NUM_SVMETHODS=2;NUM_SVTOOLS=2;VT=SV;SVMETHOD=RP,SR;PD_NUM_NT_ADDED=0;PD_NT_ADDED=;PD_BP_RANGE_START=4578874;PD_BP_RANGE_END=4579077;PD_READ_SUPP=5;PD_UNIQ_READ_SUPP=5;PD_UP_READ_SUPP=5;PD_UP_UNIQ_READ_SUPP=5;PD_DOWN_READ_SUPP=0;PD_DOWN_UNIQ_READ_SUPP=0;PD_SIMPLE_SCORE=6;PD_SUM_MAPQ=152;PD_NUM_SAMPLE=1;PD_NUM_SAMPLE_SUPP=1;PD_NUM_SAMPLE_UNIQ_SUPP=1;PD_HOMLEN=11;PD_HOMSEQ=;CIEND95=0,0;CIPOS95=0,0;PE=4;SR=23;STRANDS=+:27;SU=27	GT	1/1
1	4606567	.	A	<DEL>	.	PASS	CIEND=-1,0;END=4606728;SVLEN=-161;SVTYPE=DEL;CIPOS=-1,0;SVTOOL=MetaSV;SOURCES=1-4606567-1-4606668-101-Lumpy,1-4606567-1-4606728-161-Pindel;NUM_SVMETHODS=2;NUM_SVTOOLS=2;VT=SV;SVMETHOD=RP,SR;PD_NUM_NT_ADDED=43;PD_NT_ADDED=ATAACCCTTTTTGATCTCTGAGCCAGGGCCACAAACATGGGAA;PD_BP_RANGE_START=4606567;PD_BP_RANGE_END=4606729;PD_READ_SUPP=4;PD_UNIQ_READ_SUPP=4;PD_UP_READ_SUPP=3;PD_UP_UNIQ_READ_SUPP=3;PD_DOWN_READ_SUPP=1;PD_DOWN_UNIQ_READ_SUPP=1;PD_SIMPLE_SCORE=8;PD_SUM_MAPQ=116;PD_NUM_SAMPLE=1;PD_NUM_SAMPLE_SUPP=1;PD_NUM_SAMPLE_UNIQ_SUPP=1;PD_HOMLEN=1;PD_HOMSEQ=;CIEND95=0,0;CIPOS95=0,0;PE=0;SR=30;STRANDS=+:30;SU=30	GT	1/1
1	4614240	.	A	<DEL>	.	PASS	CIEND=-10,9;END=4614504;IMPRECISE;SVLEN=-241;SVTYPE=DEL;CIPOS=-10,9;SVTOOL=MetaSV;SOURCES=1-4614240-1-4614481-241-Lumpy,1-4614285-1-4614504-222-BreakDancer;NUM_SVMETHODS=2;NUM_SVTOOLS=2;VT=SV;SVMETHOD=RP,SR;BD_CHR1=1;BD_POS1=4614284;BD_ORI1=6;BD_CHR2=1;BD_POS2=4614504;BD_ORI2=1;BD_SCORE=99.0;BD_SUPPORTING_READ_PAIRS=6;CIEND95=0,0;CIPOS95=0,0;PE=3;SR=13;STRANDS=+:16;SU=16	GT	1/1
1	4637174	.	C	<DEL>	.	PASS	CIEND=-10,9;END=4637544;IMPRECISE;SVLEN=-370;SVTYPE=DEL;CIPOS=0,6;SVTOOL=MetaSV;SOURCES=1-4637174-1-4637544-370-Pindel,1-4637203-1-4637544-341-Lumpy;NUM_SVMETHODS=2;NUM_SVTOOLS=2;VT=SV;SVMETHOD=RP,SR;PD_NUM_NT_ADDED=50;PD_NT_ADDED=ACCCCCATCTCAAAACAAACAAACAAAAACGCATTTTATAGATATCGACA;PD_BP_RANGE_START=4637174;PD_BP_RANGE_END=4637545;PD_READ_SUPP=3;PD_UNIQ_READ_SUPP=3;PD_UP_READ_SUPP=2;PD_UP_UNIQ_READ_SUPP=2;PD_DOWN_READ_SUPP=1;PD_DOWN_UNIQ_READ_SUPP=1;PD_SIMPLE_SCORE=6;PD_SUM_MAPQ=95;PD_NUM_SAMPLE=1;PD_NUM_SAMPLE_SUPP=1;PD_NUM_SAMPLE_UNIQ_SUPP=1;PD_HOMLEN=1;PD_HOMSEQ=;CIEND95=0,0;CIPOS95=0,2;PE=32;SR=11;STRANDS=+:43;SU=43	GT	1/1
1	4665042	.	T	<DEL>	.	PASS	CIEND=-10,9;END=4665164;SVLEN=-122;SVTYPE=DEL;CIPOS=-10,7;SVTOOL=MetaSV;SOURCES=1-4665042-1-4665164-122-Pindel,1-4665058-1-4665164-106-Lumpy;NUM_SVMETHODS=2;NUM_SVTOOLS=2;VT=SV;SVMETHOD=RP,SR;PD_NUM_NT_ADDED=0;PD_NT_ADDED=;PD_BP_RANGE_START=4665042;PD_BP_RANGE_END=4665181;PD_READ_SUPP=14;PD_UNIQ_READ_SUPP=14;PD_UP_READ_SUPP=6;PD_UP_UNIQ_READ_SUPP=6;PD_DOWN_READ_SUPP=8;PD_DOWN_UNIQ_READ_SUPP=8;PD_SIMPLE_SCORE=63;PD_SUM_MAPQ=414;PD_NUM_SAMPLE=1;PD_NUM_SAMPLE_SUPP=1;PD_NUM_SAMPLE_UNIQ_SUPP=1;PD_HOMLEN=17;PD_HOMSEQ=;CIEND95=0,0;CIPOS95=0,0;PE=0;SR=15;STRANDS=+:15;SU=15	GT	1/1
1	4799461	.	T	<DEL>	.	PASS	CIEND=-10,9;END=4799594;SVLEN=-133;SVTYPE=DEL;CIPOS=-10,9;SVTOOL=MetaSV;SOURCES=1-4799461-1-4799594-133-Pindel,1-4799474-1-4799594-120-Lumpy,1-4799483-1-4799670-220-BreakDancer;NUM_SVMETHODS=2;NUM_SVTOOLS=3;VT=SV;SVMETHOD=RP,SR;BD_CHR1=1;BD_POS1=4799482;BD_ORI1=4;BD_CHR2=1;BD_POS2=4799670;BD_ORI2=0;BD_SCORE=73.0;BD_SUPPORTING_READ_PAIRS=4;PD_NUM_NT_ADDED=0;PD_NT_ADDED=;PD_BP_RANGE_START=4799461;PD_BP_RANGE_END=4799608;PD_READ_SUPP=23;PD_UNIQ_READ_SUPP=23;PD_UP_READ_SUPP=6;PD_UP_UNIQ_READ_SUPP=6;PD_DOWN_READ_SUPP=17;PD_DOWN_UNIQ_READ_SUPP=17;PD_SIMPLE_SCORE=126;PD_SUM_MAPQ=643;PD_NUM_SAMPLE=1;PD_NUM_SAMPLE_SUPP=1;PD_NUM_SAMPLE_UNIQ_SUPP=1;PD_HOMLEN=14;PD_HOMSEQ=;CIEND95=0,0;CIPOS95=0,0;PE=0;SR=33;STRANDS=+:33;SU=33	GT	1/1
1	4848558	.	T	<DEL>	.	PASS	CIEND=-10,9;END=4849107;IMPRECISE;SVLEN=-541;SVTYPE=DEL;CIPOS=-10,9;SVTOOL=MetaSV;SOURCES=1-4848558-1-4849107-541-BreakDancer,1-4848611-1-4849103-492-Lumpy;NUM_SVMETHODS=2;NUM_SVTOOLS=2;VT=SV;SVMETHOD=RP,SR;BD_CHR1=1;BD_POS1=4848557;BD_ORI1=4;BD_CHR2=1;BD_POS2=4849107;BD_ORI2=0;BD_SCORE=67.0;BD_SUPPORTING_READ_PAIRS=4;CIEND95=0,0;CIPOS95=0,0;PE=19;SR=8;STRANDS=+:27;SU=27	GT	1/1
1	4903886	.	T	<DEL>	.	PASS	CIEND=-1,0;END=4904068;IMPRECISE;SVLEN=-169;SVTYPE=DEL;CIPOS=-1,0;SVTOOL=MetaSV;SOURCES=1-4903886-1-4904018-132-Pindel,1-4903899-1-4904068-169-Pindel,1-4903899-1-4904020-121-Lumpy;NUM_SVMETHODS=2;NUM_SVTOOLS=2;VT=SV;SVMETHOD=RP,SR;PD_NUM_NT_ADDED=36;PD_NT_ADDED=TTCAAGGTTAAGGTTCCTAGGTCAGTGTATTAGTTA;PD_BP_RANGE_START=4903899;PD_BP_RANGE_END=4904069;PD_READ_SUPP=9;PD_UNIQ_READ_SUPP=9;PD_UP_READ_SUPP=8;PD_UP_UNIQ_READ_SUPP=8;PD_DOWN_READ_SUPP=1;PD_DOWN_UNIQ_READ_SUPP=1;PD_SIMPLE_SCORE=18;PD_SUM_MAPQ=292;PD_NUM_SAMPLE=1;PD_NUM_SAMPLE_SUPP=1;PD_NUM_SAMPLE_UNIQ_SUPP=1;PD_HOMLEN=1;PD_HOMSEQ=;CIEND95=0,0;CIPOS95=0,0;PE=0;SR=19;STRANDS=+:19;SU=19	GT	1/1
1	4930134	.	A	<DEL>	.	PASS	CIEND=-8,5;END=4930363;SVLEN=-229;SVTYPE=DEL;CIPOS=-8,6;SVTOOL=MetaSV;SOURCES=1-4930134-1-4930363-229-Pindel,1-4930134-1-4930363-229-Lumpy;NUM_SVMETHODS=2;NUM_SVTOOLS=2;VT=SV;SVMETHOD=RP,SR;PD_NUM_NT_ADDED=0;PD_NT_ADDED=;PD_BP_RANGE_START=4930134;PD_BP_RANGE_END=4930364;PD_READ_SUPP=4;PD_UNIQ_READ_SUPP=4;PD_UP_READ_SUPP=3;PD_UP_UNIQ_READ_SUPP=3;PD_DOWN_READ_SUPP=1;PD_DOWN_UNIQ_READ_SUPP=1;PD_SIMPLE_SCORE=8;PD_SUM_MAPQ=104;PD_NUM_SAMPLE=1;PD_NUM_SAMPLE_SUPP=1;PD_NUM_SAMPLE_UNIQ_SUPP=1;PD_HOMLEN=1;PD_HOMSEQ=;CIEND95=0,0;CIPOS95=0,0;PE=2;SR=5;STRANDS=+:7;SU=7	GT	1/1
1	4946185	.	A	<DEL>	.	PASS	CIEND=-10,9;END=4946463;IMPRECISE;SVLEN=-209;SVTYPE=DEL;CIPOS=-3,1;SVTOOL=MetaSV;SOURCES=1-4946185-1-4946463-209-BreakDancer,1-4946312-1-4946462-150-Lumpy;NUM_SVMETHODS=2;NUM_SVTOOLS=2;VT=SV;SVMETHOD=RP,SR;BD_CHR1=1;BD_POS1=4946184;BD_ORI1=4;BD_CHR2=1;BD_POS2=4946463;BD_ORI2=0;BD_SCORE=64.0;BD_SUPPORTING_READ_PAIRS=3;CIEND95=0,0;CIPOS95=0,0;PE=1;SR=14;STRANDS=+:15;SU=15	GT	1/1
1	4961977	.	T	<DEL>	.	PASS	CIEND=-9,9;END=4962151;IMPRECISE;SVLEN=-174;SVTYPE=DEL;CIPOS=-10,9;SVTOOL=MetaSV;SOURCES=1-4961977-1-4962151-174-Pindel,1-4962016-1-4962151-135-Pindel,1-4962028-1-4962151-123-Lumpy;NUM_SVMETHODS=2;NUM_SVTOOLS=2;VT=SV;SVMETHOD=RP,SR;PD_NUM_NT_ADDED=0;PD_NT_ADDED=;PD_BP_RANGE_START=4962016;PD_BP_RANGE_END=4962164;PD_READ_SUPP=21;PD_UNIQ_READ_SUPP=21;PD_UP_READ_SUPP=11;PD_UP_UNIQ_READ_SUPP=11;PD_DOWN_READ_SUPP=10;PD_DOWN_UNIQ_READ_SUPP=10;PD_SIMPLE_SCORE=132;PD_SUM_MAPQ=679;PD_NUM_SAMPLE=1;PD_NUM_SAMPLE_SUPP=1;PD_NUM_SAMPLE_UNIQ_SUPP=1;PD_HOMLEN=13;PD_HOMSEQ=;CIEND95=0,0;CIPOS95=0,0;PE=1;SR=30;STRANDS=+:31;SU=31	GT	1/1
1	5032521	.	A	<DEL>	.	PASS	CIEND=-4,1;END=5032853;IMPRECISE;SVLEN=-210;SVTYPE=DEL;CIPOS=-4,0;SVTOOL=MetaSV;SOURCES=1-5032521-1-5032719-198-Lumpy,1-5032581-1-5032853-210-BreakDancer;NUM_SVMETHODS=2;NUM_SVTOOLS=2;VT=SV;SVMETHOD=RP,SR;BD_CHR1=1;BD_POS1=5032580;BD_ORI1=2;BD_CHR2=1;BD_POS2=5032853;BD_ORI2=0;BD_SCORE=45.0;BD_SUPPORTING_READ_PAIRS=2;CIEND95=0,0;CIPOS95=-4,0;PE=8;SR=8;STRANDS=+:16;SU=16	GT	1/1
1	5074601	.	T	<DEL>	.	PASS	CIEND=-5,1;END=5076181;IMPRECISE;SVLEN=-1243;SVTYPE=DEL;CIPOS=-10,9;SVTOOL=MetaSV;SOURCES=1-5074660-1-5075867-1207-Lumpy,1-5075187-1-5076181-994-Lumpy,1-5074601-1-5075879-1243-BreakDancer;NUM_SVMETHODS=2;NUM_SVTOOLS=2;VT=SV;SVMETHOD=RP,SR;BD_CHR1=1;BD_POS1=5074600;BD_ORI1=2;BD_CHR2=1;BD_POS2=5075879;BD_ORI2=0;BD_SCORE=44.0;BD_SUPPORTING_READ_PAIRS=2;CIEND95=0,0;CIPOS95=0,0;PE=10;SR=7;STRANDS=+:17;SU=17	GT	1/1
1	5197691	.	T	<DEL>	.	PASS	CIEND=-3,0;END=5199214;SVLEN=-1523;SVTYPE=DEL;CIPOS=-2,0;SVTOOL=MetaSV;SOURCES=1-5197691-1-5199161-1470-Lumpy,1-5197691-1-5199214-1523-Pindel;NUM_SVMETHODS=2;NUM_SVTOOLS=2;VT=SV;SVMETHOD=RP,SR;PD_NUM_NT_ADDED=63;PD_NT_ADDED=TTAAGAGACCCATGAAATAAGAAGGGTCTTGCGTGTTGGCTGTTCTTACACATGTGACAATGT;PD_BP_RANGE_START=5197691;PD_BP_RANGE_END=5199215;PD_READ_SUPP=4;PD_UNIQ_READ_SUPP=4;PD_UP_READ_SUPP=3;PD_UP_UNIQ_READ_SUPP=3;PD_DOWN_READ_SUPP=1;PD_DOWN_UNIQ_READ_SUPP=1;PD_SIMPLE_SCORE=8;PD_SUM_MAPQ=120;PD_NUM_SAMPLE=1;PD_NUM_SAMPLE_SUPP=1;PD_NUM_SAMPLE_UNIQ_SUPP=1;PD_HOMLEN=1;PD_HOMSEQ=;CIEND95=0,0;CIPOS95=0,0;PE=24;SR=22;STRANDS=+:46;SU=46	GT	1/1
1	5211710	.	T	<DEL>	.	PASS	CIEND=-4,3;END=5211943;IMPRECISE;SVLEN=-230;SVTYPE=DEL;CIPOS=-10,9;SVTOOL=MetaSV;SOURCES=1-5211710-1-5211943-224-BreakDancer,1-5211712-1-5211942-230-Lumpy;NUM_SVMETHODS=2;NUM_SVTOOLS=2;VT=SV;SVMETHOD=RP,SR;BD_CHR1=1;BD_POS1=5211709;BD_ORI1=2;BD_CHR2=1;BD_POS2=5211943;BD_ORI2=0;BD_SCORE=45.0;BD_SUPPORTING_READ_PAIRS=2;CIEND95=0,0;CIPOS95=0,0;PE=1;SR=8;STRANDS=+:9;SU=9	GT	1/1
1	5231891	.	T	<DEL>	.	PASS	CIEND=-10,9;END=5232055;SVLEN=-164;SVTYPE=DEL;CIPOS=-10,9;SVTOOL=MetaSV;SOURCES=1-5231891-1-5232055-164-Pindel,1-5231892-1-5232055-163-Lumpy;NUM_SVMETHODS=2;NUM_SVTOOLS=2;VT=SV;SVMETHOD=RP,SR;PD_NUM_NT_ADDED=0;PD_NT_ADDED=;PD_BP_RANGE_START=5231891;PD_BP_RANGE_END=5232057;PD_READ_SUPP=17;PD_UNIQ_READ_SUPP=17;PD_UP_READ_SUPP=9;PD_UP_UNIQ_READ_SUPP=9;PD_DOWN_READ_SUPP=8;PD_DOWN_UNIQ_READ_SUPP=8;PD_SIMPLE_SCORE=90;PD_SUM_MAPQ=445;PD_NUM_SAMPLE=1;PD_NUM_SAMPLE_SUPP=1;PD_NUM_SAMPLE_UNIQ_SUPP=1;PD_HOMLEN=2;PD_HOMSEQ=;CIEND95=0,0;CIPOS95=0,0;PE=0;SR=13;STRANDS=+:13;SU=13	GT	1/1
1	5261270	.	A	<DEL>	.	PASS	CIEND=-3,3;END=5261370;SVLEN=-100;SVTYPE=DEL;CIPOS=-10,1;SVTOOL=MetaSV;SOURCES=1-5261270-1-5261370-100-Pindel,1-5261270-1-5261374-104-Lumpy;NUM_SVMETHODS=2;NUM_SVTOOLS=2;VT=SV;SVMETHOD=RP,SR;PD_NUM_NT_ADDED=17;PD_NT_ADDED=GTAGAAAAAAAACCAAC;PD_BP_RANGE_START=5261270;PD_BP_RANGE_END=5261371;PD_READ_SUPP=7;PD_UNIQ_READ_SUPP=7;PD_UP_READ_SUPP=6;PD_UP_UNIQ_READ_SUPP=6;PD_DOWN_READ_SUPP=1;PD_DOWN_UNIQ_READ_SUPP=1;PD_SIMPLE_SCORE=14;PD_SUM_MAPQ=203;PD_NUM_SAMPLE=1;PD_NUM_SAMPLE_SUPP=1;PD_NUM_SAMPLE_UNIQ_SUPP=1;PD_HOMLEN=1;PD_HOMSEQ=;CIEND95=0,0;CIPOS95=0,0;PE=0;SR=13;STRANDS=+:13;SU=13	GT	1/1
1	5311742	.	T	<DEL>	.	PASS	CIEND=0,0;END=5312081;IMPRECISE;SVLEN=-283;SVTYPE=DEL;CIPOS=0,0;SVTOOL=MetaSV;SOURCES=1-5311742-1-5312081-277-BreakDancer,1-5311756-1-5312039-283-Lumpy;NUM_SVMETHODS=2;NUM_SVTOOLS=2;VT=SV;SVMETHOD=RP,SR;BD_CHR1=1;BD_POS1=5311741;BD_ORI1=3;BD_CHR2=1;BD_POS2=5312081;BD_ORI2=0;BD_SCORE=58.0;BD_SUPPORTING_READ_PAIRS=3;CIEND95=0,0;CIPOS95=0,0;PE=21;SR=35;STRANDS=+:56;SU=56	GT	1/1
1	5330386	.	T	<DEL>	.	PASS	CIEND=-2,0;END=5330530;SVLEN=-144;SVTYPE=DEL;CIPOS=-10,9;SVTOOL=MetaSV;SOURCES=1-5330386-1-5330530-144-Pindel,1-5330400-1-5330535-135-Lumpy;NUM_SVMETHODS=2;NUM_SVTOOLS=2;VT=SV;SVMETHOD=RP,SR;PD_NUM_NT_ADDED=0;PD_NT_ADDED=;PD_BP_RANGE_START=5330386;PD_BP_RANGE_END=5330545;PD_READ_SUPP=11;PD_UNIQ_READ_SUPP=11;PD_UP_READ_SUPP=8;PD_UP_UNIQ_READ_SUPP=8;PD_DOWN_READ_SUPP=3;PD_DOWN_UNIQ_READ_SUPP=3;PD_SIMPLE_SCORE=36;PD_SUM_MAPQ=307;PD_NUM_SAMPLE=1;PD_NUM_SAMPLE_SUPP=1;PD_NUM_SAMPLE_UNIQ_SUPP=1;PD_HOMLEN=15;PD_HOMSEQ=;CIEND95=0,0;CIPOS95=0,0;PE=1;SR=20;STRANDS=+:21;SU=21	GT	1/1
1	5355786	.	C	<DEL>	.	PASS	CIEND=-2,0;END=5356123;SVLEN=-337;SVTYPE=DEL;CIPOS=-9,9;SVTOOL=MetaSV;SOURCES=1-5355786-1-5356123-337-Pindel,1-5355787-1-5356123-336-Lumpy;NUM_SVMETHODS=2;NUM_SVTOOLS=2;VT=SV;SVMETHOD=RP,SR;PD_NUM_NT_ADDED=0;PD_NT_ADDED=;PD_BP_RANGE_START=5355786;PD_BP_RANGE_END=5356125;PD_READ_SUPP=17;PD_UNIQ_READ_SUPP=17;PD_UP_READ_SUPP=16;PD_UP_UNIQ_READ_SUPP=16;PD_DOWN_READ_SUPP=1;PD_DOWN_UNIQ_READ_SUPP=1;PD_SIMPLE_SCORE=34;PD_SUM_MAPQ=513;PD_NUM_SAMPLE=1;PD_NUM_SAMPLE_SUPP=1;PD_NUM_SAMPLE_UNIQ_SUPP=1;PD_HOMLEN=2;PD_HOMSEQ=;CIEND95=0,0;CIPOS95=0,0;PE=16;SR=12;STRANDS=+:28;SU=28	GT	1/1
1	5362612	.	A	<DEL>	.	PASS	CIEND=-141,9;END=5362843;IMPRECISE;SVLEN=-241;SVTYPE=DEL;CIPOS=-10,204;SVTOOL=MetaSV;SOURCES=1-5362612-1-5362843-241-BreakDancer,1-5362685-1-5362843-213-BreakDancer,1-5362635-1-5362842-207-Lumpy;NUM_SVMETHODS=2;NUM_SVTOOLS=2;VT=SV;SVMETHOD=RP,SR;BD_CHR1=1;BD_POS1=5362684;BD_ORI1=3;BD_CHR2=1;BD_POS2=5362843;BD_ORI2=0;BD_SCORE=50.0;BD_SUPPORTING_READ_PAIRS=3;CIEND95=-28,1;CIPOS95=-2,38;PE=8;SR=0;STRANDS=+:8;SU=8	GT	1/1
1	5393532	.	C	<DEL>	.	PASS	CIEND=-10,9;END=5393784;SVLEN=-252;SVTYPE=DEL;CIPOS=-10,9;SVTOOL=MetaSV;SOURCES=1-5393532-1-5393784-252-Pindel,1-5393582-1-5393784-202-Lumpy;NUM_SVMETHODS=2;NUM_SVTOOLS=2;VT=SV;SVMETHOD=RP,SR;PD_NUM_NT_ADDED=49;PD_NT_ADDED=CGTGGGGGGTCACGACCTAAAAATTGAGAACCCCTGTTCTAAGCAAAGT;PD_BP_RANGE_START=5393532;PD_BP_RANGE_END=5393785;PD_READ_SUPP=5;PD_UNIQ_READ_SUPP=4;PD_UP_READ_SUPP=1;PD_UP_UNIQ_READ_SUPP=1;PD_DOWN_READ_SUPP=4;PD_DOWN_UNIQ_READ_SUPP=3;PD_SIMPLE_SCORE=10;PD_SUM_MAPQ=145;PD_NUM_SAMPLE=1;PD_NUM_SAMPLE_SUPP=1;PD_NUM_SAMPLE_UNIQ_SUPP=1;PD_HOMLEN=1;PD_HOMSEQ=;CIEND95=0,0;CIPOS95=0,0;PE=2;SR=15;STRANDS=+:17;SU=17	GT	1/1
1	5408222	.	T	<DEL>	.	PASS	CIEND=0,9;END=5408343;SVLEN=-121;SVTYPE=DEL;CIPOS=-2,0;SVTOOL=MetaSV;SOURCES=1-5408222-1-5408343-121-Pindel,1-5408236-1-5408343-107-Lumpy;NUM_SVMETHODS=2;NUM_SVTOOLS=2;VT=SV;SVMETHOD=RP,SR;PD_NUM_NT_ADDED=0;PD_NT_ADDED=;PD_BP_RANGE_START=5408222;PD_BP_RANGE_END=5408358;PD_READ_SUPP=10;PD_UNIQ_READ_SUPP=10;PD_UP_READ_SUPP=5;PD_UP_UNIQ_READ_SUPP=5;PD_DOWN_READ_SUPP=5;PD_DOWN_UNIQ_READ_SUPP=5;PD_SIMPLE_SCORE=36;PD_SUM_MAPQ=321;PD_NUM_SAMPLE=1;PD_NUM_SAMPLE_SUPP=1;PD_NUM_SAMPLE_UNIQ_SUPP=1;PD_HOMLEN=15;PD_HOMSEQ=;CIEND95=0,0;CIPOS95=0,0;PE=0;SR=26;STRANDS=+:26;SU=26	GT	1/1
1	5417799	.	A	<DEL>	.	PASS	CIEND=-1,0;END=5417947;SVLEN=-148;SVTYPE=DEL;CIPOS=-2,0;SVTOOL=MetaSV;SOURCES=1-5417799-1-5417947-148-Pindel,1-5417842-1-5417947-105-Lumpy;NUM_SVMETHODS=2;NUM_SVTOOLS=2;VT=SV;SVMETHOD=RP,SR;PD_NUM_NT_ADDED=46;PD_NT_ADDED=TGTGTTCACGTATGGAGTTCTAAAGGCCTCTGTCTTGATGGCTCTT;PD_BP_RANGE_START=5417799;PD_BP_RANGE_END=5417948;PD_READ_SUPP=3;PD_UNIQ_READ_SUPP=3;PD_UP_READ_SUPP=2;PD_UP_UNIQ_READ_SUPP=2;PD_DOWN_READ_SUPP=1;PD_DOWN_UNIQ_READ_SUPP=1;PD_SIMPLE_SCORE=6;PD_SUM_MAPQ=63;PD_NUM_SAMPLE=1;PD_NUM_SAMPLE_SUPP=1;PD_NUM_SAMPLE_UNIQ_SUPP=1;PD_HOMLEN=1;PD_HOMSEQ=;CIEND95=0,0;CIPOS95=0,0;PE=2;SR=25;STRANDS=+:27;SU=27	GT	1/1
1	5420696	.	T	<DEL>	.	PASS	CIEND=-10,8;END=5420990;IMPRECISE;SVLEN=-250;SVTYPE=DEL;CIPOS=-3,2;SVTOOL=MetaSV;SOURCES=1-5420696-1-5420990-250-BreakDancer,1-5420780-1-5420990-210-Lumpy;NUM_SVMETHODS=2;NUM_SVTOOLS=2;VT=SV;SVMETHOD=RP,SR;BD_CHR1=1;BD_POS1=5420695;BD_ORI1=4;BD_CHR2=1;BD_POS2=5420990;BD_ORI2=0;BD_SCORE=83.0;BD_SUPPORTING_READ_PAIRS=4;CIEND95=0,0;CIPOS95=0,0;PE=7;SR=10;STRANDS=+:17;SU=17	GT	1/1
1	5437920	.	G	<DEL>	.	PASS	CIEND=-4,1;END=5442754;SVLEN=-4834;SVTYPE=DEL;CIPOS=-3,3;SVTOOL=MetaSV;SOURCES=1-5437920-1-5442752-4832-Lumpy,1-5437920-1-5442754-4834-Pindel;NUM_SVMETHODS=2;NUM_SVTOOLS=2;VT=SV;SVMETHOD=RP,SR;PD_NUM_NT_ADDED=27;PD_NT_ADDED=AGGGGCGCGCAGGCGGGGCCGGGCACA;PD_BP_RANGE_START=5437920;PD_BP_RANGE_END=5442755;PD_READ_SUPP=18;PD_UNIQ_READ_SUPP=18;PD_UP_READ_SUPP=9;PD_UP_UNIQ_READ_SUPP=9;PD_DOWN_READ_SUPP=9;PD_DOWN_UNIQ_READ_SUPP=9;PD_SIMPLE_SCORE=100;PD_SUM_MAPQ=546;PD_NUM_SAMPLE=1;PD_NUM_SAMPLE_SUPP=1;PD_NUM_SAMPLE_UNIQ_SUPP=1;PD_HOMLEN=1;PD_HOMSEQ=;CIEND95=0,0;CIPOS95=0,0;PE=11;SR=9;STRANDS=+:20;SU=20	GT	1/1
1	5483954	.	T	<DEL>	.	PASS	CIEND=-10,9;END=5484074;SVLEN=-120;SVTYPE=DEL;CIPOS=-2,0;SVTOOL=MetaSV;SOURCES=1-5483954-1-5484074-120-Pindel,1-5483969-1-5484074-105-Lumpy;NUM_SVMETHODS=2;NUM_SVTOOLS=2;VT=SV;SVMETHOD=RP,SR;PD_NUM_NT_ADDED=0;PD_NT_ADDED=;PD_BP_RANGE_START=5483954;PD_BP_RANGE_END=5484090;PD_READ_SUPP=14;PD_UNIQ_READ_SUPP=13;PD_UP_READ_SUPP=9;PD_UP_UNIQ_READ_SUPP=8;PD_DOWN_READ_SUPP=5;PD_DOWN_UNIQ_READ_SUPP=5;PD_SIMPLE_SCORE=60;PD_SUM_MAPQ=394;PD_NUM_SAMPLE=1;PD_NUM_SAMPLE_SUPP=1;PD_NUM_SAMPLE_UNIQ_SUPP=1;PD_HOMLEN=16;PD_HOMSEQ=;CIEND95=0,0;CIPOS95=0,0;PE=0;SR=32;STRANDS=+:32;SU=32	GT	1/1
1	5491445	.	A	<DEL>	.	PASS	CIEND=-4,3;END=5491671;IMPRECISE;SVLEN=-213;SVTYPE=DEL;CIPOS=-4,3;SVTOOL=MetaSV;SOURCES=1-5491445-1-5491671-213-BreakDancer,1-5491448-1-5491646-198-Lumpy;NUM_SVMETHODS=2;NUM_SVTOOLS=2;VT=SV;SVMETHOD=RP,SR;BD_CHR1=1;BD_POS1=5491444;BD_ORI1=4;BD_CHR2=1;BD_POS2=5491671;BD_ORI2=0;BD_SCORE=77.0;BD_SUPPORTING_READ_PAIRS=4;CIEND95=0,0;CIPOS95=0,0;PE=0;SR=9;STRANDS=+:9;SU=9	GT	1/1
1	5500824	.	G	<DEL>	.	PASS	CIEND=-10,9;END=5500944;SVLEN=-120;SVTYPE=DEL;CIPOS=-10,9;SVTOOL=MetaSV;SOURCES=1-5500824-1-5500944-120-Pindel,1-5500835-1-5500944-109-Lumpy;NUM_SVMETHODS=2;NUM_SVTOOLS=2;VT=SV;SVMETHOD=RP,SR;PD_NUM_NT_ADDED=0;PD_NT_ADDED=;PD_BP_RANGE_START=5500824;PD_BP_RANGE_END=5500956;PD_READ_SUPP=16;PD_UNIQ_READ_SUPP=16;PD_UP_READ_SUPP=10;PD_UP_UNIQ_READ_SUPP=10;PD_DOWN_READ_SUPP=6;PD_DOWN_UNIQ_READ_SUPP=6;PD_SIMPLE_SCORE=77;PD_SUM_MAPQ=460;PD_NUM_SAMPLE=1;PD_NUM_SAMPLE_SUPP=1;PD_NUM_SAMPLE_UNIQ_SUPP=1;PD_HOMLEN=12;PD_HOMSEQ=;CIEND95=0,0;CIPOS95=0,0;PE=0;SR=22;STRANDS=+:22;SU=22	GT	1/1
1	5528058	.	G	<DEL>	.	PASS	CIEND=-1,0;END=5528183;SVLEN=-125;SVTYPE=DEL;CIPOS=-1,0;SVTOOL=MetaSV;SOURCES=1-5528058-1-5528183-125-Pindel,1-5528073-1-5528183-110-Lumpy;NUM_SVMETHODS=2;NUM_SVTOOLS=2;VT=SV;SVMETHOD=RP,SR;PD_NUM_NT_ADDED=0;PD_NT_ADDED=;PD_BP_RANGE_START=5528058;PD_BP_RANGE_END=5528199;PD_READ_SUPP=12;PD_UNIQ_READ_SUPP=12;PD_UP_READ_SUPP=7;PD_UP_UNIQ_READ_SUPP=7;PD_DOWN_READ_SUPP=5;PD_DOWN_UNIQ_READ_SUPP=5;PD_SIMPLE_SCORE=48;PD_SUM_MAPQ=356;PD_NUM_SAMPLE=1;PD_NUM_SAMPLE_SUPP=1;PD_NUM_SAMPLE_UNIQ_SUPP=1;PD_HOMLEN=16;PD_HOMSEQ=;CIEND95=0,0;CIPOS95=0,0;PE=0;SR=27;STRANDS=+:27;SU=27	GT	1/1
1	5528417	.	T	<DEL>	.	PASS	END=5529085;IMPRECISE;SVLEN=-323;SVTYPE=DEL;SVTOOL=MetaSV;SOURCES=1-5528417-1-5528584-167-Pindel,1-5528708-1-5528996-288-Pindel,1-5528471-1-5528584-113-Lumpy,1-5528708-1-5528996-288-Lumpy,1-5528711-1-5529085-323-BreakDancer;NUM_SVMETHODS=2;NUM_SVTOOLS=3;VT=SV;SVMETHOD=RP,SR;BD_CHR1=1;BD_POS1=5528710;BD_ORI1=3;BD_CHR2=1;BD_POS2=5529085;BD_ORI2=0;BD_SCORE=38.0;BD_SUPPORTING_READ_PAIRS=2;PD_NUM_NT_ADDED=1;PD_NT_ADDED=T;PD_BP_RANGE_START=5528708;PD_BP_RANGE_END=5528997;PD_READ_SUPP=11;PD_UNIQ_READ_SUPP=11;PD_UP_READ_SUPP=1;PD_UP_UNIQ_READ_SUPP=1;PD_DOWN_READ_SUPP=10;PD_DOWN_UNIQ_READ_SUPP=10;PD_SIMPLE_SCORE=22;PD_SUM_MAPQ=279;PD_NUM_SAMPLE=1;PD_NUM_SAMPLE_SUPP=1;PD_NUM_SAMPLE_UNIQ_SUPP=1;PD_HOMLEN=1;PD_HOMSEQ=	GT	1/1
1	5562141	.	C	<DEL>	.	PASS	CIEND=0,0;END=5562667;SVLEN=-526;SVTYPE=DEL;CIPOS=0,0;SVTOOL=MetaSV;SOURCES=1-5562141-1-5562667-526-Pindel,1-5562146-1-5562667-521-Lumpy;NUM_SVMETHODS=2;NUM_SVTOOLS=2;VT=SV;SVMETHOD=RP,SR;PD_NUM_NT_ADDED=0;PD_NT_ADDED=;PD_BP_RANGE_START=5562141;PD_BP_RANGE_END=5562673;PD_READ_SUPP=4;PD_UNIQ_READ_SUPP=4;PD_UP_READ_SUPP=1;PD_UP_UNIQ_READ_SUPP=1;PD_DOWN_READ_SUPP=3;PD_DOWN_UNIQ_READ_SUPP=3;PD_SIMPLE_SCORE=8;PD_SUM_MAPQ=116;PD_NUM_SAMPLE=1;PD_NUM_SAMPLE_SUPP=1;PD_NUM_SAMPLE_UNIQ_SUPP=1;PD_HOMLEN=6;PD_HOMSEQ=;CIEND95=0,0;CIPOS95=0,0;PE=31;SR=38;STRANDS=+:69;SU=69	GT	1/1
1	5563337	.	T	<DEL>	.	PASS	CIEND=-7,6;END=5563550;IMPRECISE;SVLEN=-248;SVTYPE=DEL;CIPOS=-8,6;SVTOOL=MetaSV;SOURCES=1-5563337-1-5563537-200-Lumpy,1-5563352-1-5563550-248-BreakDancer;NUM_SVMETHODS=2;NUM_SVTOOLS=2;VT=SV;SVMETHOD=RP,SR;BD_CHR1=1;BD_POS1=5563351;BD_ORI1=7;BD_CHR2=1;BD_POS2=5563550;BD_ORI2=0;BD_SCORE=63.0;BD_SUPPORTING_READ_PAIRS=4;CIEND95=0,0;CIPOS95=0,0;PE=3;SR=5;STRANDS=+:8;SU=8	GT	1/1
1	5592284	.	T	<DEL>	.	PASS	CIEND=-1,0;END=5592404;SVLEN=-120;SVTYPE=DEL;CIPOS=-1,0;SVTOOL=MetaSV;SOURCES=1-5592284-1-5592404-120-Pindel,1-5592295-1-5592404-109-Lumpy;NUM_SVMETHODS=2;NUM_SVTOOLS=2;VT=SV;SVMETHOD=RP,SR;PD_NUM_NT_ADDED=0;PD_NT_ADDED=;PD_BP_RANGE_START=5592284;PD_BP_RANGE_END=5592416;PD_READ_SUPP=7;PD_UNIQ_READ_SUPP=7;PD_UP_READ_SUPP=0;PD_UP_UNIQ_READ_SUPP=0;PD_DOWN_READ_SUPP=7;PD_DOWN_UNIQ_READ_SUPP=7;PD_SIMPLE_SCORE=8;PD_SUM_MAPQ=179;PD_NUM_SAMPLE=1;PD_NUM_SAMPLE_SUPP=1;PD_NUM_SAMPLE_UNIQ_SUPP=1;PD_HOMLEN=12;PD_HOMSEQ=;CIEND95=0,0;CIPOS95=0,0;PE=0;SR=30;STRANDS=+:30;SU=30	GT	1/1
1	5604399	.	T	<DEL>	.	PASS	CIEND=-5,4;END=5604513;SVLEN=-114;SVTYPE=DEL;CIPOS=-5,4;SVTOOL=MetaSV;SOURCES=1-5604399-1-5604513-114-Pindel,1-5604399-1-5604513-114-Lumpy;NUM_SVMETHODS=2;NUM_SVTOOLS=2;VT=SV;SVMETHOD=RP,SR;PD_NUM_NT_ADDED=19;PD_NT_ADDED=AGATTGTAGGAACGACTGA;PD_BP_RANGE_START=5604399;PD_BP_RANGE_END=5604514;PD_READ_SUPP=10;PD_UNIQ_READ_SUPP=10;PD_UP_READ_SUPP=2;PD_UP_UNIQ_READ_SUPP=2;PD_DOWN_READ_SUPP=8;PD_DOWN_UNIQ_READ_SUPP=8;PD_SIMPLE_SCORE=27;PD_SUM_MAPQ=278;PD_NUM_SAMPLE=1;PD_NUM_SAMPLE_SUPP=1;PD_NUM_SAMPLE_UNIQ_SUPP=1;PD_HOMLEN=1;PD_HOMSEQ=;CIEND95=0,0;CIPOS95=0,0;PE=0;SR=7;STRANDS=+:7;SU=7	GT	1/1
1	5642127	.	T	<DEL>	.	PASS	CIEND=-10,9;END=5642298;SVLEN=-171;SVTYPE=DEL;CIPOS=-3,1;SVTOOL=MetaSV;SOURCES=1-5642127-1-5642262-135-Lumpy,1-5642127-1-5642298-171-Pindel;NUM_SVMETHODS=2;NUM_SVTOOLS=2;VT=SV;SVMETHOD=RP,SR;PD_NUM_NT_ADDED=20;PD_NT_ADDED=AAGAGGGAAAAGTTGAGAAG;PD_BP_RANGE_START=5642127;PD_BP_RANGE_END=5642299;PD_READ_SUPP=4;PD_UNIQ_READ_SUPP=4;PD_UP_READ_SUPP=2;PD_UP_UNIQ_READ_SUPP=2;PD_DOWN_READ_SUPP=2;PD_DOWN_UNIQ_READ_SUPP=2;PD_SIMPLE_SCORE=9;PD_SUM_MAPQ=147;PD_NUM_SAMPLE=1;PD_NUM_SAMPLE_SUPP=1;PD_NUM_SAMPLE_UNIQ_SUPP=1;PD_HOMLEN=1;PD_HOMSEQ=;CIEND95=0,0;CIPOS95=0,0;PE=1;SR=13;STRANDS=+:14;SU=14	GT	1/1
1	5737057	.	C	<DEL>	.	PASS	CIEND=-4,2;END=5737184;IMPRECISE;SVLEN=-127;SVTYPE=DEL;CIPOS=-10,9;SVTOOL=MetaSV;SOURCES=1-5737057-1-5737184-127-Pindel,1-5737068-1-5737185-117-Lumpy;NUM_SVMETHODS=2;NUM_SVTOOLS=2;VT=SV;SVMETHOD=RP,SR;PD_NUM_NT_ADDED=0;PD_NT_ADDED=;PD_BP_RANGE_START=5737057;PD_BP_RANGE_END=5737199;PD_READ_SUPP=8;PD_UNIQ_READ_SUPP=8;PD_UP_READ_SUPP=4;PD_UP_UNIQ_READ_SUPP=4;PD_DOWN_READ_SUPP=4;PD_DOWN_UNIQ_READ_SUPP=4;PD_SIMPLE_SCORE=25;PD_SUM_MAPQ=208;PD_NUM_SAMPLE=1;PD_NUM_SAMPLE_SUPP=1;PD_NUM_SAMPLE_UNIQ_SUPP=1;PD_HOMLEN=15;PD_HOMSEQ=;CIEND95=-1,0;CIPOS95=0,0;PE=0;SR=10;STRANDS=+:10;SU=10	GT	1/1
1	5737657	.	A	<DEL>	.	PASS	CIEND=-2,1;END=5737844;SVLEN=-187;SVTYPE=DEL;CIPOS=-10,7;SVTOOL=MetaSV;SOURCES=1-5737657-1-5737844-187-Pindel,1-5737657-1-5737844-187-Lumpy;NUM_SVMETHODS=2;NUM_SVTOOLS=2;VT=SV;SVMETHOD=RP,SR;PD_NUM_NT_ADDED=14;PD_NT_ADDED=AGTTGTTAAGAGCC;PD_BP_RANGE_START=5737657;PD_BP_RANGE_END=5737845;PD_READ_SUPP=3;PD_UNIQ_READ_SUPP=3;PD_UP_READ_SUPP=2;PD_UP_UNIQ_READ_SUPP=2;PD_DOWN_READ_SUPP=1;PD_DOWN_UNIQ_READ_SUPP=1;PD_SIMPLE_SCORE=6;PD_SUM_MAPQ=87;PD_NUM_SAMPLE=1;PD_NUM_SAMPLE_SUPP=1;PD_NUM_SAMPLE_UNIQ_SUPP=1;PD_HOMLEN=1;PD_HOMSEQ=;CIEND95=0,0;CIPOS95=0,0;PE=0;SR=15;STRANDS=+:15;SU=15	GT	1/1
1	5748651	.	T	<DEL>	.	PASS	CIEND=-2,0;END=5755133;SVLEN=-6482;SVTYPE=DEL;CIPOS=-10,9;SVTOOL=MetaSV;SOURCES=1-5748639-1-5755143-6470-BreakDancer,1-5748651-1-5755133-6482-Pindel,1-5748666-1-5755133-6467-Lumpy;NUM_SVMETHODS=2;NUM_SVTOOLS=3;VT=SV;SVMETHOD=RP,SR;BD_CHR1=1;BD_POS1=5748638;BD_ORI1=6;BD_CHR2=1;BD_POS2=5755143;BD_ORI2=0;BD_SCORE=99.0;BD_SUPPORTING_READ_PAIRS=6;PD_NUM_NT_ADDED=0;PD_NT_ADDED=;PD_BP_RANGE_START=5748651;PD_BP_RANGE_END=5755149;PD_READ_SUPP=12;PD_UNIQ_READ_SUPP=12;PD_UP_READ_SUPP=6;PD_UP_UNIQ_READ_SUPP=6;PD_DOWN_READ_SUPP=6;PD_DOWN_UNIQ_READ_SUPP=6;PD_SIMPLE_SCORE=49;PD_SUM_MAPQ=356;PD_NUM_SAMPLE=1;PD_NUM_SAMPLE_SUPP=1;PD_NUM_SAMPLE_UNIQ_SUPP=1;PD_HOMLEN=16;PD_HOMSEQ=;CIEND95=0,0;CIPOS95=0,0;PE=26;SR=17;STRANDS=+:43;SU=43	GT	1/1
1	5769966	.	A	<INV>	.	PASS	CIEND=-10,284;END=5772276;IMPRECISE;SVLEN=2310;SVTYPE=INV;CIPOS=-10,257;SVTOOL=MetaSV;SOURCES=1-5769966-1-5772276-2310-Lumpy,1-5770091-1-5772147-1795-BreakDancer;NUM_SVMETHODS=2;NUM_SVTOOLS=2;VT=SV;SVMETHOD=RP,SR;BD_CHR1=1;BD_POS1=5770090;BD_ORI1=3;BD_CHR2=1;BD_POS2=5772147;BD_ORI2=2;BD_SCORE=65.0;BD_SUPPORTING_READ_PAIRS=2;CIEND95=-1,109;CIPOS95=-2,98;PE=4;SR=0;STRANDS=:3,--:1;SU=4	GT	1/1
1	5824016	.	T	<DEL>	.	PASS	CIEND=-2,0;END=5824949;SVLEN=-933;SVTYPE=DEL;CIPOS=-10,5;SVTOOL=MetaSV;SOURCES=1-5824016-1-5824949-933-Pindel,1-5824050-1-5824949-899-Lumpy;NUM_SVMETHODS=2;NUM_SVTOOLS=2;VT=SV;SVMETHOD=RP,SR;PD_NUM_NT_ADDED=21;PD_NT_ADDED=TCTCCAAGGCTCTCATGCAGC;PD_BP_RANGE_START=5824016;PD_BP_RANGE_END=5824950;PD_READ_SUPP=6;PD_UNIQ_READ_SUPP=6;PD_UP_READ_SUPP=2;PD_UP_UNIQ_READ_SUPP=2;PD_DOWN_READ_SUPP=4;PD_DOWN_UNIQ_READ_SUPP=4;PD_SIMPLE_SCORE=15;PD_SUM_MAPQ=170;PD_NUM_SAMPLE=1;PD_NUM_SAMPLE_SUPP=1;PD_NUM_SAMPLE_UNIQ_SUPP=1;PD_HOMLEN=1;PD_HOMSEQ=;CIEND95=0,0;CIPOS95=0,0;PE=18;SR=21;STRANDS=+:39;SU=39	GT	1/1
1	5829812	.	T	<DEL>	.	PASS	CIEND=-4,3;END=5829950;SVLEN=-138;SVTYPE=DEL;CIPOS=-9,9;SVTOOL=MetaSV;SOURCES=1-5829812-1-5829919-107-Lumpy,1-5829812-1-5829950-138-Pindel;NUM_SVMETHODS=2;NUM_SVTOOLS=2;VT=SV;SVMETHOD=RP,SR;PD_NUM_NT_ADDED=21;PD_NT_ADDED=GAAATGTACAGTTTATAGATT;PD_BP_RANGE_START=5829812;PD_BP_RANGE_END=5829951;PD_READ_SUPP=4;PD_UNIQ_READ_SUPP=4;PD_UP_READ_SUPP=4;PD_UP_UNIQ_READ_SUPP=4;PD_DOWN_READ_SUPP=0;PD_DOWN_UNIQ_READ_SUPP=0;PD_SIMPLE_SCORE=5;PD_SUM_MAPQ=116;PD_NUM_SAMPLE=1;PD_NUM_SAMPLE_SUPP=1;PD_NUM_SAMPLE_UNIQ_SUPP=1;PD_HOMLEN=1;PD_HOMSEQ=;CIEND95=0,0;CIPOS95=0,0;PE=0;SR=9;STRANDS=+:9;SU=9	GT	1/1
1	5845114	.	G	<DEL>	.	PASS	CIEND=-10,9;END=5848466;SVLEN=-3352;SVTYPE=DEL;CIPOS=-2,0;SVTOOL=MetaSV;SOURCES=1-5845066-1-5848481-3443-BreakDancer,1-5845114-1-5848466-3352-Pindel,1-5845126-1-5848466-3340-Lumpy;NUM_SVMETHODS=2;NUM_SVTOOLS=3;VT=SV;SVMETHOD=RP,SR;BD_CHR1=1;BD_POS1=5845065;BD_ORI1=2;BD_CHR2=1;BD_POS2=5848481;BD_ORI2=0;BD_SCORE=39.0;BD_SUPPORTING_READ_PAIRS=2;PD_NUM_NT_ADDED=0;PD_NT_ADDED=;PD_BP_RANGE_START=5845114;PD_BP_RANGE_END=5848479;PD_READ_SUPP=12;PD_UNIQ_READ_SUPP=12;PD_UP_READ_SUPP=6;PD_UP_UNIQ_READ_SUPP=6;PD_DOWN_READ_SUPP=6;PD_DOWN_UNIQ_READ_SUPP=6;PD_SIMPLE_SCORE=49;PD_SUM_MAPQ=324;PD_NUM_SAMPLE=1;PD_NUM_SAMPLE_SUPP=1;PD_NUM_SAMPLE_UNIQ_SUPP=1;PD_HOMLEN=13;PD_HOMSEQ=;CIEND95=0,0;CIPOS95=0,0;PE=23;SR=20;STRANDS=+:43;SU=43	GT	1/1
1	5859934	.	A	<DEL>	.	PASS	CIEND=0,8;END=5863477;IMPRECISE;SVLEN=-3542;SVTYPE=DEL;CIPOS=-5,4;SVTOOL=MetaSV;SOURCES=1-5859934-1-5863464-3530-Lumpy,1-5859986-1-5863477-3542-BreakDancer;NUM_SVMETHODS=2;NUM_SVTOOLS=2;VT=SV;SVMETHOD=RP,SR;BD_CHR1=1;BD_POS1=5859985;BD_ORI1=7;BD_CHR2=1;BD_POS2=5863477;BD_ORI2=0;BD_SCORE=99.0;BD_SUPPORTING_READ_PAIRS=7;CIEND95=0,0;CIPOS95=0,0;PE=16;SR=6;STRANDS=+:22;SU=22	GT	1/1
1	5879912	.	T	<DEL>	.	PASS	CIEND=-10,9;END=5880170;SVLEN=-258;SVTYPE=DEL;CIPOS=-10,9;SVTOOL=MetaSV;SOURCES=1-5879912-1-5880170-258-Pindel,1-5879912-1-5880170-258-Lumpy;NUM_SVMETHODS=2;NUM_SVTOOLS=2;VT=SV;SVMETHOD=RP,SR;PD_NUM_NT_ADDED=19;PD_NT_ADDED=TTAATCTCGGCTTAGTTAT;PD_BP_RANGE_START=5879912;PD_BP_RANGE_END=5880171;PD_READ_SUPP=10;PD_UNIQ_READ_SUPP=10;PD_UP_READ_SUPP=2;PD_UP_UNIQ_READ_SUPP=2;PD_DOWN_READ_SUPP=8;PD_DOWN_UNIQ_READ_SUPP=8;PD_SIMPLE_SCORE=27;PD_SUM_MAPQ=278;PD_NUM_SAMPLE=1;PD_NUM_SAMPLE_SUPP=1;PD_NUM_SAMPLE_UNIQ_SUPP=1;PD_HOMLEN=1;PD_HOMSEQ=;CIEND95=0,0;CIPOS95=0,0;PE=5;SR=6;STRANDS=+:11;SU=11	GT	1/1
1	5891088	.	C	<DEL>	.	PASS	CIEND=-10,9;END=5891651;SVLEN=-563;SVTYPE=DEL;CIPOS=-10,9;SVTOOL=MetaSV;SOURCES=1-5891088-1-5891651-563-Pindel,1-5891090-1-5891651-561-Lumpy,1-5891144-1-5891799-668-BreakDancer;NUM_SVMETHODS=2;NUM_SVTOOLS=3;VT=SV;SVMETHOD=RP,SR;BD_CHR1=1;BD_POS1=5891143;BD_ORI1=3;BD_CHR2=1;BD_POS2=5891799;BD_ORI2=0;BD_SCORE=36.0;BD_SUPPORTING_READ_PAIRS=2;PD_NUM_NT_ADDED=0;PD_NT_ADDED=;PD_BP_RANGE_START=5891088;PD_BP_RANGE_END=5891654;PD_READ_SUPP=11;PD_UNIQ_READ_SUPP=11;PD_UP_READ_SUPP=6;PD_UP_UNIQ_READ_SUPP=6;PD_DOWN_READ_SUPP=5;PD_DOWN_UNIQ_READ_SUPP=5;PD_SIMPLE_SCORE=42;PD_SUM_MAPQ=319;PD_NUM_SAMPLE=1;PD_NUM_SAMPLE_SUPP=1;PD_NUM_SAMPLE_UNIQ_SUPP=1;PD_HOMLEN=3;PD_HOMSEQ=;CIEND95=0,0;CIPOS95=0,0;PE=18;SR=24;STRANDS=+:42;SU=42	GT	1/1
1	5998660	.	A	<DEL>	.	PASS	CIEND=-10,9;END=5998895;IMPRECISE;SVLEN=-235;SVTYPE=DEL;CIPOS=-10,1;SVTOOL=MetaSV;SOURCES=1-5998660-1-5998863-203-Pindel,1-5998660-1-5998895-235-Pindel,1-5998682-1-5998827-145-Lumpy;NUM_SVMETHODS=2;NUM_SVTOOLS=2;VT=SV;SVMETHOD=RP,SR;PD_NUM_NT_ADDED=105;PD_NT_ADDED=GGGTGACATCAGATTAGCCAGATGGCCACAATAAAGAACATTTCCCTCATAATGCCATGGAATGCATTCCACAACACATCCTGAAGTTCATTAAGGTGTGTTCAT;PD_BP_RANGE_START=5998660;PD_BP_RANGE_END=5998896;PD_READ_SUPP=5;PD_UNIQ_READ_SUPP=4;PD_UP_READ_SUPP=5;PD_UP_UNIQ_READ_SUPP=4;PD_DOWN_READ_SUPP=0;PD_DOWN_UNIQ_READ_SUPP=0;PD_SIMPLE_SCORE=6;PD_SUM_MAPQ=145;PD_NUM_SAMPLE=1;PD_NUM_SAMPLE_SUPP=1;PD_NUM_SAMPLE_UNIQ_SUPP=1;PD_HOMLEN=1;PD_HOMSEQ=;CIEND95=0,0;CIPOS95=0,0;PE=0;SR=20;STRANDS=+:20;SU=20	GT	1/1
1	6039286	.	G	<DEL>	.	PASS	CIEND=-1,0;END=6039445;SVLEN=-159;SVTYPE=DEL;CIPOS=-1,0;SVTOOL=MetaSV;SOURCES=1-6039286-1-6039445-159-Pindel,1-6039343-1-6039445-102-Lumpy;NUM_SVMETHODS=2;NUM_SVTOOLS=2;VT=SV;SVMETHOD=RP,SR;PD_NUM_NT_ADDED=41;PD_NT_ADDED=TTAACAGAAACTGGGCCCAGGAGAAGGAAAGTACTTGATGT;PD_BP_RANGE_START=6039286;PD_BP_RANGE_END=6039446;PD_READ_SUPP=20;PD_UNIQ_READ_SUPP=20;PD_UP_READ_SUPP=6;PD_UP_UNIQ_READ_SUPP=6;PD_DOWN_READ_SUPP=14;PD_DOWN_UNIQ_READ_SUPP=14;PD_SIMPLE_SCORE=105;PD_SUM_MAPQ=568;PD_NUM_SAMPLE=1;PD_NUM_SAMPLE_SUPP=1;PD_NUM_SAMPLE_UNIQ_SUPP=1;PD_HOMLEN=1;PD_HOMSEQ=;CIEND95=0,0;CIPOS95=0,0;PE=0;SR=29;STRANDS=+:29;SU=29	GT	1/1
1	6093612	.	G	<DEL>	.	PASS	CIEND=-10,9;END=6094256;IMPRECISE;SVLEN=-604;SVTYPE=DEL;CIPOS=-2,0;SVTOOL=MetaSV;SOURCES=1-6093612-1-6094179-567-Pindel,1-6093652-1-6094256-604-Pindel,1-6093652-1-6094179-527-Lumpy;NUM_SVMETHODS=2;NUM_SVTOOLS=2;VT=SV;SVMETHOD=RP,SR;PD_NUM_NT_ADDED=60;PD_NT_ADDED=TATGCAGAGGACCAGAGTCAGTTCCCAGCATAGGCACAGCAGCTCACTACCATCAATAAC;PD_BP_RANGE_START=6093652;PD_BP_RANGE_END=6094257;PD_READ_SUPP=5;PD_UNIQ_READ_SUPP=5;PD_UP_READ_SUPP=1;PD_UP_UNIQ_READ_SUPP=1;PD_DOWN_READ_SUPP=4;PD_DOWN_UNIQ_READ_SUPP=4;PD_SIMPLE_SCORE=10;PD_SUM_MAPQ=184;PD_NUM_SAMPLE=1;PD_NUM_SAMPLE_SUPP=1;PD_NUM_SAMPLE_UNIQ_SUPP=1;PD_HOMLEN=1;PD_HOMSEQ=;CIEND95=0,0;CIPOS95=0,0;PE=22;SR=21;STRANDS=+:43;SU=43	GT	1/1
1	6187436	.	A	<DEL>	.	PASS	CIEND=-9,9;END=6194084;SVLEN=-6648;SVTYPE=DEL;CIPOS=-2,0;SVTOOL=MetaSV;SOURCES=1-6187436-1-6194084-6648-Pindel,1-6187450-1-6194084-6634-Lumpy,1-6187504-1-6194086-6671-BreakDancer;NUM_SVMETHODS=2;NUM_SVTOOLS=3;VT=SV;SVMETHOD=RP,SR;BD_CHR1=1;BD_POS1=6187503;BD_ORI1=14;BD_CHR2=1;BD_POS2=6194086;BD_ORI2=0;BD_SCORE=99.0;BD_SUPPORTING_READ_PAIRS=14;PD_NUM_NT_ADDED=0;PD_NT_ADDED=;PD_BP_RANGE_START=6187436;PD_BP_RANGE_END=6194099;PD_READ_SUPP=21;PD_UNIQ_READ_SUPP=21;PD_UP_READ_SUPP=13;PD_UP_UNIQ_READ_SUPP=13;PD_DOWN_READ_SUPP=8;PD_DOWN_UNIQ_READ_SUPP=8;PD_SIMPLE_SCORE=126;PD_SUM_MAPQ=597;PD_NUM_SAMPLE=1;PD_NUM_SAMPLE_SUPP=1;PD_NUM_SAMPLE_UNIQ_SUPP=1;PD_HOMLEN=15;PD_HOMSEQ=;CIEND95=0,0;CIPOS95=0,0;PE=31;SR=21;STRANDS=+:52;SU=52	GT	1/1
1	6217214	.	T	<DEL>	.	PASS	CIEND=-10,9;END=6217354;SVLEN=-140;SVTYPE=DEL;CIPOS=-10,9;SVTOOL=MetaSV;SOURCES=1-6217214-1-6217354-140-Pindel,1-6217214-1-6217354-140-Lumpy;NUM_SVMETHODS=2;NUM_SVTOOLS=2;VT=SV;SVMETHOD=RP,SR;PD_NUM_NT_ADDED=0;PD_NT_ADDED=;PD_BP_RANGE_START=6217214;PD_BP_RANGE_END=6217355;PD_READ_SUPP=7;PD_UNIQ_READ_SUPP=7;PD_UP_READ_SUPP=6;PD_UP_UNIQ_READ_SUPP=6;PD_DOWN_READ_SUPP=1;PD_DOWN_UNIQ_READ_SUPP=1;PD_SIMPLE_SCORE=14;PD_SUM_MAPQ=179;PD_NUM_SAMPLE=1;PD_NUM_SAMPLE_SUPP=1;PD_NUM_SAMPLE_UNIQ_SUPP=1;PD_HOMLEN=1;PD_HOMSEQ=;CIEND95=0,0;CIPOS95=0,0;PE=0;SR=15;STRANDS=+:15;SU=15	GT	1/1
1	6375677	.	A	<DEL>	.	PASS	CIEND=0,7;END=6376247;SVLEN=-570;SVTYPE=DEL;CIPOS=-10,9;SVTOOL=MetaSV;SOURCES=1-6375677-1-6376247-570-Pindel,1-6375677-1-6376247-570-Lumpy,1-6375694-1-6376246-559-BreakDancer;NUM_SVMETHODS=2;NUM_SVTOOLS=3;VT=SV;SVMETHOD=RP,SR;BD_CHR1=1;BD_POS1=6375693;BD_ORI1=5;BD_CHR2=1;BD_POS2=6376246;BD_ORI2=0;BD_SCORE=99.0;BD_SUPPORTING_READ_PAIRS=5;PD_NUM_NT_ADDED=19;PD_NT_ADDED=TGGGCTCTCTTCCATTCAT;PD_BP_RANGE_START=6375677;PD_BP_RANGE_END=6376248;PD_READ_SUPP=7;PD_UNIQ_READ_SUPP=7;PD_UP_READ_SUPP=4;PD_UP_UNIQ_READ_SUPP=4;PD_DOWN_READ_SUPP=3;PD_DOWN_UNIQ_READ_SUPP=3;PD_SIMPLE_SCORE=20;PD_SUM_MAPQ=199;PD_NUM_SAMPLE=1;PD_NUM_SAMPLE_SUPP=1;PD_NUM_SAMPLE_UNIQ_SUPP=1;PD_HOMLEN=1;PD_HOMSEQ=;CIEND95=0,0;CIPOS95=0,0;PE=30;SR=7;STRANDS=+:37;SU=37	GT	1/1
1	6380460	.	T	<DEL>	.	PASS	CIEND=-107,9;END=6380676;IMPRECISE;SVLEN=-216;SVTYPE=DEL;CIPOS=-10,103;SVTOOL=MetaSV;SOURCES=1-6380460-1-6380676-216-Pindel,1-6380525-1-6380677-243-BreakDancer,1-6380530-1-6380676-146-Lumpy;NUM_SVMETHODS=2;NUM_SVTOOLS=3;VT=SV;SVMETHOD=RP,SR;BD_CHR1=1;BD_POS1=6380524;BD_ORI1=10;BD_CHR2=1;BD_POS2=6380677;BD_ORI2=0;BD_SCORE=99.0;BD_SUPPORTING_READ_PAIRS=10;PD_NUM_NT_ADDED=0;PD_NT_ADDED=;PD_BP_RANGE_START=6380460;PD_BP_RANGE_END=6380748;PD_READ_SUPP=6;PD_UNIQ_READ_SUPP=6;PD_UP_READ_SUPP=5;PD_UP_UNIQ_READ_SUPP=5;PD_DOWN_READ_SUPP=1;PD_DOWN_UNIQ_READ_SUPP=1;PD_SIMPLE_SCORE=12;PD_SUM_MAPQ=224;PD_NUM_SAMPLE=1;PD_NUM_SAMPLE_SUPP=1;PD_NUM_SAMPLE_UNIQ_SUPP=1;PD_HOMLEN=72;PD_HOMSEQ=;CIEND95=-13,3;CIPOS95=-2,17;PE=12;SR=0;STRANDS=+:12;SU=12	GT	1/1
1	6401327	.	T	<DEL>	.	PASS	CIEND=-10,9;END=6401447;SVLEN=-120;SVTYPE=DEL;CIPOS=-10,9;SVTOOL=MetaSV;SOURCES=1-6401327-1-6401447-120-Pindel,1-6401343-1-6401447-104-Lumpy;NUM_SVMETHODS=2;NUM_SVTOOLS=2;VT=SV;SVMETHOD=RP,SR;PD_NUM_NT_ADDED=0;PD_NT_ADDED=;PD_BP_RANGE_START=6401327;PD_BP_RANGE_END=6401464;PD_READ_SUPP=10;PD_UNIQ_READ_SUPP=10;PD_UP_READ_SUPP=9;PD_UP_UNIQ_READ_SUPP=9;PD_DOWN_READ_SUPP=1;PD_DOWN_UNIQ_READ_SUPP=1;PD_SIMPLE_SCORE=20;PD_SUM_MAPQ=291;PD_NUM_SAMPLE=1;PD_NUM_SAMPLE_SUPP=1;PD_NUM_SAMPLE_UNIQ_SUPP=1;PD_HOMLEN=17;PD_HOMSEQ=;CIEND95=0,0;CIPOS95=0,0;PE=0;SR=5;STRANDS=+:5;SU=5	GT	1/1
1	6518369	.	G	<DEL>	.	PASS	CIEND=-2,0;END=6518660;IMPRECISE;SVLEN=-291;SVTYPE=DEL;CIPOS=-1,0;SVTOOL=MetaSV;SOURCES=1-6518369-1-6518660-291-Pindel,1-6518385-1-6518660-275-Lumpy;NUM_SVMETHODS=2;NUM_SVTOOLS=2;VT=SV;SVMETHOD=RP,SR;PD_NUM_NT_ADDED=0;PD_NT_ADDED=;PD_BP_RANGE_START=6518369;PD_BP_RANGE_END=6518671;PD_READ_SUPP=4;PD_UNIQ_READ_SUPP=4;PD_UP_READ_SUPP=2;PD_UP_UNIQ_READ_SUPP=2;PD_DOWN_READ_SUPP=2;PD_DOWN_UNIQ_READ_SUPP=2;PD_SIMPLE_SCORE=9;PD_SUM_MAPQ=92;PD_NUM_SAMPLE=1;PD_NUM_SAMPLE_SUPP=1;PD_NUM_SAMPLE_UNIQ_SUPP=1;PD_HOMLEN=11;PD_HOMSEQ=;CIEND95=0,0;CIPOS95=-1,0;PE=27;SR=22;STRANDS=+:49;SU=49	GT	1/1
1	6581798	.	G	<DEL>	.	PASS	CIEND=-10,9;END=6581914;SVLEN=-116;SVTYPE=DEL;CIPOS=-10,5;SVTOOL=MetaSV;SOURCES=1-6581798-1-6581914-116-Pindel,1-6581810-1-6581914-104-Lumpy;NUM_SVMETHODS=2;NUM_SVTOOLS=2;VT=SV;SVMETHOD=RP,SR;PD_NUM_NT_ADDED=0;PD_NT_ADDED=;PD_BP_RANGE_START=6581798;PD_BP_RANGE_END=6581927;PD_READ_SUPP=5;PD_UNIQ_READ_SUPP=5;PD_UP_READ_SUPP=0;PD_UP_UNIQ_READ_SUPP=0;PD_DOWN_READ_SUPP=5;PD_DOWN_UNIQ_READ_SUPP=5;PD_SIMPLE_SCORE=6;PD_SUM_MAPQ=145;PD_NUM_SAMPLE=1;PD_NUM_SAMPLE_SUPP=1;PD_NUM_SAMPLE_UNIQ_SUPP=1;PD_HOMLEN=13;PD_HOMSEQ=;CIEND95=0,0;CIPOS95=0,0;PE=0;SR=12;STRANDS=+:12;SU=12	GT	1/1
1	6607601	.	A	<DEL>	.	PASS	CIEND=-9,6;END=6607821;IMPRECISE;SVLEN=-220;SVTYPE=DEL;CIPOS=-9,5;SVTOOL=MetaSV;SOURCES=1-6607601-1-6607821-220-Pindel,1-6607629-1-6607821-192-Lumpy;NUM_SVMETHODS=2;NUM_SVTOOLS=2;VT=SV;SVMETHOD=RP,SR;PD_NUM_NT_ADDED=0;PD_NT_ADDED=;PD_BP_RANGE_START=6607601;PD_BP_RANGE_END=6607851;PD_READ_SUPP=3;PD_UNIQ_READ_SUPP=3;PD_UP_READ_SUPP=3;PD_UP_UNIQ_READ_SUPP=3;PD_DOWN_READ_SUPP=0;PD_DOWN_UNIQ_READ_SUPP=0;PD_SIMPLE_SCORE=4;PD_SUM_MAPQ=80;PD_NUM_SAMPLE=1;PD_NUM_SAMPLE_SUPP=1;PD_NUM_SAMPLE_UNIQ_SUPP=1;PD_HOMLEN=30;PD_HOMSEQ=;CIEND95=0,0;CIPOS95=-2,1;PE=3;SR=4;STRANDS=+:7;SU=7	GT	1/1
1	6632465	.	T	<DEL>	.	PASS	CIEND=-2,0;END=6633111;SVLEN=-646;SVTYPE=DEL;CIPOS=-10,5;SVTOOL=MetaSV;SOURCES=1-6632465-1-6633111-646-Pindel,1-6632482-1-6633111-629-Lumpy,1-6632539-1-6633120-679-BreakDancer;NUM_SVMETHODS=2;NUM_SVTOOLS=3;VT=SV;SVMETHOD=RP,SR;BD_CHR1=1;BD_POS1=6632538;BD_ORI1=7;BD_CHR2=1;BD_POS2=6633120;BD_ORI2=0;BD_SCORE=99.0;BD_SUPPORTING_READ_PAIRS=6;PD_NUM_NT_ADDED=0;PD_NT_ADDED=;PD_BP_RANGE_START=6632465;PD_BP_RANGE_END=6633129;PD_READ_SUPP=16;PD_UNIQ_READ_SUPP=15;PD_UP_READ_SUPP=5;PD_UP_UNIQ_READ_SUPP=5;PD_DOWN_READ_SUPP=11;PD_DOWN_UNIQ_READ_SUPP=10;PD_SIMPLE_SCORE=72;PD_SUM_MAPQ=499;PD_NUM_SAMPLE=1;PD_NUM_SAMPLE_SUPP=1;PD_NUM_SAMPLE_UNIQ_SUPP=1;PD_HOMLEN=18;PD_HOMSEQ=;CIEND95=0,0;CIPOS95=0,0;PE=29;SR=20;STRANDS=+:49;SU=49	GT	1/1
1	6661655	.	A	<DEL>	.	PASS	CIEND=-10,3;END=6662560;IMPRECISE;SVLEN=-899;SVTYPE=DEL;CIPOS=-9,9;SVTOOL=MetaSV;SOURCES=1-6661655-1-6662512-857-Pindel,1-6661660-1-6662517-857-Pindel,1-6661665-1-6662512-847-Lumpy,1-6661692-1-6662560-899-BreakDancer;NUM_SVMETHODS=2;NUM_SVTOOLS=3;VT=SV;SVMETHOD=RP,SR;BD_CHR1=1;BD_POS1=6661691;BD_ORI1=6;BD_CHR2=1;BD_POS2=6662560;BD_ORI2=0;BD_SCORE=99.0;BD_SUPPORTING_READ_PAIRS=6;PD_NUM_NT_ADDED=0;PD_NT_ADDED=;PD_BP_RANGE_START=6661660;PD_BP_RANGE_END=6662523;PD_READ_SUPP=3;PD_UNIQ_READ_SUPP=3;PD_UP_READ_SUPP=1;PD_UP_UNIQ_READ_SUPP=1;PD_DOWN_READ_SUPP=2;PD_DOWN_UNIQ_READ_SUPP=2;PD_SIMPLE_SCORE=6;PD_SUM_MAPQ=95;PD_NUM_SAMPLE=1;PD_NUM_SAMPLE_SUPP=1;PD_NUM_SAMPLE_UNIQ_SUPP=1;PD_HOMLEN=6;PD_HOMSEQ=;CIEND95=0,0;CIPOS95=0,0;PE=22;SR=14;STRANDS=+:36;SU=36	GT	1/1
1	6670963	.	T	<DEL>	.	PASS	CIEND=-2,1;END=6671081;SVLEN=-118;SVTYPE=DEL;CIPOS=-2,1;SVTOOL=MetaSV;SOURCES=1-6670963-1-6671081-118-Pindel,1-6670979-1-6671081-102-Lumpy;NUM_SVMETHODS=2;NUM_SVTOOLS=2;VT=SV;SVMETHOD=RP,SR;PD_NUM_NT_ADDED=0;PD_NT_ADDED=;PD_BP_RANGE_START=6670963;PD_BP_RANGE_END=6671098;PD_READ_SUPP=12;PD_UNIQ_READ_SUPP=12;PD_UP_READ_SUPP=5;PD_UP_UNIQ_READ_SUPP=5;PD_DOWN_READ_SUPP=7;PD_DOWN_UNIQ_READ_SUPP=7;PD_SIMPLE_SCORE=48;PD_SUM_MAPQ=324;PD_NUM_SAMPLE=1;PD_NUM_SAMPLE_SUPP=1;PD_NUM_SAMPLE_UNIQ_SUPP=1;PD_HOMLEN=17;PD_HOMSEQ=;CIEND95=0,0;CIPOS95=0,0;PE=0;SR=18;STRANDS=+:18;SU=18	GT	1/1
1	6672001	.	A	<DEL>	.	PASS	CIEND=-10,9;END=6674418;SVLEN=-2417;SVTYPE=DEL;CIPOS=-2,0;SVTOOL=MetaSV;SOURCES=1-6672001-1-6674418-2417-Pindel,1-6672005-1-6674418-2413-Lumpy;NUM_SVMETHODS=2;NUM_SVTOOLS=2;VT=SV;SVMETHOD=RP,SR;PD_NUM_NT_ADDED=0;PD_NT_ADDED=;PD_BP_RANGE_START=6672001;PD_BP_RANGE_END=6674423;PD_READ_SUPP=17;PD_UNIQ_READ_SUPP=17;PD_UP_READ_SUPP=10;PD_UP_UNIQ_READ_SUPP=10;PD_DOWN_READ_SUPP=7;PD_DOWN_UNIQ_READ_SUPP=7;PD_SIMPLE_SCORE=88;PD_SUM_MAPQ=437;PD_NUM_SAMPLE=1;PD_NUM_SAMPLE_SUPP=1;PD_NUM_SAMPLE_UNIQ_SUPP=1;PD_HOMLEN=5;PD_HOMSEQ=;CIEND95=0,0;CIPOS95=0,0;PE=26;SR=28;STRANDS=+:54;SU=54	GT	1/1
1	6686580	.	C	<DEL>	.	PASS	CIEND=-10,9;END=7050241;IMPRECISE;SVLEN=-356258;SVTYPE=DEL;CIPOS=-10,9;SVTOOL=MetaSV;SOURCES=1-6686580-1-6696167-9587-Lumpy,1-6693982-1-7050240-356258-Lumpy,1-6697684-1-6698081-397-Lumpy,1-6787710-1-6788123-413-Lumpy,1-6790360-1-6790612-252-Lumpy,1-6797831-1-6798015-184-Lumpy,1-6815622-1-6815787-165-Lumpy,1-6838700-1-6844066-5366-Lumpy,1-6861461-1-6861629-168-Lumpy,1-6876062-1-6876620-558-Lumpy,1-6879641-1-6879824-183-Lumpy,1-6885068-1-6885220-152-Lumpy,1-6952585-1-6952716-131-Lumpy,1-6990103-1-6990443-340-Lumpy,1-6990105-1-6990418-313-Lumpy,1-6996719-1-7001562-4843-Lumpy,1-6686628-1-6696175-9620-BreakDancer,1-6694032-1-7050241-356201-BreakDancer,1-6790360-1-6790613-284-BreakDancer,1-6815654-1-6815788-252-BreakDancer,1-6879702-1-6879896-250-BreakDancer,1-6885149-1-6885344-222-BreakDancer,1-6990129-1-6990450-373-BreakDancer;NUM_SVMETHODS=2;NUM_SVTOOLS=2;VT=SV;SVMETHOD=RP,SR;CIEND95=0,0;CIPOS95=0,0;PE=7;SR=14;STRANDS=+:21;SU=21	GT	1/1
1	7061414	.	C	<DEL>	.	PASS	CIEND=-7,2;END=7062129;SVLEN=-715;SVTYPE=DEL;CIPOS=-10,9;SVTOOL=MetaSV;SOURCES=1-7061414-1-7062129-715-Pindel,1-7061416-1-7062129-713-Lumpy,1-7061448-1-7062179-730-BreakDancer;NUM_SVMETHODS=2;NUM_SVTOOLS=3;VT=SV;SVMETHOD=RP,SR;BD_CHR1=1;BD_POS1=7061447;BD_ORI1=3;BD_CHR2=1;BD_POS2=7062179;BD_ORI2=0;BD_SCORE=65.0;BD_SUPPORTING_READ_PAIRS=3;PD_NUM_NT_ADDED=0;PD_NT_ADDED=;PD_BP_RANGE_START=7061414;PD_BP_RANGE_END=7062132;PD_READ_SUPP=3;PD_UNIQ_READ_SUPP=3;PD_UP_READ_SUPP=0;PD_UP_UNIQ_READ_SUPP=0;PD_DOWN_READ_SUPP=3;PD_DOWN_UNIQ_READ_SUPP=3;PD_SIMPLE_SCORE=4;PD_SUM_MAPQ=87;PD_NUM_SAMPLE=1;PD_NUM_SAMPLE_SUPP=1;PD_NUM_SAMPLE_UNIQ_SUPP=1;PD_HOMLEN=3;PD_HOMSEQ=;CIEND95=0,0;CIPOS95=0,0;PE=9;SR=5;STRANDS=+:14;SU=14	GT	1/1
1	7064681	.	T	<DEL>	.	PASS	CIEND=-3,9;END=7075766;SVLEN=-11085;SVTYPE=DEL;CIPOS=-10,1;SVTOOL=MetaSV;SOURCES=1-7064681-1-7075766-11085-Pindel,1-7064687-1-7075766-11079-Lumpy;NUM_SVMETHODS=2;NUM_SVTOOLS=2;VT=SV;SVMETHOD=RP,SR;PD_NUM_NT_ADDED=0;PD_NT_ADDED=;PD_BP_RANGE_START=7064681;PD_BP_RANGE_END=7075778;PD_READ_SUPP=10;PD_UNIQ_READ_SUPP=10;PD_UP_READ_SUPP=7;PD_UP_UNIQ_READ_SUPP=7;PD_DOWN_READ_SUPP=3;PD_DOWN_UNIQ_READ_SUPP=3;PD_SIMPLE_SCORE=32;PD_SUM_MAPQ=298;PD_NUM_SAMPLE=1;PD_NUM_SAMPLE_SUPP=1;PD_NUM_SAMPLE_UNIQ_SUPP=1;PD_HOMLEN=12;PD_HOMSEQ=;CIEND95=0,0;CIPOS95=0,0;PE=14;SR=23;STRANDS=+:37;SU=37	GT	1/1
1	7090247	.	T	<DEL>	.	PASS	CIEND=-1,0;END=7090447;SVLEN=-200;SVTYPE=DEL;CIPOS=-2,0;SVTOOL=MetaSV;SOURCES=1-7090247-1-7090447-200-Pindel,1-7090255-1-7090447-192-Lumpy;NUM_SVMETHODS=2;NUM_SVTOOLS=2;VT=SV;SVMETHOD=RP,SR;PD_NUM_NT_ADDED=0;PD_NT_ADDED=;PD_BP_RANGE_START=7090247;PD_BP_RANGE_END=7090465;PD_READ_SUPP=5;PD_UNIQ_READ_SUPP=5;PD_UP_READ_SUPP=0;PD_UP_UNIQ_READ_SUPP=0;PD_DOWN_READ_SUPP=5;PD_DOWN_UNIQ_READ_SUPP=5;PD_SIMPLE_SCORE=6;PD_SUM_MAPQ=133;PD_NUM_SAMPLE=1;PD_NUM_SAMPLE_SUPP=1;PD_NUM_SAMPLE_UNIQ_SUPP=1;PD_HOMLEN=18;PD_HOMSEQ=;CIEND95=0,0;CIPOS95=0,0;PE=5;SR=19;STRANDS=+:24;SU=24	GT	1/1
1	7134280	.	C	<DEL>	.	PASS	CIEND=-2,0;END=7134560;SVLEN=-280;SVTYPE=DEL;CIPOS=-10,9;SVTOOL=MetaSV;SOURCES=1-7134280-1-7134560-280-Pindel,1-7134282-1-7134560-278-Lumpy,1-7134327-1-7134658-350-BreakDancer;NUM_SVMETHODS=2;NUM_SVTOOLS=3;VT=SV;SVMETHOD=RP,SR;BD_CHR1=1;BD_POS1=7134326;BD_ORI1=4;BD_CHR2=1;BD_POS2=7134658;BD_ORI2=0;BD_SCORE=56.0;BD_SUPPORTING_READ_PAIRS=3;PD_NUM_NT_ADDED=0;PD_NT_ADDED=;PD_BP_RANGE_START=7134280;PD_BP_RANGE_END=7134563;PD_READ_SUPP=17;PD_UNIQ_READ_SUPP=17;PD_UP_READ_SUPP=6;PD_UP_UNIQ_READ_SUPP=6;PD_DOWN_READ_SUPP=11;PD_DOWN_UNIQ_READ_SUPP=11;PD_SIMPLE_SCORE=84;PD_SUM_MAPQ=521;PD_NUM_SAMPLE=1;PD_NUM_SAMPLE_SUPP=1;PD_NUM_SAMPLE_UNIQ_SUPP=1;PD_HOMLEN=3;PD_HOMSEQ=;CIEND95=0,0;CIPOS95=0,0;PE=22;SR=25;STRANDS=+:47;SU=47	GT	1/1
1	7224827	.	C	<DEL>	.	PASS	CIEND=-2,0;END=7225049;SVLEN=-222;SVTYPE=DEL;CIPOS=-1,0;SVTOOL=MetaSV;SOURCES=1-7224827-1-7225049-222-Pindel,1-7224842-1-7225049-207-Lumpy;NUM_SVMETHODS=2;NUM_SVTOOLS=2;VT=SV;SVMETHOD=RP,SR;PD_NUM_NT_ADDED=0;PD_NT_ADDED=;PD_BP_RANGE_START=7224827;PD_BP_RANGE_END=7225065;PD_READ_SUPP=21;PD_UNIQ_READ_SUPP=21;PD_UP_READ_SUPP=10;PD_UP_UNIQ_READ_SUPP=10;PD_DOWN_READ_SUPP=11;PD_DOWN_UNIQ_READ_SUPP=11;PD_SIMPLE_SCORE=132;PD_SUM_MAPQ=636;PD_NUM_SAMPLE=1;PD_NUM_SAMPLE_SUPP=1;PD_NUM_SAMPLE_UNIQ_SUPP=1;PD_HOMLEN=16;PD_HOMSEQ=;CIEND95=0,0;CIPOS95=0,0;PE=8;SR=23;STRANDS=+:31;SU=31	GT	1/1
1	7262411	.	T	<DEL>	.	PASS	CIEND=-6,9;END=7262741;IMPRECISE;SVLEN=-330;SVTYPE=DEL;CIPOS=-6,9;SVTOOL=MetaSV;SOURCES=1-7262411-1-7262741-330-Pindel,1-7262412-1-7262741-329-Lumpy;NUM_SVMETHODS=2;NUM_SVTOOLS=2;VT=SV;SVMETHOD=RP,SR;PD_NUM_NT_ADDED=0;PD_NT_ADDED=;PD_BP_RANGE_START=7262411;PD_BP_RANGE_END=7262743;PD_READ_SUPP=3;PD_UNIQ_READ_SUPP=3;PD_UP_READ_SUPP=2;PD_UP_UNIQ_READ_SUPP=2;PD_DOWN_READ_SUPP=1;PD_DOWN_UNIQ_READ_SUPP=1;PD_SIMPLE_SCORE=6;PD_SUM_MAPQ=95;PD_NUM_SAMPLE=1;PD_NUM_SAMPLE_SUPP=1;PD_NUM_SAMPLE_UNIQ_SUPP=1;PD_HOMLEN=2;PD_HOMSEQ=;CIEND95=-1,1;CIPOS95=-1,1;PE=6;SR=3;STRANDS=+:9;SU=9	GT	1/1
1	7294120	.	A	<DEL>	.	PASS	CIEND=-6,9;END=7294265;SVLEN=-145;SVTYPE=DEL;CIPOS=-6,4;SVTOOL=MetaSV;SOURCES=1-7294120-1-7294265-145-Pindel,1-7294121-1-7294265-144-Lumpy;NUM_SVMETHODS=2;NUM_SVTOOLS=2;VT=SV;SVMETHOD=RP,SR;PD_NUM_NT_ADDED=0;PD_NT_ADDED=;PD_BP_RANGE_START=7294120;PD_BP_RANGE_END=7294267;PD_READ_SUPP=10;PD_UNIQ_READ_SUPP=10;PD_UP_READ_SUPP=6;PD_UP_UNIQ_READ_SUPP=6;PD_DOWN_READ_SUPP=4;PD_DOWN_UNIQ_READ_SUPP=4;PD_SIMPLE_SCORE=35;PD_SUM_MAPQ=290;PD_NUM_SAMPLE=1;PD_NUM_SAMPLE_SUPP=1;PD_NUM_SAMPLE_UNIQ_SUPP=1;PD_HOMLEN=2;PD_HOMSEQ=;CIEND95=0,0;CIPOS95=0,0;PE=1;SR=7;STRANDS=+:8;SU=8	GT	1/1
1	7294830	.	A	<DEL>	.	PASS	CIEND=-10,8;END=7300886;IMPRECISE;SVLEN=-6056;SVTYPE=DEL;CIPOS=-2,0;SVTOOL=MetaSV;SOURCES=1-7294830-1-7300835-6005-Pindel,1-7294830-1-7300886-6056-Pindel,1-7294873-1-7300835-5962-Lumpy;NUM_SVMETHODS=2;NUM_SVTOOLS=2;VT=SV;SVMETHOD=RP,SR;PD_NUM_NT_ADDED=80;PD_NT_ADDED=AACCTTTTAATACAAACTACACGCTTAGAAACAGGAAGGTGTTTTGAATGACGTTTCATAAAGGTAGATATAAGAATAGC;PD_BP_RANGE_START=7294830;PD_BP_RANGE_END=7300887;PD_READ_SUPP=3;PD_UNIQ_READ_SUPP=3;PD_UP_READ_SUPP=1;PD_UP_UNIQ_READ_SUPP=1;PD_DOWN_READ_SUPP=2;PD_DOWN_UNIQ_READ_SUPP=2;PD_SIMPLE_SCORE=6;PD_SUM_MAPQ=95;PD_NUM_SAMPLE=1;PD_NUM_SAMPLE_SUPP=1;PD_NUM_SAMPLE_UNIQ_SUPP=1;PD_HOMLEN=1;PD_HOMSEQ=;CIEND95=0,0;CIPOS95=0,0;PE=16;SR=19;STRANDS=+:35;SU=35	GT	1/1
1	7308532	.	T	<DEL>	.	PASS	CIEND=-10,9;END=7308742;IMPRECISE;SVLEN=-194;SVTYPE=DEL;CIPOS=0,0;SVTOOL=MetaSV;SOURCES=1-7308532-1-7308646-114-Pindel,1-7308548-1-7308742-194-Pindel,1-7308538-1-7308646-108-Lumpy;NUM_SVMETHODS=2;NUM_SVTOOLS=2;VT=SV;SVMETHOD=RP,SR;PD_NUM_NT_ADDED=79;PD_NT_ADDED=TATTTTGATAATATTCCTCTCCCAACTTTTCCTAGACTTGCACCTCCTTTTTTTATTCACACAACTTTGTGTCCTTAGA;PD_BP_RANGE_START=7308548;PD_BP_RANGE_END=7308743;PD_READ_SUPP=3;PD_UNIQ_READ_SUPP=3;PD_UP_READ_SUPP=3;PD_UP_UNIQ_READ_SUPP=3;PD_DOWN_READ_SUPP=0;PD_DOWN_UNIQ_READ_SUPP=0;PD_SIMPLE_SCORE=4;PD_SUM_MAPQ=87;PD_NUM_SAMPLE=1;PD_NUM_SAMPLE_SUPP=1;PD_NUM_SAMPLE_UNIQ_SUPP=1;PD_HOMLEN=1;PD_HOMSEQ=;CIEND95=0,0;CIPOS95=0,0;PE=0;SR=8;STRANDS=+:8;SU=8	GT	1/1
1	7375018	.	T	<DEL>	.	PASS	CIEND=-10,1;END=7375331;SVLEN=-313;SVTYPE=DEL;CIPOS=-3,2;SVTOOL=MetaSV;SOURCES=1-7375018-1-7375322-304-Lumpy,1-7375018-1-7375331-313-Pindel;NUM_SVMETHODS=2;NUM_SVTOOLS=2;VT=SV;SVMETHOD=RP,SR;PD_NUM_NT_ADDED=0;PD_NT_ADDED=;PD_BP_RANGE_START=7375018;PD_BP_RANGE_END=7375332;PD_READ_SUPP=3;PD_UNIQ_READ_SUPP=3;PD_UP_READ_SUPP=0;PD_UP_UNIQ_READ_SUPP=0;PD_DOWN_READ_SUPP=3;PD_DOWN_UNIQ_READ_SUPP=3;PD_SIMPLE_SCORE=4;PD_SUM_MAPQ=95;PD_NUM_SAMPLE=1;PD_NUM_SAMPLE_SUPP=1;PD_NUM_SAMPLE_UNIQ_SUPP=1;PD_HOMLEN=1;PD_HOMSEQ=;CIEND95=0,0;CIPOS95=0,0;PE=13;SR=10;STRANDS=+:23;SU=23	GT	1/1
1	7383946	.	A	<DEL>	.	PASS	CIEND=-4,1;END=7384218;IMPRECISE;SVLEN=-272;SVTYPE=DEL;CIPOS=-3,2;SVTOOL=MetaSV;SOURCES=1-7383946-1-7384184-238-Pindel,1-7383946-1-7384218-272-Pindel,1-7383971-1-7384218-247-Lumpy;NUM_SVMETHODS=2;NUM_SVTOOLS=2;VT=SV;SVMETHOD=RP,SR;PD_NUM_NT_ADDED=0;PD_NT_ADDED=;PD_BP_RANGE_START=7383946;PD_BP_RANGE_END=7384244;PD_READ_SUPP=4;PD_UNIQ_READ_SUPP=3;PD_UP_READ_SUPP=2;PD_UP_UNIQ_READ_SUPP=2;PD_DOWN_READ_SUPP=2;PD_DOWN_UNIQ_READ_SUPP=1;PD_SIMPLE_SCORE=9;PD_SUM_MAPQ=124;PD_NUM_SAMPLE=1;PD_NUM_SAMPLE_SUPP=1;PD_NUM_SAMPLE_UNIQ_SUPP=1;PD_HOMLEN=26;PD_HOMSEQ=;CIEND95=0,0;CIPOS95=0,0;PE=21;SR=9;STRANDS=+:30;SU=30	GT	1/1
1	7395367	.	G	<DEL>	.	PASS	CIEND=-2,0;END=7402280;SVLEN=-6913;SVTYPE=DEL;CIPOS=-10,7;SVTOOL=MetaSV;SOURCES=1-7395367-1-7402280-6913-Pindel,1-7395381-1-7402280-6899-Lumpy,1-7395410-1-7402290-6961-BreakDancer;NUM_SVMETHODS=2;NUM_SVTOOLS=3;VT=SV;SVMETHOD=RP,SR;BD_CHR1=1;BD_POS1=7395409;BD_ORI1=5;BD_CHR2=1;BD_POS2=7402290;BD_ORI2=0;BD_SCORE=85.0;BD_SUPPORTING_READ_PAIRS=5;PD_NUM_NT_ADDED=0;PD_NT_ADDED=;PD_BP_RANGE_START=7395367;PD_BP_RANGE_END=7402295;PD_READ_SUPP=20;PD_UNIQ_READ_SUPP=20;PD_UP_READ_SUPP=10;PD_UP_UNIQ_READ_SUPP=10;PD_DOWN_READ_SUPP=10;PD_DOWN_UNIQ_READ_SUPP=10;PD_SIMPLE_SCORE=121;PD_SUM_MAPQ=596;PD_NUM_SAMPLE=1;PD_NUM_SAMPLE_SUPP=1;PD_NUM_SAMPLE_UNIQ_SUPP=1;PD_HOMLEN=15;PD_HOMSEQ=;CIEND95=0,0;CIPOS95=0,0;PE=26;SR=30;STRANDS=+:56;SU=56	GT	1/1
1	7416387	.	C	<DEL>	.	PASS	CIEND=-10,9;END=7416509;SVLEN=-122;SVTYPE=DEL;CIPOS=-10,9;SVTOOL=MetaSV;SOURCES=1-7416387-1-7416509-122-Pindel,1-7416400-1-7416509-109-Lumpy;NUM_SVMETHODS=2;NUM_SVTOOLS=2;VT=SV;SVMETHOD=RP,SR;PD_NUM_NT_ADDED=0;PD_NT_ADDED=;PD_BP_RANGE_START=7416387;PD_BP_RANGE_END=7416523;PD_READ_SUPP=3;PD_UNIQ_READ_SUPP=3;PD_UP_READ_SUPP=1;PD_UP_UNIQ_READ_SUPP=1;PD_DOWN_READ_SUPP=2;PD_DOWN_UNIQ_READ_SUPP=2;PD_SIMPLE_SCORE=6;PD_SUM_MAPQ=83;PD_NUM_SAMPLE=1;PD_NUM_SAMPLE_SUPP=1;PD_NUM_SAMPLE_UNIQ_SUPP=1;PD_HOMLEN=14;PD_HOMSEQ=;CIEND95=0,0;CIPOS95=0,0;PE=0;SR=17;STRANDS=+:17;SU=17	GT	1/1
1	7421479	.	T	<DEL>	.	PASS	CIEND=-3,0;END=7422136;SVLEN=-657;SVTYPE=DEL;CIPOS=-10,9;SVTOOL=MetaSV;SOURCES=1-7421479-1-7422136-657-Pindel,1-7421495-1-7422137-642-Lumpy,1-7421545-1-7422134-661-BreakDancer;NUM_SVMETHODS=2;NUM_SVTOOLS=3;VT=SV;SVMETHOD=RP,SR;BD_CHR1=1;BD_POS1=7421544;BD_ORI1=7;BD_CHR2=1;BD_POS2=7422134;BD_ORI2=0;BD_SCORE=99.0;BD_SUPPORTING_READ_PAIRS=7;PD_NUM_NT_ADDED=0;PD_NT_ADDED=;PD_BP_RANGE_START=7421479;PD_BP_RANGE_END=7422143;PD_READ_SUPP=3;PD_UNIQ_READ_SUPP=3;PD_UP_READ_SUPP=2;PD_UP_UNIQ_READ_SUPP=2;PD_DOWN_READ_SUPP=1;PD_DOWN_UNIQ_READ_SUPP=1;PD_SIMPLE_SCORE=6;PD_SUM_MAPQ=95;PD_NUM_SAMPLE=1;PD_NUM_SAMPLE_SUPP=1;PD_NUM_SAMPLE_UNIQ_SUPP=1;PD_HOMLEN=7;PD_HOMSEQ=;CIEND95=0,0;CIPOS95=0,0;PE=20;SR=13;STRANDS=+:33;SU=33	GT	1/1
1	7487111	.	T	<DEL>	.	PASS	CIEND=-2,0;END=7487401;SVLEN=-290;SVTYPE=DEL;CIPOS=-7,8;SVTOOL=MetaSV;SOURCES=1-7487130-1-7487401-306-BreakDancer,1-7487229-1-7487401-226-BreakDancer,1-7487111-1-7487401-290-Pindel,1-7487113-1-7487405-292-Lumpy;NUM_SVMETHODS=2;NUM_SVTOOLS=3;VT=SV;SVMETHOD=RP,SR;BD_CHR1=1;BD_POS1=7487228;BD_ORI1=3;BD_CHR2=1;BD_POS2=7487401;BD_ORI2=0;BD_SCORE=53.0;BD_SUPPORTING_READ_PAIRS=3;PD_NUM_NT_ADDED=0;PD_NT_ADDED=;PD_BP_RANGE_START=7487111;PD_BP_RANGE_END=7487404;PD_READ_SUPP=17;PD_UNIQ_READ_SUPP=17;PD_UP_READ_SUPP=7;PD_UP_UNIQ_READ_SUPP=7;PD_DOWN_READ_SUPP=10;PD_DOWN_UNIQ_READ_SUPP=10;PD_SIMPLE_SCORE=88;PD_SUM_MAPQ=477;PD_NUM_SAMPLE=1;PD_NUM_SAMPLE_SUPP=1;PD_NUM_SAMPLE_UNIQ_SUPP=1;PD_HOMLEN=3;PD_HOMSEQ=;CIEND95=0,0;CIPOS95=0,0;PE=24;SR=22;STRANDS=+:46;SU=46	GT	1/1
1	7489348	.	T	<DEL>	.	PASS	CIEND=-10,9;END=7490104;SVLEN=-756;SVTYPE=DEL;CIPOS=-10,9;SVTOOL=MetaSV;SOURCES=1-7489336-1-7490049-715-BreakDancer,1-7489348-1-7490045-697-Lumpy,1-7489348-1-7490104-756-Pindel;NUM_SVMETHODS=2;NUM_SVTOOLS=3;VT=SV;SVMETHOD=RP,SR;BD_CHR1=1;BD_POS1=7489335;BD_ORI1=2;BD_CHR2=1;BD_POS2=7490049;BD_ORI2=0;BD_SCORE=40.0;BD_SUPPORTING_READ_PAIRS=2;PD_NUM_NT_ADDED=41;PD_NT_ADDED=AAACATACAGCTTAAGGTCTAACTTTTAAAAGGAGATAACA;PD_BP_RANGE_START=7489348;PD_BP_RANGE_END=7490105;PD_READ_SUPP=4;PD_UNIQ_READ_SUPP=4;PD_UP_READ_SUPP=3;PD_UP_UNIQ_READ_SUPP=3;PD_DOWN_READ_SUPP=1;PD_DOWN_UNIQ_READ_SUPP=1;PD_SIMPLE_SCORE=8;PD_SUM_MAPQ=116;PD_NUM_SAMPLE=1;PD_NUM_SAMPLE_SUPP=1;PD_NUM_SAMPLE_UNIQ_SUPP=1;PD_HOMLEN=1;PD_HOMSEQ=;CIEND95=0,0;CIPOS95=0,0;PE=20;SR=23;STRANDS=+:43;SU=43	GT	1/1
1	7554742	.	G	<DEL>	.	PASS	CIEND=-7,9;END=7558118;IMPRECISE;SVLEN=-3395;SVTYPE=DEL;CIPOS=-2,0;SVTOOL=MetaSV;SOURCES=1-7554742-1-7558108-3366-Lumpy,1-7554752-1-7558118-3395-BreakDancer;NUM_SVMETHODS=2;NUM_SVTOOLS=2;VT=SV;SVMETHOD=RP,SR;BD_CHR1=1;BD_POS1=7554751;BD_ORI1=6;BD_CHR2=1;BD_POS2=7558118;BD_ORI2=0;BD_SCORE=96.0;BD_SUPPORTING_READ_PAIRS=5;CIEND95=0,0;CIPOS95=0,0;PE=30;SR=26;STRANDS=+:56;SU=56	GT	1/1
1	7576766	.	G	<DEL>	.	PASS	CIEND=-6,5;END=7576898;IMPRECISE;SVLEN=-122;SVTYPE=DEL;CIPOS=-6,6;SVTOOL=MetaSV;SOURCES=1-7576766-1-7576887-121-Pindel,1-7576776-1-7576898-122-Pindel,1-7576779-1-7576887-108-Lumpy;NUM_SVMETHODS=2;NUM_SVTOOLS=2;VT=SV;SVMETHOD=RP,SR;PD_NUM_NT_ADDED=0;PD_NT_ADDED=;PD_BP_RANGE_START=7576776;PD_BP_RANGE_END=7576902;PD_READ_SUPP=16;PD_UNIQ_READ_SUPP=16;PD_UP_READ_SUPP=7;PD_UP_UNIQ_READ_SUPP=7;PD_DOWN_READ_SUPP=9;PD_DOWN_UNIQ_READ_SUPP=9;PD_SIMPLE_SCORE=80;PD_SUM_MAPQ=446;PD_NUM_SAMPLE=1;PD_NUM_SAMPLE_SUPP=1;PD_NUM_SAMPLE_UNIQ_SUPP=1;PD_HOMLEN=4;PD_HOMSEQ=;CIEND95=0,0;CIPOS95=0,0;PE=0;SR=6;STRANDS=+:6;SU=6	GT	1/1
1	7578219	.	A	<DEL>	.	PASS	CIEND=-10,9;END=7578525;IMPRECISE;SVLEN=-306;SVTYPE=DEL;CIPOS=-7,9;SVTOOL=MetaSV;SOURCES=1-7578219-1-7578525-306-Pindel,1-7578222-1-7578525-303-Lumpy;NUM_SVMETHODS=2;NUM_SVTOOLS=2;VT=SV;SVMETHOD=RP,SR;PD_NUM_NT_ADDED=0;PD_NT_ADDED=;PD_BP_RANGE_START=7578219;PD_BP_RANGE_END=7578529;PD_READ_SUPP=8;PD_UNIQ_READ_SUPP=8;PD_UP_READ_SUPP=6;PD_UP_UNIQ_READ_SUPP=6;PD_DOWN_READ_SUPP=2;PD_DOWN_UNIQ_READ_SUPP=2;PD_SIMPLE_SCORE=21;PD_SUM_MAPQ=138;PD_NUM_SAMPLE=1;PD_NUM_SAMPLE_SUPP=1;PD_NUM_SAMPLE_UNIQ_SUPP=1;PD_HOMLEN=4;PD_HOMSEQ=;CIEND95=-1,1;CIPOS95=-1,1;PE=3;SR=3;STRANDS=+:6;SU=6	GT	1/1
1	7650913	.	A	<DEL>	.	PASS	CIEND=-10,5;END=7653452;SVLEN=-2539;SVTYPE=DEL;CIPOS=-3,2;SVTOOL=MetaSV;SOURCES=1-7650913-1-7653452-2539-Pindel,1-7650913-1-7653456-2543-Lumpy;NUM_SVMETHODS=2;NUM_SVTOOLS=2;VT=SV;SVMETHOD=RP,SR;PD_NUM_NT_ADDED=0;PD_NT_ADDED=;PD_BP_RANGE_START=7650913;PD_BP_RANGE_END=7653453;PD_READ_SUPP=7;PD_UNIQ_READ_SUPP=7;PD_UP_READ_SUPP=3;PD_UP_UNIQ_READ_SUPP=3;PD_DOWN_READ_SUPP=4;PD_DOWN_UNIQ_READ_SUPP=4;PD_SIMPLE_SCORE=20;PD_SUM_MAPQ=163;PD_NUM_SAMPLE=1;PD_NUM_SAMPLE_SUPP=1;PD_NUM_SAMPLE_UNIQ_SUPP=1;PD_HOMLEN=1;PD_HOMSEQ=;CIEND95=0,0;CIPOS95=0,0;PE=11;SR=10;STRANDS=+:21;SU=21	GT	1/1
1	7762093	.	T	<DEL>	.	PASS	CIEND=-2,0;END=7762657;SVLEN=-564;SVTYPE=DEL;CIPOS=-2,1;SVTOOL=MetaSV;SOURCES=1-7762088-1-7762671-589-BreakDancer,1-7762093-1-7762657-564-Pindel,1-7762096-1-7762657-561-Lumpy;NUM_SVMETHODS=2;NUM_SVTOOLS=3;VT=SV;SVMETHOD=RP,SR;BD_CHR1=1;BD_POS1=7762087;BD_ORI1=2;BD_CHR2=1;BD_POS2=7762671;BD_ORI2=0;BD_SCORE=33.0;BD_SUPPORTING_READ_PAIRS=2;PD_NUM_NT_ADDED=0;PD_NT_ADDED=;PD_BP_RANGE_START=7762093;PD_BP_RANGE_END=7762661;PD_READ_SUPP=10;PD_UNIQ_READ_SUPP=10;PD_UP_READ_SUPP=8;PD_UP_UNIQ_READ_SUPP=8;PD_DOWN_READ_SUPP=2;PD_DOWN_UNIQ_READ_SUPP=2;PD_SIMPLE_SCORE=27;PD_SUM_MAPQ=286;PD_NUM_SAMPLE=1;PD_NUM_SAMPLE_SUPP=1;PD_NUM_SAMPLE_UNIQ_SUPP=1;PD_HOMLEN=4;PD_HOMSEQ=;CIEND95=0,0;CIPOS95=0,0;PE=16;SR=14;STRANDS=+:30;SU=30	GT	1/1
1	7765947	.	G	<DEL>	.	PASS	CIEND=-10,9;END=7766059;SVLEN=-112;SVTYPE=DEL;CIPOS=-10,9;SVTOOL=MetaSV;SOURCES=1-7765947-1-7766059-112-Pindel,1-7765948-1-7766059-111-Lumpy;NUM_SVMETHODS=2;NUM_SVTOOLS=2;VT=SV;SVMETHOD=RP,SR;PD_NUM_NT_ADDED=0;PD_NT_ADDED=;PD_BP_RANGE_START=7765947;PD_BP_RANGE_END=7766061;PD_READ_SUPP=3;PD_UNIQ_READ_SUPP=3;PD_UP_READ_SUPP=1;PD_UP_UNIQ_READ_SUPP=1;PD_DOWN_READ_SUPP=2;PD_DOWN_UNIQ_READ_SUPP=2;PD_SIMPLE_SCORE=6;PD_SUM_MAPQ=87;PD_NUM_SAMPLE=1;PD_NUM_SAMPLE_SUPP=1;PD_NUM_SAMPLE_UNIQ_SUPP=1;PD_HOMLEN=2;PD_HOMSEQ=;CIEND95=0,0;CIPOS95=0,0;PE=0;SR=14;STRANDS=+:14;SU=14	GT	1/1
1	7789894	.	A	<DEL>	.	PASS	CIEND=-5,4;END=7790020;SVLEN=-126;SVTYPE=DEL;CIPOS=-5,4;SVTOOL=MetaSV;SOURCES=1-7789854-1-7790021-214-BreakDancer,1-7789894-1-7790020-126-Pindel,1-7789908-1-7790020-112-Lumpy;NUM_SVMETHODS=2;NUM_SVTOOLS=3;VT=SV;SVMETHOD=RP,SR;BD_CHR1=1;BD_POS1=7789853;BD_ORI1=2;BD_CHR2=1;BD_POS2=7790021;BD_ORI2=0;BD_SCORE=36.0;BD_SUPPORTING_READ_PAIRS=2;PD_NUM_NT_ADDED=0;PD_NT_ADDED=;PD_BP_RANGE_START=7789894;PD_BP_RANGE_END=7790035;PD_READ_SUPP=5;PD_UNIQ_READ_SUPP=5;PD_UP_READ_SUPP=3;PD_UP_UNIQ_READ_SUPP=3;PD_DOWN_READ_SUPP=2;PD_DOWN_UNIQ_READ_SUPP=2;PD_SIMPLE_SCORE=12;PD_SUM_MAPQ=133;PD_NUM_SAMPLE=1;PD_NUM_SAMPLE_SUPP=1;PD_NUM_SAMPLE_UNIQ_SUPP=1;PD_HOMLEN=15;PD_HOMSEQ=;CIEND95=0,0;CIPOS95=0,0;PE=0;SR=7;STRANDS=+:7;SU=7	GT	1/1
1	7794366	.	A	<DEL>	.	PASS	CIEND=-10,8;END=7800857;SVLEN=-6491;SVTYPE=DEL;CIPOS=-3,2;SVTOOL=MetaSV;SOURCES=1-7794352-1-7800860-6503-BreakDancer,1-7794366-1-7800857-6491-Pindel,1-7794379-1-7800857-6478-Lumpy;NUM_SVMETHODS=2;NUM_SVTOOLS=3;VT=SV;SVMETHOD=RP,SR;BD_CHR1=1;BD_POS1=7794351;BD_ORI1=2;BD_CHR2=1;BD_POS2=7800860;BD_ORI2=0;BD_SCORE=42.0;BD_SUPPORTING_READ_PAIRS=2;PD_NUM_NT_ADDED=0;PD_NT_ADDED=;PD_BP_RANGE_START=7794366;PD_BP_RANGE_END=7800865;PD_READ_SUPP=4;PD_UNIQ_READ_SUPP=4;PD_UP_READ_SUPP=4;PD_UP_UNIQ_READ_SUPP=4;PD_DOWN_READ_SUPP=0;PD_DOWN_UNIQ_READ_SUPP=0;PD_SIMPLE_SCORE=5;PD_SUM_MAPQ=112;PD_NUM_SAMPLE=1;PD_NUM_SAMPLE_SUPP=1;PD_NUM_SAMPLE_UNIQ_SUPP=1;PD_HOMLEN=8;PD_HOMSEQ=;CIEND95=0,0;CIPOS95=0,0;PE=10;SR=12;STRANDS=+:22;SU=22	GT	1/1
1	7818514	.	C	<DEL>	.	PASS	CIEND=-10,9;END=7819767;IMPRECISE;SVLEN=-1253;SVTYPE=DEL;CIPOS=-10,9;SVTOOL=MetaSV;SOURCES=1-7818514-1-7819767-1253-Pindel,1-7818518-1-7819767-1249-Lumpy;NUM_SVMETHODS=2;NUM_SVTOOLS=2;VT=SV;SVMETHOD=RP,SR;PD_NUM_NT_ADDED=0;PD_NT_ADDED=;PD_BP_RANGE_START=7818514;PD_BP_RANGE_END=7819772;PD_READ_SUPP=4;PD_UNIQ_READ_SUPP=4;PD_UP_READ_SUPP=4;PD_UP_UNIQ_READ_SUPP=4;PD_DOWN_READ_SUPP=0;PD_DOWN_UNIQ_READ_SUPP=0;PD_SIMPLE_SCORE=5;PD_SUM_MAPQ=124;PD_NUM_SAMPLE=1;PD_NUM_SAMPLE_SUPP=1;PD_NUM_SAMPLE_UNIQ_SUPP=1;PD_HOMLEN=5;PD_HOMSEQ=;CIEND95=-1,0;CIPOS95=-1,1;PE=3;SR=2;STRANDS=+:5;SU=5	GT	1/1
1	7866586	.	T	<DEL>	.	PASS	CIEND=-10,7;END=7869023;SVLEN=-2437;SVTYPE=DEL;CIPOS=-10,5;SVTOOL=MetaSV;SOURCES=1-7866580-1-7869024-2439-BreakDancer,1-7866586-1-7869023-2437-Pindel,1-7866601-1-7869025-2424-Lumpy;NUM_SVMETHODS=2;NUM_SVTOOLS=3;VT=SV;SVMETHOD=RP,SR;BD_CHR1=1;BD_POS1=7866579;BD_ORI1=9;BD_CHR2=1;BD_POS2=7869024;BD_ORI2=0;BD_SCORE=99.0;BD_SUPPORTING_READ_PAIRS=9;PD_NUM_NT_ADDED=0;PD_NT_ADDED=;PD_BP_RANGE_START=7866586;PD_BP_RANGE_END=7869039;PD_READ_SUPP=8;PD_UNIQ_READ_SUPP=8;PD_UP_READ_SUPP=7;PD_UP_UNIQ_READ_SUPP=7;PD_DOWN_READ_SUPP=1;PD_DOWN_UNIQ_READ_SUPP=1;PD_SIMPLE_SCORE=16;PD_SUM_MAPQ=244;PD_NUM_SAMPLE=1;PD_NUM_SAMPLE_SUPP=1;PD_NUM_SAMPLE_UNIQ_SUPP=1;PD_HOMLEN=16;PD_HOMSEQ=;CIEND95=0,0;CIPOS95=0,0;PE=41;SR=19;STRANDS=+:60;SU=60	GT	1/1
1	7893917	.	T	<DEL>	.	PASS	CIEND=-1,0;END=7894112;SVLEN=-195;SVTYPE=DEL;CIPOS=-10,9;SVTOOL=MetaSV;SOURCES=1-7893826-1-7894113-228-BreakDancer,1-7893917-1-7894112-195-Pindel,1-7893930-1-7894112-182-Lumpy;NUM_SVMETHODS=2;NUM_SVTOOLS=3;VT=SV;SVMETHOD=RP,SR;BD_CHR1=1;BD_POS1=7893825;BD_ORI1=2;BD_CHR2=1;BD_POS2=7894113;BD_ORI2=0;BD_SCORE=38.0;BD_SUPPORTING_READ_PAIRS=2;PD_NUM_NT_ADDED=0;PD_NT_ADDED=;PD_BP_RANGE_START=7893917;PD_BP_RANGE_END=7894126;PD_READ_SUPP=7;PD_UNIQ_READ_SUPP=7;PD_UP_READ_SUPP=2;PD_UP_UNIQ_READ_SUPP=2;PD_DOWN_READ_SUPP=5;PD_DOWN_UNIQ_READ_SUPP=5;PD_SIMPLE_SCORE=18;PD_SUM_MAPQ=203;PD_NUM_SAMPLE=1;PD_NUM_SAMPLE_SUPP=1;PD_NUM_SAMPLE_UNIQ_SUPP=1;PD_HOMLEN=14;PD_HOMSEQ=;CIEND95=0,0;CIPOS95=0,0;PE=0;SR=26;STRANDS=+:26;SU=26	GT	1/1
1	7935419	.	A	<DEL>	.	PASS	CIEND=-10,7;END=7941881;IMPRECISE;SVLEN=-6430;SVTYPE=DEL;CIPOS=-2,0;SVTOOL=MetaSV;SOURCES=1-7935419-1-7941881-6430-BreakDancer,1-7935432-1-7941835-6403-Lumpy;NUM_SVMETHODS=2;NUM_SVTOOLS=2;VT=SV;SVMETHOD=RP,SR;BD_CHR1=1;BD_POS1=7935418;BD_ORI1=6;BD_CHR2=1;BD_POS2=7941881;BD_ORI2=0;BD_SCORE=89.0;BD_SUPPORTING_READ_PAIRS=4;CIEND95=0,0;CIPOS95=0,0;PE=24;SR=25;STRANDS=+:49;SU=49	GT	1/1
1	7964329	.	C	<DEL>	.	PASS	CIEND=-3,1;END=7964830;SVLEN=-501;SVTYPE=DEL;CIPOS=-3,2;SVTOOL=MetaSV;SOURCES=1-7964283-1-7964846-524-BreakDancer,1-7964329-1-7964830-501-Pindel,1-7964335-1-7964830-495-Lumpy;NUM_SVMETHODS=2;NUM_SVTOOLS=3;VT=SV;SVMETHOD=RP,SR;BD_CHR1=1;BD_POS1=7964282;BD_ORI1=2;BD_CHR2=1;BD_POS2=7964846;BD_ORI2=0;BD_SCORE=37.0;BD_SUPPORTING_READ_PAIRS=2;PD_NUM_NT_ADDED=0;PD_NT_ADDED=;PD_BP_RANGE_START=7964329;PD_BP_RANGE_END=7964837;PD_READ_SUPP=10;PD_UNIQ_READ_SUPP=9;PD_UP_READ_SUPP=6;PD_UP_UNIQ_READ_SUPP=5;PD_DOWN_READ_SUPP=4;PD_DOWN_UNIQ_READ_SUPP=4;PD_SIMPLE_SCORE=35;PD_SUM_MAPQ=322;PD_NUM_SAMPLE=1;PD_NUM_SAMPLE_SUPP=1;PD_NUM_SAMPLE_UNIQ_SUPP=1;PD_HOMLEN=7;PD_HOMSEQ=;CIEND95=0,0;CIPOS95=0,0;PE=15;SR=10;STRANDS=+:25;SU=25	GT	1/1
1	7968541	.	A	<DEL>	.	PASS	CIEND=-6,0;END=7968672;SVLEN=-131;SVTYPE=DEL;CIPOS=-10,9;SVTOOL=MetaSV;SOURCES=1-7968541-1-7968672-131-Pindel,1-7968558-1-7968677-119-Lumpy;NUM_SVMETHODS=2;NUM_SVTOOLS=2;VT=SV;SVMETHOD=RP,SR;PD_NUM_NT_ADDED=0;PD_NT_ADDED=;PD_BP_RANGE_START=7968541;PD_BP_RANGE_END=7968690;PD_READ_SUPP=13;PD_UNIQ_READ_SUPP=12;PD_UP_READ_SUPP=12;PD_UP_UNIQ_READ_SUPP=11;PD_DOWN_READ_SUPP=1;PD_DOWN_UNIQ_READ_SUPP=1;PD_SIMPLE_SCORE=26;PD_SUM_MAPQ=377;PD_NUM_SAMPLE=1;PD_NUM_SAMPLE_SUPP=1;PD_NUM_SAMPLE_UNIQ_SUPP=1;PD_HOMLEN=18;PD_HOMSEQ=;CIEND95=0,0;CIPOS95=0,0;PE=0;SR=20;STRANDS=+:20;SU=20	GT	1/1
1	8008390	.	T	<DEL>	.	PASS	CIEND=-1,0;END=8008507;SVLEN=-117;SVTYPE=DEL;CIPOS=-1,0;SVTOOL=MetaSV;SOURCES=1-8008390-1-8008507-117-Pindel,1-8008405-1-8008507-102-Lumpy;NUM_SVMETHODS=2;NUM_SVTOOLS=2;VT=SV;SVMETHOD=RP,SR;PD_NUM_NT_ADDED=0;PD_NT_ADDED=;PD_BP_RANGE_START=8008390;PD_BP_RANGE_END=8008523;PD_READ_SUPP=15;PD_UNIQ_READ_SUPP=14;PD_UP_READ_SUPP=6;PD_UP_UNIQ_READ_SUPP=6;PD_DOWN_READ_SUPP=9;PD_DOWN_UNIQ_READ_SUPP=8;PD_SIMPLE_SCORE=70;PD_SUM_MAPQ=466;PD_NUM_SAMPLE=1;PD_NUM_SAMPLE_SUPP=1;PD_NUM_SAMPLE_UNIQ_SUPP=1;PD_HOMLEN=16;PD_HOMSEQ=;CIEND95=0,0;CIPOS95=0,0;PE=0;SR=27;STRANDS=+:27;SU=27	GT	1/1
1	8014766	.	T	<DEL>	.	PASS	CIEND=-10,2;END=8014880;SVLEN=-114;SVTYPE=DEL;CIPOS=-5,9;SVTOOL=MetaSV;SOURCES=1-8014766-1-8014880-114-Pindel,1-8014766-1-8014880-114-Lumpy;NUM_SVMETHODS=2;NUM_SVTOOLS=2;VT=SV;SVMETHOD=RP,SR;PD_NUM_NT_ADDED=0;PD_NT_ADDED=;PD_BP_RANGE_START=8014766;PD_BP_RANGE_END=8014881;PD_READ_SUPP=7;PD_UNIQ_READ_SUPP=7;PD_UP_READ_SUPP=4;PD_UP_UNIQ_READ_SUPP=4;PD_DOWN_READ_SUPP=3;PD_DOWN_UNIQ_READ_SUPP=3;PD_SIMPLE_SCORE=20;PD_SUM_MAPQ=203;PD_NUM_SAMPLE=1;PD_NUM_SAMPLE_SUPP=1;PD_NUM_SAMPLE_UNIQ_SUPP=1;PD_HOMLEN=1;PD_HOMSEQ=;CIEND95=0,0;CIPOS95=0,0;PE=0;SR=21;STRANDS=+:21;SU=21	GT	1/1
1	8028004	.	T	<DEL>	.	PASS	CIEND=-275,5;END=8029061;IMPRECISE;SVLEN=-1057;SVTYPE=DEL;CIPOS=-10,197;SVTOOL=MetaSV;SOURCES=1-8027976-1-8029061-1085-Lumpy,1-8028004-1-8029061-1057-Pindel;NUM_SVMETHODS=2;NUM_SVTOOLS=2;VT=SV;SVMETHOD=RP,SR;PD_NUM_NT_ADDED=0;PD_NT_ADDED=;PD_BP_RANGE_START=8028004;PD_BP_RANGE_END=8029069;PD_READ_SUPP=3;PD_UNIQ_READ_SUPP=3;PD_UP_READ_SUPP=3;PD_UP_UNIQ_READ_SUPP=3;PD_DOWN_READ_SUPP=0;PD_DOWN_UNIQ_READ_SUPP=0;PD_SIMPLE_SCORE=4;PD_SUM_MAPQ=87;PD_NUM_SAMPLE=1;PD_NUM_SAMPLE_SUPP=1;PD_NUM_SAMPLE_UNIQ_SUPP=1;PD_HOMLEN=8;PD_HOMSEQ=;CIEND95=-89,0;CIPOS95=-2,50;PE=5;SR=0;STRANDS=+:5;SU=5	GT	1/1
1	8041424	.	C	<DEL>	.	PASS	CIEND=-2,0;END=8041735;SVLEN=-311;SVTYPE=DEL;CIPOS=-10,9;SVTOOL=MetaSV;SOURCES=1-8041424-1-8041735-311-Pindel,1-8041426-1-8041735-309-Lumpy;NUM_SVMETHODS=2;NUM_SVTOOLS=2;VT=SV;SVMETHOD=RP,SR;PD_NUM_NT_ADDED=0;PD_NT_ADDED=;PD_BP_RANGE_START=8041424;PD_BP_RANGE_END=8041738;PD_READ_SUPP=11;PD_UNIQ_READ_SUPP=11;PD_UP_READ_SUPP=4;PD_UP_UNIQ_READ_SUPP=4;PD_DOWN_READ_SUPP=7;PD_DOWN_UNIQ_READ_SUPP=7;PD_SIMPLE_SCORE=40;PD_SUM_MAPQ=271;PD_NUM_SAMPLE=1;PD_NUM_SAMPLE_SUPP=1;PD_NUM_SAMPLE_UNIQ_SUPP=1;PD_HOMLEN=3;PD_HOMSEQ=;CIEND95=0,0;CIPOS95=0,0;PE=29;SR=13;STRANDS=+:42;SU=42	GT	1/1
1	8061885	.	T	<DEL>	.	PASS	CIEND=-2,1;END=8062026;SVLEN=-141;SVTYPE=DEL;CIPOS=-2,1;SVTOOL=MetaSV;SOURCES=1-8061885-1-8062026-141-Pindel,1-8061898-1-8062026-128-Lumpy;NUM_SVMETHODS=2;NUM_SVTOOLS=2;VT=SV;SVMETHOD=RP,SR;PD_NUM_NT_ADDED=0;PD_NT_ADDED=;PD_BP_RANGE_START=8061885;PD_BP_RANGE_END=8062040;PD_READ_SUPP=8;PD_UNIQ_READ_SUPP=8;PD_UP_READ_SUPP=2;PD_UP_UNIQ_READ_SUPP=2;PD_DOWN_READ_SUPP=6;PD_DOWN_UNIQ_READ_SUPP=6;PD_SIMPLE_SCORE=21;PD_SUM_MAPQ=208;PD_NUM_SAMPLE=1;PD_NUM_SAMPLE_SUPP=1;PD_NUM_SAMPLE_UNIQ_SUPP=1;PD_HOMLEN=14;PD_HOMSEQ=;CIEND95=0,0;CIPOS95=0,0;PE=0;SR=16;STRANDS=+:16;SU=16	GT	1/1
1	8079270	.	G	<DEL>	.	PASS	CIEND=-1,0;END=8079383;SVLEN=-113;SVTYPE=DEL;CIPOS=-1,0;SVTOOL=MetaSV;SOURCES=1-8079270-1-8079383-113-Pindel,1-8079283-1-8079383-100-Lumpy;NUM_SVMETHODS=2;NUM_SVTOOLS=2;VT=SV;SVMETHOD=RP,SR;PD_NUM_NT_ADDED=0;PD_NT_ADDED=;PD_BP_RANGE_START=8079270;PD_BP_RANGE_END=8079397;PD_READ_SUPP=22;PD_UNIQ_READ_SUPP=22;PD_UP_READ_SUPP=14;PD_UP_UNIQ_READ_SUPP=14;PD_DOWN_READ_SUPP=8;PD_DOWN_UNIQ_READ_SUPP=8;PD_SIMPLE_SCORE=135;PD_SUM_MAPQ=669;PD_NUM_SAMPLE=1;PD_NUM_SAMPLE_SUPP=1;PD_NUM_SAMPLE_UNIQ_SUPP=1;PD_HOMLEN=14;PD_HOMSEQ=;CIEND95=0,0;CIPOS95=0,0;PE=0;SR=24;STRANDS=+:24;SU=24	GT	1/1
1	8079752	.	A	<DEL>	.	PASS	CIEND=-10,9;END=8084717;IMPRECISE;SVLEN=-4965;SVTYPE=DEL;CIPOS=-5,4;SVTOOL=MetaSV;SOURCES=1-8079752-1-8084717-4965-Pindel,1-8081956-1-8082059-103-Pindel,1-8079756-1-8084717-4961-Lumpy;NUM_SVMETHODS=2;NUM_SVTOOLS=2;VT=SV;SVMETHOD=RP,SR;PD_NUM_NT_ADDED=115;PD_NT_ADDED=TGGTGTCCATTCTAAGAGACACCTATTGGGTTGCTTCTCTGCTATGCCATGCCATGGAAGATCTGGGACCCCATCTATATACACCTTCCATAAGGAAGTTAAGTCATCCCTGTGT;PD_BP_RANGE_START=8081956;PD_BP_RANGE_END=8082060;PD_READ_SUPP=4;PD_UNIQ_READ_SUPP=4;PD_UP_READ_SUPP=1;PD_UP_UNIQ_READ_SUPP=1;PD_DOWN_READ_SUPP=3;PD_DOWN_UNIQ_READ_SUPP=3;PD_SIMPLE_SCORE=8;PD_SUM_MAPQ=116;PD_NUM_SAMPLE=1;PD_NUM_SAMPLE_SUPP=1;PD_NUM_SAMPLE_UNIQ_SUPP=1;PD_HOMLEN=1;PD_HOMSEQ=;CIEND95=0,0;CIPOS95=0,0;PE=6;SR=7;STRANDS=+:13;SU=13	GT	1/1
1	8276551	.	G	<DEL>	.	PASS	CIEND=-10,9;END=8276665;SVLEN=-114;SVTYPE=DEL;CIPOS=-10,9;SVTOOL=MetaSV;SOURCES=1-8276551-1-8276665-114-Pindel,1-8276561-1-8276665-104-Lumpy;NUM_SVMETHODS=2;NUM_SVTOOLS=2;VT=SV;SVMETHOD=RP,SR;PD_NUM_NT_ADDED=0;PD_NT_ADDED=;PD_BP_RANGE_START=8276551;PD_BP_RANGE_END=8276668;PD_READ_SUPP=7;PD_UNIQ_READ_SUPP=7;PD_UP_READ_SUPP=2;PD_UP_UNIQ_READ_SUPP=2;PD_DOWN_READ_SUPP=5;PD_DOWN_UNIQ_READ_SUPP=5;PD_SIMPLE_SCORE=18;PD_SUM_MAPQ=203;PD_NUM_SAMPLE=1;PD_NUM_SAMPLE_SUPP=1;PD_NUM_SAMPLE_UNIQ_SUPP=1;PD_HOMLEN=3;PD_HOMSEQ=;CIEND95=0,0;CIPOS95=0,0;PE=0;SR=15;STRANDS=+:15;SU=15	GT	1/1
1	8287220	.	C	<DEL>	.	PASS	CIEND=-3,1;END=8287477;SVLEN=-257;SVTYPE=DEL;CIPOS=-10,9;SVTOOL=MetaSV;SOURCES=1-8287220-1-8287477-257-Pindel,1-8287220-1-8287477-257-Lumpy;NUM_SVMETHODS=2;NUM_SVTOOLS=2;VT=SV;SVMETHOD=RP,SR;PD_NUM_NT_ADDED=26;PD_NT_ADDED=ATGTCAACTTCCTACCTGTACACATC;PD_BP_RANGE_START=8287220;PD_BP_RANGE_END=8287478;PD_READ_SUPP=7;PD_UNIQ_READ_SUPP=7;PD_UP_READ_SUPP=3;PD_UP_UNIQ_READ_SUPP=3;PD_DOWN_READ_SUPP=4;PD_DOWN_UNIQ_READ_SUPP=4;PD_SIMPLE_SCORE=20;PD_SUM_MAPQ=187;PD_NUM_SAMPLE=1;PD_NUM_SAMPLE_SUPP=1;PD_NUM_SAMPLE_UNIQ_SUPP=1;PD_HOMLEN=1;PD_HOMSEQ=;CIEND95=0,0;CIPOS95=0,0;PE=7;SR=15;STRANDS=+:22;SU=22	GT	1/1
1	8288820	.	G	<DEL>	.	PASS	CIEND=0,1;END=8289015;SVLEN=-195;SVTYPE=DEL;CIPOS=-4,9;SVTOOL=MetaSV;SOURCES=1-8288820-1-8289015-195-Pindel,1-8288827-1-8289017-190-Lumpy;NUM_SVMETHODS=2;NUM_SVTOOLS=2;VT=SV;SVMETHOD=RP,SR;PD_NUM_NT_ADDED=0;PD_NT_ADDED=;PD_BP_RANGE_START=8288820;PD_BP_RANGE_END=8289029;PD_READ_SUPP=5;PD_UNIQ_READ_SUPP=5;PD_UP_READ_SUPP=2;PD_UP_UNIQ_READ_SUPP=2;PD_DOWN_READ_SUPP=3;PD_DOWN_UNIQ_READ_SUPP=3;PD_SIMPLE_SCORE=12;PD_SUM_MAPQ=133;PD_NUM_SAMPLE=1;PD_NUM_SAMPLE_SUPP=1;PD_NUM_SAMPLE_UNIQ_SUPP=1;PD_HOMLEN=14;PD_HOMSEQ=;CIEND95=0,0;CIPOS95=0,0;PE=4;SR=20;STRANDS=+:24;SU=24	GT	1/1
1	8385717	.	A	<DEL>	.	PASS	CIEND=-10,9;END=8385822;SVLEN=-105;SVTYPE=DEL;CIPOS=-3,1;SVTOOL=MetaSV;SOURCES=1-8385717-1-8385822-105-Pindel,1-8385717-1-8385822-105-Lumpy;NUM_SVMETHODS=2;NUM_SVTOOLS=2;VT=SV;SVMETHOD=RP,SR;PD_NUM_NT_ADDED=0;PD_NT_ADDED=;PD_BP_RANGE_START=8385717;PD_BP_RANGE_END=8385823;PD_READ_SUPP=15;PD_UNIQ_READ_SUPP=15;PD_UP_READ_SUPP=4;PD_UP_UNIQ_READ_SUPP=4;PD_DOWN_READ_SUPP=11;PD_DOWN_UNIQ_READ_SUPP=11;PD_SIMPLE_SCORE=60;PD_SUM_MAPQ=411;PD_NUM_SAMPLE=1;PD_NUM_SAMPLE_SUPP=1;PD_NUM_SAMPLE_UNIQ_SUPP=1;PD_HOMLEN=1;PD_HOMSEQ=;CIEND95=0,0;CIPOS95=0,0;PE=0;SR=17;STRANDS=+:17;SU=17	GT	1/1
1	8401404	.	G	<DEL>	.	PASS	CIEND=-10,9;END=8401697;IMPRECISE;SVLEN=-246;SVTYPE=DEL;CIPOS=-2,1;SVTOOL=MetaSV;SOURCES=1-8401458-1-8401672-214-Pindel,1-8401461-1-8401697-236-Pindel,1-8401404-1-8401673-246-BreakDancer,1-8401461-1-8401672-211-Lumpy;NUM_SVMETHODS=2;NUM_SVTOOLS=3;VT=SV;SVMETHOD=RP,SR;BD_CHR1=1;BD_POS1=8401403;BD_ORI1=5;BD_CHR2=1;BD_POS2=8401673;BD_ORI2=0;BD_SCORE=92.0;BD_SUPPORTING_READ_PAIRS=5;PD_NUM_NT_ADDED=22;PD_NT_ADDED=AACTTAAAAAGAAAGTGAAGGC;PD_BP_RANGE_START=8401461;PD_BP_RANGE_END=8401698;PD_READ_SUPP=4;PD_UNIQ_READ_SUPP=4;PD_UP_READ_SUPP=0;PD_UP_UNIQ_READ_SUPP=0;PD_DOWN_READ_SUPP=4;PD_DOWN_UNIQ_READ_SUPP=4;PD_SIMPLE_SCORE=5;PD_SUM_MAPQ=92;PD_NUM_SAMPLE=1;PD_NUM_SAMPLE_SUPP=1;PD_NUM_SAMPLE_UNIQ_SUPP=1;PD_HOMLEN=1;PD_HOMSEQ=;CIEND95=0,0;CIPOS95=0,0;PE=8;SR=13;STRANDS=+:21;SU=21	GT	1/1
1	8408588	.	T	<DEL>	.	PASS	CIEND=-8,7;END=8410848;IMPRECISE;SVLEN=-2260;SVTYPE=DEL;CIPOS=-6,6;SVTOOL=MetaSV;SOURCES=1-8408551-1-8410857-2267-BreakDancer,1-8408588-1-8410848-2260-Pindel,1-8408590-1-8410848-2258-Lumpy;NUM_SVMETHODS=2;NUM_SVTOOLS=3;VT=SV;SVMETHOD=RP,SR;BD_CHR1=1;BD_POS1=8408550;BD_ORI1=3;BD_CHR2=1;BD_POS2=8410857;BD_ORI2=0;BD_SCORE=58.0;BD_SUPPORTING_READ_PAIRS=3;PD_NUM_NT_ADDED=0;PD_NT_ADDED=;PD_BP_RANGE_START=8408588;PD_BP_RANGE_END=8410851;PD_READ_SUPP=3;PD_UNIQ_READ_SUPP=3;PD_UP_READ_SUPP=0;PD_UP_UNIQ_READ_SUPP=0;PD_DOWN_READ_SUPP=3;PD_DOWN_UNIQ_READ_SUPP=3;PD_SIMPLE_SCORE=4;PD_SUM_MAPQ=95;PD_NUM_SAMPLE=1;PD_NUM_SAMPLE_SUPP=1;PD_NUM_SAMPLE_UNIQ_SUPP=1;PD_HOMLEN=3;PD_HOMSEQ=;CIEND95=0,0;CIPOS95=-1,0;PE=6;SR=4;STRANDS=+:10;SU=10	GT	1/1
1	8495885	.	T	<DEL>	.	PASS	CIEND=-1,0;END=8496015;SVLEN=-130;SVTYPE=DEL;CIPOS=-1,0;SVTOOL=MetaSV;SOURCES=1-8495885-1-8496015-130-Pindel,1-8495900-1-8496015-115-Lumpy;NUM_SVMETHODS=2;NUM_SVTOOLS=2;VT=SV;SVMETHOD=RP,SR;PD_NUM_NT_ADDED=0;PD_NT_ADDED=;PD_BP_RANGE_START=8495885;PD_BP_RANGE_END=8496018;PD_READ_SUPP=7;PD_UNIQ_READ_SUPP=7;PD_UP_READ_SUPP=6;PD_UP_UNIQ_READ_SUPP=6;PD_DOWN_READ_SUPP=1;PD_DOWN_UNIQ_READ_SUPP=1;PD_SIMPLE_SCORE=14;PD_SUM_MAPQ=199;PD_NUM_SAMPLE=1;PD_NUM_SAMPLE_SUPP=1;PD_NUM_SAMPLE_UNIQ_SUPP=1;PD_HOMLEN=3;PD_HOMSEQ=;CIEND95=0,0;CIPOS95=0,0;PE=0;SR=24;STRANDS=+:24;SU=24	GT	1/1
1	8511723	.	G	<DEL>	.	PASS	CIEND=-1,0;END=8511840;SVLEN=-117;SVTYPE=DEL;CIPOS=-1,0;SVTOOL=MetaSV;SOURCES=1-8511723-1-8511840-117-Pindel,1-8511732-1-8511832-100-Lumpy;NUM_SVMETHODS=2;NUM_SVTOOLS=2;VT=SV;SVMETHOD=RP,SR;PD_NUM_NT_ADDED=0;PD_NT_ADDED=;PD_BP_RANGE_START=8511723;PD_BP_RANGE_END=8511850;PD_READ_SUPP=6;PD_UNIQ_READ_SUPP=6;PD_UP_READ_SUPP=4;PD_UP_UNIQ_READ_SUPP=4;PD_DOWN_READ_SUPP=2;PD_DOWN_UNIQ_READ_SUPP=2;PD_SIMPLE_SCORE=15;PD_SUM_MAPQ=212;PD_NUM_SAMPLE=1;PD_NUM_SAMPLE_SUPP=1;PD_NUM_SAMPLE_UNIQ_SUPP=1;PD_HOMLEN=10;PD_HOMSEQ=;CIEND95=0,0;CIPOS95=0,0;PE=0;SR=21;STRANDS=+:21;SU=21	GT	1/1
1	8513748	.	T	<DEL>	.	PASS	CIEND=-10,8;END=8513946;SVLEN=-198;SVTYPE=DEL;CIPOS=-10,4;SVTOOL=MetaSV;SOURCES=1-8513748-1-8513946-198-Pindel,1-8513760-1-8513946-186-Lumpy;NUM_SVMETHODS=2;NUM_SVTOOLS=2;VT=SV;SVMETHOD=RP,SR;PD_NUM_NT_ADDED=0;PD_NT_ADDED=;PD_BP_RANGE_START=8513748;PD_BP_RANGE_END=8513959;PD_READ_SUPP=11;PD_UNIQ_READ_SUPP=11;PD_UP_READ_SUPP=2;PD_UP_UNIQ_READ_SUPP=2;PD_DOWN_READ_SUPP=9;PD_DOWN_UNIQ_READ_SUPP=9;PD_SIMPLE_SCORE=30;PD_SUM_MAPQ=290;PD_NUM_SAMPLE=1;PD_NUM_SAMPLE_SUPP=1;PD_NUM_SAMPLE_UNIQ_SUPP=1;PD_HOMLEN=13;PD_HOMSEQ=;CIEND95=0,0;CIPOS95=0,0;PE=6;SR=27;STRANDS=+:33;SU=33	GT	1/1
1	8515608	.	T	<DEL>	.	PASS	CIEND=-10,9;END=8515891;IMPRECISE;SVLEN=-281;SVTYPE=DEL;CIPOS=-8,9;SVTOOL=MetaSV;SOURCES=1-8515608-1-8515891-208-BreakDancer,1-8515610-1-8515891-281-Lumpy;NUM_SVMETHODS=2;NUM_SVTOOLS=2;VT=SV;SVMETHOD=RP,SR;BD_CHR1=1;BD_POS1=8515607;BD_ORI1=4;BD_CHR2=1;BD_POS2=8515891;BD_ORI2=0;BD_SCORE=42.0;BD_SUPPORTING_READ_PAIRS=2;CIEND95=-3,1;CIPOS95=-1,3;PE=7;SR=1;STRANDS=+:8;SU=8	GT	1/1
1	8557066	.	C	<DEL>	.	PASS	CIEND=-10,9;END=8557186;SVLEN=-120;SVTYPE=DEL;CIPOS=-10,9;SVTOOL=MetaSV;SOURCES=1-8557066-1-8557186-120-Pindel,1-8557082-1-8557186-104-Lumpy;NUM_SVMETHODS=2;NUM_SVTOOLS=2;VT=SV;SVMETHOD=RP,SR;PD_NUM_NT_ADDED=0;PD_NT_ADDED=;PD_BP_RANGE_START=8557066;PD_BP_RANGE_END=8557203;PD_READ_SUPP=5;PD_UNIQ_READ_SUPP=5;PD_UP_READ_SUPP=5;PD_UP_UNIQ_READ_SUPP=5;PD_DOWN_READ_SUPP=0;PD_DOWN_UNIQ_READ_SUPP=0;PD_SIMPLE_SCORE=6;PD_SUM_MAPQ=133;PD_NUM_SAMPLE=1;PD_NUM_SAMPLE_SUPP=1;PD_NUM_SAMPLE_UNIQ_SUPP=1;PD_HOMLEN=17;PD_HOMSEQ=;CIEND95=0,0;CIPOS95=0,0;PE=0;SR=8;STRANDS=+:8;SU=8	GT	1/1
1	8574686	.	G	<DEL>	.	PASS	CIEND=-8,9;END=8575234;IMPRECISE;SVLEN=-508;SVTYPE=DEL;CIPOS=-2,0;SVTOOL=MetaSV;SOURCES=1-8574686-1-8575234-508-BreakDancer,1-8574696-1-8575146-450-Lumpy;NUM_SVMETHODS=2;NUM_SVTOOLS=2;VT=SV;SVMETHOD=RP,SR;BD_CHR1=1;BD_POS1=8574685;BD_ORI1=4;BD_CHR2=1;BD_POS2=8575234;BD_ORI2=0;BD_SCORE=83.0;BD_SUPPORTING_READ_PAIRS=4;CIEND95=0,0;CIPOS95=0,0;PE=37;SR=22;STRANDS=+:59;SU=59	GT	1/1
1	8612668	.	T	<DEL>	.	PASS	CIEND=-10,9;END=8612909;SVLEN=-241;SVTYPE=DEL;CIPOS=-10,9;SVTOOL=MetaSV;SOURCES=1-8612668-1-8612819-151-Lumpy,1-8612668-1-8612909-241-Pindel;NUM_SVMETHODS=2;NUM_SVTOOLS=2;VT=SV;SVMETHOD=RP,SR;PD_NUM_NT_ADDED=94;PD_NT_ADDED=TAAGGTAATGAATAATTACCTTAAGTGGCCACTGAACAGTAAAGACTGAAGATGATACTGGCGTTACTAAAGTAAGGAGAATCTTTTACAAGAA;PD_BP_RANGE_START=8612668;PD_BP_RANGE_END=8612910;PD_READ_SUPP=3;PD_UNIQ_READ_SUPP=3;PD_UP_READ_SUPP=0;PD_UP_UNIQ_READ_SUPP=0;PD_DOWN_READ_SUPP=3;PD_DOWN_UNIQ_READ_SUPP=3;PD_SIMPLE_SCORE=4;PD_SUM_MAPQ=87;PD_NUM_SAMPLE=1;PD_NUM_SAMPLE_SUPP=1;PD_NUM_SAMPLE_UNIQ_SUPP=1;PD_HOMLEN=1;PD_HOMSEQ=;CIEND95=0,0;CIPOS95=0,0;PE=0;SR=13;STRANDS=+:13;SU=13	GT	1/1
1	8613404	.	G	<DEL>	.	PASS	CIEND=-6,5;END=8613539;SVLEN=-135;SVTYPE=DEL;CIPOS=-6,5;SVTOOL=MetaSV;SOURCES=1-8613404-1-8613539-135-Pindel,1-8613420-1-8613539-119-Lumpy;NUM_SVMETHODS=2;NUM_SVTOOLS=2;VT=SV;SVMETHOD=RP,SR;PD_NUM_NT_ADDED=0;PD_NT_ADDED=;PD_BP_RANGE_START=8613404;PD_BP_RANGE_END=8613556;PD_READ_SUPP=6;PD_UNIQ_READ_SUPP=6;PD_UP_READ_SUPP=4;PD_UP_UNIQ_READ_SUPP=4;PD_DOWN_READ_SUPP=2;PD_DOWN_UNIQ_READ_SUPP=2;PD_SIMPLE_SCORE=15;PD_SUM_MAPQ=189;PD_NUM_SAMPLE=1;PD_NUM_SAMPLE_SUPP=1;PD_NUM_SAMPLE_UNIQ_SUPP=1;PD_HOMLEN=17;PD_HOMSEQ=;CIEND95=0,0;CIPOS95=0,0;PE=0;SR=6;STRANDS=+:6;SU=6	GT	1/1
1	8613956	.	A	<DEL>	.	PASS	CIEND=-5,9;END=8614536;SVLEN=-580;SVTYPE=DEL;CIPOS=-2,0;SVTOOL=MetaSV;SOURCES=1-8613949-1-8614540-581-BreakDancer,1-8613956-1-8614536-580-Pindel,1-8613956-1-8614536-580-Lumpy;NUM_SVMETHODS=2;NUM_SVTOOLS=3;VT=SV;SVMETHOD=RP,SR;BD_CHR1=1;BD_POS1=8613948;BD_ORI1=4;BD_CHR2=1;BD_POS2=8614540;BD_ORI2=0;BD_SCORE=72.0;BD_SUPPORTING_READ_PAIRS=4;PD_NUM_NT_ADDED=0;PD_NT_ADDED=;PD_BP_RANGE_START=8613956;PD_BP_RANGE_END=8614537;PD_READ_SUPP=18;PD_UNIQ_READ_SUPP=18;PD_UP_READ_SUPP=9;PD_UP_UNIQ_READ_SUPP=9;PD_DOWN_READ_SUPP=9;PD_DOWN_UNIQ_READ_SUPP=9;PD_SIMPLE_SCORE=100;PD_SUM_MAPQ=538;PD_NUM_SAMPLE=1;PD_NUM_SAMPLE_SUPP=1;PD_NUM_SAMPLE_UNIQ_SUPP=1;PD_HOMLEN=1;PD_HOMSEQ=;CIEND95=0,0;CIPOS95=0,0;PE=22;SR=30;STRANDS=+:52;SU=52	GT	1/1
1	8663112	.	T	<DEL>	.	PASS	CIEND=-10,9;END=8663715;IMPRECISE;SVLEN=-549;SVTYPE=DEL;CIPOS=-10,9;SVTOOL=MetaSV;SOURCES=1-8663112-1-8663715-549-BreakDancer,1-8663162-1-8663641-479-Lumpy;NUM_SVMETHODS=2;NUM_SVTOOLS=2;VT=SV;SVMETHOD=RP,SR;BD_CHR1=1;BD_POS1=8663111;BD_ORI1=2;BD_CHR2=1;BD_POS2=8663715;BD_ORI2=0;BD_SCORE=40.0;BD_SUPPORTING_READ_PAIRS=2;CIEND95=-3,1;CIPOS95=-1,2;PE=11;SR=1;STRANDS=+:12;SU=12	GT	1/1
1	8670699	.	C	<DEL>	.	PASS	CIEND=-2,1;END=8670813;SVLEN=-114;SVTYPE=DEL;CIPOS=-2,1;SVTOOL=MetaSV;SOURCES=1-8670699-1-8670813-114-Pindel,1-8670713-1-8670813-100-Lumpy;NUM_SVMETHODS=2;NUM_SVTOOLS=2;VT=SV;SVMETHOD=RP,SR;PD_NUM_NT_ADDED=0;PD_NT_ADDED=;PD_BP_RANGE_START=8670699;PD_BP_RANGE_END=8670828;PD_READ_SUPP=9;PD_UNIQ_READ_SUPP=8;PD_UP_READ_SUPP=1;PD_UP_UNIQ_READ_SUPP=1;PD_DOWN_READ_SUPP=8;PD_DOWN_UNIQ_READ_SUPP=7;PD_SIMPLE_SCORE=18;PD_SUM_MAPQ=213;PD_NUM_SAMPLE=1;PD_NUM_SAMPLE_SUPP=1;PD_NUM_SAMPLE_UNIQ_SUPP=1;PD_HOMLEN=15;PD_HOMSEQ=;CIEND95=0,0;CIPOS95=0,0;PE=0;SR=18;STRANDS=+:18;SU=18	GT	1/1
1	8680977	.	C	<DEL>	.	PASS	CIEND=-1,0;END=8681147;SVLEN=-170;SVTYPE=DEL;CIPOS=-10,9;SVTOOL=MetaSV;SOURCES=1-8680904-1-8681206-230-BreakDancer,1-8680977-1-8681147-170-Pindel,1-8680979-1-8681147-168-Lumpy;NUM_SVMETHODS=2;NUM_SVTOOLS=3;VT=SV;SVMETHOD=RP,SR;BD_CHR1=1;BD_POS1=8680903;BD_ORI1=3;BD_CHR2=1;BD_POS2=8681206;BD_ORI2=0;BD_SCORE=61.0;BD_SUPPORTING_READ_PAIRS=3;PD_NUM_NT_ADDED=0;PD_NT_ADDED=;PD_BP_RANGE_START=8680977;PD_BP_RANGE_END=8681150;PD_READ_SUPP=5;PD_UNIQ_READ_SUPP=5;PD_UP_READ_SUPP=4;PD_UP_UNIQ_READ_SUPP=4;PD_DOWN_READ_SUPP=1;PD_DOWN_UNIQ_READ_SUPP=1;PD_SIMPLE_SCORE=10;PD_SUM_MAPQ=109;PD_NUM_SAMPLE=1;PD_NUM_SAMPLE_SUPP=1;PD_NUM_SAMPLE_UNIQ_SUPP=1;PD_HOMLEN=3;PD_HOMSEQ=;CIEND95=0,0;CIPOS95=0,0;PE=1;SR=29;STRANDS=+:30;SU=30	GT	1/1
1	8685009	.	T	<DEL>	.	PASS	CIEND=0,0;END=8685152;IMPRECISE;SVLEN=-143;SVTYPE=DEL;CIPOS=0,0;SVTOOL=MetaSV;SOURCES=1-8685003-1-8685152-149-Lumpy,1-8685009-1-8685152-143-Pindel;NUM_SVMETHODS=2;NUM_SVTOOLS=2;VT=SV;SVMETHOD=RP,SR;PD_NUM_NT_ADDED=0;PD_NT_ADDED=;PD_BP_RANGE_START=8685009;PD_BP_RANGE_END=8685155;PD_READ_SUPP=12;PD_UNIQ_READ_SUPP=12;PD_UP_READ_SUPP=7;PD_UP_UNIQ_READ_SUPP=7;PD_DOWN_READ_SUPP=5;PD_DOWN_UNIQ_READ_SUPP=5;PD_SIMPLE_SCORE=48;PD_SUM_MAPQ=300;PD_NUM_SAMPLE=1;PD_NUM_SAMPLE_SUPP=1;PD_NUM_SAMPLE_UNIQ_SUPP=1;PD_HOMLEN=3;PD_HOMSEQ=;CIEND95=0,0;CIPOS95=0,1;PE=0;SR=39;STRANDS=+:39;SU=39	GT	1/1
1	8688026	.	A	<DEL>	.	PASS	CIEND=-10,9;END=8688274;SVLEN=-248;SVTYPE=DEL;CIPOS=-10,9;SVTOOL=MetaSV;SOURCES=1-8688026-1-8688274-248-Pindel,1-8688035-1-8688275-274-BreakDancer,1-8688036-1-8688274-238-Lumpy;NUM_SVMETHODS=2;NUM_SVTOOLS=3;VT=SV;SVMETHOD=RP,SR;BD_CHR1=1;BD_POS1=8688034;BD_ORI1=15;BD_CHR2=1;BD_POS2=8688275;BD_ORI2=0;BD_SCORE=99.0;BD_SUPPORTING_READ_PAIRS=15;PD_NUM_NT_ADDED=0;PD_NT_ADDED=;PD_BP_RANGE_START=8688026;PD_BP_RANGE_END=8688285;PD_READ_SUPP=22;PD_UNIQ_READ_SUPP=21;PD_UP_READ_SUPP=11;PD_UP_UNIQ_READ_SUPP=11;PD_DOWN_READ_SUPP=11;PD_DOWN_UNIQ_READ_SUPP=10;PD_SIMPLE_SCORE=144;PD_SUM_MAPQ=661;PD_NUM_SAMPLE=1;PD_NUM_SAMPLE_SUPP=1;PD_NUM_SAMPLE_UNIQ_SUPP=1;PD_HOMLEN=11;PD_HOMSEQ=;CIEND95=0,0;CIPOS95=0,0;PE=16;SR=24;STRANDS=+:40;SU=40	GT	1/1
1	8710554	.	T	<DEL>	.	PASS	CIEND=0,0;END=8710662;SVLEN=-108;SVTYPE=DEL;CIPOS=-3,1;SVTOOL=MetaSV;SOURCES=1-8710554-1-8710662-108-Pindel,1-8710569-1-8710672-103-Lumpy;NUM_SVMETHODS=2;NUM_SVTOOLS=2;VT=SV;SVMETHOD=RP,SR;PD_NUM_NT_ADDED=0;PD_NT_ADDED=;PD_BP_RANGE_START=8710554;PD_BP_RANGE_END=8710678;PD_READ_SUPP=38;PD_UNIQ_READ_SUPP=34;PD_UP_READ_SUPP=17;PD_UP_UNIQ_READ_SUPP=14;PD_DOWN_READ_SUPP=21;PD_DOWN_UNIQ_READ_SUPP=20;PD_SIMPLE_SCORE=396;PD_SUM_MAPQ=1121;PD_NUM_SAMPLE=1;PD_NUM_SAMPLE_SUPP=1;PD_NUM_SAMPLE_UNIQ_SUPP=1;PD_HOMLEN=16;PD_HOMSEQ=;CIEND95=0,0;CIPOS95=0,0;PE=0;SR=13;STRANDS=+:13;SU=13	GT	1/1
1	8734600	.	T	<DEL>	.	PASS	CIEND=-5,2;END=8734711;SVLEN=-111;SVTYPE=DEL;CIPOS=-10,9;SVTOOL=MetaSV;SOURCES=1-8734600-1-8734711-111-Pindel,1-8734610-1-8734711-101-Lumpy;NUM_SVMETHODS=2;NUM_SVTOOLS=2;VT=SV;SVMETHOD=RP,SR;PD_NUM_NT_ADDED=0;PD_NT_ADDED=;PD_BP_RANGE_START=8734600;PD_BP_RANGE_END=8734722;PD_READ_SUPP=6;PD_UNIQ_READ_SUPP=6;PD_UP_READ_SUPP=6;PD_UP_UNIQ_READ_SUPP=6;PD_DOWN_READ_SUPP=0;PD_DOWN_UNIQ_READ_SUPP=0;PD_SIMPLE_SCORE=7;PD_SUM_MAPQ=174;PD_NUM_SAMPLE=1;PD_NUM_SAMPLE_SUPP=1;PD_NUM_SAMPLE_UNIQ_SUPP=1;PD_HOMLEN=11;PD_HOMSEQ=;CIEND95=0,0;CIPOS95=0,0;PE=0;SR=13;STRANDS=+:13;SU=13	GT	1/1
1	8741510	.	T	<DEL>	.	PASS	END=8741821;IMPRECISE;SVLEN=-237;SVTYPE=DEL;SVTOOL=MetaSV;SOURCES=1-8741510-1-8741680-170-Pindel,1-8741653-1-8741821-168-Pindel,1-8741557-1-8741808-237-BreakDancer;NUM_SVMETHODS=2;NUM_SVTOOLS=2;VT=SV;SVMETHOD=RP,SR;BD_CHR1=1;BD_POS1=8741556;BD_ORI1=5;BD_CHR2=1;BD_POS2=8741808;BD_ORI2=0;BD_SCORE=72.0;BD_SUPPORTING_READ_PAIRS=4;PD_NUM_NT_ADDED=0;PD_NT_ADDED=;PD_BP_RANGE_START=8741653;PD_BP_RANGE_END=8741822;PD_READ_SUPP=7;PD_UNIQ_READ_SUPP=7;PD_UP_READ_SUPP=5;PD_UP_UNIQ_READ_SUPP=5;PD_DOWN_READ_SUPP=2;PD_DOWN_UNIQ_READ_SUPP=2;PD_SIMPLE_SCORE=18;PD_SUM_MAPQ=222;PD_NUM_SAMPLE=1;PD_NUM_SAMPLE_SUPP=1;PD_NUM_SAMPLE_UNIQ_SUPP=1;PD_HOMLEN=1;PD_HOMSEQ=	GT	1/1
1	8769270	.	T	<DEL>	.	PASS	CIEND=-3,1;END=8777741;SVLEN=-8471;SVTYPE=DEL;CIPOS=-2,1;SVTOOL=MetaSV;SOURCES=1-8769270-1-8777741-8471-Pindel,1-8769277-1-8777741-8464-Lumpy;NUM_SVMETHODS=2;NUM_SVTOOLS=2;VT=SV;SVMETHOD=RP,SR;PD_NUM_NT_ADDED=0;PD_NT_ADDED=;PD_BP_RANGE_START=8769270;PD_BP_RANGE_END=8777749;PD_READ_SUPP=5;PD_UNIQ_READ_SUPP=5;PD_UP_READ_SUPP=3;PD_UP_UNIQ_READ_SUPP=3;PD_DOWN_READ_SUPP=2;PD_DOWN_UNIQ_READ_SUPP=2;PD_SIMPLE_SCORE=12;PD_SUM_MAPQ=139;PD_NUM_SAMPLE=1;PD_NUM_SAMPLE_SUPP=1;PD_NUM_SAMPLE_UNIQ_SUPP=1;PD_HOMLEN=8;PD_HOMSEQ=;CIEND95=0,0;CIPOS95=0,0;PE=7;SR=12;STRANDS=+:19;SU=19	GT	1/1
1	8782302	.	T	<DEL>	.	PASS	CIEND=-4,1;END=8783123;IMPRECISE;SVLEN=-828;SVTYPE=DEL;CIPOS=-3,2;SVTOOL=MetaSV;SOURCES=1-8782302-1-8783123-828-BreakDancer,1-8782330-1-8783123-793-Lumpy;NUM_SVMETHODS=2;NUM_SVTOOLS=2;VT=SV;SVMETHOD=RP,SR;BD_CHR1=1;BD_POS1=8782301;BD_ORI1=2;BD_CHR2=1;BD_POS2=8783123;BD_ORI2=0;BD_SCORE=34.0;BD_SUPPORTING_READ_PAIRS=2;CIEND95=0,0;CIPOS95=0,0;PE=17;SR=10;STRANDS=+:27;SU=27	GT	1/1
1	8794590	.	C	<DEL>	.	PASS	CIEND=-4,0;END=8794939;IMPRECISE;SVLEN=-333;SVTYPE=DEL;CIPOS=-10,9;SVTOOL=MetaSV;SOURCES=1-8794590-1-8794932-333-BreakDancer,1-8794639-1-8794939-300-Lumpy;NUM_SVMETHODS=2;NUM_SVTOOLS=2;VT=SV;SVMETHOD=RP,SR;BD_CHR1=1;BD_POS1=8794589;BD_ORI1=7;BD_CHR2=1;BD_POS2=8794932;BD_ORI2=0;BD_SCORE=99.0;BD_SUPPORTING_READ_PAIRS=7;CIEND95=0,0;CIPOS95=0,0;PE=43;SR=13;STRANDS=+:56;SU=56	GT	1/1
1	8804006	.	C	<DEL>	.	PASS	CIEND=-10,9;END=8804379;SVLEN=-373;SVTYPE=DEL;CIPOS=-2,0;SVTOOL=MetaSV;SOURCES=1-8804006-1-8804379-373-Pindel,1-8804009-1-8804400-408-BreakDancer,1-8804012-1-8804379-367-Lumpy;NUM_SVMETHODS=2;NUM_SVTOOLS=3;VT=SV;SVMETHOD=RP,SR;BD_CHR1=1;BD_POS1=8804008;BD_ORI1=8;BD_CHR2=1;BD_POS2=8804400;BD_ORI2=0;BD_SCORE=99.0;BD_SUPPORTING_READ_PAIRS=7;PD_NUM_NT_ADDED=0;PD_NT_ADDED=;PD_BP_RANGE_START=8804006;PD_BP_RANGE_END=8804386;PD_READ_SUPP=23;PD_UNIQ_READ_SUPP=21;PD_UP_READ_SUPP=13;PD_UP_UNIQ_READ_SUPP=12;PD_DOWN_READ_SUPP=10;PD_DOWN_UNIQ_READ_SUPP=9;PD_SIMPLE_SCORE=154;PD_SUM_MAPQ=675;PD_NUM_SAMPLE=1;PD_NUM_SAMPLE_SUPP=1;PD_NUM_SAMPLE_UNIQ_SUPP=1;PD_HOMLEN=7;PD_HOMSEQ=;CIEND95=0,0;CIPOS95=0,0;PE=32;SR=29;STRANDS=+:61;SU=61	GT	1/1
1	8810347	.	G	<DEL>	.	PASS	CIEND=-10,9;END=8816663;IMPRECISE;SVLEN=-6254;SVTYPE=DEL;CIPOS=-10,9;SVTOOL=MetaSV;SOURCES=1-8810347-1-8816582-6219-BreakDancer,1-8810347-1-8816663-6254-BreakDancer,1-8810354-1-8816559-6205-Lumpy;NUM_SVMETHODS=2;NUM_SVTOOLS=2;VT=SV;SVMETHOD=RP,SR;BD_CHR1=1;BD_POS1=8810346;BD_ORI1=2;BD_CHR2=1;BD_POS2=8816663;BD_ORI2=0;BD_SCORE=35.0;BD_SUPPORTING_READ_PAIRS=2;CIEND95=0,0;CIPOS95=0,0;PE=20;SR=8;STRANDS=+:28;SU=28	GT	1/1
1	8817552	.	A	<DEL>	.	PASS	CIEND=-7,9;END=8819490;IMPRECISE;SVLEN=-1914;SVTYPE=DEL;CIPOS=-3,9;SVTOOL=MetaSV;SOURCES=1-8817552-1-8819490-1889-BreakDancer,1-8817575-1-8819489-1914-Lumpy;NUM_SVMETHODS=2;NUM_SVTOOLS=2;VT=SV;SVMETHOD=RP,SR;BD_CHR1=1;BD_POS1=8817551;BD_ORI1=4;BD_CHR2=1;BD_POS2=8819490;BD_ORI2=0;BD_SCORE=81.0;BD_SUPPORTING_READ_PAIRS=4;CIEND95=-1,0;CIPOS95=-1,1;PE=23;SR=3;STRANDS=+:26;SU=26	GT	1/1
1	8823336	.	A	<DEL>	.	PASS	CIEND=-5,4;END=8823452;SVLEN=-116;SVTYPE=DEL;CIPOS=-5,4;SVTOOL=MetaSV;SOURCES=1-8823336-1-8823452-116-Pindel,1-8823338-1-8823452-114-Lumpy;NUM_SVMETHODS=2;NUM_SVTOOLS=2;VT=SV;SVMETHOD=RP,SR;PD_NUM_NT_ADDED=0;PD_NT_ADDED=;PD_BP_RANGE_START=8823336;PD_BP_RANGE_END=8823455;PD_READ_SUPP=4;PD_UNIQ_READ_SUPP=4;PD_UP_READ_SUPP=3;PD_UP_UNIQ_READ_SUPP=3;PD_DOWN_READ_SUPP=1;PD_DOWN_UNIQ_READ_SUPP=1;PD_SIMPLE_SCORE=8;PD_SUM_MAPQ=116;PD_NUM_SAMPLE=1;PD_NUM_SAMPLE_SUPP=1;PD_NUM_SAMPLE_UNIQ_SUPP=1;PD_HOMLEN=3;PD_HOMSEQ=;CIEND95=0,0;CIPOS95=0,0;PE=0;SR=7;STRANDS=+:7;SU=7	GT	1/1
1	8937470	.	T	<DEL>	.	PASS	CIEND=-10,9;END=8937591;SVLEN=-121;SVTYPE=DEL;CIPOS=-10,9;SVTOOL=MetaSV;SOURCES=1-8937470-1-8937591-121-Pindel,1-8937485-1-8937591-106-Lumpy;NUM_SVMETHODS=2;NUM_SVTOOLS=2;VT=SV;SVMETHOD=RP,SR;PD_NUM_NT_ADDED=0;PD_NT_ADDED=;PD_BP_RANGE_START=8937470;PD_BP_RANGE_END=8937607;PD_READ_SUPP=21;PD_UNIQ_READ_SUPP=21;PD_UP_READ_SUPP=11;PD_UP_UNIQ_READ_SUPP=11;PD_DOWN_READ_SUPP=10;PD_DOWN_UNIQ_READ_SUPP=10;PD_SIMPLE_SCORE=132;PD_SUM_MAPQ=628;PD_NUM_SAMPLE=1;PD_NUM_SAMPLE_SUPP=1;PD_NUM_SAMPLE_UNIQ_SUPP=1;PD_HOMLEN=16;PD_HOMSEQ=;CIEND95=0,0;CIPOS95=0,0;PE=0;SR=20;STRANDS=+:20;SU=20	GT	1/1
1	8938386	.	T	<DEL>	.	PASS	CIEND=-10,9;END=8938505;SVLEN=-119;SVTYPE=DEL;CIPOS=-10,9;SVTOOL=MetaSV;SOURCES=1-8938386-1-8938505-119-Pindel,1-8938399-1-8938505-106-Lumpy;NUM_SVMETHODS=2;NUM_SVTOOLS=2;VT=SV;SVMETHOD=RP,SR;PD_NUM_NT_ADDED=0;PD_NT_ADDED=;PD_BP_RANGE_START=8938386;PD_BP_RANGE_END=8938519;PD_READ_SUPP=6;PD_UNIQ_READ_SUPP=6;PD_UP_READ_SUPP=2;PD_UP_UNIQ_READ_SUPP=2;PD_DOWN_READ_SUPP=4;PD_DOWN_UNIQ_READ_SUPP=4;PD_SIMPLE_SCORE=15;PD_SUM_MAPQ=162;PD_NUM_SAMPLE=1;PD_NUM_SAMPLE_SUPP=1;PD_NUM_SAMPLE_UNIQ_SUPP=1;PD_HOMLEN=14;PD_HOMSEQ=;CIEND95=0,0;CIPOS95=0,0;PE=0;SR=17;STRANDS=+:17;SU=17	GT	1/1
1	9024744	.	C	<DEL>	.	PASS	CIEND=-1,0;END=9025042;IMPRECISE;SVLEN=-214;SVTYPE=DEL;CIPOS=-3,0;SVTOOL=MetaSV;SOURCES=1-9024744-1-9025042-214-BreakDancer,1-9024881-1-9025041-160-Lumpy;NUM_SVMETHODS=2;NUM_SVTOOLS=2;VT=SV;SVMETHOD=RP,SR;BD_CHR1=1;BD_POS1=9024743;BD_ORI1=2;BD_CHR2=1;BD_POS2=9025042;BD_ORI2=0;BD_SCORE=44.0;BD_SUPPORTING_READ_PAIRS=2;CIEND95=0,0;CIPOS95=-3,0;PE=2;SR=30;STRANDS=+:32;SU=32	GT	1/1
1	9054269	.	T	<DEL>	.	PASS	CIEND=-7,9;END=9066771;SVLEN=-12502;SVTYPE=DEL;CIPOS=-2,0;SVTOOL=MetaSV;SOURCES=1-9054269-1-9066771-12502-Pindel,1-9054282-1-9066771-12489-Lumpy;NUM_SVMETHODS=2;NUM_SVTOOLS=2;VT=SV;SVMETHOD=RP,SR;PD_NUM_NT_ADDED=0;PD_NT_ADDED=;PD_BP_RANGE_START=9054269;PD_BP_RANGE_END=9066785;PD_READ_SUPP=7;PD_UNIQ_READ_SUPP=7;PD_UP_READ_SUPP=4;PD_UP_UNIQ_READ_SUPP=4;PD_DOWN_READ_SUPP=3;PD_DOWN_UNIQ_READ_SUPP=3;PD_SIMPLE_SCORE=20;PD_SUM_MAPQ=191;PD_NUM_SAMPLE=1;PD_NUM_SAMPLE_SUPP=1;PD_NUM_SAMPLE_UNIQ_SUPP=1;PD_HOMLEN=14;PD_HOMSEQ=;CIEND95=0,0;CIPOS95=0,0;PE=15;SR=23;STRANDS=+:38;SU=38	GT	1/1
1	9174263	.	T	<DEL>	.	PASS	CIEND=-1,0;END=9174385;SVLEN=-122;SVTYPE=DEL;CIPOS=-10,9;SVTOOL=MetaSV;SOURCES=1-9174263-1-9174385-122-Pindel,1-9174279-1-9174385-106-Lumpy;NUM_SVMETHODS=2;NUM_SVTOOLS=2;VT=SV;SVMETHOD=RP,SR;PD_NUM_NT_ADDED=0;PD_NT_ADDED=;PD_BP_RANGE_START=9174263;PD_BP_RANGE_END=9174402;PD_READ_SUPP=17;PD_UNIQ_READ_SUPP=17;PD_UP_READ_SUPP=13;PD_UP_UNIQ_READ_SUPP=13;PD_DOWN_READ_SUPP=4;PD_DOWN_UNIQ_READ_SUPP=4;PD_SIMPLE_SCORE=70;PD_SUM_MAPQ=481;PD_NUM_SAMPLE=1;PD_NUM_SAMPLE_SUPP=1;PD_NUM_SAMPLE_UNIQ_SUPP=1;PD_HOMLEN=17;PD_HOMSEQ=;CIEND95=0,0;CIPOS95=0,0;PE=0;SR=28;STRANDS=+:28;SU=28	GT	1/1
1	9235861	.	T	<DEL>	.	PASS	CIEND=-10,9;END=9235977;SVLEN=-116;SVTYPE=DEL;CIPOS=-10,9;SVTOOL=MetaSV;SOURCES=1-9235861-1-9235977-116-Pindel,1-9235876-1-9235977-101-Lumpy;NUM_SVMETHODS=2;NUM_SVTOOLS=2;VT=SV;SVMETHOD=RP,SR;PD_NUM_NT_ADDED=0;PD_NT_ADDED=;PD_BP_RANGE_START=9235861;PD_BP_RANGE_END=9235993;PD_READ_SUPP=6;PD_UNIQ_READ_SUPP=6;PD_UP_READ_SUPP=2;PD_UP_UNIQ_READ_SUPP=2;PD_DOWN_READ_SUPP=4;PD_DOWN_UNIQ_READ_SUPP=4;PD_SIMPLE_SCORE=15;PD_SUM_MAPQ=162;PD_NUM_SAMPLE=1;PD_NUM_SAMPLE_SUPP=1;PD_NUM_SAMPLE_UNIQ_SUPP=1;PD_HOMLEN=16;PD_HOMSEQ=;CIEND95=0,0;CIPOS95=0,0;PE=0;SR=10;STRANDS=+:10;SU=10	GT	1/1
1	9255696	.	T	<DEL>	.	PASS	CIEND=0,0;END=9255814;SVLEN=-118;SVTYPE=DEL;CIPOS=0,0;SVTOOL=MetaSV;SOURCES=1-9255641-1-9255918-206-BreakDancer,1-9255696-1-9255814-118-Pindel,1-9255712-1-9255814-102-Lumpy;NUM_SVMETHODS=2;NUM_SVTOOLS=3;VT=SV;SVMETHOD=RP,SR;BD_CHR1=1;BD_POS1=9255640;BD_ORI1=2;BD_CHR2=1;BD_POS2=9255918;BD_ORI2=0;BD_SCORE=40.0;BD_SUPPORTING_READ_PAIRS=2;PD_NUM_NT_ADDED=0;PD_NT_ADDED=;PD_BP_RANGE_START=9255696;PD_BP_RANGE_END=9255831;PD_READ_SUPP=35;PD_UNIQ_READ_SUPP=35;PD_UP_READ_SUPP=11;PD_UP_UNIQ_READ_SUPP=11;PD_DOWN_READ_SUPP=24;PD_DOWN_UNIQ_READ_SUPP=24;PD_SIMPLE_SCORE=300;PD_SUM_MAPQ=963;PD_NUM_SAMPLE=1;PD_NUM_SAMPLE_SUPP=1;PD_NUM_SAMPLE_UNIQ_SUPP=1;PD_HOMLEN=17;PD_HOMSEQ=;CIEND95=0,0;CIPOS95=0,0;PE=0;SR=42;STRANDS=+:42;SU=42	GT	1/1
1	9257572	.	T	<DEL>	.	PASS	CIEND=-6,9;END=9257728;SVLEN=-156;SVTYPE=DEL;CIPOS=-9,4;SVTOOL=MetaSV;SOURCES=1-9257572-1-9257728-156-Pindel,1-9257586-1-9257728-142-Lumpy;NUM_SVMETHODS=2;NUM_SVTOOLS=2;VT=SV;SVMETHOD=RP,SR;PD_NUM_NT_ADDED=0;PD_NT_ADDED=;PD_BP_RANGE_START=9257572;PD_BP_RANGE_END=9257743;PD_READ_SUPP=18;PD_UNIQ_READ_SUPP=18;PD_UP_READ_SUPP=12;PD_UP_UNIQ_READ_SUPP=12;PD_DOWN_READ_SUPP=6;PD_DOWN_UNIQ_READ_SUPP=6;PD_SIMPLE_SCORE=91;PD_SUM_MAPQ=522;PD_NUM_SAMPLE=1;PD_NUM_SAMPLE_SUPP=1;PD_NUM_SAMPLE_UNIQ_SUPP=1;PD_HOMLEN=15;PD_HOMSEQ=;CIEND95=0,0;CIPOS95=0,0;PE=1;SR=32;STRANDS=+:33;SU=33	GT	1/1
1	9273775	.	A	<DEL>	.	PASS	CIEND=-10,9;END=9274005;IMPRECISE;SVLEN=-223;SVTYPE=DEL;CIPOS=0,0;SVTOOL=MetaSV;SOURCES=1-9273775-1-9274005-223-BreakDancer,1-9273871-1-9273995-124-Lumpy;NUM_SVMETHODS=2;NUM_SVTOOLS=2;VT=SV;SVMETHOD=RP,SR;BD_CHR1=1;BD_POS1=9273774;BD_ORI1=2;BD_CHR2=1;BD_POS2=9274005;BD_ORI2=0;BD_SCORE=35.0;BD_SUPPORTING_READ_PAIRS=2;CIEND95=0,0;CIPOS95=0,0;PE=0;SR=14;STRANDS=+:14;SU=14	GT	1/1
1	9321068	.	A	<DEL>	.	PASS	END=9321274;SVLEN=-206;SVTYPE=DEL;SVTOOL=MetaSV;SOURCES=1-9321066-1-9321275-244-BreakDancer,1-9321068-1-9321274-206-Pindel;NUM_SVMETHODS=2;NUM_SVTOOLS=2;VT=SV;SVMETHOD=RP,SR;BD_CHR1=1;BD_POS1=9321065;BD_ORI1=10;BD_CHR2=1;BD_POS2=9321275;BD_ORI2=1;BD_SCORE=99.0;BD_SUPPORTING_READ_PAIRS=10;PD_NUM_NT_ADDED=0;PD_NT_ADDED=;PD_BP_RANGE_START=9321068;PD_BP_RANGE_END=9321291;PD_READ_SUPP=14;PD_UNIQ_READ_SUPP=14;PD_UP_READ_SUPP=7;PD_UP_UNIQ_READ_SUPP=7;PD_DOWN_READ_SUPP=7;PD_DOWN_UNIQ_READ_SUPP=7;PD_SIMPLE_SCORE=64;PD_SUM_MAPQ=414;PD_NUM_SAMPLE=1;PD_NUM_SAMPLE_SUPP=1;PD_NUM_SAMPLE_UNIQ_SUPP=1;PD_HOMLEN=17;PD_HOMSEQ=	GT	1/1
1	9341296	.	C	<DEL>	.	PASS	CIEND=-2,1;END=9341426;SVLEN=-130;SVTYPE=DEL;CIPOS=-2,1;SVTOOL=MetaSV;SOURCES=1-9341296-1-9341426-130-Pindel,1-9341313-1-9341426-113-Lumpy;NUM_SVMETHODS=2;NUM_SVTOOLS=2;VT=SV;SVMETHOD=RP,SR;PD_NUM_NT_ADDED=0;PD_NT_ADDED=;PD_BP_RANGE_START=9341296;PD_BP_RANGE_END=9341435;PD_READ_SUPP=19;PD_UNIQ_READ_SUPP=19;PD_UP_READ_SUPP=7;PD_UP_UNIQ_READ_SUPP=7;PD_DOWN_READ_SUPP=12;PD_DOWN_UNIQ_READ_SUPP=12;PD_SIMPLE_SCORE=104;PD_SUM_MAPQ=551;PD_NUM_SAMPLE=1;PD_NUM_SAMPLE_SUPP=1;PD_NUM_SAMPLE_UNIQ_SUPP=1;PD_HOMLEN=9;PD_HOMSEQ=;CIEND95=0,0;CIPOS95=0,0;PE=0;SR=18;STRANDS=+:18;SU=18	GT	1/1
1	9567931	.	A	<DEL>	.	PASS	CIEND=-10,9;END=9568081;SVLEN=-150;SVTYPE=DEL;CIPOS=-10,9;SVTOOL=MetaSV;SOURCES=1-9567931-1-9568081-150-Pindel,1-9567978-1-9568081-103-Lumpy;NUM_SVMETHODS=2;NUM_SVTOOLS=2;VT=SV;SVMETHOD=RP,SR;PD_NUM_NT_ADDED=25;PD_NT_ADDED=GTTCATGCAATGAAATCTCTGGAGC;PD_BP_RANGE_START=9567931;PD_BP_RANGE_END=9568082;PD_READ_SUPP=8;PD_UNIQ_READ_SUPP=8;PD_UP_READ_SUPP=2;PD_UP_UNIQ_READ_SUPP=2;PD_DOWN_READ_SUPP=6;PD_DOWN_UNIQ_READ_SUPP=6;PD_SIMPLE_SCORE=21;PD_SUM_MAPQ=232;PD_NUM_SAMPLE=1;PD_NUM_SAMPLE_SUPP=1;PD_NUM_SAMPLE_UNIQ_SUPP=1;PD_HOMLEN=1;PD_HOMSEQ=;CIEND95=0,0;CIPOS95=0,0;PE=0;SR=15;STRANDS=+:15;SU=15	GT	1/1
1	9674746	.	T	<DEL>	.	PASS	CIEND=-2,7;END=9675472;IMPRECISE;SVLEN=-747;SVTYPE=DEL;CIPOS=-10,9;SVTOOL=MetaSV;SOURCES=1-9674746-1-9675471-747-BreakDancer,1-9674752-1-9675472-720-Lumpy;NUM_SVMETHODS=2;NUM_SVTOOLS=2;VT=SV;SVMETHOD=RP,SR;BD_CHR1=1;BD_POS1=9674745;BD_ORI1=6;BD_CHR2=1;BD_POS2=9675471;BD_ORI2=0;BD_SCORE=99.0;BD_SUPPORTING_READ_PAIRS=6;CIEND95=0,0;CIPOS95=0,0;PE=27;SR=22;STRANDS=+:49;SU=49	GT	1/1
1	9688934	.	T	<DEL>	.	PASS	CIEND=-2,0;END=9690188;IMPRECISE;SVLEN=-1222;SVTYPE=DEL;CIPOS=-10,9;SVTOOL=MetaSV;SOURCES=1-9688934-1-9690188-1221-BreakDancer,1-9688947-1-9690169-1222-Lumpy;NUM_SVMETHODS=2;NUM_SVTOOLS=2;VT=SV;SVMETHOD=RP,SR;BD_CHR1=1;BD_POS1=9688933;BD_ORI1=2;BD_CHR2=1;BD_POS2=9690188;BD_ORI2=0;BD_SCORE=36.0;BD_SUPPORTING_READ_PAIRS=2;CIEND95=0,0;CIPOS95=0,0;PE=27;SR=22;STRANDS=+:49;SU=49	GT	1/1
1	9715573	.	T	<DEL>	.	PASS	CIEND=-2,1;END=9715699;SVLEN=-126;SVTYPE=DEL;CIPOS=-10,1;SVTOOL=MetaSV;SOURCES=1-9715573-1-9715699-126-Pindel,1-9715587-1-9715699-112-Lumpy;NUM_SVMETHODS=2;NUM_SVTOOLS=2;VT=SV;SVMETHOD=RP,SR;PD_NUM_NT_ADDED=0;PD_NT_ADDED=;PD_BP_RANGE_START=9715573;PD_BP_RANGE_END=9715714;PD_READ_SUPP=12;PD_UNIQ_READ_SUPP=11;PD_UP_READ_SUPP=10;PD_UP_UNIQ_READ_SUPP=9;PD_DOWN_READ_SUPP=2;PD_DOWN_UNIQ_READ_SUPP=2;PD_SIMPLE_SCORE=33;PD_SUM_MAPQ=348;PD_NUM_SAMPLE=1;PD_NUM_SAMPLE_SUPP=1;PD_NUM_SAMPLE_UNIQ_SUPP=1;PD_HOMLEN=15;PD_HOMSEQ=;CIEND95=0,0;CIPOS95=0,0;PE=0;SR=18;STRANDS=+:18;SU=18	GT	1/1
1	9716370	.	G	<DEL>	.	PASS	CIEND=-10,9;END=9716629;IMPRECISE;SVLEN=-226;SVTYPE=DEL;CIPOS=-10,9;SVTOOL=MetaSV;SOURCES=1-9716370-1-9716629-226-BreakDancer,1-9716380-1-9716552-172-Lumpy;NUM_SVMETHODS=2;NUM_SVTOOLS=2;VT=SV;SVMETHOD=RP,SR;BD_CHR1=1;BD_POS1=9716369;BD_ORI1=4;BD_CHR2=1;BD_POS2=9716629;BD_ORI2=0;BD_SCORE=82.0;BD_SUPPORTING_READ_PAIRS=4;CIEND95=0,0;CIPOS95=0,0;PE=0;SR=17;STRANDS=+:17;SU=17	GT	1/1
1	9737143	.	A	<DEL>	.	PASS	CIEND=-10,8;END=9737427;IMPRECISE;SVLEN=-267;SVTYPE=DEL;CIPOS=-10,9;SVTOOL=MetaSV;SOURCES=1-9737143-1-9737349-206-Pindel,1-9737160-1-9737427-267-Pindel,1-9737160-1-9737349-189-Lumpy,1-9737188-1-9737364-246-BreakDancer;NUM_SVMETHODS=2;NUM_SVTOOLS=3;VT=SV;SVMETHOD=RP,SR;BD_CHR1=1;BD_POS1=9737187;BD_ORI1=5;BD_CHR2=1;BD_POS2=9737364;BD_ORI2=0;BD_SCORE=70.0;BD_SUPPORTING_READ_PAIRS=4;PD_NUM_NT_ADDED=62;PD_NT_ADDED=AAAGTGGGTGTTTGTGGTGGGTTGAATAGGAATGGCCCACATAGACCCATTGGTTTGAAAGT;PD_BP_RANGE_START=9737160;PD_BP_RANGE_END=9737428;PD_READ_SUPP=7;PD_UNIQ_READ_SUPP=7;PD_UP_READ_SUPP=7;PD_UP_UNIQ_READ_SUPP=7;PD_DOWN_READ_SUPP=0;PD_DOWN_UNIQ_READ_SUPP=0;PD_SIMPLE_SCORE=8;PD_SUM_MAPQ=272;PD_NUM_SAMPLE=1;PD_NUM_SAMPLE_SUPP=1;PD_NUM_SAMPLE_UNIQ_SUPP=1;PD_HOMLEN=1;PD_HOMSEQ=;CIEND95=0,0;CIPOS95=0,0;PE=8;SR=25;STRANDS=+:33;SU=33	GT	1/1
1	9738368	.	G	<DEL>	.	PASS	CIEND=-4,3;END=9738574;SVLEN=-206;SVTYPE=DEL;CIPOS=-10,9;SVTOOL=MetaSV;SOURCES=1-9738368-1-9738546-178-Lumpy,1-9738368-1-9738574-206-Pindel;NUM_SVMETHODS=2;NUM_SVTOOLS=2;VT=SV;SVMETHOD=RP,SR;PD_NUM_NT_ADDED=20;PD_NT_ADDED=AGGACTCCAACATAGAGGGA;PD_BP_RANGE_START=9738368;PD_BP_RANGE_END=9738575;PD_READ_SUPP=5;PD_UNIQ_READ_SUPP=5;PD_UP_READ_SUPP=5;PD_UP_UNIQ_READ_SUPP=5;PD_DOWN_READ_SUPP=0;PD_DOWN_UNIQ_READ_SUPP=0;PD_SIMPLE_SCORE=6;PD_SUM_MAPQ=145;PD_NUM_SAMPLE=1;PD_NUM_SAMPLE_SUPP=1;PD_NUM_SAMPLE_UNIQ_SUPP=1;PD_HOMLEN=1;PD_HOMSEQ=;CIEND95=0,0;CIPOS95=0,0;PE=1;SR=8;STRANDS=+:9;SU=9	GT	1/1
1	9739156	.	C	<DEL>	.	PASS	CIEND=-1,0;END=9739280;SVLEN=-124;SVTYPE=DEL;CIPOS=-10,3;SVTOOL=MetaSV;SOURCES=1-9739156-1-9739280-124-Pindel,1-9739170-1-9739280-110-Lumpy;NUM_SVMETHODS=2;NUM_SVTOOLS=2;VT=SV;SVMETHOD=RP,SR;PD_NUM_NT_ADDED=0;PD_NT_ADDED=;PD_BP_RANGE_START=9739156;PD_BP_RANGE_END=9739295;PD_READ_SUPP=3;PD_UNIQ_READ_SUPP=3;PD_UP_READ_SUPP=3;PD_UP_UNIQ_READ_SUPP=3;PD_DOWN_READ_SUPP=0;PD_DOWN_UNIQ_READ_SUPP=0;PD_SIMPLE_SCORE=4;PD_SUM_MAPQ=75;PD_NUM_SAMPLE=1;PD_NUM_SAMPLE_SUPP=1;PD_NUM_SAMPLE_UNIQ_SUPP=1;PD_HOMLEN=15;PD_HOMSEQ=;CIEND95=0,0;CIPOS95=0,0;PE=0;SR=34;STRANDS=+:34;SU=34	GT	1/1
1	9749423	.	T	<DEL>	.	PASS	CIEND=-7,5;END=9749580;SVLEN=-157;SVTYPE=DEL;CIPOS=-10,5;SVTOOL=MetaSV;SOURCES=1-9749408-1-9749585-219-BreakDancer,1-9749423-1-9749580-157-Pindel,1-9749440-1-9749584-144-Lumpy;NUM_SVMETHODS=2;NUM_SVTOOLS=3;VT=SV;SVMETHOD=RP,SR;BD_CHR1=1;BD_POS1=9749407;BD_ORI1=2;BD_CHR2=1;BD_POS2=9749585;BD_ORI2=0;BD_SCORE=38.0;BD_SUPPORTING_READ_PAIRS=2;PD_NUM_NT_ADDED=0;PD_NT_ADDED=;PD_BP_RANGE_START=9749423;PD_BP_RANGE_END=9749598;PD_READ_SUPP=24;PD_UNIQ_READ_SUPP=24;PD_UP_READ_SUPP=13;PD_UP_UNIQ_READ_SUPP=13;PD_DOWN_READ_SUPP=11;PD_DOWN_UNIQ_READ_SUPP=11;PD_SIMPLE_SCORE=168;PD_SUM_MAPQ=572;PD_NUM_SAMPLE=1;PD_NUM_SAMPLE_SUPP=1;PD_NUM_SAMPLE_UNIQ_SUPP=1;PD_HOMLEN=18;PD_HOMSEQ=;CIEND95=0,0;CIPOS95=0,0;PE=0;SR=31;STRANDS=+:31;SU=31	GT	1/1
1	9750319	.	G	<DEL>	.	PASS	CIEND=-6,9;END=9750485;SVLEN=-166;SVTYPE=DEL;CIPOS=-10,9;SVTOOL=MetaSV;SOURCES=1-9750319-1-9750485-166-Pindel,1-9750319-1-9750485-166-Lumpy;NUM_SVMETHODS=2;NUM_SVTOOLS=2;VT=SV;SVMETHOD=RP,SR;PD_NUM_NT_ADDED=0;PD_NT_ADDED=;PD_BP_RANGE_START=9750319;PD_BP_RANGE_END=9750486;PD_READ_SUPP=10;PD_UNIQ_READ_SUPP=10;PD_UP_READ_SUPP=3;PD_UP_UNIQ_READ_SUPP=3;PD_DOWN_READ_SUPP=7;PD_DOWN_UNIQ_READ_SUPP=7;PD_SIMPLE_SCORE=32;PD_SUM_MAPQ=286;PD_NUM_SAMPLE=1;PD_NUM_SAMPLE_SUPP=1;PD_NUM_SAMPLE_UNIQ_SUPP=1;PD_HOMLEN=1;PD_HOMSEQ=;CIEND95=0,0;CIPOS95=0,0;PE=1;SR=23;STRANDS=+:24;SU=24	GT	1/1
1	9798311	.	A	<DEL>	.	PASS	CIEND=-10,9;END=9798679;IMPRECISE;SVLEN=-334;SVTYPE=DEL;CIPOS=-10,9;SVTOOL=MetaSV;SOURCES=1-9798311-1-9798604-293-Lumpy,1-9798362-1-9798679-334-BreakDancer;NUM_SVMETHODS=2;NUM_SVTOOLS=2;VT=SV;SVMETHOD=RP,SR;BD_CHR1=1;BD_POS1=9798361;BD_ORI1=3;BD_CHR2=1;BD_POS2=9798679;BD_ORI2=0;BD_SCORE=54.0;BD_SUPPORTING_READ_PAIRS=3;CIEND95=0,0;CIPOS95=0,0;PE=17;SR=6;STRANDS=+:23;SU=23	GT	1/1
1	9823035	.	G	<DEL>	.	PASS	CIEND=-123,1;END=9823523;IMPRECISE;SVLEN=-476;SVTYPE=DEL;CIPOS=-10,115;SVTOOL=MetaSV;SOURCES=1-9823035-1-9823511-476-Lumpy,1-9823080-1-9823523-474-BreakDancer;NUM_SVMETHODS=2;NUM_SVTOOLS=2;VT=SV;SVMETHOD=RP,SR;BD_CHR1=1;BD_POS1=9823079;BD_ORI1=3;BD_CHR2=1;BD_POS2=9823523;BD_ORI2=0;BD_SCORE=52.0;BD_SUPPORTING_READ_PAIRS=3;CIEND95=-32,0;CIPOS95=-1,21;PE=24;SR=0;STRANDS=+:24;SU=24	GT	1/1
1	9837245	.	C	<DEL>	.	PASS	CIEND=0,0;END=9837580;IMPRECISE;SVLEN=-335;SVTYPE=DEL;CIPOS=-10,9;SVTOOL=MetaSV;SOURCES=1-9837245-1-9837580-335-Pindel,1-9837246-1-9837579-333-Lumpy,1-9837287-1-9837602-327-BreakDancer;NUM_SVMETHODS=2;NUM_SVTOOLS=3;VT=SV;SVMETHOD=RP,SR;BD_CHR1=1;BD_POS1=9837286;BD_ORI1=3;BD_CHR2=1;BD_POS2=9837602;BD_ORI2=0;BD_SCORE=36.0;BD_SUPPORTING_READ_PAIRS=2;PD_NUM_NT_ADDED=0;PD_NT_ADDED=;PD_BP_RANGE_START=9837245;PD_BP_RANGE_END=9837582;PD_READ_SUPP=13;PD_UNIQ_READ_SUPP=13;PD_UP_READ_SUPP=5;PD_UP_UNIQ_READ_SUPP=5;PD_DOWN_READ_SUPP=8;PD_DOWN_UNIQ_READ_SUPP=8;PD_SIMPLE_SCORE=54;PD_SUM_MAPQ=377;PD_NUM_SAMPLE=1;PD_NUM_SAMPLE_SUPP=1;PD_NUM_SAMPLE_UNIQ_SUPP=1;PD_HOMLEN=2;PD_HOMSEQ=;CIEND95=0,1;CIPOS95=0,0;PE=30;SR=30;STRANDS=+:60;SU=60	GT	1/1
1	9965681	.	A	<DEL>	.	PASS	CIEND=-6,9;END=9967308;IMPRECISE;SVLEN=-1649;SVTYPE=DEL;CIPOS=-10,9;SVTOOL=MetaSV;SOURCES=1-9965681-1-9967307-1626-Lumpy,1-9965717-1-9967308-1649-BreakDancer;NUM_SVMETHODS=2;NUM_SVTOOLS=2;VT=SV;SVMETHOD=RP,SR;BD_CHR1=1;BD_POS1=9965716;BD_ORI1=4;BD_CHR2=1;BD_POS2=9967308;BD_ORI2=0;BD_SCORE=51.0;BD_SUPPORTING_READ_PAIRS=3;CIEND95=0,0;CIPOS95=0,0;PE=24;SR=13;STRANDS=+:37;SU=37	GT	1/1
1	9975514	.	A	<DUP>	.	PASS	CIEND=-10,9;END=9975742;SVLEN=228;SVTYPE=DUP;CIPOS=-10,9;SVTOOL=MetaSV;SOURCES=1-9975514-1-9975742-228-Pindel,1-9975515-1-9975745-230-Lumpy;NUM_SVMETHODS=2;NUM_SVTOOLS=2;VT=SV;SVMETHOD=RP,SR;PD_NUM_NT_ADDED=0;PD_NT_ADDED=;PD_BP_RANGE_START=9975514;PD_BP_RANGE_END=9975743;PD_READ_SUPP=11;PD_UNIQ_READ_SUPP=11;PD_UP_READ_SUPP=6;PD_UP_UNIQ_READ_SUPP=6;PD_DOWN_READ_SUPP=5;PD_DOWN_UNIQ_READ_SUPP=5;PD_SIMPLE_SCORE=42;PD_SUM_MAPQ=279;PD_NUM_SAMPLE=1;PD_NUM_SAMPLE_SUPP=1;PD_NUM_SAMPLE_UNIQ_SUPP=1;PD_HOMLEN=1;PD_HOMSEQ=;CIEND95=0,0;CIPOS95=0,0;PE=0;SR=15;STRANDS=-:15;SU=15	GT	1/1
1	9982669	.	T	<DEL>	.	PASS	CIEND=-7,6;END=9982932;IMPRECISE;SVLEN=-210;SVTYPE=DEL;CIPOS=-10,9;SVTOOL=MetaSV;SOURCES=1-9982669-1-9982838-169-Lumpy,1-9982741-1-9982932-210-BreakDancer;NUM_SVMETHODS=2;NUM_SVTOOLS=2;VT=SV;SVMETHOD=RP,SR;BD_CHR1=1;BD_POS1=9982740;BD_ORI1=3;BD_CHR2=1;BD_POS2=9982932;BD_ORI2=0;BD_SCORE=56.0;BD_SUPPORTING_READ_PAIRS=3;CIEND95=0,0;CIPOS95=0,0;PE=2;SR=5;STRANDS=+:7;SU=7	GT	1/1
1	9993825	.	G	<DEL>	.	PASS	CIEND=-2,0;END=9994436;SVLEN=-611;SVTYPE=DEL;CIPOS=-10,9;SVTOOL=MetaSV;SOURCES=1-9993825-1-9994436-611-Pindel,1-9993825-1-9994436-611-Lumpy,1-9993858-1-9994534-667-BreakDancer;NUM_SVMETHODS=2;NUM_SVTOOLS=3;VT=SV;SVMETHOD=RP,SR;BD_CHR1=1;BD_POS1=9993857;BD_ORI1=4;BD_CHR2=1;BD_POS2=9994534;BD_ORI2=0;BD_SCORE=35.0;BD_SUPPORTING_READ_PAIRS=2;PD_NUM_NT_ADDED=0;PD_NT_ADDED=;PD_BP_RANGE_START=9993825;PD_BP_RANGE_END=9994437;PD_READ_SUPP=20;PD_UNIQ_READ_SUPP=20;PD_UP_READ_SUPP=15;PD_UP_UNIQ_READ_SUPP=15;PD_DOWN_READ_SUPP=5;PD_DOWN_UNIQ_READ_SUPP=5;PD_SIMPLE_SCORE=96;PD_SUM_MAPQ=604;PD_NUM_SAMPLE=1;PD_NUM_SAMPLE_SUPP=1;PD_NUM_SAMPLE_UNIQ_SUPP=1;PD_HOMLEN=1;PD_HOMSEQ=;CIEND95=0,0;CIPOS95=0,0;PE=28;SR=21;STRANDS=+:49;SU=49	GT	1/1
1	10046891	.	C	<DEL>	.	PASS	CIEND=0,0;END=10047089;SVLEN=-198;SVTYPE=DEL;CIPOS=0,0;SVTOOL=MetaSV;SOURCES=1-10046891-1-10047089-198-Pindel,1-10046900-1-10047089-189-Lumpy;NUM_SVMETHODS=2;NUM_SVTOOLS=2;VT=SV;SVMETHOD=RP,SR;PD_NUM_NT_ADDED=0;PD_NT_ADDED=;PD_BP_RANGE_START=10046891;PD_BP_RANGE_END=10047099;PD_READ_SUPP=5;PD_UNIQ_READ_SUPP=5;PD_UP_READ_SUPP=4;PD_UP_UNIQ_READ_SUPP=4;PD_DOWN_READ_SUPP=1;PD_DOWN_UNIQ_READ_SUPP=1;PD_SIMPLE_SCORE=10;PD_SUM_MAPQ=121;PD_NUM_SAMPLE=1;PD_NUM_SAMPLE_SUPP=1;PD_NUM_SAMPLE_UNIQ_SUPP=1;PD_HOMLEN=10;PD_HOMSEQ=;CIEND95=0,0;CIPOS95=0,0;PE=8;SR=36;STRANDS=+:44;SU=44	GT	1/1
1	10065838	.	T	<DEL>	.	PASS	CIEND=-5,9;END=10066009;IMPRECISE;SVLEN=-218;SVTYPE=DEL;CIPOS=-10,9;SVTOOL=MetaSV;SOURCES=1-10065838-1-10066009-218-BreakDancer,1-10065902-1-10066008-106-Lumpy;NUM_SVMETHODS=2;NUM_SVTOOLS=2;VT=SV;SVMETHOD=RP,SR;BD_CHR1=1;BD_POS1=10065837;BD_ORI1=4;BD_CHR2=1;BD_POS2=10066009;BD_ORI2=0;BD_SCORE=74.0;BD_SUPPORTING_READ_PAIRS=4;CIEND95=0,0;CIPOS95=0,0;PE=0;SR=14;STRANDS=+:14;SU=14	GT	1/1
1	10070758	.	C	<DEL>	.	PASS	CIEND=-10,9;END=10071022;SVLEN=-264;SVTYPE=DEL;CIPOS=-2,1;SVTOOL=MetaSV;SOURCES=1-10070758-1-10071022-264-Pindel,1-10070758-1-10071022-264-Lumpy;NUM_SVMETHODS=2;NUM_SVTOOLS=2;VT=SV;SVMETHOD=RP,SR;PD_NUM_NT_ADDED=1;PD_NT_ADDED=C;PD_BP_RANGE_START=10070758;PD_BP_RANGE_END=10071023;PD_READ_SUPP=4;PD_UNIQ_READ_SUPP=3;PD_UP_READ_SUPP=0;PD_UP_UNIQ_READ_SUPP=0;PD_DOWN_READ_SUPP=4;PD_DOWN_UNIQ_READ_SUPP=3;PD_SIMPLE_SCORE=5;PD_SUM_MAPQ=104;PD_NUM_SAMPLE=1;PD_NUM_SAMPLE_SUPP=1;PD_NUM_SAMPLE_UNIQ_SUPP=1;PD_HOMLEN=1;PD_HOMSEQ=;CIEND95=0,0;CIPOS95=0,0;PE=8;SR=14;STRANDS=+:22;SU=22	GT	1/1
1	10206281	.	T	<DUP>	.	PASS	CIEND=-2,0;END=10206477;SVLEN=196;SVTYPE=DUP;CIPOS=-7,8;SVTOOL=MetaSV;SOURCES=1-10206281-1-10206477-196-Pindel,1-10206281-1-10206491-210-Lumpy;NUM_SVMETHODS=2;NUM_SVTOOLS=2;VT=SV;SVMETHOD=RP,SR;PD_NUM_NT_ADDED=0;PD_NT_ADDED=;PD_BP_RANGE_START=10206281;PD_BP_RANGE_END=10206478;PD_READ_SUPP=6;PD_UNIQ_READ_SUPP=6;PD_UP_READ_SUPP=0;PD_UP_UNIQ_READ_SUPP=0;PD_DOWN_READ_SUPP=6;PD_DOWN_UNIQ_READ_SUPP=6;PD_SIMPLE_SCORE=7;PD_SUM_MAPQ=150;PD_NUM_SAMPLE=1;PD_NUM_SAMPLE_SUPP=1;PD_NUM_SAMPLE_UNIQ_SUPP=1;PD_HOMLEN=1;PD_HOMSEQ=;CIEND95=0,0;CIPOS95=0,0;PE=0;SR=24;STRANDS=-:24;SU=24	GT	1/1
1	10290542	.	T	<DEL>	.	PASS	CIEND=-2,0;END=10305607;SVLEN=-15065;SVTYPE=DEL;CIPOS=-2,0;SVTOOL=MetaSV;SOURCES=1-10290607-1-10305616-15048-BreakDancer,1-10290607-1-10305689-15092-BreakDancer,1-10290542-1-10305607-15065-Pindel,1-10290557-1-10305607-15050-Lumpy;NUM_SVMETHODS=2;NUM_SVTOOLS=3;VT=SV;SVMETHOD=RP,SR;BD_CHR1=1;BD_POS1=10290606;BD_ORI1=3;BD_CHR2=1;BD_POS2=10305689;BD_ORI2=0;BD_SCORE=53.0;BD_SUPPORTING_READ_PAIRS=3;PD_NUM_NT_ADDED=0;PD_NT_ADDED=;PD_BP_RANGE_START=10290542;PD_BP_RANGE_END=10305623;PD_READ_SUPP=30;PD_UNIQ_READ_SUPP=29;PD_UP_READ_SUPP=12;PD_UP_UNIQ_READ_SUPP=11;PD_DOWN_READ_SUPP=18;PD_DOWN_UNIQ_READ_SUPP=18;PD_SIMPLE_SCORE=247;PD_SUM_MAPQ=902;PD_NUM_SAMPLE=1;PD_NUM_SAMPLE_SUPP=1;PD_NUM_SAMPLE_UNIQ_SUPP=1;PD_HOMLEN=16;PD_HOMSEQ=;CIEND95=0,0;CIPOS95=0,0;PE=20;SR=24;STRANDS=+:44;SU=44	GT	1/1
1	10372154	.	G	<DEL>	.	PASS	CIEND=-1,0;END=10372293;SVLEN=-139;SVTYPE=DEL;CIPOS=-2,0;SVTOOL=MetaSV;SOURCES=1-10372154-1-10372293-139-Pindel,1-10372159-1-10372284-125-Lumpy,1-10372247-1-10372389-218-BreakDancer;NUM_SVMETHODS=2;NUM_SVTOOLS=3;VT=SV;SVMETHOD=RP,SR;BD_CHR1=1;BD_POS1=10372246;BD_ORI1=5;BD_CHR2=1;BD_POS2=10372389;BD_ORI2=0;BD_SCORE=88.0;BD_SUPPORTING_READ_PAIRS=5;PD_NUM_NT_ADDED=0;PD_NT_ADDED=;PD_BP_RANGE_START=10372154;PD_BP_RANGE_END=10372299;PD_READ_SUPP=9;PD_UNIQ_READ_SUPP=9;PD_UP_READ_SUPP=4;PD_UP_UNIQ_READ_SUPP=4;PD_DOWN_READ_SUPP=5;PD_DOWN_UNIQ_READ_SUPP=5;PD_SIMPLE_SCORE=30;PD_SUM_MAPQ=249;PD_NUM_SAMPLE=1;PD_NUM_SAMPLE_SUPP=1;PD_NUM_SAMPLE_UNIQ_SUPP=1;PD_HOMLEN=6;PD_HOMSEQ=;CIEND95=0,0;CIPOS95=0,0;PE=2;SR=22;STRANDS=+:24;SU=24	GT	1/1
1	10390120	.	T	<DEL>	.	PASS	CIEND=-10,8;END=10390358;IMPRECISE;SVLEN=-231;SVTYPE=DEL;CIPOS=-10,4;SVTOOL=MetaSV;SOURCES=1-10390120-1-10390351-231-Lumpy,1-10390209-1-10390358-219-BreakDancer;NUM_SVMETHODS=2;NUM_SVTOOLS=2;VT=SV;SVMETHOD=RP,SR;BD_CHR1=1;BD_POS1=10390208;BD_ORI1=3;BD_CHR2=1;BD_POS2=10390358;BD_ORI2=0;BD_SCORE=34.0;BD_SUPPORTING_READ_PAIRS=2;CIEND95=0,0;CIPOS95=0,0;PE=26;SR=35;STRANDS=+:61;SU=61	GT	1/1
1	10402386	.	T	<DEL>	.	PASS	CIEND=0,0;END=10403492;SVLEN=-1106;SVTYPE=DEL;CIPOS=-10,1;SVTOOL=MetaSV;SOURCES=1-10402386-1-10403492-1106-Pindel,1-10402401-1-10403495-1094-Lumpy,1-10402437-1-10403551-1092-BreakDancer;NUM_SVMETHODS=2;NUM_SVTOOLS=3;VT=SV;SVMETHOD=RP,SR;BD_CHR1=1;BD_POS1=10402436;BD_ORI1=3;BD_CHR2=1;BD_POS2=10403551;BD_ORI2=0;BD_SCORE=35.0;BD_SUPPORTING_READ_PAIRS=2;PD_NUM_NT_ADDED=0;PD_NT_ADDED=;PD_BP_RANGE_START=10402386;PD_BP_RANGE_END=10403502;PD_READ_SUPP=7;PD_UNIQ_READ_SUPP=7;PD_UP_READ_SUPP=4;PD_UP_UNIQ_READ_SUPP=4;PD_DOWN_READ_SUPP=3;PD_DOWN_UNIQ_READ_SUPP=3;PD_SIMPLE_SCORE=20;PD_SUM_MAPQ=187;PD_NUM_SAMPLE=1;PD_NUM_SAMPLE_SUPP=1;PD_NUM_SAMPLE_UNIQ_SUPP=1;PD_HOMLEN=10;PD_HOMSEQ=;CIEND95=0,0;CIPOS95=0,0;PE=26;SR=21;STRANDS=+:47;SU=47	GT	1/1
1	10412511	.	C	<DEL>	.	PASS	CIEND=-1,0;END=10412694;SVLEN=-183;SVTYPE=DEL;CIPOS=-10,9;SVTOOL=MetaSV;SOURCES=1-10412511-1-10412694-183-Pindel,1-10412513-1-10412694-181-Lumpy;NUM_SVMETHODS=2;NUM_SVTOOLS=2;VT=SV;SVMETHOD=RP,SR;PD_NUM_NT_ADDED=0;PD_NT_ADDED=;PD_BP_RANGE_START=10412511;PD_BP_RANGE_END=10412697;PD_READ_SUPP=5;PD_UNIQ_READ_SUPP=5;PD_UP_READ_SUPP=1;PD_UP_UNIQ_READ_SUPP=1;PD_DOWN_READ_SUPP=4;PD_DOWN_UNIQ_READ_SUPP=4;PD_SIMPLE_SCORE=10;PD_SUM_MAPQ=129;PD_NUM_SAMPLE=1;PD_NUM_SAMPLE_SUPP=1;PD_NUM_SAMPLE_UNIQ_SUPP=1;PD_HOMLEN=3;PD_HOMSEQ=;CIEND95=0,0;CIPOS95=0,0;PE=1;SR=20;STRANDS=+:21;SU=21	GT	1/1
1	10451912	.	T	<DEL>	.	PASS	CIEND=0,0;END=10452037;SVLEN=-125;SVTYPE=DEL;CIPOS=0,0;SVTOOL=MetaSV;SOURCES=1-10451912-1-10452037-125-Pindel,1-10451927-1-10452037-110-Lumpy;NUM_SVMETHODS=2;NUM_SVTOOLS=2;VT=SV;SVMETHOD=RP,SR;PD_NUM_NT_ADDED=0;PD_NT_ADDED=;PD_BP_RANGE_START=10451912;PD_BP_RANGE_END=10452053;PD_READ_SUPP=25;PD_UNIQ_READ_SUPP=25;PD_UP_READ_SUPP=2;PD_UP_UNIQ_READ_SUPP=2;PD_DOWN_READ_SUPP=23;PD_DOWN_UNIQ_READ_SUPP=23;PD_SIMPLE_SCORE=72;PD_SUM_MAPQ=725;PD_NUM_SAMPLE=1;PD_NUM_SAMPLE_SUPP=1;PD_NUM_SAMPLE_UNIQ_SUPP=1;PD_HOMLEN=16;PD_HOMSEQ=;CIEND95=0,0;CIPOS95=0,0;PE=0;SR=37;STRANDS=+:37;SU=37	GT	1/1
1	10454411	.	T	<DEL>	.	PASS	CIEND=0,0;END=10454603;SVLEN=-192;SVTYPE=DEL;CIPOS=0,0;SVTOOL=MetaSV;SOURCES=1-10454411-1-10454603-192-Pindel,1-10454413-1-10454603-190-Lumpy,1-10454424-1-10454604-220-BreakDancer;NUM_SVMETHODS=2;NUM_SVTOOLS=3;VT=SV;SVMETHOD=RP,SR;BD_CHR1=1;BD_POS1=10454423;BD_ORI1=3;BD_CHR2=1;BD_POS2=10454604;BD_ORI2=1;BD_SCORE=36.0;BD_SUPPORTING_READ_PAIRS=2;PD_NUM_NT_ADDED=0;PD_NT_ADDED=;PD_BP_RANGE_START=10454411;PD_BP_RANGE_END=10454606;PD_READ_SUPP=32;PD_UNIQ_READ_SUPP=32;PD_UP_READ_SUPP=17;PD_UP_UNIQ_READ_SUPP=17;PD_DOWN_READ_SUPP=15;PD_DOWN_UNIQ_READ_SUPP=15;PD_SIMPLE_SCORE=288;PD_SUM_MAPQ=900;PD_NUM_SAMPLE=1;PD_NUM_SAMPLE_SUPP=1;PD_NUM_SAMPLE_UNIQ_SUPP=1;PD_HOMLEN=3;PD_HOMSEQ=;CIEND95=0,0;CIPOS95=0,0;PE=4;SR=43;STRANDS=+:47;SU=47	GT	1/1
1	10460568	.	A	<DEL>	.	PASS	CIEND=-6,5;END=10460708;SVLEN=-140;SVTYPE=DEL;CIPOS=-6,5;SVTOOL=MetaSV;SOURCES=1-10460568-1-10460708-140-Pindel,1-10460568-1-10460708-140-Lumpy;NUM_SVMETHODS=2;NUM_SVTOOLS=2;VT=SV;SVMETHOD=RP,SR;PD_NUM_NT_ADDED=0;PD_NT_ADDED=;PD_BP_RANGE_START=10460568;PD_BP_RANGE_END=10460709;PD_READ_SUPP=4;PD_UNIQ_READ_SUPP=4;PD_UP_READ_SUPP=2;PD_UP_UNIQ_READ_SUPP=2;PD_DOWN_READ_SUPP=2;PD_DOWN_UNIQ_READ_SUPP=2;PD_SIMPLE_SCORE=9;PD_SUM_MAPQ=87;PD_NUM_SAMPLE=1;PD_NUM_SAMPLE_SUPP=1;PD_NUM_SAMPLE_UNIQ_SUPP=1;PD_HOMLEN=1;PD_HOMSEQ=;CIEND95=0,0;CIPOS95=0,0;PE=0;SR=6;STRANDS=+:6;SU=6	GT	1/1
1	10500231	.	A	<DEL>	.	PASS	CIEND=-10,9;END=10500513;SVLEN=-282;SVTYPE=DEL;CIPOS=-4,4;SVTOOL=MetaSV;SOURCES=1-10500231-1-10500513-282-Pindel,1-10500235-1-10500513-278-Lumpy,1-10500244-1-10500527-298-BreakDancer;NUM_SVMETHODS=2;NUM_SVTOOLS=3;VT=SV;SVMETHOD=RP,SR;BD_CHR1=1;BD_POS1=10500243;BD_ORI1=2;BD_CHR2=1;BD_POS2=10500527;BD_ORI2=0;BD_SCORE=38.0;BD_SUPPORTING_READ_PAIRS=2;PD_NUM_NT_ADDED=0;PD_NT_ADDED=;PD_BP_RANGE_START=10500231;PD_BP_RANGE_END=10500518;PD_READ_SUPP=8;PD_UNIQ_READ_SUPP=8;PD_UP_READ_SUPP=1;PD_UP_UNIQ_READ_SUPP=1;PD_DOWN_READ_SUPP=7;PD_DOWN_UNIQ_READ_SUPP=7;PD_SIMPLE_SCORE=16;PD_SUM_MAPQ=220;PD_NUM_SAMPLE=1;PD_NUM_SAMPLE_SUPP=1;PD_NUM_SAMPLE_UNIQ_SUPP=1;PD_HOMLEN=5;PD_HOMSEQ=;CIEND95=0,0;CIPOS95=0,0;PE=10;SR=7;STRANDS=+:17;SU=17	GT	1/1
1	10510160	.	A	<DEL>	.	PASS	CIEND=-1,9;END=10510725;SVLEN=-565;SVTYPE=DEL;CIPOS=-10,6;SVTOOL=MetaSV;SOURCES=1-10510160-1-10510725-565-Pindel,1-10510180-1-10510725-545-Lumpy,1-10510223-1-10510814-592-BreakDancer;NUM_SVMETHODS=2;NUM_SVTOOLS=3;VT=SV;SVMETHOD=RP,SR;BD_CHR1=1;BD_POS1=10510222;BD_ORI1=3;BD_CHR2=1;BD_POS2=10510814;BD_ORI2=0;BD_SCORE=65.0;BD_SUPPORTING_READ_PAIRS=3;PD_NUM_NT_ADDED=15;PD_NT_ADDED=ACACAACCTTATGAT;PD_BP_RANGE_START=10510160;PD_BP_RANGE_END=10510726;PD_READ_SUPP=7;PD_UNIQ_READ_SUPP=7;PD_UP_READ_SUPP=1;PD_UP_UNIQ_READ_SUPP=1;PD_DOWN_READ_SUPP=6;PD_DOWN_UNIQ_READ_SUPP=6;PD_SIMPLE_SCORE=14;PD_SUM_MAPQ=199;PD_NUM_SAMPLE=1;PD_NUM_SAMPLE_SUPP=1;PD_NUM_SAMPLE_UNIQ_SUPP=1;PD_HOMLEN=1;PD_HOMSEQ=;CIEND95=0,0;CIPOS95=0,0;PE=32;SR=20;STRANDS=+:52;SU=52	GT	1/1
1	10537290	.	G	<DEL>	.	PASS	CIEND=0,0;END=10537950;SVLEN=-660;SVTYPE=DEL;CIPOS=-10,9;SVTOOL=MetaSV;SOURCES=1-10537290-1-10537950-660-Pindel,1-10537295-1-10537940-645-Lumpy;NUM_SVMETHODS=2;NUM_SVTOOLS=2;VT=SV;SVMETHOD=RP,SR;PD_NUM_NT_ADDED=0;PD_NT_ADDED=;PD_BP_RANGE_START=10537290;PD_BP_RANGE_END=10537956;PD_READ_SUPP=12;PD_UNIQ_READ_SUPP=12;PD_UP_READ_SUPP=9;PD_UP_UNIQ_READ_SUPP=9;PD_DOWN_READ_SUPP=3;PD_DOWN_UNIQ_READ_SUPP=3;PD_SIMPLE_SCORE=40;PD_SUM_MAPQ=328;PD_NUM_SAMPLE=1;PD_NUM_SAMPLE_SUPP=1;PD_NUM_SAMPLE_UNIQ_SUPP=1;PD_HOMLEN=6;PD_HOMSEQ=;CIEND95=0,0;CIPOS95=0,0;PE=33;SR=23;STRANDS=+:56;SU=56	GT	1/1
1	10587557	.	A	<DEL>	.	PASS	CIEND=-1,0;END=10587707;SVLEN=-150;SVTYPE=DEL;CIPOS=-10,6;SVTOOL=MetaSV;SOURCES=1-10587557-1-10587707-150-Pindel,1-10587562-1-10587708-233-BreakDancer,1-10587570-1-10587707-137-Lumpy;NUM_SVMETHODS=2;NUM_SVTOOLS=3;VT=SV;SVMETHOD=RP,SR;BD_CHR1=1;BD_POS1=10587561;BD_ORI1=3;BD_CHR2=1;BD_POS2=10587708;BD_ORI2=1;BD_SCORE=52.0;BD_SUPPORTING_READ_PAIRS=3;PD_NUM_NT_ADDED=0;PD_NT_ADDED=;PD_BP_RANGE_START=10587557;PD_BP_RANGE_END=10587720;PD_READ_SUPP=22;PD_UNIQ_READ_SUPP=22;PD_UP_READ_SUPP=15;PD_UP_UNIQ_READ_SUPP=15;PD_DOWN_READ_SUPP=7;PD_DOWN_UNIQ_READ_SUPP=7;PD_SIMPLE_SCORE=128;PD_SUM_MAPQ=626;PD_NUM_SAMPLE=1;PD_NUM_SAMPLE_SUPP=1;PD_NUM_SAMPLE_UNIQ_SUPP=1;PD_HOMLEN=13;PD_HOMSEQ=;CIEND95=0,0;CIPOS95=0,0;PE=0;SR=27;STRANDS=+:27;SU=27	GT	1/1
1	10604954	.	A	<DEL>	.	PASS	CIEND=-10,9;END=10605109;SVLEN=-155;SVTYPE=DEL;CIPOS=-10,9;SVTOOL=MetaSV;SOURCES=1-10604954-1-10605109-155-Pindel,1-10605007-1-10605109-102-Lumpy;NUM_SVMETHODS=2;NUM_SVTOOLS=2;VT=SV;SVMETHOD=RP,SR;PD_NUM_NT_ADDED=42;PD_NT_ADDED=CATGCATCTAGAGAATATTCATTCCATTTAAACACTGAAAAT;PD_BP_RANGE_START=10604954;PD_BP_RANGE_END=10605110;PD_READ_SUPP=13;PD_UNIQ_READ_SUPP=13;PD_UP_READ_SUPP=5;PD_UP_UNIQ_READ_SUPP=5;PD_DOWN_READ_SUPP=8;PD_DOWN_UNIQ_READ_SUPP=8;PD_SIMPLE_SCORE=54;PD_SUM_MAPQ=365;PD_NUM_SAMPLE=1;PD_NUM_SAMPLE_SUPP=1;PD_NUM_SAMPLE_UNIQ_SUPP=1;PD_HOMLEN=1;PD_HOMSEQ=;CIEND95=0,0;CIPOS95=0,0;PE=0;SR=10;STRANDS=+:10;SU=10	GT	1/1
1	10609671	.	T	<DEL>	.	PASS	CIEND=-10,9;END=10609787;SVLEN=-116;SVTYPE=DEL;CIPOS=-10,9;SVTOOL=MetaSV;SOURCES=1-10609671-1-10609787-116-Pindel,1-10609684-1-10609787-103-Lumpy;NUM_SVMETHODS=2;NUM_SVTOOLS=2;VT=SV;SVMETHOD=RP,SR;PD_NUM_NT_ADDED=0;PD_NT_ADDED=;PD_BP_RANGE_START=10609671;PD_BP_RANGE_END=10609801;PD_READ_SUPP=6;PD_UNIQ_READ_SUPP=5;PD_UP_READ_SUPP=3;PD_UP_UNIQ_READ_SUPP=3;PD_DOWN_READ_SUPP=3;PD_DOWN_UNIQ_READ_SUPP=2;PD_SIMPLE_SCORE=16;PD_SUM_MAPQ=193;PD_NUM_SAMPLE=1;PD_NUM_SAMPLE_SUPP=1;PD_NUM_SAMPLE_UNIQ_SUPP=1;PD_HOMLEN=14;PD_HOMSEQ=;CIEND95=0,0;CIPOS95=0,0;PE=0;SR=23;STRANDS=+:23;SU=23	GT	1/1
1	10678971	.	A	<DEL>	.	PASS	CIEND=-10,2;END=10679575;IMPRECISE;SVLEN=-606;SVTYPE=DEL;CIPOS=-10,9;SVTOOL=MetaSV;SOURCES=1-10678971-1-10679575-606-BreakDancer,1-10679045-1-10679572-527-Lumpy;NUM_SVMETHODS=2;NUM_SVTOOLS=2;VT=SV;SVMETHOD=RP,SR;BD_CHR1=1;BD_POS1=10678970;BD_ORI1=2;BD_CHR2=1;BD_POS2=10679575;BD_ORI2=0;BD_SCORE=40.0;BD_SUPPORTING_READ_PAIRS=2;CIEND95=-1,0;CIPOS95=-1,1;PE=13;SR=3;STRANDS=+:16;SU=16	GT	1/1
1	10698631	.	T	<DEL>	.	PASS	CIEND=-10,9;END=10699337;IMPRECISE;SVLEN=-725;SVTYPE=DEL;CIPOS=-2,0;SVTOOL=MetaSV;SOURCES=1-10698631-1-10699337-725-BreakDancer,1-10698636-1-10699319-683-Lumpy;NUM_SVMETHODS=2;NUM_SVTOOLS=2;VT=SV;SVMETHOD=RP,SR;BD_CHR1=1;BD_POS1=10698630;BD_ORI1=3;BD_CHR2=1;BD_POS2=10699337;BD_ORI2=0;BD_SCORE=57.0;BD_SUPPORTING_READ_PAIRS=3;CIEND95=0,0;CIPOS95=0,0;PE=27;SR=29;STRANDS=+:56;SU=56	GT	1/1
1	10817348	.	A	<DEL>	.	PASS	CIEND=-2,1;END=10817467;SVLEN=-119;SVTYPE=DEL;CIPOS=-10,9;SVTOOL=MetaSV;SOURCES=1-10817348-1-10817467-119-Pindel,1-10817363-1-10817467-104-Lumpy;NUM_SVMETHODS=2;NUM_SVTOOLS=2;VT=SV;SVMETHOD=RP,SR;PD_NUM_NT_ADDED=0;PD_NT_ADDED=;PD_BP_RANGE_START=10817348;PD_BP_RANGE_END=10817483;PD_READ_SUPP=3;PD_UNIQ_READ_SUPP=3;PD_UP_READ_SUPP=1;PD_UP_UNIQ_READ_SUPP=1;PD_DOWN_READ_SUPP=2;PD_DOWN_UNIQ_READ_SUPP=2;PD_SIMPLE_SCORE=6;PD_SUM_MAPQ=75;PD_NUM_SAMPLE=1;PD_NUM_SAMPLE_SUPP=1;PD_NUM_SAMPLE_UNIQ_SUPP=1;PD_HOMLEN=16;PD_HOMSEQ=;CIEND95=0,0;CIPOS95=0,0;PE=0;SR=17;STRANDS=+:17;SU=17	GT	1/1
1	10899243	.	G	<DEL>	.	PASS	CIEND=-10,9;END=10900014;SVLEN=-771;SVTYPE=DEL;CIPOS=-2,1;SVTOOL=MetaSV;SOURCES=1-10899225-1-10900030-813-BreakDancer,1-10899241-1-10900014-773-Lumpy,1-10899243-1-10900014-771-Pindel;NUM_SVMETHODS=2;NUM_SVTOOLS=3;VT=SV;SVMETHOD=RP,SR;BD_CHR1=1;BD_POS1=10899224;BD_ORI1=3;BD_CHR2=1;BD_POS2=10900030;BD_ORI2=0;BD_SCORE=58.0;BD_SUPPORTING_READ_PAIRS=3;PD_NUM_NT_ADDED=0;PD_NT_ADDED=;PD_BP_RANGE_START=10899243;PD_BP_RANGE_END=10900018;PD_READ_SUPP=10;PD_UNIQ_READ_SUPP=10;PD_UP_READ_SUPP=2;PD_UP_UNIQ_READ_SUPP=2;PD_DOWN_READ_SUPP=8;PD_DOWN_UNIQ_READ_SUPP=8;PD_SIMPLE_SCORE=27;PD_SUM_MAPQ=314;PD_NUM_SAMPLE=1;PD_NUM_SAMPLE_SUPP=1;PD_NUM_SAMPLE_UNIQ_SUPP=1;PD_HOMLEN=4;PD_HOMSEQ=;CIEND95=0,0;CIPOS95=0,0;PE=21;SR=14;STRANDS=+:35;SU=35	GT	1/1
1	11045181	.	T	<DEL>	.	PASS	CIEND=-2,1;END=11045565;SVLEN=-384;SVTYPE=DEL;CIPOS=-10,9;SVTOOL=MetaSV;SOURCES=1-11045181-1-11045565-384-Pindel,1-11045199-1-11045577-415-BreakDancer,1-11045204-1-11045565-361-Lumpy;NUM_SVMETHODS=2;NUM_SVTOOLS=3;VT=SV;SVMETHOD=RP,SR;BD_CHR1=1;BD_POS1=11045198;BD_ORI1=6;BD_CHR2=1;BD_POS2=11045577;BD_ORI2=0;BD_SCORE=99.0;BD_SUPPORTING_READ_PAIRS=6;PD_NUM_NT_ADDED=0;PD_NT_ADDED=;PD_BP_RANGE_START=11045181;PD_BP_RANGE_END=11045589;PD_READ_SUPP=15;PD_UNIQ_READ_SUPP=15;PD_UP_READ_SUPP=3;PD_UP_UNIQ_READ_SUPP=3;PD_DOWN_READ_SUPP=12;PD_DOWN_UNIQ_READ_SUPP=12;PD_SIMPLE_SCORE=52;PD_SUM_MAPQ=474;PD_NUM_SAMPLE=1;PD_NUM_SAMPLE_SUPP=1;PD_NUM_SAMPLE_UNIQ_SUPP=1;PD_HOMLEN=24;PD_HOMSEQ=;CIEND95=0,0;CIPOS95=0,0;PE=15;SR=16;STRANDS=+:31;SU=31	GT	1/1
1	11088345	.	G	<DEL>	.	PASS	CIEND=-3,2;END=11088558;SVLEN=-213;SVTYPE=DEL;CIPOS=-4,2;SVTOOL=MetaSV;SOURCES=1-11088325-1-11088559-231-BreakDancer,1-11088345-1-11088558-213-Pindel,1-11088345-1-11088558-213-Lumpy;NUM_SVMETHODS=2;NUM_SVTOOLS=3;VT=SV;SVMETHOD=RP,SR;BD_CHR1=1;BD_POS1=11088324;BD_ORI1=4;BD_CHR2=1;BD_POS2=11088559;BD_ORI2=0;BD_SCORE=82.0;BD_SUPPORTING_READ_PAIRS=4;PD_NUM_NT_ADDED=3;PD_NT_ADDED=TTT;PD_BP_RANGE_START=11088345;PD_BP_RANGE_END=11088559;PD_READ_SUPP=5;PD_UNIQ_READ_SUPP=5;PD_UP_READ_SUPP=5;PD_UP_UNIQ_READ_SUPP=5;PD_DOWN_READ_SUPP=0;PD_DOWN_UNIQ_READ_SUPP=0;PD_SIMPLE_SCORE=6;PD_SUM_MAPQ=145;PD_NUM_SAMPLE=1;PD_NUM_SAMPLE_SUPP=1;PD_NUM_SAMPLE_UNIQ_SUPP=1;PD_HOMLEN=1;PD_HOMSEQ=;CIEND95=0,0;CIPOS95=0,0;PE=3;SR=11;STRANDS=+:14;SU=14	GT	1/1
1	11218576	.	C	<DEL>	.	PASS	CIEND=-4,8;END=11219087;SVLEN=-511;SVTYPE=DEL;CIPOS=-10,9;SVTOOL=MetaSV;SOURCES=1-11218009-1-11219177-1168-Lumpy,1-11218577-1-11219087-510-Lumpy,1-11218576-1-11219087-511-Pindel;NUM_SVMETHODS=2;NUM_SVTOOLS=2;VT=SV;SVMETHOD=RP,SR;PD_NUM_NT_ADDED=0;PD_NT_ADDED=;PD_BP_RANGE_START=11218576;PD_BP_RANGE_END=11219089;PD_READ_SUPP=13;PD_UNIQ_READ_SUPP=12;PD_UP_READ_SUPP=3;PD_UP_UNIQ_READ_SUPP=3;PD_DOWN_READ_SUPP=10;PD_DOWN_UNIQ_READ_SUPP=9;PD_SIMPLE_SCORE=44;PD_SUM_MAPQ=401;PD_NUM_SAMPLE=1;PD_NUM_SAMPLE_SUPP=1;PD_NUM_SAMPLE_UNIQ_SUPP=1;PD_HOMLEN=2;PD_HOMSEQ=;CIEND95=0,0;CIPOS95=0,0;PE=14;SR=12;STRANDS=+:26;SU=26	GT	1/1
1	11298308	.	T	<DEL>	.	PASS	CIEND=-10,6;END=11304861;IMPRECISE;SVLEN=-6553;SVTYPE=DEL;CIPOS=-10,9;SVTOOL=MetaSV;SOURCES=1-11298308-1-11304861-6553-Pindel,1-11298318-1-11304862-6544-Lumpy;NUM_SVMETHODS=2;NUM_SVTOOLS=2;VT=SV;SVMETHOD=RP,SR;PD_NUM_NT_ADDED=0;PD_NT_ADDED=;PD_BP_RANGE_START=11298308;PD_BP_RANGE_END=11304872;PD_READ_SUPP=3;PD_UNIQ_READ_SUPP=3;PD_UP_READ_SUPP=2;PD_UP_UNIQ_READ_SUPP=2;PD_DOWN_READ_SUPP=1;PD_DOWN_UNIQ_READ_SUPP=1;PD_SIMPLE_SCORE=6;PD_SUM_MAPQ=87;PD_NUM_SAMPLE=1;PD_NUM_SAMPLE_SUPP=1;PD_NUM_SAMPLE_UNIQ_SUPP=1;PD_HOMLEN=11;PD_HOMSEQ=;CIEND95=-2,0;CIPOS95=0,0;PE=5;SR=4;STRANDS=+:9;SU=9	GT	1/1
1	11336398	.	A	<DEL>	.	PASS	CIEND=-10,9;END=11343418;SVLEN=-7020;SVTYPE=DEL;CIPOS=-10,9;SVTOOL=MetaSV;SOURCES=1-11336396-1-11343522-7063-BreakDancer,1-11336398-1-11343418-7020-Pindel,1-11336402-1-11343418-7016-Lumpy;NUM_SVMETHODS=2;NUM_SVTOOLS=3;VT=SV;SVMETHOD=RP,SR;BD_CHR1=1;BD_POS1=11336395;BD_ORI1=3;BD_CHR2=1;BD_POS2=11343522;BD_ORI2=0;BD_SCORE=38.0;BD_SUPPORTING_READ_PAIRS=2;PD_NUM_NT_ADDED=0;PD_NT_ADDED=;PD_BP_RANGE_START=11336398;PD_BP_RANGE_END=11343423;PD_READ_SUPP=5;PD_UNIQ_READ_SUPP=5;PD_UP_READ_SUPP=1;PD_UP_UNIQ_READ_SUPP=1;PD_DOWN_READ_SUPP=4;PD_DOWN_UNIQ_READ_SUPP=4;PD_SIMPLE_SCORE=10;PD_SUM_MAPQ=133;PD_NUM_SAMPLE=1;PD_NUM_SAMPLE_SUPP=1;PD_NUM_SAMPLE_UNIQ_SUPP=1;PD_HOMLEN=5;PD_HOMSEQ=;CIEND95=0,0;CIPOS95=0,0;PE=20;SR=17;STRANDS=+:37;SU=37	GT	1/1
1	11379149	.	T	<DEL>	.	PASS	CIEND=-2,0;END=11379710;SVLEN=-561;SVTYPE=DEL;CIPOS=-2,0;SVTOOL=MetaSV;SOURCES=1-11379128-1-11379738-612-BreakDancer,1-11379149-1-11379710-561-Pindel,1-11379155-1-11379710-555-Lumpy;NUM_SVMETHODS=2;NUM_SVTOOLS=3;VT=SV;SVMETHOD=RP,SR;BD_CHR1=1;BD_POS1=11379127;BD_ORI1=5;BD_CHR2=1;BD_POS2=11379738;BD_ORI2=0;BD_SCORE=85.0;BD_SUPPORTING_READ_PAIRS=5;PD_NUM_NT_ADDED=0;PD_NT_ADDED=;PD_BP_RANGE_START=11379149;PD_BP_RANGE_END=11379717;PD_READ_SUPP=6;PD_UNIQ_READ_SUPP=6;PD_UP_READ_SUPP=1;PD_UP_UNIQ_READ_SUPP=1;PD_DOWN_READ_SUPP=5;PD_DOWN_UNIQ_READ_SUPP=5;PD_SIMPLE_SCORE=12;PD_SUM_MAPQ=182;PD_NUM_SAMPLE=1;PD_NUM_SAMPLE_SUPP=1;PD_NUM_SAMPLE_UNIQ_SUPP=1;PD_HOMLEN=7;PD_HOMSEQ=;CIEND95=0,0;CIPOS95=0,0;PE=26;SR=22;STRANDS=+:48;SU=48	GT	1/1
1	11464397	.	C	<DEL>	.	PASS	CIEND=-6,9;END=11464653;IMPRECISE;SVLEN=-210;SVTYPE=DEL;CIPOS=-10,9;SVTOOL=MetaSV;SOURCES=1-11464397-1-11464653-210-BreakDancer,1-11464516-1-11464628-112-Lumpy;NUM_SVMETHODS=2;NUM_SVTOOLS=2;VT=SV;SVMETHOD=RP,SR;BD_CHR1=1;BD_POS1=11464396;BD_ORI1=2;BD_CHR2=1;BD_POS2=11464653;BD_ORI2=0;BD_SCORE=38.0;BD_SUPPORTING_READ_PAIRS=2;CIEND95=0,0;CIPOS95=0,0;PE=0;SR=14;STRANDS=+:14;SU=14	GT	1/1
1	11515645	.	A	<DEL>	.	PASS	CIEND=-9,9;END=11515775;IMPRECISE;SVLEN=-130;SVTYPE=DEL;CIPOS=-9,0;SVTOOL=MetaSV;SOURCES=1-11515645-1-11515775-130-Pindel,1-11515661-1-11515775-114-Lumpy;NUM_SVMETHODS=2;NUM_SVTOOLS=2;VT=SV;SVMETHOD=RP,SR;PD_NUM_NT_ADDED=0;PD_NT_ADDED=;PD_BP_RANGE_START=11515645;PD_BP_RANGE_END=11515793;PD_READ_SUPP=6;PD_UNIQ_READ_SUPP=6;PD_UP_READ_SUPP=3;PD_UP_UNIQ_READ_SUPP=3;PD_DOWN_READ_SUPP=3;PD_DOWN_UNIQ_READ_SUPP=3;PD_SIMPLE_SCORE=16;PD_SUM_MAPQ=162;PD_NUM_SAMPLE=1;PD_NUM_SAMPLE_SUPP=1;PD_NUM_SAMPLE_UNIQ_SUPP=1;PD_HOMLEN=18;PD_HOMSEQ=;CIEND95=0,0;CIPOS95=-9,0;PE=0;SR=35;STRANDS=+:35;SU=35	GT	1/1
1	11595843	.	T	<DEL>	.	PASS	CIEND=-2,0;END=11596276;SVLEN=-433;SVTYPE=DEL;CIPOS=-2,0;SVTOOL=MetaSV;SOURCES=1-11595843-1-11596276-433-Pindel,1-11595845-1-11596265-420-Lumpy;NUM_SVMETHODS=2;NUM_SVTOOLS=2;VT=SV;SVMETHOD=RP,SR;PD_NUM_NT_ADDED=0;PD_NT_ADDED=;PD_BP_RANGE_START=11595843;PD_BP_RANGE_END=11596279;PD_READ_SUPP=3;PD_UNIQ_READ_SUPP=3;PD_UP_READ_SUPP=0;PD_UP_UNIQ_READ_SUPP=0;PD_DOWN_READ_SUPP=3;PD_DOWN_UNIQ_READ_SUPP=3;PD_SIMPLE_SCORE=4;PD_SUM_MAPQ=95;PD_NUM_SAMPLE=1;PD_NUM_SAMPLE_SUPP=1;PD_NUM_SAMPLE_UNIQ_SUPP=1;PD_HOMLEN=3;PD_HOMSEQ=;CIEND95=0,0;CIPOS95=0,0;PE=22;SR=21;STRANDS=+:43;SU=43	GT	1/1
1	11625847	.	T	<DEL>	.	PASS	CIEND=-3,2;END=11625953;SVLEN=-106;SVTYPE=DEL;CIPOS=-10,2;SVTOOL=MetaSV;SOURCES=1-11625847-1-11625953-106-Pindel,1-11626007-1-11626119-112-Lumpy;NUM_SVMETHODS=2;NUM_SVTOOLS=2;VT=SV;SVMETHOD=RP,SR;PD_NUM_NT_ADDED=105;PD_NT_ADDED=AAACACCCATCCCCAGCCCATGTTTGCTCAAGATTTATAATTTAATTATATCAGCTTAGAAATGTATCATGCTATTTACTTACAGAATCTCAGGTAAATCTACAC;PD_BP_RANGE_START=11625847;PD_BP_RANGE_END=11625954;PD_READ_SUPP=4;PD_UNIQ_READ_SUPP=4;PD_UP_READ_SUPP=3;PD_UP_UNIQ_READ_SUPP=3;PD_DOWN_READ_SUPP=1;PD_DOWN_UNIQ_READ_SUPP=1;PD_SIMPLE_SCORE=8;PD_SUM_MAPQ=104;PD_NUM_SAMPLE=1;PD_NUM_SAMPLE_SUPP=1;PD_NUM_SAMPLE_UNIQ_SUPP=1;PD_HOMLEN=1;PD_HOMSEQ=;CIEND95=0,0;CIPOS95=0,0;PE=0;SR=13;STRANDS=+:13;SU=13	GT	1/1
1	11634863	.	T	<DEL>	.	PASS	CIEND=-2,0;END=11645511;IMPRECISE;SVLEN=-10648;SVTYPE=DEL;CIPOS=-2,1;SVTOOL=MetaSV;SOURCES=1-11634863-1-11645511-10648-Lumpy,1-11635296-1-11645219-9923-Lumpy,1-11635161-1-11645230-10018-BreakDancer;NUM_SVMETHODS=2;NUM_SVTOOLS=2;VT=SV;SVMETHOD=RP,SR;BD_CHR1=1;BD_POS1=11635160;BD_ORI1=2;BD_CHR2=1;BD_POS2=11645230;BD_ORI2=0;BD_SCORE=41.0;BD_SUPPORTING_READ_PAIRS=2;CIEND95=0,0;CIPOS95=0,0;PE=14;SR=12;STRANDS=+:26;SU=26	GT	1/1
1	11679348	.	T	<DEL>	.	PASS	CIEND=-10,8;END=11682148;SVLEN=-2800;SVTYPE=DEL;CIPOS=-4,5;SVTOOL=MetaSV;SOURCES=1-11679348-1-11682148-2800-Pindel,1-11679360-1-11682148-2788-Lumpy;NUM_SVMETHODS=2;NUM_SVTOOLS=2;VT=SV;SVMETHOD=RP,SR;PD_NUM_NT_ADDED=0;PD_NT_ADDED=;PD_BP_RANGE_START=11679348;PD_BP_RANGE_END=11682161;PD_READ_SUPP=11;PD_UNIQ_READ_SUPP=11;PD_UP_READ_SUPP=9;PD_UP_UNIQ_READ_SUPP=9;PD_DOWN_READ_SUPP=2;PD_DOWN_UNIQ_READ_SUPP=2;PD_SIMPLE_SCORE=30;PD_SUM_MAPQ=327;PD_NUM_SAMPLE=1;PD_NUM_SAMPLE_SUPP=1;PD_NUM_SAMPLE_UNIQ_SUPP=1;PD_HOMLEN=13;PD_HOMSEQ=;CIEND95=0,0;CIPOS95=0,0;PE=15;SR=5;STRANDS=+:20;SU=20	GT	1/1
1	11716283	.	T	<DEL>	.	PASS	CIEND=-5,3;END=11716618;SVLEN=-335;SVTYPE=DEL;CIPOS=-10,9;SVTOOL=MetaSV;SOURCES=1-11716283-1-11716618-335-Pindel,1-11716288-1-11716627-339-Lumpy;NUM_SVMETHODS=2;NUM_SVTOOLS=2;VT=SV;SVMETHOD=RP,SR;PD_NUM_NT_ADDED=0;PD_NT_ADDED=;PD_BP_RANGE_START=11716283;PD_BP_RANGE_END=11716624;PD_READ_SUPP=5;PD_UNIQ_READ_SUPP=5;PD_UP_READ_SUPP=5;PD_UP_UNIQ_READ_SUPP=5;PD_DOWN_READ_SUPP=0;PD_DOWN_UNIQ_READ_SUPP=0;PD_SIMPLE_SCORE=6;PD_SUM_MAPQ=145;PD_NUM_SAMPLE=1;PD_NUM_SAMPLE_SUPP=1;PD_NUM_SAMPLE_UNIQ_SUPP=1;PD_HOMLEN=6;PD_HOMSEQ=;CIEND95=0,0;CIPOS95=0,0;PE=5;SR=7;STRANDS=+:12;SU=12	GT	1/1
1	11732231	.	A	<DEL>	.	PASS	CIEND=-2,1;END=11732700;SVLEN=-469;SVTYPE=DEL;CIPOS=-1,0;SVTOOL=MetaSV;SOURCES=1-11732231-1-11732700-469-Pindel,1-11732235-1-11732699-464-Lumpy;NUM_SVMETHODS=2;NUM_SVTOOLS=2;VT=SV;SVMETHOD=RP,SR;PD_NUM_NT_ADDED=0;PD_NT_ADDED=;PD_BP_RANGE_START=11732231;PD_BP_RANGE_END=11732705;PD_READ_SUPP=4;PD_UNIQ_READ_SUPP=4;PD_UP_READ_SUPP=3;PD_UP_UNIQ_READ_SUPP=3;PD_DOWN_READ_SUPP=1;PD_DOWN_UNIQ_READ_SUPP=1;PD_SIMPLE_SCORE=8;PD_SUM_MAPQ=116;PD_NUM_SAMPLE=1;PD_NUM_SAMPLE_SUPP=1;PD_NUM_SAMPLE_UNIQ_SUPP=1;PD_HOMLEN=5;PD_HOMSEQ=;CIEND95=0,0;CIPOS95=0,0;PE=18;SR=19;STRANDS=+:37;SU=37	GT	1/1
1	11957546	.	T	<DEL>	.	PASS	CIEND=-10,9;END=11959278;IMPRECISE;SVLEN=-1716;SVTYPE=DEL;CIPOS=-3,2;SVTOOL=MetaSV;SOURCES=1-11957546-1-11959195-1649-Pindel,1-11957562-1-11959278-1716-Pindel,1-11957562-1-11959195-1633-Lumpy;NUM_SVMETHODS=2;NUM_SVTOOLS=2;VT=SV;SVMETHOD=RP,SR;PD_NUM_NT_ADDED=68;PD_NT_ADDED=TTACATTTGGAGCATATATAATTAGGATTGAATGTTCATCTTGTTTCATTTTTCCTTTGATGCATATG;PD_BP_RANGE_START=11957562;PD_BP_RANGE_END=11959279;PD_READ_SUPP=3;PD_UNIQ_READ_SUPP=3;PD_UP_READ_SUPP=1;PD_UP_UNIQ_READ_SUPP=1;PD_DOWN_READ_SUPP=2;PD_DOWN_UNIQ_READ_SUPP=2;PD_SIMPLE_SCORE=6;PD_SUM_MAPQ=95;PD_NUM_SAMPLE=1;PD_NUM_SAMPLE_SUPP=1;PD_NUM_SAMPLE_UNIQ_SUPP=1;PD_HOMLEN=1;PD_HOMSEQ=;CIEND95=0,0;CIPOS95=0,0;PE=15;SR=10;STRANDS=+:25;SU=25	GT	1/1
1	12013671	.	C	<DEL>	.	PASS	CIEND=-10,9;END=12017039;IMPRECISE;SVLEN=-3359;SVTYPE=DEL;CIPOS=-3,5;SVTOOL=MetaSV;SOURCES=1-12013671-1-12017027-3356-Lumpy,1-12013671-1-12017039-3359-BreakDancer;NUM_SVMETHODS=2;NUM_SVTOOLS=2;VT=SV;SVMETHOD=RP,SR;BD_CHR1=1;BD_POS1=12013670;BD_ORI1=4;BD_CHR2=1;BD_POS2=12017039;BD_ORI2=0;BD_SCORE=70.0;BD_SUPPORTING_READ_PAIRS=4;CIEND95=0,0;CIPOS95=0,0;PE=14;SR=5;STRANDS=+:19;SU=19	GT	1/1
1	12040749	.	G	<DEL>	.	PASS	CIEND=0,0;END=12041280;IMPRECISE;SVLEN=-531;SVTYPE=DEL;CIPOS=-10,8;SVTOOL=MetaSV;SOURCES=1-12040760-1-12041277-526-BreakDancer,1-12040760-1-12041422-627-BreakDancer,1-12040749-1-12041280-531-Pindel,1-12040767-1-12041281-514-Lumpy;NUM_SVMETHODS=2;NUM_SVTOOLS=3;VT=SV;SVMETHOD=RP,SR;BD_CHR1=1;BD_POS1=12040759;BD_ORI1=2;BD_CHR2=1;BD_POS2=12041422;BD_ORI2=0;BD_SCORE=31.0;BD_SUPPORTING_READ_PAIRS=2;PD_NUM_NT_ADDED=0;PD_NT_ADDED=;PD_BP_RANGE_START=12040749;PD_BP_RANGE_END=12041299;PD_READ_SUPP=16;PD_UNIQ_READ_SUPP=16;PD_UP_READ_SUPP=10;PD_UP_UNIQ_READ_SUPP=10;PD_DOWN_READ_SUPP=6;PD_DOWN_UNIQ_READ_SUPP=6;PD_SIMPLE_SCORE=77;PD_SUM_MAPQ=488;PD_NUM_SAMPLE=1;PD_NUM_SAMPLE_SUPP=1;PD_NUM_SAMPLE_UNIQ_SUPP=1;PD_HOMLEN=19;PD_HOMSEQ=;CIEND95=0,1;CIPOS95=0,0;PE=28;SR=24;STRANDS=+:52;SU=52	GT	1/1
1	12091859	.	C	<DEL>	.	PASS	CIEND=-10,9;END=12093300;SVLEN=-1441;SVTYPE=DEL;CIPOS=-10,9;SVTOOL=MetaSV;SOURCES=1-12091876-1-12093300-1424-Lumpy,1-12093398-1-12093499-101-Lumpy,1-12091859-1-12093300-1441-Pindel;NUM_SVMETHODS=2;NUM_SVTOOLS=2;VT=SV;SVMETHOD=RP,SR;PD_NUM_NT_ADDED=0;PD_NT_ADDED=;PD_BP_RANGE_START=12091859;PD_BP_RANGE_END=12093309;PD_READ_SUPP=6;PD_UNIQ_READ_SUPP=6;PD_UP_READ_SUPP=3;PD_UP_UNIQ_READ_SUPP=3;PD_DOWN_READ_SUPP=3;PD_DOWN_UNIQ_READ_SUPP=3;PD_SIMPLE_SCORE=16;PD_SUM_MAPQ=150;PD_NUM_SAMPLE=1;PD_NUM_SAMPLE_SUPP=1;PD_NUM_SAMPLE_UNIQ_SUPP=1;PD_HOMLEN=9;PD_HOMSEQ=;CIEND95=0,0;CIPOS95=0,0;PE=0;SR=26;STRANDS=+:26;SU=26	GT	1/1
1	12097070	.	T	<DEL>	.	PASS	CIEND=-2,0;END=12101949;SVLEN=-4879;SVTYPE=DEL;CIPOS=-7,9;SVTOOL=MetaSV;SOURCES=1-12097058-1-12101954-4919-BreakDancer,1-12097070-1-12101949-4879-Pindel,1-12097080-1-12101950-4870-Lumpy;NUM_SVMETHODS=2;NUM_SVTOOLS=3;VT=SV;SVMETHOD=RP,SR;BD_CHR1=1;BD_POS1=12097057;BD_ORI1=5;BD_CHR2=1;BD_POS2=12101954;BD_ORI2=0;BD_SCORE=79.0;BD_SUPPORTING_READ_PAIRS=5;PD_NUM_NT_ADDED=0;PD_NT_ADDED=;PD_BP_RANGE_START=12097070;PD_BP_RANGE_END=12101960;PD_READ_SUPP=13;PD_UNIQ_READ_SUPP=13;PD_UP_READ_SUPP=6;PD_UP_UNIQ_READ_SUPP=6;PD_DOWN_READ_SUPP=7;PD_DOWN_UNIQ_READ_SUPP=7;PD_SIMPLE_SCORE=56;PD_SUM_MAPQ=357;PD_NUM_SAMPLE=1;PD_NUM_SAMPLE_SUPP=1;PD_NUM_SAMPLE_UNIQ_SUPP=1;PD_HOMLEN=11;PD_HOMSEQ=;CIEND95=0,0;CIPOS95=0,0;PE=20;SR=15;STRANDS=+:35;SU=35	GT	1/1
1	12156163	.	T	<DEL>	.	PASS	CIEND=-10,9;END=12157997;SVLEN=-1834;SVTYPE=DEL;CIPOS=-10,5;SVTOOL=MetaSV;SOURCES=1-12156163-1-12157997-1834-Pindel,1-12156177-1-12157997-1820-Lumpy;NUM_SVMETHODS=2;NUM_SVTOOLS=2;VT=SV;SVMETHOD=RP,SR;PD_NUM_NT_ADDED=0;PD_NT_ADDED=;PD_BP_RANGE_START=12156163;PD_BP_RANGE_END=12158012;PD_READ_SUPP=3;PD_UNIQ_READ_SUPP=3;PD_UP_READ_SUPP=1;PD_UP_UNIQ_READ_SUPP=1;PD_DOWN_READ_SUPP=2;PD_DOWN_UNIQ_READ_SUPP=2;PD_SIMPLE_SCORE=6;PD_SUM_MAPQ=75;PD_NUM_SAMPLE=1;PD_NUM_SAMPLE_SUPP=1;PD_NUM_SAMPLE_UNIQ_SUPP=1;PD_HOMLEN=15;PD_HOMSEQ=;CIEND95=0,0;CIPOS95=0,0;PE=14;SR=9;STRANDS=+:23;SU=23	GT	1/1
1	12174034	.	C	<DEL>	.	PASS	CIEND=-190,9;END=12174330;IMPRECISE;SVLEN=-257;SVTYPE=DEL;CIPOS=-10,115;SVTOOL=MetaSV;SOURCES=1-12174034-1-12174330-257-BreakDancer,1-12174086-1-12174278-192-Lumpy;NUM_SVMETHODS=2;NUM_SVTOOLS=2;VT=SV;SVMETHOD=RP,SR;BD_CHR1=1;BD_POS1=12174033;BD_ORI1=2;BD_CHR2=1;BD_POS2=12174330;BD_ORI2=0;BD_SCORE=37.0;BD_SUPPORTING_READ_PAIRS=2;CIEND95=-46,2;CIPOS95=-3,49;PE=4;SR=0;STRANDS=+:4;SU=4	GT	1/1
1	12192991	.	T	<DEL>	.	PASS	CIEND=-4,1;END=12194320;IMPRECISE;SVLEN=-1274;SVTYPE=DEL;CIPOS=-3,2;SVTOOL=MetaSV;SOURCES=1-12192991-1-12194320-1274-BreakDancer,1-12193071-1-12194310-1239-Lumpy;NUM_SVMETHODS=2;NUM_SVTOOLS=2;VT=SV;SVMETHOD=RP,SR;BD_CHR1=1;BD_POS1=12192990;BD_ORI1=3;BD_CHR2=1;BD_POS2=12194320;BD_ORI2=0;BD_SCORE=67.0;BD_SUPPORTING_READ_PAIRS=3;CIEND95=0,0;CIPOS95=0,0;PE=11;SR=11;STRANDS=+:22;SU=22	GT	1/1
1	12260703	.	T	<DEL>	.	PASS	CIEND=-1,0;END=12260819;SVLEN=-116;SVTYPE=DEL;CIPOS=-1,0;SVTOOL=MetaSV;SOURCES=1-12260703-1-12260819-116-Pindel,1-12260719-1-12260819-100-Lumpy;NUM_SVMETHODS=2;NUM_SVTOOLS=2;VT=SV;SVMETHOD=RP,SR;PD_NUM_NT_ADDED=0;PD_NT_ADDED=;PD_BP_RANGE_START=12260703;PD_BP_RANGE_END=12260836;PD_READ_SUPP=19;PD_UNIQ_READ_SUPP=19;PD_UP_READ_SUPP=12;PD_UP_UNIQ_READ_SUPP=12;PD_DOWN_READ_SUPP=7;PD_DOWN_UNIQ_READ_SUPP=7;PD_SIMPLE_SCORE=104;PD_SUM_MAPQ=620;PD_NUM_SAMPLE=1;PD_NUM_SAMPLE_SUPP=1;PD_NUM_SAMPLE_UNIQ_SUPP=1;PD_HOMLEN=17;PD_HOMSEQ=;CIEND95=0,0;CIPOS95=0,0;PE=0;SR=31;STRANDS=+:31;SU=31	GT	1/1
1	12424717	.	T	<DEL>	.	PASS	CIEND=-10,9;END=12425081;IMPRECISE;SVLEN=-365;SVTYPE=DEL;CIPOS=-10,9;SVTOOL=MetaSV;SOURCES=1-12424717-1-12425070-365-BreakDancer,1-12424739-1-12425081-342-Lumpy;NUM_SVMETHODS=2;NUM_SVTOOLS=2;VT=SV;SVMETHOD=RP,SR;BD_CHR1=1;BD_POS1=12424716;BD_ORI1=4;BD_CHR2=1;BD_POS2=12425070;BD_ORI2=0;BD_SCORE=67.0;BD_SUPPORTING_READ_PAIRS=4;CIEND95=-1,1;CIPOS95=-1,1;PE=7;SR=4;STRANDS=+:11;SU=11	GT	1/1
1	12446726	.	C	<DUP>	.	PASS	CIEND=-2,1;END=12450273;SVLEN=3547;SVTYPE=DUP;CIPOS=-2,0;SVTOOL=MetaSV;SOURCES=1-12446726-1-12450273-3547-Pindel,1-12446726-1-12450289-3563-Lumpy;NUM_SVMETHODS=2;NUM_SVTOOLS=2;VT=SV;SVMETHOD=RP,SR;PD_NUM_NT_ADDED=0;PD_NT_ADDED=;PD_BP_RANGE_START=12446726;PD_BP_RANGE_END=12450274;PD_READ_SUPP=21;PD_UNIQ_READ_SUPP=19;PD_UP_READ_SUPP=14;PD_UP_UNIQ_READ_SUPP=12;PD_DOWN_READ_SUPP=7;PD_DOWN_UNIQ_READ_SUPP=7;PD_SIMPLE_SCORE=120;PD_SUM_MAPQ=589;PD_NUM_SAMPLE=1;PD_NUM_SAMPLE_SUPP=1;PD_NUM_SAMPLE_UNIQ_SUPP=1;PD_HOMLEN=1;PD_HOMSEQ=;CIEND95=0,0;CIPOS95=0,0;PE=25;SR=16;STRANDS=-:41;SU=41	GT	1/1
1	12449322	.	G	<DEL>	.	PASS	CIEND=0,0;END=12463882;IMPRECISE;SVLEN=-14560;SVTYPE=DEL;CIPOS=-2,0;SVTOOL=MetaSV;SOURCES=1-12449302-1-12463880-14580-BreakDancer,1-12449322-1-12463882-14560-Pindel,1-12449325-1-12463881-14556-Lumpy;NUM_SVMETHODS=2;NUM_SVTOOLS=3;VT=SV;SVMETHOD=RP,SR;BD_CHR1=1;BD_POS1=12449301;BD_ORI1=7;BD_CHR2=1;BD_POS2=12463880;BD_ORI2=0;BD_SCORE=99.0;BD_SUPPORTING_READ_PAIRS=7;PD_NUM_NT_ADDED=0;PD_NT_ADDED=;PD_BP_RANGE_START=12449322;PD_BP_RANGE_END=12463886;PD_READ_SUPP=3;PD_UNIQ_READ_SUPP=3;PD_UP_READ_SUPP=2;PD_UP_UNIQ_READ_SUPP=2;PD_DOWN_READ_SUPP=1;PD_DOWN_UNIQ_READ_SUPP=1;PD_SIMPLE_SCORE=6;PD_SUM_MAPQ=87;PD_NUM_SAMPLE=1;PD_NUM_SAMPLE_SUPP=1;PD_NUM_SAMPLE_UNIQ_SUPP=1;PD_HOMLEN=4;PD_HOMSEQ=;CIEND95=0,1;CIPOS95=0,0;PE=33;SR=21;STRANDS=+:54;SU=54	GT	1/1
1	12473566	.	A	<DEL>	.	PASS	CIEND=-191,9;END=12473771;IMPRECISE;SVLEN=-205;SVTYPE=DEL;CIPOS=-10,190;SVTOOL=MetaSV;SOURCES=1-12473566-1-12473771-205-Pindel,1-12473654-1-12473853-246-BreakDancer,1-12473672-1-12473864-192-Lumpy;NUM_SVMETHODS=2;NUM_SVTOOLS=3;VT=SV;SVMETHOD=RP,SR;BD_CHR1=1;BD_POS1=12473653;BD_ORI1=8;BD_CHR2=1;BD_POS2=12473853;BD_ORI2=0;BD_SCORE=99.0;BD_SUPPORTING_READ_PAIRS=7;PD_NUM_NT_ADDED=0;PD_NT_ADDED=;PD_BP_RANGE_START=12473566;PD_BP_RANGE_END=12473970;PD_READ_SUPP=6;PD_UNIQ_READ_SUPP=6;PD_UP_READ_SUPP=0;PD_UP_UNIQ_READ_SUPP=0;PD_DOWN_READ_SUPP=6;PD_DOWN_UNIQ_READ_SUPP=6;PD_SIMPLE_SCORE=7;PD_SUM_MAPQ=275;PD_NUM_SAMPLE=1;PD_NUM_SAMPLE_SUPP=1;PD_NUM_SAMPLE_UNIQ_SUPP=1;PD_HOMLEN=199;PD_HOMSEQ=;CIEND95=-43,2;CIPOS95=-2,45;PE=6;SR=0;STRANDS=+:6;SU=6	GT	1/1
1	12495322	.	C	<DEL>	.	PASS	CIEND=-10,9;END=12500962;SVLEN=-5640;SVTYPE=DEL;CIPOS=-10,9;SVTOOL=MetaSV;SOURCES=1-12495313-1-12501017-5686-BreakDancer,1-12495322-1-12500962-5640-Pindel,1-12495328-1-12500962-5634-Lumpy;NUM_SVMETHODS=2;NUM_SVTOOLS=3;VT=SV;SVMETHOD=RP,SR;BD_CHR1=1;BD_POS1=12495312;BD_ORI1=4;BD_CHR2=1;BD_POS2=12501017;BD_ORI2=0;BD_SCORE=75.0;BD_SUPPORTING_READ_PAIRS=4;PD_NUM_NT_ADDED=0;PD_NT_ADDED=;PD_BP_RANGE_START=12495322;PD_BP_RANGE_END=12500969;PD_READ_SUPP=11;PD_UNIQ_READ_SUPP=10;PD_UP_READ_SUPP=6;PD_UP_UNIQ_READ_SUPP=5;PD_DOWN_READ_SUPP=5;PD_DOWN_UNIQ_READ_SUPP=5;PD_SIMPLE_SCORE=42;PD_SUM_MAPQ=335;PD_NUM_SAMPLE=1;PD_NUM_SAMPLE_SUPP=1;PD_NUM_SAMPLE_UNIQ_SUPP=1;PD_HOMLEN=7;PD_HOMSEQ=;CIEND95=0,0;CIPOS95=0,0;PE=14;SR=12;STRANDS=+:26;SU=26	GT	1/1
1	12562369	.	G	<DEL>	.	PASS	CIEND=0,0;END=12562939;IMPRECISE;SVLEN=-570;SVTYPE=DEL;CIPOS=-1,0;SVTOOL=MetaSV;SOURCES=1-12562263-1-12562945-652-BreakDancer,1-12562347-1-12562945-575-BreakDancer,1-12562369-1-12562939-570-Pindel,1-12562386-1-12562938-552-Lumpy;NUM_SVMETHODS=2;NUM_SVTOOLS=3;VT=SV;SVMETHOD=RP,SR;BD_CHR1=1;BD_POS1=12562346;BD_ORI1=3;BD_CHR2=1;BD_POS2=12562945;BD_ORI2=0;BD_SCORE=59.0;BD_SUPPORTING_READ_PAIRS=3;PD_NUM_NT_ADDED=0;PD_NT_ADDED=;PD_BP_RANGE_START=12562369;PD_BP_RANGE_END=12562957;PD_READ_SUPP=13;PD_UNIQ_READ_SUPP=12;PD_UP_READ_SUPP=7;PD_UP_UNIQ_READ_SUPP=6;PD_DOWN_READ_SUPP=6;PD_DOWN_UNIQ_READ_SUPP=6;PD_SIMPLE_SCORE=56;PD_SUM_MAPQ=357;PD_NUM_SAMPLE=1;PD_NUM_SAMPLE_SUPP=1;PD_NUM_SAMPLE_UNIQ_SUPP=1;PD_HOMLEN=18;PD_HOMSEQ=;CIEND95=0,1;CIPOS95=0,0;PE=29;SR=24;STRANDS=+:53;SU=53	GT	1/1
1	12595531	.	G	<DEL>	.	PASS	CIEND=0,0;END=12601842;SVLEN=-6311;SVTYPE=DEL;CIPOS=-8,2;SVTOOL=MetaSV;SOURCES=1-12595531-1-12601842-6311-Pindel,1-12595544-1-12601842-6298-Lumpy;NUM_SVMETHODS=2;NUM_SVTOOLS=2;VT=SV;SVMETHOD=RP,SR;PD_NUM_NT_ADDED=0;PD_NT_ADDED=;PD_BP_RANGE_START=12595531;PD_BP_RANGE_END=12601856;PD_READ_SUPP=9;PD_UNIQ_READ_SUPP=9;PD_UP_READ_SUPP=8;PD_UP_UNIQ_READ_SUPP=8;PD_DOWN_READ_SUPP=1;PD_DOWN_UNIQ_READ_SUPP=1;PD_SIMPLE_SCORE=18;PD_SUM_MAPQ=253;PD_NUM_SAMPLE=1;PD_NUM_SAMPLE_SUPP=1;PD_NUM_SAMPLE_UNIQ_SUPP=1;PD_HOMLEN=14;PD_HOMSEQ=;CIEND95=0,0;CIPOS95=0,0;PE=29;SR=36;STRANDS=+:65;SU=65	GT	1/1
1	12634801	.	T	<DEL>	.	PASS	CIEND=-2,1;END=12634997;SVLEN=-196;SVTYPE=DEL;CIPOS=-4,1;SVTOOL=MetaSV;SOURCES=1-12634801-1-12634997-196-Pindel,1-12634818-1-12634997-179-Lumpy;NUM_SVMETHODS=2;NUM_SVTOOLS=2;VT=SV;SVMETHOD=RP,SR;PD_NUM_NT_ADDED=0;PD_NT_ADDED=;PD_BP_RANGE_START=12634801;PD_BP_RANGE_END=12635015;PD_READ_SUPP=13;PD_UNIQ_READ_SUPP=13;PD_UP_READ_SUPP=6;PD_UP_UNIQ_READ_SUPP=6;PD_DOWN_READ_SUPP=7;PD_DOWN_UNIQ_READ_SUPP=7;PD_SIMPLE_SCORE=56;PD_SUM_MAPQ=305;PD_NUM_SAMPLE=1;PD_NUM_SAMPLE_SUPP=1;PD_NUM_SAMPLE_UNIQ_SUPP=1;PD_HOMLEN=18;PD_HOMSEQ=;CIEND95=0,0;CIPOS95=0,0;PE=5;SR=15;STRANDS=+:20;SU=20	GT	1/1
1	12709783	.	T	<DEL>	.	PASS	CIEND=-2,0;END=12710234;SVLEN=-451;SVTYPE=DEL;CIPOS=-10,9;SVTOOL=MetaSV;SOURCES=1-12709783-1-12710206-423-Lumpy,1-12709783-1-12710234-451-Pindel;NUM_SVMETHODS=2;NUM_SVTOOLS=2;VT=SV;SVMETHOD=RP,SR;PD_NUM_NT_ADDED=16;PD_NT_ADDED=TGTCAAATTATCAACA;PD_BP_RANGE_START=12709783;PD_BP_RANGE_END=12710235;PD_READ_SUPP=10;PD_UNIQ_READ_SUPP=9;PD_UP_READ_SUPP=7;PD_UP_UNIQ_READ_SUPP=6;PD_DOWN_READ_SUPP=3;PD_DOWN_UNIQ_READ_SUPP=3;PD_SIMPLE_SCORE=32;PD_SUM_MAPQ=277;PD_NUM_SAMPLE=1;PD_NUM_SAMPLE_SUPP=1;PD_NUM_SAMPLE_UNIQ_SUPP=1;PD_HOMLEN=1;PD_HOMSEQ=;CIEND95=0,0;CIPOS95=0,0;PE=13;SR=17;STRANDS=+:30;SU=30	GT	1/1
1	12737003	.	C	<INV>	.	PASS	END=12739536;SVLEN=2533;SVTYPE=INV;SVTOOL=MetaSV;SOURCES=1-12737003-1-12739536-2533-Pindel,1-12737164-1-12740198-2758-BreakDancer;NUM_SVMETHODS=2;NUM_SVTOOLS=2;VT=SV;SVMETHOD=RP,SR;BD_CHR1=1;BD_POS1=12737163;BD_ORI1=0;BD_CHR2=1;BD_POS2=12740198;BD_ORI2=0;BD_SCORE=99.0;BD_SUPPORTING_READ_PAIRS=8;PD_NUM_NT_ADDED=38,0;PD_NT_ADDED=TATGAATTTCATGAAGTTATCATTTTTGAAGGCTGAGT,;PD_BP_RANGE_START=12737003;PD_BP_RANGE_END=12739537;PD_READ_SUPP=6;PD_UNIQ_READ_SUPP=5;PD_UP_READ_SUPP=6;PD_UP_UNIQ_READ_SUPP=5;PD_DOWN_READ_SUPP=0;PD_DOWN_UNIQ_READ_SUPP=0;PD_SIMPLE_SCORE=7;PD_SUM_MAPQ=218;PD_NUM_SAMPLE=1;PD_NUM_SAMPLE_SUPP=1;PD_NUM_SAMPLE_UNIQ_SUPP=1;PD_HOMLEN=1;PD_HOMSEQ=	GT	1/1
1	12761696	.	G	<DEL>	.	PASS	CIEND=-2,0;END=12766927;IMPRECISE;SVLEN=-5195;SVTYPE=DEL;CIPOS=-10,9;SVTOOL=MetaSV;SOURCES=1-12761696-1-12766927-5195-BreakDancer,1-12761721-1-12766902-5181-Lumpy;NUM_SVMETHODS=2;NUM_SVTOOLS=2;VT=SV;SVMETHOD=RP,SR;BD_CHR1=1;BD_POS1=12761695;BD_ORI1=3;BD_CHR2=1;BD_POS2=12766927;BD_ORI2=0;BD_SCORE=59.0;BD_SUPPORTING_READ_PAIRS=3;CIEND95=0,0;CIPOS95=0,0;PE=24;SR=16;STRANDS=+:40;SU=40	GT	1/1
1	12793731	.	T	<DEL>	.	PASS	CIEND=-10,9;END=12795024;IMPRECISE;SVLEN=-1293;SVTYPE=DEL;CIPOS=-10,9;SVTOOL=MetaSV;SOURCES=1-12793731-1-12795024-1293-Pindel,1-12793734-1-12795024-1290-Lumpy;NUM_SVMETHODS=2;NUM_SVTOOLS=2;VT=SV;SVMETHOD=RP,SR;PD_NUM_NT_ADDED=0;PD_NT_ADDED=;PD_BP_RANGE_START=12793731;PD_BP_RANGE_END=12795028;PD_READ_SUPP=3;PD_UNIQ_READ_SUPP=3;PD_UP_READ_SUPP=2;PD_UP_UNIQ_READ_SUPP=2;PD_DOWN_READ_SUPP=1;PD_DOWN_UNIQ_READ_SUPP=1;PD_SIMPLE_SCORE=6;PD_SUM_MAPQ=87;PD_NUM_SAMPLE=1;PD_NUM_SAMPLE_SUPP=1;PD_NUM_SAMPLE_UNIQ_SUPP=1;PD_HOMLEN=4;PD_HOMSEQ=;CIEND95=-1,1;CIPOS95=-1,1;PE=2;SR=2;STRANDS=+:4;SU=4	GT	1/1
1	12816544	.	G	<DEL>	.	PASS	CIEND=-3,0;END=12817660;SVLEN=-1116;SVTYPE=DEL;CIPOS=-10,9;SVTOOL=MetaSV;SOURCES=1-12816449-1-12817660-1151-BreakDancer,1-12816511-1-12817660-1128-BreakDancer,1-12816544-1-12817660-1116-Pindel,1-12816546-1-12817660-1114-Lumpy;NUM_SVMETHODS=2;NUM_SVTOOLS=3;VT=SV;SVMETHOD=RP,SR;BD_CHR1=1;BD_POS1=12816510;BD_ORI1=2;BD_CHR2=1;BD_POS2=12817660;BD_ORI2=0;BD_SCORE=35.0;BD_SUPPORTING_READ_PAIRS=2;PD_NUM_NT_ADDED=0;PD_NT_ADDED=;PD_BP_RANGE_START=12816544;PD_BP_RANGE_END=12817663;PD_READ_SUPP=5;PD_UNIQ_READ_SUPP=5;PD_UP_READ_SUPP=4;PD_UP_UNIQ_READ_SUPP=4;PD_DOWN_READ_SUPP=1;PD_DOWN_UNIQ_READ_SUPP=1;PD_SIMPLE_SCORE=10;PD_SUM_MAPQ=145;PD_NUM_SAMPLE=1;PD_NUM_SAMPLE_SUPP=1;PD_NUM_SAMPLE_UNIQ_SUPP=1;PD_HOMLEN=3;PD_HOMSEQ=;CIEND95=0,0;CIPOS95=0,0;PE=21;SR=12;STRANDS=+:33;SU=33	GT	1/1
1	12858692	.	C	<DEL>	.	PASS	CIEND=-255,9;END=12859011;IMPRECISE;SVLEN=-319;SVTYPE=DEL;CIPOS=-10,195;SVTOOL=MetaSV;SOURCES=1-12858577-1-12859012-393-BreakDancer,1-12858696-1-12859012-289-BreakDancer,1-12858691-1-12859010-319-Lumpy,1-12858692-1-12859011-319-Pindel;NUM_SVMETHODS=2;NUM_SVTOOLS=3;VT=SV;SVMETHOD=RP,SR;BD_CHR1=1;BD_POS1=12858695;BD_ORI1=4;BD_CHR2=1;BD_POS2=12859012;BD_ORI2=0;BD_SCORE=72.0;BD_SUPPORTING_READ_PAIRS=4;PD_NUM_NT_ADDED=3;PD_NT_ADDED=TGG;PD_BP_RANGE_START=12858692;PD_BP_RANGE_END=12859012;PD_READ_SUPP=3;PD_UNIQ_READ_SUPP=3;PD_UP_READ_SUPP=2;PD_UP_UNIQ_READ_SUPP=2;PD_DOWN_READ_SUPP=1;PD_DOWN_UNIQ_READ_SUPP=1;PD_SIMPLE_SCORE=6;PD_SUM_MAPQ=87;PD_NUM_SAMPLE=1;PD_NUM_SAMPLE_SUPP=1;PD_NUM_SAMPLE_UNIQ_SUPP=1;PD_HOMLEN=1;PD_HOMSEQ=;CIEND95=-50,1;CIPOS95=0,33;PE=11;SR=0;STRANDS=+:11;SU=11	GT	1/1
1	12887012	.	T	<DEL>	.	PASS	CIEND=-2,0;END=12895785;SVLEN=-8773;SVTYPE=DEL;CIPOS=-1,0;SVTOOL=MetaSV;SOURCES=1-12887012-1-12895785-8773-Pindel,1-12887029-1-12895789-8760-Lumpy;NUM_SVMETHODS=2;NUM_SVTOOLS=2;VT=SV;SVMETHOD=RP,SR;PD_NUM_NT_ADDED=0;PD_NT_ADDED=;PD_BP_RANGE_START=12887012;PD_BP_RANGE_END=12895787;PD_READ_SUPP=6;PD_UNIQ_READ_SUPP=6;PD_UP_READ_SUPP=6;PD_UP_UNIQ_READ_SUPP=6;PD_DOWN_READ_SUPP=0;PD_DOWN_UNIQ_READ_SUPP=0;PD_SIMPLE_SCORE=7;PD_SUM_MAPQ=174;PD_NUM_SAMPLE=1;PD_NUM_SAMPLE_SUPP=1;PD_NUM_SAMPLE_UNIQ_SUPP=1;PD_HOMLEN=2;PD_HOMSEQ=;CIEND95=0,0;CIPOS95=0,0;PE=24;SR=23;STRANDS=+:47;SU=47	GT	1/1
1	13104298	.	G	<DEL>	.	PASS	END=13126452;IMPRECISE;SVLEN=-11590;SVTYPE=DEL;SVTOOL=MetaSV;SOURCES=1-13104298-1-13115886-11588-Pindel,1-13115727-1-13126410-10683-Pindel,1-13116623-1-13116724-101-Pindel,1-13104298-1-13115883-11585-Lumpy,1-13115726-1-13126410-10684-Lumpy,1-13104299-1-13115901-11590-BreakDancer,1-13115715-1-13126452-10721-BreakDancer;NUM_SVMETHODS=2;NUM_SVTOOLS=3;VT=SV;SVMETHOD=RP,SR;PD_NUM_NT_ADDED=97;PD_NT_ADDED=CTCTGCCTTCTTCCTAGTGTGGGTGGCTACAAGGCTTAGTATTCACAGAAAAGAATTGAATGCCAAATCTTCAGTCCCATTCCTCTGTGCTGCCTTA;PD_BP_RANGE_START=13116623;PD_BP_RANGE_END=13116725;PD_READ_SUPP=3;PD_UNIQ_READ_SUPP=3;PD_UP_READ_SUPP=3;PD_UP_UNIQ_READ_SUPP=3;PD_DOWN_READ_SUPP=0;PD_DOWN_UNIQ_READ_SUPP=0;PD_SIMPLE_SCORE=4;PD_SUM_MAPQ=87;PD_NUM_SAMPLE=1;PD_NUM_SAMPLE_SUPP=1;PD_NUM_SAMPLE_UNIQ_SUPP=1;PD_HOMLEN=1;PD_HOMSEQ=	GT	1/1
1	13151648	.	A	<DEL>	.	PASS	CIEND=-2,1;END=13151860;IMPRECISE;SVLEN=-212;SVTYPE=DEL;CIPOS=-1,0;SVTOOL=MetaSV;SOURCES=1-13151661-1-13151889-244-BreakDancer,1-13151661-1-13151988-285-BreakDancer,1-13151648-1-13151860-212-Pindel,1-13151696-1-13151860-164-Lumpy;NUM_SVMETHODS=2;NUM_SVTOOLS=3;VT=SV;SVMETHOD=RP,SR;BD_CHR1=1;BD_POS1=13151660;BD_ORI1=2;BD_CHR2=1;BD_POS2=13151988;BD_ORI2=0;BD_SCORE=33.0;BD_SUPPORTING_READ_PAIRS=2;PD_NUM_NT_ADDED=41;PD_NT_ADDED=GTTAAACATAAACATATACGAGGAGTTTCATTAGCAGTCGC;PD_BP_RANGE_START=13151648;PD_BP_RANGE_END=13151861;PD_READ_SUPP=6;PD_UNIQ_READ_SUPP=6;PD_UP_READ_SUPP=3;PD_UP_UNIQ_READ_SUPP=3;PD_DOWN_READ_SUPP=3;PD_DOWN_UNIQ_READ_SUPP=3;PD_SIMPLE_SCORE=16;PD_SUM_MAPQ=174;PD_NUM_SAMPLE=1;PD_NUM_SAMPLE_SUPP=1;PD_NUM_SAMPLE_UNIQ_SUPP=1;PD_HOMLEN=1;PD_HOMSEQ=;CIEND95=0,0;CIPOS95=-1,0;PE=4;SR=19;STRANDS=+:23;SU=23	GT	1/1
1	13169295	.	T	<DEL>	.	PASS	CIEND=-10,9;END=13175227;SVLEN=-5932;SVTYPE=DEL;CIPOS=-10,5;SVTOOL=MetaSV;SOURCES=1-13169285-1-13175229-5950-BreakDancer,1-13169295-1-13175227-5932-Pindel,1-13169308-1-13175227-5919-Lumpy;NUM_SVMETHODS=2;NUM_SVTOOLS=3;VT=SV;SVMETHOD=RP,SR;BD_CHR1=1;BD_POS1=13169284;BD_ORI1=7;BD_CHR2=1;BD_POS2=13175229;BD_ORI2=0;BD_SCORE=99.0;BD_SUPPORTING_READ_PAIRS=6;PD_NUM_NT_ADDED=0;PD_NT_ADDED=;PD_BP_RANGE_START=13169295;PD_BP_RANGE_END=13175241;PD_READ_SUPP=20;PD_UNIQ_READ_SUPP=20;PD_UP_READ_SUPP=9;PD_UP_UNIQ_READ_SUPP=9;PD_DOWN_READ_SUPP=11;PD_DOWN_UNIQ_READ_SUPP=11;PD_SIMPLE_SCORE=120;PD_SUM_MAPQ=619;PD_NUM_SAMPLE=1;PD_NUM_SAMPLE_SUPP=1;PD_NUM_SAMPLE_UNIQ_SUPP=1;PD_HOMLEN=14;PD_HOMSEQ=;CIEND95=0,0;CIPOS95=0,0;PE=17;SR=17;STRANDS=+:34;SU=34	GT	1/1
1	13181263	.	A	<DEL>	.	PASS	CIEND=-10,8;END=13182337;SVLEN=-1074;SVTYPE=DEL;CIPOS=-2,1;SVTOOL=MetaSV;SOURCES=1-13181263-1-13182337-1074-Pindel,1-13181263-1-13182337-1074-Lumpy;NUM_SVMETHODS=2;NUM_SVTOOLS=2;VT=SV;SVMETHOD=RP,SR;PD_NUM_NT_ADDED=17;PD_NT_ADDED=ATGAGAAAAAGTTTCTT;PD_BP_RANGE_START=13181263;PD_BP_RANGE_END=13182338;PD_READ_SUPP=12;PD_UNIQ_READ_SUPP=12;PD_UP_READ_SUPP=11;PD_UP_UNIQ_READ_SUPP=11;PD_DOWN_READ_SUPP=1;PD_DOWN_UNIQ_READ_SUPP=1;PD_SIMPLE_SCORE=24;PD_SUM_MAPQ=380;PD_NUM_SAMPLE=1;PD_NUM_SAMPLE_SUPP=1;PD_NUM_SAMPLE_UNIQ_SUPP=1;PD_HOMLEN=1;PD_HOMSEQ=;CIEND95=0,0;CIPOS95=0,0;PE=34;SR=15;STRANDS=+:49;SU=49	GT	1/1
1	13216413	.	A	<DEL>	.	PASS	CIEND=-2,0;END=13217015;SVLEN=-602;SVTYPE=DEL;CIPOS=-10,2;SVTOOL=MetaSV;SOURCES=1-13216413-1-13217015-602-Pindel,1-13216420-1-13217016-596-Lumpy;NUM_SVMETHODS=2;NUM_SVTOOLS=2;VT=SV;SVMETHOD=RP,SR;PD_NUM_NT_ADDED=0;PD_NT_ADDED=;PD_BP_RANGE_START=13216413;PD_BP_RANGE_END=13217023;PD_READ_SUPP=6;PD_UNIQ_READ_SUPP=6;PD_UP_READ_SUPP=5;PD_UP_UNIQ_READ_SUPP=5;PD_DOWN_READ_SUPP=1;PD_DOWN_UNIQ_READ_SUPP=1;PD_SIMPLE_SCORE=12;PD_SUM_MAPQ=174;PD_NUM_SAMPLE=1;PD_NUM_SAMPLE_SUPP=1;PD_NUM_SAMPLE_UNIQ_SUPP=1;PD_HOMLEN=8;PD_HOMSEQ=;CIEND95=0,0;CIPOS95=0,0;PE=26;SR=17;STRANDS=+:43;SU=43	GT	1/1
1	13430606	.	T	<DEL>	.	PASS	CIEND=-10,9;END=13430838;IMPRECISE;SVLEN=-225;SVTYPE=DEL;CIPOS=-7,9;SVTOOL=MetaSV;SOURCES=1-13430606-1-13430831-225-Lumpy,1-13430691-1-13430838-218-BreakDancer;NUM_SVMETHODS=2;NUM_SVTOOLS=2;VT=SV;SVMETHOD=RP,SR;BD_CHR1=1;BD_POS1=13430690;BD_ORI1=5;BD_CHR2=1;BD_POS2=13430838;BD_ORI2=0;BD_SCORE=90.0;BD_SUPPORTING_READ_PAIRS=5;CIEND95=0,0;CIPOS95=0,0;PE=9;SR=11;STRANDS=+:20;SU=20	GT	1/1
1	13523310	.	C	<DEL>	.	PASS	END=13523664;IMPRECISE;SVLEN=-354;SVTYPE=DEL;SVTOOL=MetaSV;SOURCES=1-13523310-1-13523664-354-Pindel,1-13523312-1-13523664-352-Pindel,1-13523465-1-13523658-222-BreakDancer;NUM_SVMETHODS=2;NUM_SVTOOLS=2;VT=SV;SVMETHOD=RP,SR;BD_CHR1=1;BD_POS1=13523464;BD_ORI1=5;BD_CHR2=1;BD_POS2=13523658;BD_ORI2=0;BD_SCORE=99.0;BD_SUPPORTING_READ_PAIRS=5;PD_NUM_NT_ADDED=0;PD_NT_ADDED=;PD_BP_RANGE_START=13523312;PD_BP_RANGE_END=13523692;PD_READ_SUPP=7;PD_UNIQ_READ_SUPP=7;PD_UP_READ_SUPP=2;PD_UP_UNIQ_READ_SUPP=2;PD_DOWN_READ_SUPP=5;PD_DOWN_UNIQ_READ_SUPP=5;PD_SIMPLE_SCORE=18;PD_SUM_MAPQ=177;PD_NUM_SAMPLE=1;PD_NUM_SAMPLE_SUPP=1;PD_NUM_SAMPLE_UNIQ_SUPP=1;PD_HOMLEN=28;PD_HOMSEQ=	GT	1/1
1	13648475	.	T	<INV>	.	PASS	END=13668035;IMPRECISE;SVLEN=12602;SVTYPE=INV;SVTOOL=MetaSV;SOURCES=1-13648475-1-13661077-12602-Pindel,1-13648538-1-13661076-12538-Pindel,1-13658169-1-13668035-9866-Pindel,1-13648567-1-13661119-12296-BreakDancer;NUM_SVMETHODS=2;NUM_SVTOOLS=2;VT=SV;SVMETHOD=RP,SR;BD_CHR1=1;BD_POS1=13648566;BD_ORI1=7;BD_CHR2=1;BD_POS2=13661119;BD_ORI2=6;BD_SCORE=99.0;BD_SUPPORTING_READ_PAIRS=6;PD_NUM_NT_ADDED=0,0;PD_NT_ADDED=,;PD_BP_RANGE_START=13658169;PD_BP_RANGE_END=13668036;PD_READ_SUPP=5;PD_UNIQ_READ_SUPP=5;PD_UP_READ_SUPP=5;PD_UP_UNIQ_READ_SUPP=5;PD_DOWN_READ_SUPP=0;PD_DOWN_UNIQ_READ_SUPP=0;PD_SIMPLE_SCORE=6;PD_SUM_MAPQ=145;PD_NUM_SAMPLE=1;PD_NUM_SAMPLE_SUPP=1;PD_NUM_SAMPLE_UNIQ_SUPP=1;PD_HOMLEN=1;PD_HOMSEQ=	GT	1/1
1	13682416	.	C	<DEL>	.	PASS	CIEND=-10,9;END=13682735;SVLEN=-319;SVTYPE=DEL;CIPOS=-2,0;SVTOOL=MetaSV;SOURCES=1-13682416-1-13682735-319-Pindel,1-13682416-1-13682735-319-Lumpy,1-13682458-1-13682740-330-BreakDancer;NUM_SVMETHODS=2;NUM_SVTOOLS=3;VT=SV;SVMETHOD=RP,SR;BD_CHR1=1;BD_POS1=13682457;BD_ORI1=5;BD_CHR2=1;BD_POS2=13682740;BD_ORI2=0;BD_SCORE=92.0;BD_SUPPORTING_READ_PAIRS=5;PD_NUM_NT_ADDED=0;PD_NT_ADDED=;PD_BP_RANGE_START=13682416;PD_BP_RANGE_END=13682736;PD_READ_SUPP=34;PD_UNIQ_READ_SUPP=32;PD_UP_READ_SUPP=9;PD_UP_UNIQ_READ_SUPP=9;PD_DOWN_READ_SUPP=25;PD_DOWN_UNIQ_READ_SUPP=23;PD_SIMPLE_SCORE=260;PD_SUM_MAPQ=1018;PD_NUM_SAMPLE=1;PD_NUM_SAMPLE_SUPP=1;PD_NUM_SAMPLE_UNIQ_SUPP=1;PD_HOMLEN=1;PD_HOMSEQ=;CIEND95=0,0;CIPOS95=0,0;PE=21;SR=29;STRANDS=+:50;SU=50	GT	1/1
1	13748162	.	T	<DEL>	.	PASS	CIEND=-10,9;END=13748277;SVLEN=-115;SVTYPE=DEL;CIPOS=-3,1;SVTOOL=MetaSV;SOURCES=1-13748162-1-13748277-115-Pindel,1-13748177-1-13748277-100-Lumpy;NUM_SVMETHODS=2;NUM_SVTOOLS=2;VT=SV;SVMETHOD=RP,SR;PD_NUM_NT_ADDED=0;PD_NT_ADDED=;PD_BP_RANGE_START=13748162;PD_BP_RANGE_END=13748293;PD_READ_SUPP=4;PD_UNIQ_READ_SUPP=4;PD_UP_READ_SUPP=3;PD_UP_UNIQ_READ_SUPP=3;PD_DOWN_READ_SUPP=1;PD_DOWN_UNIQ_READ_SUPP=1;PD_SIMPLE_SCORE=8;PD_SUM_MAPQ=116;PD_NUM_SAMPLE=1;PD_NUM_SAMPLE_SUPP=1;PD_NUM_SAMPLE_UNIQ_SUPP=1;PD_HOMLEN=16;PD_HOMSEQ=;CIEND95=0,0;CIPOS95=0,0;PE=0;SR=14;STRANDS=+:14;SU=14	GT	1/1
1	13978318	.	T	<DEL>	.	PASS	CIEND=-1,0;END=13978480;SVLEN=-162;SVTYPE=DEL;CIPOS=-2,0;SVTOOL=MetaSV;SOURCES=1-13978318-1-13978480-162-Pindel,1-13978333-1-13978480-147-Lumpy;NUM_SVMETHODS=2;NUM_SVTOOLS=2;VT=SV;SVMETHOD=RP,SR;PD_NUM_NT_ADDED=0;PD_NT_ADDED=;PD_BP_RANGE_START=13978318;PD_BP_RANGE_END=13978496;PD_READ_SUPP=8;PD_UNIQ_READ_SUPP=8;PD_UP_READ_SUPP=1;PD_UP_UNIQ_READ_SUPP=1;PD_DOWN_READ_SUPP=7;PD_DOWN_UNIQ_READ_SUPP=7;PD_SIMPLE_SCORE=16;PD_SUM_MAPQ=203;PD_NUM_SAMPLE=1;PD_NUM_SAMPLE_SUPP=1;PD_NUM_SAMPLE_UNIQ_SUPP=1;PD_HOMLEN=16;PD_HOMSEQ=;CIEND95=0,0;CIPOS95=0,0;PE=0;SR=29;STRANDS=+:29;SU=29	GT	1/1
1	14124627	.	G	<DEL>	.	PASS	CIEND=-4,1;END=14125355;SVLEN=-728;SVTYPE=DEL;CIPOS=-10,8;SVTOOL=MetaSV;SOURCES=1-14124627-1-14125355-728-Pindel,1-14124628-1-14125355-727-Lumpy;NUM_SVMETHODS=2;NUM_SVTOOLS=2;VT=SV;SVMETHOD=RP,SR;PD_NUM_NT_ADDED=0;PD_NT_ADDED=;PD_BP_RANGE_START=14124627;PD_BP_RANGE_END=14125357;PD_READ_SUPP=3;PD_UNIQ_READ_SUPP=3;PD_UP_READ_SUPP=1;PD_UP_UNIQ_READ_SUPP=1;PD_DOWN_READ_SUPP=2;PD_DOWN_UNIQ_READ_SUPP=2;PD_SIMPLE_SCORE=6;PD_SUM_MAPQ=91;PD_NUM_SAMPLE=1;PD_NUM_SAMPLE_SUPP=1;PD_NUM_SAMPLE_UNIQ_SUPP=1;PD_HOMLEN=2;PD_HOMSEQ=;CIEND95=0,0;CIPOS95=0,0;PE=18;SR=9;STRANDS=+:27;SU=27	GT	1/1
1	14205770	.	G	<DEL>	.	PASS	CIEND=-10,9;END=14205974;SVLEN=-204;SVTYPE=DEL;CIPOS=-9,9;SVTOOL=MetaSV;SOURCES=1-14205768-1-14205960-192-Lumpy,1-14205770-1-14205974-204-Pindel;NUM_SVMETHODS=2;NUM_SVTOOLS=2;VT=SV;SVMETHOD=RP,SR;PD_NUM_NT_ADDED=0;PD_NT_ADDED=;PD_BP_RANGE_START=14205770;PD_BP_RANGE_END=14205977;PD_READ_SUPP=4;PD_UNIQ_READ_SUPP=4;PD_UP_READ_SUPP=1;PD_UP_UNIQ_READ_SUPP=1;PD_DOWN_READ_SUPP=3;PD_DOWN_UNIQ_READ_SUPP=3;PD_SIMPLE_SCORE=8;PD_SUM_MAPQ=92;PD_NUM_SAMPLE=1;PD_NUM_SAMPLE_SUPP=1;PD_NUM_SAMPLE_UNIQ_SUPP=1;PD_HOMLEN=3;PD_HOMSEQ=;CIEND95=0,0;CIPOS95=0,0;PE=5;SR=16;STRANDS=+:21;SU=21	GT	1/1
1	14249831	.	T	<DEL>	.	PASS	CIEND=-10,9;END=14250436;SVLEN=-605;SVTYPE=DEL;CIPOS=-10,9;SVTOOL=MetaSV;SOURCES=1-14249831-1-14250436-605-Pindel,1-14249831-1-14250436-605-Lumpy,1-14249880-1-14250442-600-BreakDancer;NUM_SVMETHODS=2;NUM_SVTOOLS=3;VT=SV;SVMETHOD=RP,SR;BD_CHR1=1;BD_POS1=14249879;BD_ORI1=6;BD_CHR2=1;BD_POS2=14250442;BD_ORI2=0;BD_SCORE=99.0;BD_SUPPORTING_READ_PAIRS=6;PD_NUM_NT_ADDED=20;PD_NT_ADDED=TCAGAGTCAAAGTGTCATTC;PD_BP_RANGE_START=14249831;PD_BP_RANGE_END=14250437;PD_READ_SUPP=12;PD_UNIQ_READ_SUPP=12;PD_UP_READ_SUPP=9;PD_UP_UNIQ_READ_SUPP=9;PD_DOWN_READ_SUPP=3;PD_DOWN_UNIQ_READ_SUPP=3;PD_SIMPLE_SCORE=40;PD_SUM_MAPQ=356;PD_NUM_SAMPLE=1;PD_NUM_SAMPLE_SUPP=1;PD_NUM_SAMPLE_UNIQ_SUPP=1;PD_HOMLEN=1;PD_HOMSEQ=;CIEND95=0,0;CIPOS95=0,0;PE=22;SR=13;STRANDS=+:35;SU=35	GT	1/1
1	14269560	.	T	<DEL>	.	PASS	CIEND=-10,9;END=14269917;IMPRECISE;SVLEN=-357;SVTYPE=DEL;CIPOS=-6,7;SVTOOL=MetaSV;SOURCES=1-14269560-1-14269917-357-Pindel,1-14269590-1-14269917-327-Lumpy,1-14269616-1-14269913-398-BreakDancer;NUM_SVMETHODS=2;NUM_SVTOOLS=3;VT=SV;SVMETHOD=RP,SR;BD_CHR1=1;BD_POS1=14269615;BD_ORI1=9;BD_CHR2=1;BD_POS2=14269913;BD_ORI2=0;BD_SCORE=99.0;BD_SUPPORTING_READ_PAIRS=9;PD_NUM_NT_ADDED=0;PD_NT_ADDED=;PD_BP_RANGE_START=14269560;PD_BP_RANGE_END=14269929;PD_READ_SUPP=27;PD_UNIQ_READ_SUPP=26;PD_UP_READ_SUPP=9;PD_UP_UNIQ_READ_SUPP=9;PD_DOWN_READ_SUPP=18;PD_DOWN_UNIQ_READ_SUPP=17;PD_SIMPLE_SCORE=190;PD_SUM_MAPQ=862;PD_NUM_SAMPLE=1;PD_NUM_SAMPLE_SUPP=1;PD_NUM_SAMPLE_UNIQ_SUPP=1;PD_HOMLEN=12;PD_HOMSEQ=;CIEND95=0,0;CIPOS95=0,1;PE=17;SR=5;STRANDS=+:22;SU=22	GT	1/1
1	14346524	.	T	<DEL>	.	PASS	CIEND=-10,9;END=14346654;SVLEN=-130;SVTYPE=DEL;CIPOS=-10,9;SVTOOL=MetaSV;SOURCES=1-14346524-1-14346636-112-Lumpy,1-14346524-1-14346654-130-Pindel;NUM_SVMETHODS=2;NUM_SVTOOLS=2;VT=SV;SVMETHOD=RP,SR;PD_NUM_NT_ADDED=0;PD_NT_ADDED=;PD_BP_RANGE_START=14346524;PD_BP_RANGE_END=14346655;PD_READ_SUPP=20;PD_UNIQ_READ_SUPP=20;PD_UP_READ_SUPP=10;PD_UP_UNIQ_READ_SUPP=10;PD_DOWN_READ_SUPP=10;PD_DOWN_UNIQ_READ_SUPP=10;PD_SIMPLE_SCORE=121;PD_SUM_MAPQ=520;PD_NUM_SAMPLE=1;PD_NUM_SAMPLE_SUPP=1;PD_NUM_SAMPLE_UNIQ_SUPP=1;PD_HOMLEN=1;PD_HOMSEQ=;CIEND95=0,0;CIPOS95=0,0;PE=0;SR=28;STRANDS=+:28;SU=28	GT	1/1
1	14354230	.	C	<DEL>	.	PASS	CIEND=-1,0;END=14354374;IMPRECISE;SVLEN=-144;SVTYPE=DEL;CIPOS=-1,0;SVTOOL=MetaSV;SOURCES=1-14354230-1-14354374-144-Pindel,1-14354233-1-14354374-141-Pindel,1-14354262-1-14354374-112-Lumpy;NUM_SVMETHODS=2;NUM_SVTOOLS=2;VT=SV;SVMETHOD=RP,SR;PD_NUM_NT_ADDED=16;PD_NT_ADDED=CTTGCTTGTGTATCAT;PD_BP_RANGE_START=14354233;PD_BP_RANGE_END=14354375;PD_READ_SUPP=3;PD_UNIQ_READ_SUPP=2;PD_UP_READ_SUPP=2;PD_UP_UNIQ_READ_SUPP=1;PD_DOWN_READ_SUPP=1;PD_DOWN_UNIQ_READ_SUPP=1;PD_SIMPLE_SCORE=6;PD_SUM_MAPQ=75;PD_NUM_SAMPLE=1;PD_NUM_SAMPLE_SUPP=1;PD_NUM_SAMPLE_UNIQ_SUPP=1;PD_HOMLEN=1;PD_HOMSEQ=;CIEND95=0,0;CIPOS95=0,0;PE=0;SR=29;STRANDS=+:29;SU=29	GT	1/1
1	14372406	.	G	<DEL>	.	PASS	CIEND=-10,9;END=14372522;SVLEN=-116;SVTYPE=DEL;CIPOS=-10,9;SVTOOL=MetaSV;SOURCES=1-14372406-1-14372522-116-Pindel,1-14372419-1-14372522-103-Lumpy;NUM_SVMETHODS=2;NUM_SVTOOLS=2;VT=SV;SVMETHOD=RP,SR;PD_NUM_NT_ADDED=0;PD_NT_ADDED=;PD_BP_RANGE_START=14372406;PD_BP_RANGE_END=14372525;PD_READ_SUPP=4;PD_UNIQ_READ_SUPP=4;PD_UP_READ_SUPP=2;PD_UP_UNIQ_READ_SUPP=2;PD_DOWN_READ_SUPP=2;PD_DOWN_UNIQ_READ_SUPP=2;PD_SIMPLE_SCORE=9;PD_SUM_MAPQ=147;PD_NUM_SAMPLE=1;PD_NUM_SAMPLE_SUPP=1;PD_NUM_SAMPLE_UNIQ_SUPP=1;PD_HOMLEN=3;PD_HOMSEQ=;CIEND95=0,0;CIPOS95=0,0;PE=0;SR=12;STRANDS=+:12;SU=12	GT	1/1
1	14403741	.	A	<DEL>	.	PASS	END=14403907;SVLEN=-166;SVTYPE=DEL;SVTOOL=MetaSV;SOURCES=1-14403741-1-14403907-166-Pindel,1-14403771-1-14403904-227-BreakDancer;NUM_SVMETHODS=2;NUM_SVTOOLS=2;VT=SV;SVMETHOD=RP,SR;BD_CHR1=1;BD_POS1=14403770;BD_ORI1=2;BD_CHR2=1;BD_POS2=14403904;BD_ORI2=0;BD_SCORE=33.0;BD_SUPPORTING_READ_PAIRS=2;PD_NUM_NT_ADDED=60;PD_NT_ADDED=TGTCAAGTAAACTAGAGTTTTTGAATCCAGAAAAAAATAAAAAAAAATCAGTGGTTGAAC;PD_BP_RANGE_START=14403741;PD_BP_RANGE_END=14403908;PD_READ_SUPP=3;PD_UNIQ_READ_SUPP=3;PD_UP_READ_SUPP=2;PD_UP_UNIQ_READ_SUPP=2;PD_DOWN_READ_SUPP=1;PD_DOWN_UNIQ_READ_SUPP=1;PD_SIMPLE_SCORE=6;PD_SUM_MAPQ=95;PD_NUM_SAMPLE=1;PD_NUM_SAMPLE_SUPP=1;PD_NUM_SAMPLE_UNIQ_SUPP=1;PD_HOMLEN=1;PD_HOMSEQ=	GT	1/1
1	14439018	.	T	<DEL>	.	PASS	CIEND=-9,8;END=14439192;SVLEN=-174;SVTYPE=DEL;CIPOS=-9,8;SVTOOL=MetaSV;SOURCES=1-14439018-1-14439192-174-Pindel,1-14439018-1-14439192-174-Lumpy;NUM_SVMETHODS=2;NUM_SVTOOLS=2;VT=SV;SVMETHOD=RP,SR;PD_NUM_NT_ADDED=0;PD_NT_ADDED=;PD_BP_RANGE_START=14439018;PD_BP_RANGE_END=14439193;PD_READ_SUPP=3;PD_UNIQ_READ_SUPP=3;PD_UP_READ_SUPP=2;PD_UP_UNIQ_READ_SUPP=2;PD_DOWN_READ_SUPP=1;PD_DOWN_UNIQ_READ_SUPP=1;PD_SIMPLE_SCORE=6;PD_SUM_MAPQ=75;PD_NUM_SAMPLE=1;PD_NUM_SAMPLE_SUPP=1;PD_NUM_SAMPLE_UNIQ_SUPP=1;PD_HOMLEN=1;PD_HOMSEQ=;CIEND95=0,0;CIPOS95=0,0;PE=0;SR=4;STRANDS=+:4;SU=4	GT	1/1
1	14462016	.	A	<DEL>	.	PASS	CIEND=0,0;END=14462156;SVLEN=-140;SVTYPE=DEL;CIPOS=0,0;SVTOOL=MetaSV;SOURCES=1-14462016-1-14462156-140-Pindel,1-14462056-1-14462160-104-Lumpy;NUM_SVMETHODS=2;NUM_SVTOOLS=2;VT=SV;SVMETHOD=RP,SR;PD_NUM_NT_ADDED=40;PD_NT_ADDED=TGGGCAGAAGTTGAGTGACAAGGGTTAGACATCTGGTAAG;PD_BP_RANGE_START=14462016;PD_BP_RANGE_END=14462157;PD_READ_SUPP=6;PD_UNIQ_READ_SUPP=6;PD_UP_READ_SUPP=6;PD_UP_UNIQ_READ_SUPP=6;PD_DOWN_READ_SUPP=0;PD_DOWN_UNIQ_READ_SUPP=0;PD_SIMPLE_SCORE=7;PD_SUM_MAPQ=170;PD_NUM_SAMPLE=1;PD_NUM_SAMPLE_SUPP=1;PD_NUM_SAMPLE_UNIQ_SUPP=1;PD_HOMLEN=1;PD_HOMSEQ=;CIEND95=0,0;CIPOS95=0,0;PE=0;SR=38;STRANDS=+:38;SU=38	GT	1/1
1	14470777	.	A	<DEL>	.	PASS	CIEND=0,0;END=14471218;IMPRECISE;SVLEN=-441;SVTYPE=DEL;CIPOS=-2,0;SVTOOL=MetaSV;SOURCES=1-14470777-1-14471202-425-Lumpy,1-14470777-1-14471218-441-Pindel;NUM_SVMETHODS=2;NUM_SVTOOLS=2;VT=SV;SVMETHOD=RP,SR;PD_NUM_NT_ADDED=0;PD_NT_ADDED=;PD_BP_RANGE_START=14470777;PD_BP_RANGE_END=14471219;PD_READ_SUPP=10;PD_UNIQ_READ_SUPP=10;PD_UP_READ_SUPP=0;PD_UP_UNIQ_READ_SUPP=0;PD_DOWN_READ_SUPP=10;PD_DOWN_UNIQ_READ_SUPP=10;PD_SIMPLE_SCORE=11;PD_SUM_MAPQ=278;PD_NUM_SAMPLE=1;PD_NUM_SAMPLE_SUPP=1;PD_NUM_SAMPLE_UNIQ_SUPP=1;PD_HOMLEN=1;PD_HOMSEQ=;CIEND95=0,1;CIPOS95=0,0;PE=33;SR=27;STRANDS=+:60;SU=60	GT	1/1
1	14471520	.	A	<DEL>	.	PASS	CIEND=-10,9;END=14471778;SVLEN=-258;SVTYPE=DEL;CIPOS=-10,4;SVTOOL=MetaSV;SOURCES=1-14471520-1-14471778-258-Pindel,1-14471520-1-14471778-258-Lumpy;NUM_SVMETHODS=2;NUM_SVTOOLS=2;VT=SV;SVMETHOD=RP,SR;PD_NUM_NT_ADDED=9;PD_NT_ADDED=CCATCAGTA;PD_BP_RANGE_START=14471520;PD_BP_RANGE_END=14471779;PD_READ_SUPP=5;PD_UNIQ_READ_SUPP=5;PD_UP_READ_SUPP=4;PD_UP_UNIQ_READ_SUPP=4;PD_DOWN_READ_SUPP=1;PD_DOWN_UNIQ_READ_SUPP=1;PD_SIMPLE_SCORE=10;PD_SUM_MAPQ=145;PD_NUM_SAMPLE=1;PD_NUM_SAMPLE_SUPP=1;PD_NUM_SAMPLE_UNIQ_SUPP=1;PD_HOMLEN=1;PD_HOMSEQ=;CIEND95=0,0;CIPOS95=0,0;PE=5;SR=21;STRANDS=+:26;SU=26	GT	1/1
1	14484746	.	C	<DEL>	.	PASS	CIEND=-5,4;END=14484896;SVLEN=-150;SVTYPE=DEL;CIPOS=-5,4;SVTOOL=MetaSV;SOURCES=1-14484746-1-14484873-127-Lumpy,1-14484746-1-14484896-150-Pindel;NUM_SVMETHODS=2;NUM_SVTOOLS=2;VT=SV;SVMETHOD=RP,SR;PD_NUM_NT_ADDED=10;PD_NT_ADDED=ACAGCTGACT;PD_BP_RANGE_START=14484746;PD_BP_RANGE_END=14484897;PD_READ_SUPP=7;PD_UNIQ_READ_SUPP=7;PD_UP_READ_SUPP=1;PD_UP_UNIQ_READ_SUPP=1;PD_DOWN_READ_SUPP=6;PD_DOWN_UNIQ_READ_SUPP=6;PD_SIMPLE_SCORE=14;PD_SUM_MAPQ=191;PD_NUM_SAMPLE=1;PD_NUM_SAMPLE_SUPP=1;PD_NUM_SAMPLE_UNIQ_SUPP=1;PD_HOMLEN=1;PD_HOMSEQ=;CIEND95=0,0;CIPOS95=0,0;PE=0;SR=7;STRANDS=+:7;SU=7	GT	1/1
1	14487983	.	C	<DEL>	.	PASS	CIEND=-10,9;END=14488110;SVLEN=-127;SVTYPE=DEL;CIPOS=-10,9;SVTOOL=MetaSV;SOURCES=1-14487983-1-14488110-127-Pindel,1-14487983-1-14488110-127-Lumpy;NUM_SVMETHODS=2;NUM_SVTOOLS=2;VT=SV;SVMETHOD=RP,SR;PD_NUM_NT_ADDED=6;PD_NT_ADDED=CAGCGG;PD_BP_RANGE_START=14487983;PD_BP_RANGE_END=14488111;PD_READ_SUPP=8;PD_UNIQ_READ_SUPP=8;PD_UP_READ_SUPP=0;PD_UP_UNIQ_READ_SUPP=0;PD_DOWN_READ_SUPP=8;PD_DOWN_UNIQ_READ_SUPP=8;PD_SIMPLE_SCORE=9;PD_SUM_MAPQ=184;PD_NUM_SAMPLE=1;PD_NUM_SAMPLE_SUPP=1;PD_NUM_SAMPLE_UNIQ_SUPP=1;PD_HOMLEN=1;PD_HOMSEQ=;CIEND95=0,0;CIPOS95=0,0;PE=0;SR=22;STRANDS=+:22;SU=22	GT	1/1
1	14506171	.	A	<DEL>	.	PASS	CIEND=-10,9;END=14506939;SVLEN=-768;SVTYPE=DEL;CIPOS=-10,9;SVTOOL=MetaSV;SOURCES=1-14506171-1-14506939-768-Pindel,1-14506171-1-14506939-768-Lumpy;NUM_SVMETHODS=2;NUM_SVTOOLS=2;VT=SV;SVMETHOD=RP,SR;PD_NUM_NT_ADDED=0;PD_NT_ADDED=;PD_BP_RANGE_START=14506171;PD_BP_RANGE_END=14506940;PD_READ_SUPP=5;PD_UNIQ_READ_SUPP=4;PD_UP_READ_SUPP=0;PD_UP_UNIQ_READ_SUPP=0;PD_DOWN_READ_SUPP=5;PD_DOWN_UNIQ_READ_SUPP=4;PD_SIMPLE_SCORE=6;PD_SUM_MAPQ=161;PD_NUM_SAMPLE=1;PD_NUM_SAMPLE_SUPP=1;PD_NUM_SAMPLE_UNIQ_SUPP=1;PD_HOMLEN=1;PD_HOMSEQ=;CIEND95=0,0;CIPOS95=0,0;PE=13;SR=8;STRANDS=+:21;SU=21	GT	1/1
1	14536379	.	G	<DEL>	.	PASS	CIEND=0,0;END=14537110;IMPRECISE;SVLEN=-731;SVTYPE=DEL;CIPOS=-10,6;SVTOOL=MetaSV;SOURCES=1-14536379-1-14537110-731-Pindel,1-14536386-1-14537109-723-Lumpy;NUM_SVMETHODS=2;NUM_SVTOOLS=2;VT=SV;SVMETHOD=RP,SR;PD_NUM_NT_ADDED=0;PD_NT_ADDED=;PD_BP_RANGE_START=14536379;PD_BP_RANGE_END=14537118;PD_READ_SUPP=13;PD_UNIQ_READ_SUPP=13;PD_UP_READ_SUPP=4;PD_UP_UNIQ_READ_SUPP=4;PD_DOWN_READ_SUPP=9;PD_DOWN_UNIQ_READ_SUPP=9;PD_SIMPLE_SCORE=50;PD_SUM_MAPQ=345;PD_NUM_SAMPLE=1;PD_NUM_SAMPLE_SUPP=1;PD_NUM_SAMPLE_UNIQ_SUPP=1;PD_HOMLEN=8;PD_HOMSEQ=;CIEND95=0,1;CIPOS95=0,0;PE=29;SR=27;STRANDS=+:56;SU=56	GT	1/1
1	14561450	.	C	<INV>	.	PASS	SVLEN=15149;SVTYPE=INV;SVTOOL=MetaSV;SOURCES=1-14561290-1-14577051-15475-BreakDancer,1-14561551-1-14577051-15211-BreakDancer,1-14561550-1-14576699-15149-Pindel,1-14561705-1-14576508-14803-Pindel;NUM_SVMETHODS=2;NUM_SVTOOLS=2;VT=SV;SVMETHOD=RP,SR;BD_CHR1=1;BD_POS1=14561550;BD_ORI1=0;BD_CHR2=1;BD_POS2=14577051;BD_ORI2=0;BD_SCORE=99.0;BD_SUPPORTING_READ_PAIRS=14	GT	1/1
1	14617440	.	T	<DEL>	.	PASS	CIEND=-10,9;END=14617704;IMPRECISE;SVLEN=-228;SVTYPE=DEL;CIPOS=-10,9;SVTOOL=MetaSV;SOURCES=1-14617440-1-14617628-188-Lumpy,1-14617484-1-14617704-228-BreakDancer;NUM_SVMETHODS=2;NUM_SVTOOLS=2;VT=SV;SVMETHOD=RP,SR;BD_CHR1=1;BD_POS1=14617483;BD_ORI1=3;BD_CHR2=1;BD_POS2=14617704;BD_ORI2=0;BD_SCORE=33.0;BD_SUPPORTING_READ_PAIRS=2;CIEND95=0,0;CIPOS95=0,0;PE=4;SR=16;STRANDS=+:20;SU=20	GT	1/1
1	14623261	.	T	<DEL>	.	PASS	CIEND=-1,0;END=14623393;SVLEN=-132;SVTYPE=DEL;CIPOS=-10,5;SVTOOL=MetaSV;SOURCES=1-14623261-1-14623393-132-Pindel,1-14623275-1-14623393-118-Lumpy;NUM_SVMETHODS=2;NUM_SVTOOLS=2;VT=SV;SVMETHOD=RP,SR;PD_NUM_NT_ADDED=0;PD_NT_ADDED=;PD_BP_RANGE_START=14623261;PD_BP_RANGE_END=14623408;PD_READ_SUPP=5;PD_UNIQ_READ_SUPP=5;PD_UP_READ_SUPP=3;PD_UP_UNIQ_READ_SUPP=3;PD_DOWN_READ_SUPP=2;PD_DOWN_UNIQ_READ_SUPP=2;PD_SIMPLE_SCORE=12;PD_SUM_MAPQ=133;PD_NUM_SAMPLE=1;PD_NUM_SAMPLE_SUPP=1;PD_NUM_SAMPLE_UNIQ_SUPP=1;PD_HOMLEN=15;PD_HOMSEQ=;CIEND95=0,0;CIPOS95=0,0;PE=0;SR=19;STRANDS=+:19;SU=19	GT	1/1
1	14684592	.	G	<DEL>	.	PASS	CIEND=-9,8;END=14684811;SVLEN=-219;SVTYPE=DEL;CIPOS=-9,8;SVTOOL=MetaSV;SOURCES=1-14684592-1-14684811-219-Pindel,1-14684595-1-14684798-203-Lumpy;NUM_SVMETHODS=2;NUM_SVTOOLS=2;VT=SV;SVMETHOD=RP,SR;PD_NUM_NT_ADDED=0;PD_NT_ADDED=;PD_BP_RANGE_START=14684592;PD_BP_RANGE_END=14684815;PD_READ_SUPP=5;PD_UNIQ_READ_SUPP=5;PD_UP_READ_SUPP=2;PD_UP_UNIQ_READ_SUPP=2;PD_DOWN_READ_SUPP=3;PD_DOWN_UNIQ_READ_SUPP=3;PD_SIMPLE_SCORE=12;PD_SUM_MAPQ=145;PD_NUM_SAMPLE=1;PD_NUM_SAMPLE_SUPP=1;PD_NUM_SAMPLE_UNIQ_SUPP=1;PD_HOMLEN=4;PD_HOMSEQ=;CIEND95=0,0;CIPOS95=0,0;PE=0;SR=4;STRANDS=+:4;SU=4	GT	1/1
1	14707938	.	A	<DEL>	.	PASS	CIEND=-9,3;END=14708961;IMPRECISE;SVLEN=-974;SVTYPE=DEL;CIPOS=-10,9;SVTOOL=MetaSV;SOURCES=1-14707938-1-14708858-920-Lumpy,1-14707985-1-14708961-974-BreakDancer;NUM_SVMETHODS=2;NUM_SVTOOLS=2;VT=SV;SVMETHOD=RP,SR;BD_CHR1=1;BD_POS1=14707984;BD_ORI1=3;BD_CHR2=1;BD_POS2=14708961;BD_ORI2=0;BD_SCORE=60.0;BD_SUPPORTING_READ_PAIRS=3;CIEND95=0,0;CIPOS95=0,0;PE=22;SR=4;STRANDS=+:26;SU=26	GT	1/1
1	14712777	.	T	<DEL>	.	PASS	CIEND=-1,0;END=14712901;SVLEN=-124;SVTYPE=DEL;CIPOS=-10,9;SVTOOL=MetaSV;SOURCES=1-14712777-1-14712901-124-Pindel,1-14712786-1-14712901-115-Lumpy;NUM_SVMETHODS=2;NUM_SVTOOLS=2;VT=SV;SVMETHOD=RP,SR;PD_NUM_NT_ADDED=0;PD_NT_ADDED=;PD_BP_RANGE_START=14712777;PD_BP_RANGE_END=14712915;PD_READ_SUPP=16;PD_UNIQ_READ_SUPP=16;PD_UP_READ_SUPP=10;PD_UP_UNIQ_READ_SUPP=10;PD_DOWN_READ_SUPP=6;PD_DOWN_UNIQ_READ_SUPP=6;PD_SIMPLE_SCORE=77;PD_SUM_MAPQ=428;PD_NUM_SAMPLE=1;PD_NUM_SAMPLE_SUPP=1;PD_NUM_SAMPLE_UNIQ_SUPP=1;PD_HOMLEN=14;PD_HOMSEQ=;CIEND95=0,0;CIPOS95=0,0;PE=1;SR=23;STRANDS=+:24;SU=24	GT	1/1
1	14830684	.	T	<DEL>	.	PASS	END=14830818;SVLEN=-134;SVTYPE=DEL;SVTOOL=MetaSV;SOURCES=1-14830644-1-14830819-229-BreakDancer,1-14830684-1-14830818-134-Pindel;NUM_SVMETHODS=2;NUM_SVTOOLS=2;VT=SV;SVMETHOD=RP,SR;BD_CHR1=1;BD_POS1=14830643;BD_ORI1=3;BD_CHR2=1;BD_POS2=14830819;BD_ORI2=0;BD_SCORE=53.0;BD_SUPPORTING_READ_PAIRS=3;PD_NUM_NT_ADDED=0;PD_NT_ADDED=;PD_BP_RANGE_START=14830684;PD_BP_RANGE_END=14830836;PD_READ_SUPP=23;PD_UNIQ_READ_SUPP=23;PD_UP_READ_SUPP=18;PD_UP_UNIQ_READ_SUPP=18;PD_DOWN_READ_SUPP=5;PD_DOWN_UNIQ_READ_SUPP=5;PD_SIMPLE_SCORE=114;PD_SUM_MAPQ=686;PD_NUM_SAMPLE=1;PD_NUM_SAMPLE_SUPP=1;PD_NUM_SAMPLE_UNIQ_SUPP=1;PD_HOMLEN=18;PD_HOMSEQ=	GT	1/1
1	14842530	.	A	<DEL>	.	PASS	END=14842680;SVLEN=-150;SVTYPE=DEL;SVTOOL=MetaSV;SOURCES=1-14842530-1-14842680-150-Pindel,1-14842576-1-14842681-230-BreakDancer;NUM_SVMETHODS=2;NUM_SVTOOLS=2;VT=SV;SVMETHOD=RP,SR;BD_CHR1=1;BD_POS1=14842575;BD_ORI1=8;BD_CHR2=1;BD_POS2=14842681;BD_ORI2=0;BD_SCORE=99.0;BD_SUPPORTING_READ_PAIRS=8;PD_NUM_NT_ADDED=0;PD_NT_ADDED=;PD_BP_RANGE_START=14842530;PD_BP_RANGE_END=14842682;PD_READ_SUPP=29;PD_UNIQ_READ_SUPP=27;PD_UP_READ_SUPP=19;PD_UP_UNIQ_READ_SUPP=18;PD_DOWN_READ_SUPP=10;PD_DOWN_UNIQ_READ_SUPP=9;PD_SIMPLE_SCORE=220;PD_SUM_MAPQ=829;PD_NUM_SAMPLE=1;PD_NUM_SAMPLE_SUPP=1;PD_NUM_SAMPLE_UNIQ_SUPP=1;PD_HOMLEN=2;PD_HOMSEQ=	GT	1/1
1	14912257	.	G	<DEL>	.	PASS	END=14929445;IMPRECISE;SVLEN=-17217;SVTYPE=DEL;SVTOOL=MetaSV;SOURCES=1-14912257-1-14929445-17188-Pindel,1-14912258-1-14929443-17185-Pindel,1-14912259-1-14929443-17184-Pindel,1-14920118-1-14920235-117-Pindel,1-14912346-1-14929403-17217-BreakDancer;NUM_SVMETHODS=2;NUM_SVTOOLS=2;VT=SV;SVMETHOD=RP,SR;BD_CHR1=1;BD_POS1=14912345;BD_ORI1=23;BD_CHR2=1;BD_POS2=14929403;BD_ORI2=0;BD_SCORE=99.0;BD_SUPPORTING_READ_PAIRS=23;PD_NUM_NT_ADDED=100;PD_NT_ADDED=GGAATCGAGTCTCAAGGACCACTGAACATTTCAGGTTGGGAAGCAGAAGCCTTATGGTGGGAAGCTAAGAACAAGCAGGGTGGTTGGAGGAAGGTGGGGA;PD_BP_RANGE_START=14920118;PD_BP_RANGE_END=14920236;PD_READ_SUPP=3;PD_UNIQ_READ_SUPP=2;PD_UP_READ_SUPP=3;PD_UP_UNIQ_READ_SUPP=2;PD_DOWN_READ_SUPP=0;PD_DOWN_UNIQ_READ_SUPP=0;PD_SIMPLE_SCORE=4;PD_SUM_MAPQ=87;PD_NUM_SAMPLE=1;PD_NUM_SAMPLE_SUPP=1;PD_NUM_SAMPLE_UNIQ_SUPP=1;PD_HOMLEN=1;PD_HOMSEQ=	GT	1/1
1	15602162	.	G	<DEL>	.	PASS	END=15602376;SVLEN=-214;SVTYPE=DEL;SVTOOL=MetaSV;SOURCES=1-15602162-1-15602376-214-Pindel,1-15602201-1-15602377-248-BreakDancer;NUM_SVMETHODS=2;NUM_SVTOOLS=2;VT=SV;SVMETHOD=RP,SR;BD_CHR1=1;BD_POS1=15602200;BD_ORI1=7;BD_CHR2=1;BD_POS2=15602377;BD_ORI2=0;BD_SCORE=99.0;BD_SUPPORTING_READ_PAIRS=7;PD_NUM_NT_ADDED=0;PD_NT_ADDED=;PD_BP_RANGE_START=15602162;PD_BP_RANGE_END=15602380;PD_READ_SUPP=7;PD_UNIQ_READ_SUPP=7;PD_UP_READ_SUPP=1;PD_UP_UNIQ_READ_SUPP=1;PD_DOWN_READ_SUPP=6;PD_DOWN_UNIQ_READ_SUPP=6;PD_SIMPLE_SCORE=14;PD_SUM_MAPQ=199;PD_NUM_SAMPLE=1;PD_NUM_SAMPLE_SUPP=1;PD_NUM_SAMPLE_UNIQ_SUPP=1;PD_HOMLEN=4;PD_HOMSEQ=	GT	1/1
1	15707233	.	G	<DEL>	.	PASS	END=15716060;SVLEN=-8827;SVTYPE=DEL;SVTOOL=MetaSV;SOURCES=1-15707233-1-15716060-8827-Pindel,1-15707393-1-15716105-8773-BreakDancer;NUM_SVMETHODS=2;NUM_SVTOOLS=2;VT=SV;SVMETHOD=RP,SR;BD_CHR1=1;BD_POS1=15707392;BD_ORI1=4;BD_CHR2=1;BD_POS2=15716105;BD_ORI2=0;BD_SCORE=75.0;BD_SUPPORTING_READ_PAIRS=4;PD_NUM_NT_ADDED=60;PD_NT_ADDED=GATGTTGACAGATCTGAGAGCAATTAATAAGATCATTTAGCCAATGGGTGTAGGGCACCA;PD_BP_RANGE_START=15707233;PD_BP_RANGE_END=15716061;PD_READ_SUPP=3;PD_UNIQ_READ_SUPP=3;PD_UP_READ_SUPP=0;PD_UP_UNIQ_READ_SUPP=0;PD_DOWN_READ_SUPP=3;PD_DOWN_UNIQ_READ_SUPP=3;PD_SIMPLE_SCORE=4;PD_SUM_MAPQ=87;PD_NUM_SAMPLE=1;PD_NUM_SAMPLE_SUPP=1;PD_NUM_SAMPLE_UNIQ_SUPP=1;PD_HOMLEN=1;PD_HOMSEQ=	GT	1/1
1	15722414	.	C	<DEL>	.	PASS	END=15732212;SVLEN=-9598;SVTYPE=DEL;SVTOOL=MetaSV;SOURCES=1-15716773-1-15723087-6346-BreakDancer,1-15722566-1-15732109-9608-BreakDancer,1-15722514-1-15732110-9596-Pindel,1-15722514-1-15732112-9598-Pindel;NUM_SVMETHODS=2;NUM_SVTOOLS=2;VT=SV;SVMETHOD=RP,SR;BD_CHR1=1;BD_POS1=15722565;BD_ORI1=7;BD_CHR2=1;BD_POS2=15732109;BD_ORI2=0;BD_SCORE=99.0;BD_SUPPORTING_READ_PAIRS=7	GT	1/1
1	16106299	.	A	<DEL>	.	PASS	END=16106456;SVLEN=-157;SVTYPE=DEL;SVTOOL=MetaSV;SOURCES=1-16106299-1-16106456-157-Pindel,1-16106350-1-16106543-212-BreakDancer;NUM_SVMETHODS=2;NUM_SVTOOLS=2;VT=SV;SVMETHOD=RP,SR;BD_CHR1=1;BD_POS1=16106349;BD_ORI1=3;BD_CHR2=1;BD_POS2=16106543;BD_ORI2=0;BD_SCORE=31.0;BD_SUPPORTING_READ_PAIRS=2;PD_NUM_NT_ADDED=34;PD_NT_ADDED=TATGTCCCTTCGATTGCAGACTGCTTTAAATTCC;PD_BP_RANGE_START=16106299;PD_BP_RANGE_END=16106457;PD_READ_SUPP=13;PD_UNIQ_READ_SUPP=13;PD_UP_READ_SUPP=4;PD_UP_UNIQ_READ_SUPP=4;PD_DOWN_READ_SUPP=9;PD_DOWN_UNIQ_READ_SUPP=9;PD_SIMPLE_SCORE=50;PD_SUM_MAPQ=394;PD_NUM_SAMPLE=1;PD_NUM_SAMPLE_SUPP=1;PD_NUM_SAMPLE_UNIQ_SUPP=1;PD_HOMLEN=1;PD_HOMSEQ=	GT	1/1
1	16269291	.	T	<DEL>	.	PASS	END=16269540;SVLEN=-249;SVTYPE=DEL;SVTOOL=MetaSV;SOURCES=1-16269291-1-16269540-249-Pindel,1-16269432-1-16269644-303-BreakDancer;NUM_SVMETHODS=2;NUM_SVTOOLS=2;VT=SV;SVMETHOD=RP,SR;BD_CHR1=1;BD_POS1=16269431;BD_ORI1=5;BD_CHR2=1;BD_POS2=16269644;BD_ORI2=0;BD_SCORE=83.0;BD_SUPPORTING_READ_PAIRS=5;PD_NUM_NT_ADDED=0;PD_NT_ADDED=;PD_BP_RANGE_START=16269291;PD_BP_RANGE_END=16269791;PD_READ_SUPP=6;PD_UNIQ_READ_SUPP=6;PD_UP_READ_SUPP=0;PD_UP_UNIQ_READ_SUPP=0;PD_DOWN_READ_SUPP=6;PD_DOWN_UNIQ_READ_SUPP=6;PD_SIMPLE_SCORE=7;PD_SUM_MAPQ=298;PD_NUM_SAMPLE=1;PD_NUM_SAMPLE_SUPP=1;PD_NUM_SAMPLE_UNIQ_SUPP=1;PD_HOMLEN=251;PD_HOMSEQ=	GT	1/1
1	16416552	.	C	<DEL>	.	PASS	END=16421073;SVLEN=-4521;SVTYPE=DEL;SVTOOL=MetaSV;SOURCES=1-16416552-1-16421073-4521-Pindel,1-16416589-1-16421068-4544-BreakDancer;NUM_SVMETHODS=2;NUM_SVTOOLS=2;VT=SV;SVMETHOD=RP,SR;BD_CHR1=1;BD_POS1=16416588;BD_ORI1=6;BD_CHR2=1;BD_POS2=16421068;BD_ORI2=0;BD_SCORE=99.0;BD_SUPPORTING_READ_PAIRS=6;PD_NUM_NT_ADDED=15;PD_NT_ADDED=CATTGTACCCATTAC;PD_BP_RANGE_START=16416552;PD_BP_RANGE_END=16421074;PD_READ_SUPP=7;PD_UNIQ_READ_SUPP=7;PD_UP_READ_SUPP=5;PD_UP_UNIQ_READ_SUPP=5;PD_DOWN_READ_SUPP=2;PD_DOWN_UNIQ_READ_SUPP=2;PD_SIMPLE_SCORE=18;PD_SUM_MAPQ=195;PD_NUM_SAMPLE=1;PD_NUM_SAMPLE_SUPP=1;PD_NUM_SAMPLE_UNIQ_SUPP=1;PD_HOMLEN=1;PD_HOMSEQ=	GT	1/1
1	16570463	.	C	<DEL>	.	PASS	END=16570648;SVLEN=-185;SVTYPE=DEL;SVTOOL=MetaSV;SOURCES=1-16570463-1-16570648-185-Pindel,1-16570520-1-16570715-238-BreakDancer;NUM_SVMETHODS=2;NUM_SVTOOLS=2;VT=SV;SVMETHOD=RP,SR;BD_CHR1=1;BD_POS1=16570519;BD_ORI1=3;BD_CHR2=1;BD_POS2=16570715;BD_ORI2=0;BD_SCORE=54.0;BD_SUPPORTING_READ_PAIRS=3;PD_NUM_NT_ADDED=0;PD_NT_ADDED=;PD_BP_RANGE_START=16570463;PD_BP_RANGE_END=16570650;PD_READ_SUPP=5;PD_UNIQ_READ_SUPP=5;PD_UP_READ_SUPP=0;PD_UP_UNIQ_READ_SUPP=0;PD_DOWN_READ_SUPP=5;PD_DOWN_UNIQ_READ_SUPP=5;PD_SIMPLE_SCORE=6;PD_SUM_MAPQ=183;PD_NUM_SAMPLE=1;PD_NUM_SAMPLE_SUPP=1;PD_NUM_SAMPLE_UNIQ_SUPP=1;PD_HOMLEN=2;PD_HOMSEQ=	GT	1/1
1	16596116	.	C	<DEL>	.	PASS	END=16596266;SVLEN=-150;SVTYPE=DEL;SVTOOL=MetaSV;SOURCES=1-16596116-1-16596266-150-Pindel,1-16596156-1-16596342-261-BreakDancer;NUM_SVMETHODS=2;NUM_SVTOOLS=2;VT=SV;SVMETHOD=RP,SR;BD_CHR1=1;BD_POS1=16596155;BD_ORI1=5;BD_CHR2=1;BD_POS2=16596342;BD_ORI2=0;BD_SCORE=67.0;BD_SUPPORTING_READ_PAIRS=4;PD_NUM_NT_ADDED=0;PD_NT_ADDED=;PD_BP_RANGE_START=16596116;PD_BP_RANGE_END=16596285;PD_READ_SUPP=5;PD_UNIQ_READ_SUPP=5;PD_UP_READ_SUPP=1;PD_UP_UNIQ_READ_SUPP=1;PD_DOWN_READ_SUPP=4;PD_DOWN_UNIQ_READ_SUPP=4;PD_SIMPLE_SCORE=10;PD_SUM_MAPQ=176;PD_NUM_SAMPLE=1;PD_NUM_SAMPLE_SUPP=1;PD_NUM_SAMPLE_UNIQ_SUPP=1;PD_HOMLEN=19;PD_HOMSEQ=	GT	1/1
1	16657344	.	G	<DEL>	.	PASS	END=16657560;SVLEN=-216;SVTYPE=DEL;SVTOOL=MetaSV;SOURCES=1-16657269-1-16657458-222-BreakDancer,1-16657344-1-16657560-216-Pindel;NUM_SVMETHODS=2;NUM_SVTOOLS=2;VT=SV;SVMETHOD=RP,SR;BD_CHR1=1;BD_POS1=16657268;BD_ORI1=2;BD_CHR2=1;BD_POS2=16657458;BD_ORI2=0;BD_SCORE=35.0;BD_SUPPORTING_READ_PAIRS=2;PD_NUM_NT_ADDED=15;PD_NT_ADDED=CACACAGGTTCATTT;PD_BP_RANGE_START=16657344;PD_BP_RANGE_END=16657561;PD_READ_SUPP=4;PD_UNIQ_READ_SUPP=4;PD_UP_READ_SUPP=4;PD_UP_UNIQ_READ_SUPP=4;PD_DOWN_READ_SUPP=0;PD_DOWN_UNIQ_READ_SUPP=0;PD_SIMPLE_SCORE=5;PD_SUM_MAPQ=166;PD_NUM_SAMPLE=1;PD_NUM_SAMPLE_SUPP=1;PD_NUM_SAMPLE_UNIQ_SUPP=1;PD_HOMLEN=1;PD_HOMSEQ=	GT	1/1
1	16702073	.	C	<DEL>	.	PASS	END=16702282;SVLEN=-209;SVTYPE=DEL;SVTOOL=MetaSV;SOURCES=1-16702073-1-16702282-209-Pindel,1-16702154-1-16702289-227-BreakDancer;NUM_SVMETHODS=2;NUM_SVTOOLS=2;VT=SV;SVMETHOD=RP,SR;BD_CHR1=1;BD_POS1=16702153;BD_ORI1=6;BD_CHR2=1;BD_POS2=16702289;BD_ORI2=0;BD_SCORE=99.0;BD_SUPPORTING_READ_PAIRS=6;PD_NUM_NT_ADDED=0;PD_NT_ADDED=;PD_BP_RANGE_START=16702073;PD_BP_RANGE_END=16702284;PD_READ_SUPP=5;PD_UNIQ_READ_SUPP=5;PD_UP_READ_SUPP=0;PD_UP_UNIQ_READ_SUPP=0;PD_DOWN_READ_SUPP=5;PD_DOWN_UNIQ_READ_SUPP=5;PD_SIMPLE_SCORE=6;PD_SUM_MAPQ=300;PD_NUM_SAMPLE=1;PD_NUM_SAMPLE_SUPP=1;PD_NUM_SAMPLE_UNIQ_SUPP=1;PD_HOMLEN=2;PD_HOMSEQ=	GT	1/1
1	16827118	.	T	<DEL>	.	PASS	END=16833564;SVLEN=-6446;SVTYPE=DEL;SVTOOL=MetaSV;SOURCES=1-16827118-1-16833564-6446-Pindel,1-16827179-1-16833566-6473-BreakDancer;NUM_SVMETHODS=2;NUM_SVTOOLS=2;VT=SV;SVMETHOD=RP,SR;BD_CHR1=1;BD_POS1=16827178;BD_ORI1=10;BD_CHR2=1;BD_POS2=16833566;BD_ORI2=0;BD_SCORE=99.0;BD_SUPPORTING_READ_PAIRS=10;PD_NUM_NT_ADDED=0;PD_NT_ADDED=;PD_BP_RANGE_START=16827118;PD_BP_RANGE_END=16833578;PD_READ_SUPP=14;PD_UNIQ_READ_SUPP=14;PD_UP_READ_SUPP=5;PD_UP_UNIQ_READ_SUPP=5;PD_DOWN_READ_SUPP=9;PD_DOWN_UNIQ_READ_SUPP=9;PD_SIMPLE_SCORE=60;PD_SUM_MAPQ=410;PD_NUM_SAMPLE=1;PD_NUM_SAMPLE_SUPP=1;PD_NUM_SAMPLE_UNIQ_SUPP=1;PD_HOMLEN=14;PD_HOMSEQ=	GT	1/1
1	16910103	.	A	<DEL>	.	PASS	END=16910286;SVLEN=-183;SVTYPE=DEL;SVTOOL=MetaSV;SOURCES=1-16910092-1-16910287-213-BreakDancer,1-16910103-1-16910286-183-Pindel;NUM_SVMETHODS=2;NUM_SVTOOLS=2;VT=SV;SVMETHOD=RP,SR;BD_CHR1=1;BD_POS1=16910091;BD_ORI1=4;BD_CHR2=1;BD_POS2=16910287;BD_ORI2=0;BD_SCORE=72.0;BD_SUPPORTING_READ_PAIRS=4;PD_NUM_NT_ADDED=0;PD_NT_ADDED=;PD_BP_RANGE_START=16910103;PD_BP_RANGE_END=16910291;PD_READ_SUPP=10;PD_UNIQ_READ_SUPP=10;PD_UP_READ_SUPP=10;PD_UP_UNIQ_READ_SUPP=10;PD_DOWN_READ_SUPP=0;PD_DOWN_UNIQ_READ_SUPP=0;PD_SIMPLE_SCORE=11;PD_SUM_MAPQ=290;PD_NUM_SAMPLE=1;PD_NUM_SAMPLE_SUPP=1;PD_NUM_SAMPLE_UNIQ_SUPP=1;PD_HOMLEN=5;PD_HOMSEQ=	GT	1/1
1	16925388	.	T	<DEL>	.	PASS	END=16930261;SVLEN=-4873;SVTYPE=DEL;SVTOOL=MetaSV;SOURCES=1-16925388-1-16930261-4873-Pindel,1-16925439-1-16930280-4853-BreakDancer;NUM_SVMETHODS=2;NUM_SVTOOLS=2;VT=SV;SVMETHOD=RP,SR;BD_CHR1=1;BD_POS1=16925438;BD_ORI1=2;BD_CHR2=1;BD_POS2=16930280;BD_ORI2=0;BD_SCORE=36.0;BD_SUPPORTING_READ_PAIRS=2;PD_NUM_NT_ADDED=0;PD_NT_ADDED=;PD_BP_RANGE_START=16925388;PD_BP_RANGE_END=16930277;PD_READ_SUPP=10;PD_UNIQ_READ_SUPP=10;PD_UP_READ_SUPP=5;PD_UP_UNIQ_READ_SUPP=5;PD_DOWN_READ_SUPP=5;PD_DOWN_UNIQ_READ_SUPP=5;PD_SIMPLE_SCORE=36;PD_SUM_MAPQ=238;PD_NUM_SAMPLE=1;PD_NUM_SAMPLE_SUPP=1;PD_NUM_SAMPLE_UNIQ_SUPP=1;PD_HOMLEN=16;PD_HOMSEQ=	GT	1/1
1	16988440	.	T	<DEL>	.	PASS	END=16989312;SVLEN=-872;SVTYPE=DEL;SVTOOL=MetaSV;SOURCES=1-16988436-1-16989339-901-BreakDancer,1-16988440-1-16989312-872-Pindel;NUM_SVMETHODS=2;NUM_SVTOOLS=2;VT=SV;SVMETHOD=RP,SR;BD_CHR1=1;BD_POS1=16988435;BD_ORI1=2;BD_CHR2=1;BD_POS2=16989339;BD_ORI2=0;BD_SCORE=42.0;BD_SUPPORTING_READ_PAIRS=2;PD_NUM_NT_ADDED=0;PD_NT_ADDED=;PD_BP_RANGE_START=16988440;PD_BP_RANGE_END=16989313;PD_READ_SUPP=9;PD_UNIQ_READ_SUPP=9;PD_UP_READ_SUPP=4;PD_UP_UNIQ_READ_SUPP=4;PD_DOWN_READ_SUPP=5;PD_DOWN_UNIQ_READ_SUPP=5;PD_SIMPLE_SCORE=30;PD_SUM_MAPQ=269;PD_NUM_SAMPLE=1;PD_NUM_SAMPLE_SUPP=1;PD_NUM_SAMPLE_UNIQ_SUPP=1;PD_HOMLEN=1;PD_HOMSEQ=	GT	1/1
1	17081897	.	T	<DEL>	.	PASS	CIEND=-10,9;END=17082008;SVLEN=-111;SVTYPE=DEL;CIPOS=-10,9;SVTOOL=MetaSV;SOURCES=1-17081897-1-17082008-111-Pindel,1-17081907-1-17082008-101-Lumpy;NUM_SVMETHODS=2;NUM_SVTOOLS=2;VT=SV;SVMETHOD=RP,SR;PD_NUM_NT_ADDED=0;PD_NT_ADDED=;PD_BP_RANGE_START=17081897;PD_BP_RANGE_END=17082019;PD_READ_SUPP=6;PD_UNIQ_READ_SUPP=6;PD_UP_READ_SUPP=6;PD_UP_UNIQ_READ_SUPP=6;PD_DOWN_READ_SUPP=0;PD_DOWN_UNIQ_READ_SUPP=0;PD_SIMPLE_SCORE=7;PD_SUM_MAPQ=162;PD_NUM_SAMPLE=1;PD_NUM_SAMPLE_SUPP=1;PD_NUM_SAMPLE_UNIQ_SUPP=1;PD_HOMLEN=11;PD_HOMSEQ=;CIEND95=0,0;CIPOS95=0,0;PE=0;SR=15;STRANDS=+:15;SU=15	GT	1/1
1	17088496	.	T	<DEL>	.	PASS	CIEND=-10,9;END=17088620;SVLEN=-124;SVTYPE=DEL;CIPOS=-10,9;SVTOOL=MetaSV;SOURCES=1-17088496-1-17088620-124-Pindel,1-17088508-1-17088620-112-Lumpy;NUM_SVMETHODS=2;NUM_SVTOOLS=2;VT=SV;SVMETHOD=RP,SR;PD_NUM_NT_ADDED=0;PD_NT_ADDED=;PD_BP_RANGE_START=17088496;PD_BP_RANGE_END=17088633;PD_READ_SUPP=8;PD_UNIQ_READ_SUPP=8;PD_UP_READ_SUPP=5;PD_UP_UNIQ_READ_SUPP=5;PD_DOWN_READ_SUPP=3;PD_DOWN_UNIQ_READ_SUPP=3;PD_SIMPLE_SCORE=24;PD_SUM_MAPQ=208;PD_NUM_SAMPLE=1;PD_NUM_SAMPLE_SUPP=1;PD_NUM_SAMPLE_UNIQ_SUPP=1;PD_HOMLEN=13;PD_HOMSEQ=;CIEND95=0,0;CIPOS95=0,0;PE=0;SR=22;STRANDS=+:22;SU=22	GT	1/1
1	17110819	.	T	<DEL>	.	PASS	CIEND=-244,9;END=17113135;IMPRECISE;SVLEN=-2320;SVTYPE=DEL;CIPOS=-10,134;SVTOOL=MetaSV;SOURCES=1-17110819-1-17113135-2320-BreakDancer,1-17110829-1-17113126-2297-Lumpy;NUM_SVMETHODS=2;NUM_SVTOOLS=2;VT=SV;SVMETHOD=RP,SR;BD_CHR1=1;BD_POS1=17110818;BD_ORI1=4;BD_CHR2=1;BD_POS2=17113135;BD_ORI2=0;BD_SCORE=72.0;BD_SUPPORTING_READ_PAIRS=4;CIEND95=-44,0;CIPOS95=-2,32;PE=14;SR=0;STRANDS=+:14;SU=14	GT	1/1
1	17186775	.	A	<DEL>	.	PASS	CIEND=-10,9;END=17186896;SVLEN=-121;SVTYPE=DEL;CIPOS=-10,9;SVTOOL=MetaSV;SOURCES=1-17186775-1-17186896-121-Pindel,1-17186790-1-17186896-106-Lumpy;NUM_SVMETHODS=2;NUM_SVTOOLS=2;VT=SV;SVMETHOD=RP,SR;PD_NUM_NT_ADDED=0;PD_NT_ADDED=;PD_BP_RANGE_START=17186775;PD_BP_RANGE_END=17186912;PD_READ_SUPP=19;PD_UNIQ_READ_SUPP=18;PD_UP_READ_SUPP=4;PD_UP_UNIQ_READ_SUPP=4;PD_DOWN_READ_SUPP=15;PD_DOWN_UNIQ_READ_SUPP=14;PD_SIMPLE_SCORE=80;PD_SUM_MAPQ=539;PD_NUM_SAMPLE=1;PD_NUM_SAMPLE_SUPP=1;PD_NUM_SAMPLE_UNIQ_SUPP=1;PD_HOMLEN=16;PD_HOMSEQ=;CIEND95=0,0;CIPOS95=0,0;PE=0;SR=28;STRANDS=+:28;SU=28	GT	1/1
1	17199954	.	T	<DEL>	.	PASS	CIEND=0,0;END=17200082;SVLEN=-128;SVTYPE=DEL;CIPOS=-10,4;SVTOOL=MetaSV;SOURCES=1-17199954-1-17200082-128-Pindel,1-17199964-1-17200082-118-Lumpy;NUM_SVMETHODS=2;NUM_SVTOOLS=2;VT=SV;SVMETHOD=RP,SR;PD_NUM_NT_ADDED=0;PD_NT_ADDED=;PD_BP_RANGE_START=17199954;PD_BP_RANGE_END=17200093;PD_READ_SUPP=9;PD_UNIQ_READ_SUPP=9;PD_UP_READ_SUPP=4;PD_UP_UNIQ_READ_SUPP=4;PD_DOWN_READ_SUPP=5;PD_DOWN_UNIQ_READ_SUPP=5;PD_SIMPLE_SCORE=30;PD_SUM_MAPQ=221;PD_NUM_SAMPLE=1;PD_NUM_SAMPLE_SUPP=1;PD_NUM_SAMPLE_UNIQ_SUPP=1;PD_HOMLEN=11;PD_HOMSEQ=;CIEND95=0,0;CIPOS95=0,0;PE=0;SR=40;STRANDS=+:40;SU=40	GT	1/1
1	17205390	.	T	<DEL>	.	PASS	END=17205818;SVLEN=-228;SVTYPE=DEL;SVTOOL=MetaSV;SOURCES=1-17205201-1-17205458-230-BreakDancer,1-17205494-1-17205710-234-BreakDancer,1-17205490-1-17205718-228-Pindel,1-17205521-1-17205691-170-Pindel;NUM_SVMETHODS=2;NUM_SVTOOLS=2;VT=SV;SVMETHOD=RP,SR;BD_CHR1=1;BD_POS1=17205493;BD_ORI1=6;BD_CHR2=1;BD_POS2=17205710;BD_ORI2=0;BD_SCORE=90.0;BD_SUPPORTING_READ_PAIRS=5	GT	1/1
1	17217496	.	T	<DEL>	.	PASS	CIEND=-1,0;END=17217619;SVLEN=-123;SVTYPE=DEL;CIPOS=-1,0;SVTOOL=MetaSV;SOURCES=1-17217496-1-17217619-123-Pindel,1-17217500-1-17217737-214-BreakDancer,1-17217511-1-17217619-108-Lumpy;NUM_SVMETHODS=2;NUM_SVTOOLS=3;VT=SV;SVMETHOD=RP,SR;BD_CHR1=1;BD_POS1=17217499;BD_ORI1=2;BD_CHR2=1;BD_POS2=17217737;BD_ORI2=0;BD_SCORE=38.0;BD_SUPPORTING_READ_PAIRS=2;PD_NUM_NT_ADDED=0;PD_NT_ADDED=;PD_BP_RANGE_START=17217496;PD_BP_RANGE_END=17217635;PD_READ_SUPP=31;PD_UNIQ_READ_SUPP=30;PD_UP_READ_SUPP=20;PD_UP_UNIQ_READ_SUPP=20;PD_DOWN_READ_SUPP=11;PD_DOWN_UNIQ_READ_SUPP=10;PD_SIMPLE_SCORE=252;PD_SUM_MAPQ=887;PD_NUM_SAMPLE=1;PD_NUM_SAMPLE_SUPP=1;PD_NUM_SAMPLE_UNIQ_SUPP=1;PD_HOMLEN=16;PD_HOMSEQ=;CIEND95=0,0;CIPOS95=0,0;PE=0;SR=25;STRANDS=+:25;SU=25	GT	1/1
1	17287741	.	C	<DEL>	.	PASS	CIEND=-1,0;END=17287939;SVLEN=-198;SVTYPE=DEL;CIPOS=-1,0;SVTOOL=MetaSV;SOURCES=1-17287707-1-17287965-206-BreakDancer,1-17287741-1-17287850-109-Lumpy,1-17287741-1-17287939-198-Pindel;NUM_SVMETHODS=2;NUM_SVTOOLS=3;VT=SV;SVMETHOD=RP,SR;BD_CHR1=1;BD_POS1=17287706;BD_ORI1=2;BD_CHR2=1;BD_POS2=17287965;BD_ORI2=0;BD_SCORE=41.0;BD_SUPPORTING_READ_PAIRS=2;PD_NUM_NT_ADDED=67;PD_NT_ADDED=AAGTGTAGCAGCTCACCCAGCCCCATTGCCTAACGTGGCATTTCCAAGGTTACTGCTGATAGGGGCT;PD_BP_RANGE_START=17287741;PD_BP_RANGE_END=17287940;PD_READ_SUPP=5;PD_UNIQ_READ_SUPP=4;PD_UP_READ_SUPP=0;PD_UP_UNIQ_READ_SUPP=0;PD_DOWN_READ_SUPP=5;PD_DOWN_UNIQ_READ_SUPP=4;PD_SIMPLE_SCORE=6;PD_SUM_MAPQ=145;PD_NUM_SAMPLE=1;PD_NUM_SAMPLE_SUPP=1;PD_NUM_SAMPLE_UNIQ_SUPP=1;PD_HOMLEN=1;PD_HOMSEQ=;CIEND95=0,0;CIPOS95=0,0;PE=0;SR=30;STRANDS=+:30;SU=30	GT	1/1
1	17336695	.	A	<DEL>	.	PASS	CIEND=-9,9;END=17337001;IMPRECISE;SVLEN=-306;SVTYPE=DEL;CIPOS=-10,8;SVTOOL=MetaSV;SOURCES=1-17336695-1-17337001-306-Pindel,1-17336785-1-17337001-216-Pindel,1-17336714-1-17337000-267-BreakDancer,1-17336795-1-17337000-220-BreakDancer,1-17336800-1-17337001-201-Lumpy;NUM_SVMETHODS=2;NUM_SVTOOLS=3;VT=SV;SVMETHOD=RP,SR;PD_NUM_NT_ADDED=0;PD_NT_ADDED=;PD_BP_RANGE_START=17336785;PD_BP_RANGE_END=17337017;PD_READ_SUPP=15;PD_UNIQ_READ_SUPP=15;PD_UP_READ_SUPP=6;PD_UP_UNIQ_READ_SUPP=6;PD_DOWN_READ_SUPP=9;PD_DOWN_UNIQ_READ_SUPP=9;PD_SIMPLE_SCORE=70;PD_SUM_MAPQ=435;PD_NUM_SAMPLE=1;PD_NUM_SAMPLE_SUPP=1;PD_NUM_SAMPLE_UNIQ_SUPP=1;PD_HOMLEN=16;PD_HOMSEQ=;CIEND95=0,0;CIPOS95=0,0;PE=5;SR=20;STRANDS=+:25;SU=25	GT	1/1
1	17355635	.	A	<DEL>	.	PASS	CIEND=0,2;END=17356818;SVLEN=-1183;SVTYPE=DEL;CIPOS=-2,1;SVTOOL=MetaSV;SOURCES=1-17355634-1-17356837-1235-BreakDancer,1-17355635-1-17356818-1183-Pindel,1-17355639-1-17356821-1182-Lumpy;NUM_SVMETHODS=2;NUM_SVTOOLS=3;VT=SV;SVMETHOD=RP,SR;BD_CHR1=1;BD_POS1=17355633;BD_ORI1=9;BD_CHR2=1;BD_POS2=17356837;BD_ORI2=0;BD_SCORE=99.0;BD_SUPPORTING_READ_PAIRS=9;PD_NUM_NT_ADDED=0;PD_NT_ADDED=;PD_BP_RANGE_START=17355635;PD_BP_RANGE_END=17356823;PD_READ_SUPP=28;PD_UNIQ_READ_SUPP=27;PD_UP_READ_SUPP=13;PD_UP_UNIQ_READ_SUPP=12;PD_DOWN_READ_SUPP=15;PD_DOWN_UNIQ_READ_SUPP=15;PD_SIMPLE_SCORE=224;PD_SUM_MAPQ=844;PD_NUM_SAMPLE=1;PD_NUM_SAMPLE_SUPP=1;PD_NUM_SAMPLE_UNIQ_SUPP=1;PD_HOMLEN=5;PD_HOMSEQ=;CIEND95=0,0;CIPOS95=0,0;PE=27;SR=12;STRANDS=+:39;SU=39	GT	1/1
1	17361044	.	A	<DEL>	.	PASS	CIEND=0,0;END=17370653;IMPRECISE;SVLEN=-4195;SVTYPE=DEL;CIPOS=-2,0;SVTOOL=MetaSV;SOURCES=1-17357486-1-17357623-137-Lumpy,1-17357795-1-17359755-1960-Lumpy,1-17359863-1-17363821-3958-Lumpy,1-17359864-1-17361059-1195-Lumpy,1-17361147-1-17363821-2674-Lumpy,1-17362286-1-17362395-109-Lumpy,1-17363999-1-17365136-1137-Lumpy,1-17365315-1-17370553-5238-Lumpy,1-17365316-1-17366239-923-Lumpy,1-17366382-1-17370553-4171-Lumpy,1-17361144-1-17363821-2677-Pindel,1-17363996-1-17365132-1136-Pindel,1-17365316-1-17366235-919-Pindel,1-17366358-1-17370553-4195-Pindel;NUM_SVMETHODS=2;NUM_SVTOOLS=2;VT=SV;SVMETHOD=RP,SR;CIEND95=0,0;CIPOS95=0,0;PE=29;SR=35;STRANDS=+:64;SU=64	GT	1/1
1	17370765	.	A	<DEL>	.	PASS	CIEND=-4,3;END=17370899;SVLEN=-134;SVTYPE=DEL;CIPOS=-4,3;SVTOOL=MetaSV;SOURCES=1-17370765-1-17370899-134-Pindel,1-17370768-1-17370899-131-Lumpy;NUM_SVMETHODS=2;NUM_SVTOOLS=2;VT=SV;SVMETHOD=RP,SR;PD_NUM_NT_ADDED=0;PD_NT_ADDED=;PD_BP_RANGE_START=17370765;PD_BP_RANGE_END=17370903;PD_READ_SUPP=24;PD_UNIQ_READ_SUPP=23;PD_UP_READ_SUPP=13;PD_UP_UNIQ_READ_SUPP=12;PD_DOWN_READ_SUPP=11;PD_DOWN_UNIQ_READ_SUPP=11;PD_SIMPLE_SCORE=168;PD_SUM_MAPQ=727;PD_NUM_SAMPLE=1;PD_NUM_SAMPLE_SUPP=1;PD_NUM_SAMPLE_UNIQ_SUPP=1;PD_HOMLEN=4;PD_HOMSEQ=;CIEND95=0,0;CIPOS95=0,0;PE=0;SR=9;STRANDS=+:9;SU=9	GT	1/1
1	17388555	.	T	<DEL>	.	PASS	CIEND=-8,9;END=17388716;IMPRECISE;SVLEN=-161;SVTYPE=DEL;CIPOS=-4,4;SVTOOL=MetaSV;SOURCES=1-17388555-1-17388716-161-Pindel,1-17388591-1-17388716-125-Lumpy;NUM_SVMETHODS=2;NUM_SVTOOLS=2;VT=SV;SVMETHOD=RP,SR;PD_NUM_NT_ADDED=29;PD_NT_ADDED=GTGTGTACATATATATACACACACACACT;PD_BP_RANGE_START=17388555;PD_BP_RANGE_END=17388717;PD_READ_SUPP=6;PD_UNIQ_READ_SUPP=6;PD_UP_READ_SUPP=3;PD_UP_UNIQ_READ_SUPP=3;PD_DOWN_READ_SUPP=3;PD_DOWN_UNIQ_READ_SUPP=3;PD_SIMPLE_SCORE=16;PD_SUM_MAPQ=174;PD_NUM_SAMPLE=1;PD_NUM_SAMPLE_SUPP=1;PD_NUM_SAMPLE_UNIQ_SUPP=1;PD_HOMLEN=1;PD_HOMSEQ=;CIEND95=0,0;CIPOS95=0,1;PE=0;SR=8;STRANDS=+:8;SU=8	GT	1/1
1	17421385	.	A	<DEL>	.	PASS	CIEND=0,0;END=17424005;IMPRECISE;SVLEN=-2620;SVTYPE=DEL;CIPOS=-7,9;SVTOOL=MetaSV;SOURCES=1-17421385-1-17424005-2620-Pindel,1-17421394-1-17424004-2610-Lumpy;NUM_SVMETHODS=2;NUM_SVTOOLS=2;VT=SV;SVMETHOD=RP,SR;PD_NUM_NT_ADDED=0;PD_NT_ADDED=;PD_BP_RANGE_START=17421385;PD_BP_RANGE_END=17424015;PD_READ_SUPP=4;PD_UNIQ_READ_SUPP=4;PD_UP_READ_SUPP=0;PD_UP_UNIQ_READ_SUPP=0;PD_DOWN_READ_SUPP=4;PD_DOWN_UNIQ_READ_SUPP=4;PD_SIMPLE_SCORE=5;PD_SUM_MAPQ=116;PD_NUM_SAMPLE=1;PD_NUM_SAMPLE_SUPP=1;PD_NUM_SAMPLE_UNIQ_SUPP=1;PD_HOMLEN=10;PD_HOMSEQ=;CIEND95=0,1;CIPOS95=0,0;PE=16;SR=33;STRANDS=+:49;SU=49	GT	1/1
1	17424711	.	T	<DEL>	.	PASS	CIEND=-10,7;END=17424830;SVLEN=-119;SVTYPE=DEL;CIPOS=-10,9;SVTOOL=MetaSV;SOURCES=1-17424711-1-17424830-119-Pindel,1-17424725-1-17424832-107-Lumpy;NUM_SVMETHODS=2;NUM_SVTOOLS=2;VT=SV;SVMETHOD=RP,SR;PD_NUM_NT_ADDED=0;PD_NT_ADDED=;PD_BP_RANGE_START=17424711;PD_BP_RANGE_END=17424845;PD_READ_SUPP=5;PD_UNIQ_READ_SUPP=5;PD_UP_READ_SUPP=0;PD_UP_UNIQ_READ_SUPP=0;PD_DOWN_READ_SUPP=5;PD_DOWN_UNIQ_READ_SUPP=5;PD_SIMPLE_SCORE=6;PD_SUM_MAPQ=145;PD_NUM_SAMPLE=1;PD_NUM_SAMPLE_SUPP=1;PD_NUM_SAMPLE_UNIQ_SUPP=1;PD_HOMLEN=15;PD_HOMSEQ=;CIEND95=0,0;CIPOS95=0,0;PE=0;SR=22;STRANDS=+:22;SU=22	GT	1/1
1	17451839	.	G	<DEL>	.	PASS	CIEND=-10,9;END=17451957;SVLEN=-118;SVTYPE=DEL;CIPOS=-10,9;SVTOOL=MetaSV;SOURCES=1-17451839-1-17451957-118-Pindel,1-17451854-1-17451957-103-Lumpy;NUM_SVMETHODS=2;NUM_SVTOOLS=2;VT=SV;SVMETHOD=RP,SR;PD_NUM_NT_ADDED=0;PD_NT_ADDED=;PD_BP_RANGE_START=17451839;PD_BP_RANGE_END=17451973;PD_READ_SUPP=6;PD_UNIQ_READ_SUPP=6;PD_UP_READ_SUPP=5;PD_UP_UNIQ_READ_SUPP=5;PD_DOWN_READ_SUPP=1;PD_DOWN_UNIQ_READ_SUPP=1;PD_SIMPLE_SCORE=12;PD_SUM_MAPQ=150;PD_NUM_SAMPLE=1;PD_NUM_SAMPLE_SUPP=1;PD_NUM_SAMPLE_UNIQ_SUPP=1;PD_HOMLEN=16;PD_HOMSEQ=;CIEND95=0,0;CIPOS95=0,0;PE=0;SR=17;STRANDS=+:17;SU=17	GT	1/1
1	17454656	.	C	<DEL>	.	PASS	CIEND=-10,4;END=17454888;IMPRECISE;SVLEN=-223;SVTYPE=DEL;CIPOS=-1,7;SVTOOL=MetaSV;SOURCES=1-17454656-1-17454778-122-Lumpy,1-17454661-1-17454888-223-BreakDancer;NUM_SVMETHODS=2;NUM_SVTOOLS=2;VT=SV;SVMETHOD=RP,SR;BD_CHR1=1;BD_POS1=17454660;BD_ORI1=2;BD_CHR2=1;BD_POS2=17454888;BD_ORI2=0;BD_SCORE=43.0;BD_SUPPORTING_READ_PAIRS=2;CIEND95=-1,0;CIPOS95=0,1;PE=0;SR=22;STRANDS=+:22;SU=22	GT	1/1
1	17533528	.	A	<DEL>	.	PASS	CIEND=-10,9;END=17533647;SVLEN=-119;SVTYPE=DEL;CIPOS=-10,9;SVTOOL=MetaSV;SOURCES=1-17533528-1-17533647-119-Pindel,1-17533531-1-17533635-104-Lumpy;NUM_SVMETHODS=2;NUM_SVTOOLS=2;VT=SV;SVMETHOD=RP,SR;PD_NUM_NT_ADDED=0;PD_NT_ADDED=;PD_BP_RANGE_START=17533528;PD_BP_RANGE_END=17533651;PD_READ_SUPP=6;PD_UNIQ_READ_SUPP=6;PD_UP_READ_SUPP=0;PD_UP_UNIQ_READ_SUPP=0;PD_DOWN_READ_SUPP=6;PD_DOWN_UNIQ_READ_SUPP=6;PD_SIMPLE_SCORE=7;PD_SUM_MAPQ=162;PD_NUM_SAMPLE=1;PD_NUM_SAMPLE_SUPP=1;PD_NUM_SAMPLE_UNIQ_SUPP=1;PD_HOMLEN=4;PD_HOMSEQ=;CIEND95=0,0;CIPOS95=0,0;PE=0;SR=12;STRANDS=+:12;SU=12	GT	1/1
1	17573821	.	T	<DEL>	.	PASS	CIEND=-10,9;END=17574077;IMPRECISE;SVLEN=-229;SVTYPE=DEL;CIPOS=-10,8;SVTOOL=MetaSV;SOURCES=1-17573821-1-17574077-229-BreakDancer,1-17573900-1-17574060-160-Lumpy;NUM_SVMETHODS=2;NUM_SVTOOLS=2;VT=SV;SVMETHOD=RP,SR;BD_CHR1=1;BD_POS1=17573820;BD_ORI1=2;BD_CHR2=1;BD_POS2=17574077;BD_ORI2=0;BD_SCORE=35.0;BD_SUPPORTING_READ_PAIRS=2;CIEND95=-1,1;CIPOS95=-1,1;PE=1;SR=3;STRANDS=+:4;SU=4	GT	1/1
1	17579981	.	C	<DEL>	.	PASS	CIEND=-1,0;END=17580111;SVLEN=-130;SVTYPE=DEL;CIPOS=-1,0;SVTOOL=MetaSV;SOURCES=1-17579981-1-17580111-130-Pindel,1-17579998-1-17580111-113-Lumpy;NUM_SVMETHODS=2;NUM_SVTOOLS=2;VT=SV;SVMETHOD=RP,SR;PD_NUM_NT_ADDED=0;PD_NT_ADDED=;PD_BP_RANGE_START=17579981;PD_BP_RANGE_END=17580129;PD_READ_SUPP=3;PD_UNIQ_READ_SUPP=3;PD_UP_READ_SUPP=1;PD_UP_UNIQ_READ_SUPP=1;PD_DOWN_READ_SUPP=2;PD_DOWN_UNIQ_READ_SUPP=2;PD_SIMPLE_SCORE=6;PD_SUM_MAPQ=87;PD_NUM_SAMPLE=1;PD_NUM_SAMPLE_SUPP=1;PD_NUM_SAMPLE_UNIQ_SUPP=1;PD_HOMLEN=18;PD_HOMSEQ=;CIEND95=0,0;CIPOS95=0,0;PE=0;SR=29;STRANDS=+:29;SU=29	GT	1/1
1	17693703	.	G	<DEL>	.	PASS	CIEND=0,0;END=17694594;IMPRECISE;SVLEN=-891;SVTYPE=DEL;CIPOS=-10,9;SVTOOL=MetaSV;SOURCES=1-17693703-1-17694594-891-Pindel,1-17693770-1-17694593-823-Lumpy;NUM_SVMETHODS=2;NUM_SVTOOLS=2;VT=SV;SVMETHOD=RP,SR;PD_NUM_NT_ADDED=38;PD_NT_ADDED=ATGTGGGTGCTGGAAATCAAAGTTGGGTCCTCTACAAG;PD_BP_RANGE_START=17693703;PD_BP_RANGE_END=17694595;PD_READ_SUPP=8;PD_UNIQ_READ_SUPP=8;PD_UP_READ_SUPP=8;PD_UP_UNIQ_READ_SUPP=8;PD_DOWN_READ_SUPP=0;PD_DOWN_UNIQ_READ_SUPP=0;PD_SIMPLE_SCORE=9;PD_SUM_MAPQ=232;PD_NUM_SAMPLE=1;PD_NUM_SAMPLE_SUPP=1;PD_NUM_SAMPLE_UNIQ_SUPP=1;PD_HOMLEN=1;PD_HOMSEQ=;CIEND95=0,1;CIPOS95=0,0;PE=24;SR=31;STRANDS=+:55;SU=55	GT	1/1
1	17701106	.	T	<DEL>	.	PASS	CIEND=-61,9;END=17701561;IMPRECISE;SVLEN=-488;SVTYPE=DEL;CIPOS=-10,80;SVTOOL=MetaSV;SOURCES=1-17701106-1-17701542-488-BreakDancer,1-17701138-1-17701561-423-Lumpy;NUM_SVMETHODS=2;NUM_SVTOOLS=2;VT=SV;SVMETHOD=RP,SR;BD_CHR1=1;BD_POS1=17701105;BD_ORI1=16;BD_CHR2=1;BD_POS2=17701542;BD_ORI2=0;BD_SCORE=99.0;BD_SUPPORTING_READ_PAIRS=16;CIEND95=-20,3;CIPOS95=-4,12;PE=26;SR=0;STRANDS=+:26;SU=26	GT	1/1
1	17705665	.	G	<DEL>	.	PASS	CIEND=-1,0;END=17705814;SVLEN=-149;SVTYPE=DEL;CIPOS=-2,0;SVTOOL=MetaSV;SOURCES=1-17705665-1-17705814-149-Pindel,1-17705668-1-17705814-146-Lumpy;NUM_SVMETHODS=2;NUM_SVTOOLS=2;VT=SV;SVMETHOD=RP,SR;PD_NUM_NT_ADDED=0;PD_NT_ADDED=;PD_BP_RANGE_START=17705665;PD_BP_RANGE_END=17705818;PD_READ_SUPP=16;PD_UNIQ_READ_SUPP=16;PD_UP_READ_SUPP=5;PD_UP_UNIQ_READ_SUPP=5;PD_DOWN_READ_SUPP=11;PD_DOWN_UNIQ_READ_SUPP=11;PD_SIMPLE_SCORE=72;PD_SUM_MAPQ=440;PD_NUM_SAMPLE=1;PD_NUM_SAMPLE_SUPP=1;PD_NUM_SAMPLE_UNIQ_SUPP=1;PD_HOMLEN=4;PD_HOMSEQ=;CIEND95=0,0;CIPOS95=0,0;PE=0;SR=24;STRANDS=+:24;SU=24	GT	1/1
1	17793449	.	C	<DEL>	.	PASS	CIEND=-10,9;END=17793551;SVLEN=-102;SVTYPE=DEL;CIPOS=-10,2;SVTOOL=MetaSV;SOURCES=1-17793449-1-17793551-102-Pindel,1-17793449-1-17793551-102-Lumpy;NUM_SVMETHODS=2;NUM_SVTOOLS=2;VT=SV;SVMETHOD=RP,SR;PD_NUM_NT_ADDED=0;PD_NT_ADDED=;PD_BP_RANGE_START=17793449;PD_BP_RANGE_END=17793552;PD_READ_SUPP=12;PD_UNIQ_READ_SUPP=11;PD_UP_READ_SUPP=6;PD_UP_UNIQ_READ_SUPP=6;PD_DOWN_READ_SUPP=6;PD_DOWN_UNIQ_READ_SUPP=5;PD_SIMPLE_SCORE=49;PD_SUM_MAPQ=324;PD_NUM_SAMPLE=1;PD_NUM_SAMPLE_SUPP=1;PD_NUM_SAMPLE_UNIQ_SUPP=1;PD_HOMLEN=1;PD_HOMSEQ=;CIEND95=0,0;CIPOS95=0,0;PE=0;SR=22;STRANDS=+:22;SU=22	GT	1/1
1	17797039	.	T	<DEL>	.	PASS	CIEND=-1,0;END=17797183;SVLEN=-144;SVTYPE=DEL;CIPOS=-1,0;SVTOOL=MetaSV;SOURCES=1-17797039-1-17797183-144-Pindel,1-17797058-1-17797183-125-Lumpy;NUM_SVMETHODS=2;NUM_SVTOOLS=2;VT=SV;SVMETHOD=RP,SR;PD_NUM_NT_ADDED=0;PD_NT_ADDED=;PD_BP_RANGE_START=17797039;PD_BP_RANGE_END=17797203;PD_READ_SUPP=8;PD_UNIQ_READ_SUPP=8;PD_UP_READ_SUPP=2;PD_UP_UNIQ_READ_SUPP=2;PD_DOWN_READ_SUPP=6;PD_DOWN_UNIQ_READ_SUPP=6;PD_SIMPLE_SCORE=21;PD_SUM_MAPQ=263;PD_NUM_SAMPLE=1;PD_NUM_SAMPLE_SUPP=1;PD_NUM_SAMPLE_UNIQ_SUPP=1;PD_HOMLEN=20;PD_HOMSEQ=;CIEND95=0,0;CIPOS95=0,0;PE=0;SR=21;STRANDS=+:21;SU=21	GT	1/1
1	17853035	.	T	<DEL>	.	PASS	CIEND=0,0;END=17853393;IMPRECISE;SVLEN=-358;SVTYPE=DEL;CIPOS=-2,0;SVTOOL=MetaSV;SOURCES=1-17853018-1-17853399-379-BreakDancer,1-17853035-1-17853393-358-Pindel,1-17853035-1-17853398-363-Lumpy;NUM_SVMETHODS=2;NUM_SVTOOLS=3;VT=SV;SVMETHOD=RP,SR;BD_CHR1=1;BD_POS1=17853017;BD_ORI1=9;BD_CHR2=1;BD_POS2=17853399;BD_ORI2=0;BD_SCORE=99.0;BD_SUPPORTING_READ_PAIRS=9;PD_NUM_NT_ADDED=0;PD_NT_ADDED=;PD_BP_RANGE_START=17853035;PD_BP_RANGE_END=17853394;PD_READ_SUPP=18;PD_UNIQ_READ_SUPP=18;PD_UP_READ_SUPP=8;PD_UP_UNIQ_READ_SUPP=8;PD_DOWN_READ_SUPP=10;PD_DOWN_UNIQ_READ_SUPP=10;PD_SIMPLE_SCORE=99;PD_SUM_MAPQ=554;PD_NUM_SAMPLE=1;PD_NUM_SAMPLE_SUPP=1;PD_NUM_SAMPLE_UNIQ_SUPP=1;PD_HOMLEN=1;PD_HOMSEQ=;CIEND95=0,1;CIPOS95=0,0;PE=30;SR=20;STRANDS=+:50;SU=50	GT	1/1
1	17870087	.	A	<DEL>	.	PASS	CIEND=0,0;END=17872241;IMPRECISE;SVLEN=-2154;SVTYPE=DEL;CIPOS=-10,9;SVTOOL=MetaSV;SOURCES=1-17870084-1-17872315-2181-BreakDancer,1-17870087-1-17872241-2154-Pindel,1-17870132-1-17872240-2108-Lumpy;NUM_SVMETHODS=2;NUM_SVTOOLS=3;VT=SV;SVMETHOD=RP,SR;BD_CHR1=1;BD_POS1=17870083;BD_ORI1=2;BD_CHR2=1;BD_POS2=17872315;BD_ORI2=0;BD_SCORE=41.0;BD_SUPPORTING_READ_PAIRS=2;PD_NUM_NT_ADDED=39;PD_NT_ADDED=TTGAGACATTGAGTGGTCTTTGAGAAAACAGTAAGAGAT;PD_BP_RANGE_START=17870087;PD_BP_RANGE_END=17872242;PD_READ_SUPP=8;PD_UNIQ_READ_SUPP=8;PD_UP_READ_SUPP=3;PD_UP_UNIQ_READ_SUPP=3;PD_DOWN_READ_SUPP=5;PD_DOWN_UNIQ_READ_SUPP=5;PD_SIMPLE_SCORE=24;PD_SUM_MAPQ=224;PD_NUM_SAMPLE=1;PD_NUM_SAMPLE_SUPP=1;PD_NUM_SAMPLE_UNIQ_SUPP=1;PD_HOMLEN=1;PD_HOMSEQ=;CIEND95=0,1;CIPOS95=0,0;PE=33;SR=28;STRANDS=+:61;SU=61	GT	1/1
1	17903729	.	C	<DUP>	.	PASS	CIEND=-3,2;END=17915625;SVLEN=11896;SVTYPE=DUP;CIPOS=-3,0;SVTOOL=MetaSV;SOURCES=1-17903729-1-17915625-11896-Pindel,1-17903734-1-17915625-11891-Lumpy;NUM_SVMETHODS=2;NUM_SVTOOLS=2;VT=SV;SVMETHOD=RP,SR;PD_NUM_NT_ADDED=3;PD_NT_ADDED=TTT;PD_BP_RANGE_START=17903729;PD_BP_RANGE_END=17915626;PD_READ_SUPP=14;PD_UNIQ_READ_SUPP=14;PD_UP_READ_SUPP=7;PD_UP_UNIQ_READ_SUPP=7;PD_DOWN_READ_SUPP=7;PD_DOWN_UNIQ_READ_SUPP=7;PD_SIMPLE_SCORE=64;PD_SUM_MAPQ=390;PD_NUM_SAMPLE=1;PD_NUM_SAMPLE_SUPP=1;PD_NUM_SAMPLE_UNIQ_SUPP=1;PD_HOMLEN=1;PD_HOMSEQ=;CIEND95=0,0;CIPOS95=0,0;PE=20;SR=11;STRANDS=-:31;SU=31	GT	1/1
1	17949617	.	A	<DEL>	.	PASS	CIEND=-9,9;END=17950856;SVLEN=-1239;SVTYPE=DEL;CIPOS=-10,9;SVTOOL=MetaSV;SOURCES=1-17949205-1-17949559-354-Lumpy,1-17949617-1-17950823-1206-Lumpy,1-17949617-1-17950856-1239-Pindel;NUM_SVMETHODS=2;NUM_SVTOOLS=2;VT=SV;SVMETHOD=RP,SR;PD_NUM_NT_ADDED=42;PD_NT_ADDED=AAGTCTGTGTCCCAGCATAACAAAGGGTGACTTGGGAAGTGT;PD_BP_RANGE_START=17949617;PD_BP_RANGE_END=17950857;PD_READ_SUPP=6;PD_UNIQ_READ_SUPP=6;PD_UP_READ_SUPP=0;PD_UP_UNIQ_READ_SUPP=0;PD_DOWN_READ_SUPP=6;PD_DOWN_UNIQ_READ_SUPP=6;PD_SIMPLE_SCORE=7;PD_SUM_MAPQ=174;PD_NUM_SAMPLE=1;PD_NUM_SAMPLE_SUPP=1;PD_NUM_SAMPLE_UNIQ_SUPP=1;PD_HOMLEN=1;PD_HOMSEQ=;CIEND95=0,0;CIPOS95=0,0;PE=7;SR=10;STRANDS=+:17;SU=17	GT	1/1
1	17984869	.	G	<DEL>	.	PASS	CIEND=-10,9;END=17985147;IMPRECISE;SVLEN=-220;SVTYPE=DEL;CIPOS=-10,9;SVTOOL=MetaSV;SOURCES=1-17984869-1-17985147-220-BreakDancer,1-17985016-1-17985146-130-Lumpy;NUM_SVMETHODS=2;NUM_SVTOOLS=2;VT=SV;SVMETHOD=RP,SR;BD_CHR1=1;BD_POS1=17984868;BD_ORI1=2;BD_CHR2=1;BD_POS2=17985147;BD_ORI2=0;BD_SCORE=39.0;BD_SUPPORTING_READ_PAIRS=2;CIEND95=0,0;CIPOS95=0,0;PE=0;SR=13;STRANDS=+:13;SU=13	GT	1/1
1	18033465	.	A	<DEL>	.	PASS	CIEND=-2,1;END=18033573;SVLEN=-108;SVTYPE=DEL;CIPOS=-2,1;SVTOOL=MetaSV;SOURCES=1-18033465-1-18033573-108-Pindel,1-18033471-1-18033573-102-Lumpy;NUM_SVMETHODS=2;NUM_SVTOOLS=2;VT=SV;SVMETHOD=RP,SR;PD_NUM_NT_ADDED=0;PD_NT_ADDED=;PD_BP_RANGE_START=18033465;PD_BP_RANGE_END=18033580;PD_READ_SUPP=9;PD_UNIQ_READ_SUPP=9;PD_UP_READ_SUPP=5;PD_UP_UNIQ_READ_SUPP=5;PD_DOWN_READ_SUPP=4;PD_DOWN_UNIQ_READ_SUPP=4;PD_SIMPLE_SCORE=30;PD_SUM_MAPQ=261;PD_NUM_SAMPLE=1;PD_NUM_SAMPLE_SUPP=1;PD_NUM_SAMPLE_UNIQ_SUPP=1;PD_HOMLEN=7;PD_HOMSEQ=;CIEND95=0,0;CIPOS95=0,0;PE=0;SR=16;STRANDS=+:16;SU=16	GT	1/1
1	18061106	.	C	<DEL>	.	PASS	CIEND=-2,0;END=18061553;SVLEN=-447;SVTYPE=DEL;CIPOS=-10,9;SVTOOL=MetaSV;SOURCES=1-18061106-1-18061553-447-Pindel,1-18061117-1-18061570-407-BreakDancer,1-18061134-1-18061553-419-Lumpy;NUM_SVMETHODS=2;NUM_SVTOOLS=3;VT=SV;SVMETHOD=RP,SR;BD_CHR1=1;BD_POS1=18061116;BD_ORI1=3;BD_CHR2=1;BD_POS2=18061570;BD_ORI2=1;BD_SCORE=64.0;BD_SUPPORTING_READ_PAIRS=3;PD_NUM_NT_ADDED=27;PD_NT_ADDED=TGGGGCACATTATGGATGCCTTATGGT;PD_BP_RANGE_START=18061106;PD_BP_RANGE_END=18061554;PD_READ_SUPP=9;PD_UNIQ_READ_SUPP=8;PD_UP_READ_SUPP=7;PD_UP_UNIQ_READ_SUPP=6;PD_DOWN_READ_SUPP=2;PD_DOWN_UNIQ_READ_SUPP=2;PD_SIMPLE_SCORE=24;PD_SUM_MAPQ=245;PD_NUM_SAMPLE=1;PD_NUM_SAMPLE_SUPP=1;PD_NUM_SAMPLE_UNIQ_SUPP=1;PD_HOMLEN=1;PD_HOMSEQ=;CIEND95=0,0;CIPOS95=0,0;PE=20;SR=16;STRANDS=+:36;SU=36	GT	1/1
1	18062177	.	A	<DEL>	.	PASS	CIEND=-9,9;END=18062457;SVLEN=-280;SVTYPE=DEL;CIPOS=-10,3;SVTOOL=MetaSV;SOURCES=1-18062177-1-18062457-280-Pindel,1-18062222-1-18062457-235-Lumpy;NUM_SVMETHODS=2;NUM_SVTOOLS=2;VT=SV;SVMETHOD=RP,SR;PD_NUM_NT_ADDED=42;PD_NT_ADDED=TCAGCTAAATAAACATTTCCTCTTAAAAATTAGAAAAGAAAA;PD_BP_RANGE_START=18062177;PD_BP_RANGE_END=18062458;PD_READ_SUPP=4;PD_UNIQ_READ_SUPP=4;PD_UP_READ_SUPP=3;PD_UP_UNIQ_READ_SUPP=3;PD_DOWN_READ_SUPP=1;PD_DOWN_UNIQ_READ_SUPP=1;PD_SIMPLE_SCORE=8;PD_SUM_MAPQ=116;PD_NUM_SAMPLE=1;PD_NUM_SAMPLE_SUPP=1;PD_NUM_SAMPLE_UNIQ_SUPP=1;PD_HOMLEN=1;PD_HOMSEQ=;CIEND95=0,0;CIPOS95=0,0;PE=5;SR=14;STRANDS=+:19;SU=19	GT	1/1
1	18065648	.	C	<DEL>	.	PASS	CIEND=-10,9;END=18066109;IMPRECISE;SVLEN=-434;SVTYPE=DEL;CIPOS=-8,9;SVTOOL=MetaSV;SOURCES=1-18065648-1-18066039-391-Lumpy,1-18065649-1-18066109-434-BreakDancer;NUM_SVMETHODS=2;NUM_SVTOOLS=2;VT=SV;SVMETHOD=RP,SR;BD_CHR1=1;BD_POS1=18065648;BD_ORI1=2;BD_CHR2=1;BD_POS2=18066109;BD_ORI2=0;BD_SCORE=34.0;BD_SUPPORTING_READ_PAIRS=2;CIEND95=0,0;CIPOS95=0,0;PE=19;SR=16;STRANDS=+:35;SU=35	GT	1/1
1	18091257	.	T	<DEL>	.	PASS	CIEND=-3,0;END=18091717;IMPRECISE;SVLEN=-460;SVTYPE=DEL;CIPOS=-10,2;SVTOOL=MetaSV;SOURCES=1-18091257-1-18091717-460-Pindel,1-18091264-1-18091718-454-Lumpy;NUM_SVMETHODS=2;NUM_SVTOOLS=2;VT=SV;SVMETHOD=RP,SR;PD_NUM_NT_ADDED=0;PD_NT_ADDED=;PD_BP_RANGE_START=18091257;PD_BP_RANGE_END=18091725;PD_READ_SUPP=24;PD_UNIQ_READ_SUPP=22;PD_UP_READ_SUPP=9;PD_UP_UNIQ_READ_SUPP=9;PD_DOWN_READ_SUPP=15;PD_DOWN_UNIQ_READ_SUPP=13;PD_SIMPLE_SCORE=160;PD_SUM_MAPQ=620;PD_NUM_SAMPLE=1;PD_NUM_SAMPLE_SUPP=1;PD_NUM_SAMPLE_UNIQ_SUPP=1;PD_HOMLEN=8;PD_HOMSEQ=;CIEND95=-1,0;CIPOS95=0,0;PE=27;SR=24;STRANDS=+:51;SU=51	GT	1/1
1	18113490	.	G	<DEL>	.	PASS	CIEND=-5,1;END=18113830;SVLEN=-340;SVTYPE=DEL;CIPOS=-3,4;SVTOOL=MetaSV;SOURCES=1-18113484-1-18113827-346-BreakDancer,1-18113490-1-18113830-340-Pindel,1-18113490-1-18113830-340-Lumpy;NUM_SVMETHODS=2;NUM_SVTOOLS=3;VT=SV;SVMETHOD=RP,SR;BD_CHR1=1;BD_POS1=18113483;BD_ORI1=4;BD_CHR2=1;BD_POS2=18113827;BD_ORI2=0;BD_SCORE=51.0;BD_SUPPORTING_READ_PAIRS=3;PD_NUM_NT_ADDED=12;PD_NT_ADDED=GAGTTCTAGCAA;PD_BP_RANGE_START=18113490;PD_BP_RANGE_END=18113831;PD_READ_SUPP=8;PD_UNIQ_READ_SUPP=8;PD_UP_READ_SUPP=4;PD_UP_UNIQ_READ_SUPP=4;PD_DOWN_READ_SUPP=4;PD_DOWN_UNIQ_READ_SUPP=4;PD_SIMPLE_SCORE=25;PD_SUM_MAPQ=240;PD_NUM_SAMPLE=1;PD_NUM_SAMPLE_SUPP=1;PD_NUM_SAMPLE_UNIQ_SUPP=1;PD_HOMLEN=1;PD_HOMSEQ=;CIEND95=0,0;CIPOS95=0,0;PE=18;SR=6;STRANDS=+:24;SU=24	GT	1/1
1	18123703	.	A	<DUP>	.	PASS	CIEND=-10,162;END=18220782;IMPRECISE;SVLEN=97079;SVTYPE=DUP;CIPOS=-277,9;SVTOOL=MetaSV;SOURCES=1-18113962-1-18211014-97052-Lumpy,1-18114501-1-18211460-96959-Lumpy,1-18115500-1-18212483-96983-Lumpy,1-18123639-1-18220792-97153-Lumpy,1-18123703-1-18220782-97079-Pindel;NUM_SVMETHODS=2;NUM_SVTOOLS=2;VT=SV;SVMETHOD=RP,SR;PD_NUM_NT_ADDED=0;PD_NT_ADDED=;PD_BP_RANGE_START=18123703;PD_BP_RANGE_END=18220783;PD_READ_SUPP=5;PD_UNIQ_READ_SUPP=5;PD_UP_READ_SUPP=0;PD_UP_UNIQ_READ_SUPP=0;PD_DOWN_READ_SUPP=5;PD_DOWN_UNIQ_READ_SUPP=5;PD_SIMPLE_SCORE=6;PD_SUM_MAPQ=69;PD_NUM_SAMPLE=1;PD_NUM_SAMPLE_SUPP=1;PD_NUM_SAMPLE_UNIQ_SUPP=1;PD_HOMLEN=1;PD_HOMSEQ=;CIEND95=-1,43;CIPOS95=-63,0;PE=7;SR=0;STRANDS=-:7;SU=7	GT	1/1
1	18220783	.	T	<DEL>	.	PASS	END=18222946;SVLEN=-2163;SVTYPE=DEL;SVTOOL=MetaSV;SOURCES=1-18220783-1-18222946-2163-Pindel,1-18220799-1-18223003-2165-BreakDancer;NUM_SVMETHODS=2;NUM_SVTOOLS=2;VT=SV;SVMETHOD=RP,SR;BD_CHR1=1;BD_POS1=18220798;BD_ORI1=3;BD_CHR2=1;BD_POS2=18223003;BD_ORI2=0;BD_SCORE=56.0;BD_SUPPORTING_READ_PAIRS=3;PD_NUM_NT_ADDED=0;PD_NT_ADDED=;PD_BP_RANGE_START=18220783;PD_BP_RANGE_END=18222957;PD_READ_SUPP=4;PD_UNIQ_READ_SUPP=4;PD_UP_READ_SUPP=1;PD_UP_UNIQ_READ_SUPP=1;PD_DOWN_READ_SUPP=3;PD_DOWN_UNIQ_READ_SUPP=3;PD_SIMPLE_SCORE=8;PD_SUM_MAPQ=132;PD_NUM_SAMPLE=1;PD_NUM_SAMPLE_SUPP=1;PD_NUM_SAMPLE_UNIQ_SUPP=1;PD_HOMLEN=11;PD_HOMSEQ=	GT	1/1
1	18252980	.	A	<DEL>	.	PASS	CIEND=-137,9;END=18255521;IMPRECISE;SVLEN=-2541;SVTYPE=DEL;CIPOS=-10,248;SVTOOL=MetaSV;SOURCES=1-18252980-1-18255521-2541-Pindel,1-18252982-1-18255541-2559-Lumpy;NUM_SVMETHODS=2;NUM_SVTOOLS=2;VT=SV;SVMETHOD=RP,SR;PD_NUM_NT_ADDED=0;PD_NT_ADDED=;PD_BP_RANGE_START=18252980;PD_BP_RANGE_END=18255525;PD_READ_SUPP=14;PD_UNIQ_READ_SUPP=13;PD_UP_READ_SUPP=7;PD_UP_UNIQ_READ_SUPP=6;PD_DOWN_READ_SUPP=7;PD_DOWN_UNIQ_READ_SUPP=7;PD_SIMPLE_SCORE=64;PD_SUM_MAPQ=386;PD_NUM_SAMPLE=1;PD_NUM_SAMPLE_SUPP=1;PD_NUM_SAMPLE_UNIQ_SUPP=1;PD_HOMLEN=4;PD_HOMSEQ=;CIEND95=-16,2;CIPOS95=0,51;PE=19;SR=0;STRANDS=+:19;SU=19	GT	1/1
1	18274102	.	G	<DEL>	.	PASS	CIEND=-1,0;END=18280734;SVLEN=-6632;SVTYPE=DEL;CIPOS=-1,0;SVTOOL=MetaSV;SOURCES=1-18274091-1-18280755-6617-BreakDancer,1-18274102-1-18280734-6632-Pindel,1-18274127-1-18280734-6607-Lumpy;NUM_SVMETHODS=2;NUM_SVTOOLS=3;VT=SV;SVMETHOD=RP,SR;BD_CHR1=1;BD_POS1=18274090;BD_ORI1=3;BD_CHR2=1;BD_POS2=18280755;BD_ORI2=0;BD_SCORE=62.0;BD_SUPPORTING_READ_PAIRS=3;PD_NUM_NT_ADDED=35;PD_NT_ADDED=CCCGGTCTGACATATTTCACTTCTTATAGCATTCC;PD_BP_RANGE_START=18274102;PD_BP_RANGE_END=18280735;PD_READ_SUPP=3;PD_UNIQ_READ_SUPP=3;PD_UP_READ_SUPP=2;PD_UP_UNIQ_READ_SUPP=2;PD_DOWN_READ_SUPP=1;PD_DOWN_UNIQ_READ_SUPP=1;PD_SIMPLE_SCORE=6;PD_SUM_MAPQ=63;PD_NUM_SAMPLE=1;PD_NUM_SAMPLE_SUPP=1;PD_NUM_SAMPLE_UNIQ_SUPP=1;PD_HOMLEN=1;PD_HOMSEQ=;CIEND95=0,0;CIPOS95=0,0;PE=0;SR=19;STRANDS=+:19;SU=19	GT	1/1
1	18368773	.	A	<DEL>	.	PASS	CIEND=-206,9;END=18375132;IMPRECISE;SVLEN=-6359;SVTYPE=DEL;CIPOS=-10,229;SVTOOL=MetaSV;SOURCES=1-18368773-1-18375132-6359-Pindel,1-18368779-1-18375145-6364-BreakDancer,1-18368782-1-18375139-6357-Lumpy;NUM_SVMETHODS=2;NUM_SVTOOLS=3;VT=SV;SVMETHOD=RP,SR;BD_CHR1=1;BD_POS1=18368778;BD_ORI1=5;BD_CHR2=1;BD_POS2=18375145;BD_ORI2=0;BD_SCORE=85.0;BD_SUPPORTING_READ_PAIRS=5;PD_NUM_NT_ADDED=14;PD_NT_ADDED=TACAGAAGAAATCA;PD_BP_RANGE_START=18368773;PD_BP_RANGE_END=18375133;PD_READ_SUPP=3;PD_UNIQ_READ_SUPP=3;PD_UP_READ_SUPP=1;PD_UP_UNIQ_READ_SUPP=1;PD_DOWN_READ_SUPP=2;PD_DOWN_UNIQ_READ_SUPP=2;PD_SIMPLE_SCORE=6;PD_SUM_MAPQ=87;PD_NUM_SAMPLE=1;PD_NUM_SAMPLE_SUPP=1;PD_NUM_SAMPLE_UNIQ_SUPP=1;PD_HOMLEN=1;PD_HOMSEQ=;CIEND95=-35,2;CIPOS95=0,52;PE=9;SR=0;STRANDS=+:9;SU=9	GT	1/1
1	18390909	.	C	<DEL>	.	PASS	CIEND=-2,1;END=18391031;SVLEN=-122;SVTYPE=DEL;CIPOS=-2,1;SVTOOL=MetaSV;SOURCES=1-18390909-1-18391031-122-Pindel,1-18390925-1-18391031-106-Lumpy;NUM_SVMETHODS=2;NUM_SVTOOLS=2;VT=SV;SVMETHOD=RP,SR;PD_NUM_NT_ADDED=0;PD_NT_ADDED=;PD_BP_RANGE_START=18390909;PD_BP_RANGE_END=18391048;PD_READ_SUPP=16;PD_UNIQ_READ_SUPP=16;PD_UP_READ_SUPP=7;PD_UP_UNIQ_READ_SUPP=7;PD_DOWN_READ_SUPP=9;PD_DOWN_UNIQ_READ_SUPP=9;PD_SIMPLE_SCORE=80;PD_SUM_MAPQ=363;PD_NUM_SAMPLE=1;PD_NUM_SAMPLE_SUPP=1;PD_NUM_SAMPLE_UNIQ_SUPP=1;PD_HOMLEN=17;PD_HOMSEQ=;CIEND95=0,0;CIPOS95=0,0;PE=0;SR=16;STRANDS=+:16;SU=16	GT	1/1
1	18482262	.	T	<DEL>	.	PASS	CIEND=-3,1;END=18486747;SVLEN=-4485;SVTYPE=DEL;CIPOS=-10,9;SVTOOL=MetaSV;SOURCES=1-18482262-1-18486747-4485-Pindel,1-18482265-1-18486741-4476-Lumpy;NUM_SVMETHODS=2;NUM_SVTOOLS=2;VT=SV;SVMETHOD=RP,SR;PD_NUM_NT_ADDED=0;PD_NT_ADDED=;PD_BP_RANGE_START=18482262;PD_BP_RANGE_END=18486751;PD_READ_SUPP=6;PD_UNIQ_READ_SUPP=6;PD_UP_READ_SUPP=5;PD_UP_UNIQ_READ_SUPP=5;PD_DOWN_READ_SUPP=1;PD_DOWN_UNIQ_READ_SUPP=1;PD_SIMPLE_SCORE=12;PD_SUM_MAPQ=170;PD_NUM_SAMPLE=1;PD_NUM_SAMPLE_SUPP=1;PD_NUM_SAMPLE_UNIQ_SUPP=1;PD_HOMLEN=4;PD_HOMSEQ=;CIEND95=0,0;CIPOS95=0,0;PE=14;SR=14;STRANDS=+:28;SU=28	GT	1/1
1	18517926	.	T	<DEL>	.	PASS	CIEND=-6,3;END=18518181;SVLEN=-255;SVTYPE=DEL;CIPOS=-10,9;SVTOOL=MetaSV;SOURCES=1-18517861-1-18518182-214-BreakDancer,1-18517926-1-18518181-255-Pindel,1-18517926-1-18518181-255-Lumpy;NUM_SVMETHODS=2;NUM_SVTOOLS=3;VT=SV;SVMETHOD=RP,SR;BD_CHR1=1;BD_POS1=18517860;BD_ORI1=3;BD_CHR2=1;BD_POS2=18518182;BD_ORI2=0;BD_SCORE=62.0;BD_SUPPORTING_READ_PAIRS=3;PD_NUM_NT_ADDED=17;PD_NT_ADDED=TTCCTCTTTCCAGCCTA;PD_BP_RANGE_START=18517926;PD_BP_RANGE_END=18518182;PD_READ_SUPP=3;PD_UNIQ_READ_SUPP=3;PD_UP_READ_SUPP=3;PD_UP_UNIQ_READ_SUPP=3;PD_DOWN_READ_SUPP=0;PD_DOWN_UNIQ_READ_SUPP=0;PD_SIMPLE_SCORE=4;PD_SUM_MAPQ=87;PD_NUM_SAMPLE=1;PD_NUM_SAMPLE_SUPP=1;PD_NUM_SAMPLE_UNIQ_SUPP=1;PD_HOMLEN=1;PD_HOMSEQ=;CIEND95=0,0;CIPOS95=0,0;PE=4;SR=7;STRANDS=+:11;SU=11	GT	1/1
1	18550581	.	T	<DEL>	.	PASS	CIEND=-1,0;END=18550728;SVLEN=-147;SVTYPE=DEL;CIPOS=-2,0;SVTOOL=MetaSV;SOURCES=1-18550581-1-18550728-147-Pindel,1-18550595-1-18550728-133-Lumpy;NUM_SVMETHODS=2;NUM_SVTOOLS=2;VT=SV;SVMETHOD=RP,SR;PD_NUM_NT_ADDED=0;PD_NT_ADDED=;PD_BP_RANGE_START=18550581;PD_BP_RANGE_END=18550743;PD_READ_SUPP=13;PD_UNIQ_READ_SUPP=13;PD_UP_READ_SUPP=5;PD_UP_UNIQ_READ_SUPP=5;PD_DOWN_READ_SUPP=8;PD_DOWN_UNIQ_READ_SUPP=8;PD_SIMPLE_SCORE=54;PD_SUM_MAPQ=408;PD_NUM_SAMPLE=1;PD_NUM_SAMPLE_SUPP=1;PD_NUM_SAMPLE_UNIQ_SUPP=1;PD_HOMLEN=15;PD_HOMSEQ=;CIEND95=0,0;CIPOS95=0,0;PE=1;SR=26;STRANDS=+:27;SU=27	GT	1/1
1	18580306	.	C	<DEL>	.	PASS	CIEND=-10,9;END=18581061;SVLEN=-755;SVTYPE=DEL;CIPOS=-10,9;SVTOOL=MetaSV;SOURCES=1-18580306-1-18581061-755-Pindel,1-18580319-1-18581061-742-Lumpy;NUM_SVMETHODS=2;NUM_SVTOOLS=2;VT=SV;SVMETHOD=RP,SR;PD_NUM_NT_ADDED=0;PD_NT_ADDED=;PD_BP_RANGE_START=18580306;PD_BP_RANGE_END=18581062;PD_READ_SUPP=8;PD_UNIQ_READ_SUPP=8;PD_UP_READ_SUPP=3;PD_UP_UNIQ_READ_SUPP=3;PD_DOWN_READ_SUPP=5;PD_DOWN_UNIQ_READ_SUPP=5;PD_SIMPLE_SCORE=24;PD_SUM_MAPQ=228;PD_NUM_SAMPLE=1;PD_NUM_SAMPLE_SUPP=1;PD_NUM_SAMPLE_UNIQ_SUPP=1;PD_HOMLEN=1;PD_HOMSEQ=;CIEND95=0,0;CIPOS95=0,0;PE=28;SR=21;STRANDS=+:49;SU=49	GT	1/1
1	18586660	.	A	<DEL>	.	PASS	CIEND=-2,0;END=18588388;SVLEN=-1728;SVTYPE=DEL;CIPOS=-2,1;SVTOOL=MetaSV;SOURCES=1-18586559-1-18588392-1807-BreakDancer,1-18586661-1-18588392-1700-BreakDancer,1-18586660-1-18588388-1728-Pindel,1-18586660-1-18588389-1729-Lumpy;NUM_SVMETHODS=2;NUM_SVTOOLS=3;VT=SV;SVMETHOD=RP,SR;BD_CHR1=1;BD_POS1=18586660;BD_ORI1=2;BD_CHR2=1;BD_POS2=18588392;BD_ORI2=0;BD_SCORE=34.0;BD_SUPPORTING_READ_PAIRS=2;PD_NUM_NT_ADDED=0;PD_NT_ADDED=;PD_BP_RANGE_START=18586660;PD_BP_RANGE_END=18588389;PD_READ_SUPP=8;PD_UNIQ_READ_SUPP=8;PD_UP_READ_SUPP=1;PD_UP_UNIQ_READ_SUPP=1;PD_DOWN_READ_SUPP=7;PD_DOWN_UNIQ_READ_SUPP=7;PD_SIMPLE_SCORE=16;PD_SUM_MAPQ=226;PD_NUM_SAMPLE=1;PD_NUM_SAMPLE_SUPP=1;PD_NUM_SAMPLE_UNIQ_SUPP=1;PD_HOMLEN=1;PD_HOMSEQ=;CIEND95=0,0;CIPOS95=0,0;PE=22;SR=16;STRANDS=+:38;SU=38	GT	1/1
1	18604307	.	T	<DEL>	.	PASS	CIEND=-1,0;END=18604524;SVLEN=-217;SVTYPE=DEL;CIPOS=-1,0;SVTOOL=MetaSV;SOURCES=1-18604307-1-18604414-107-Lumpy,1-18604307-1-18604524-217-Pindel;NUM_SVMETHODS=2;NUM_SVTOOLS=2;VT=SV;SVMETHOD=RP,SR;PD_NUM_NT_ADDED=99;PD_NT_ADDED=ACTTGATGCGCAGCTCCATCCAGAATGGAGCCTTGCTCACCTACCCCCGTCGGTCCCTATGCTCCAGGCTTCGTGAGCTTAGGAGAGCTCACTGTCCCA;PD_BP_RANGE_START=18604307;PD_BP_RANGE_END=18604525;PD_READ_SUPP=4;PD_UNIQ_READ_SUPP=4;PD_UP_READ_SUPP=0;PD_UP_UNIQ_READ_SUPP=0;PD_DOWN_READ_SUPP=4;PD_DOWN_UNIQ_READ_SUPP=4;PD_SIMPLE_SCORE=5;PD_SUM_MAPQ=116;PD_NUM_SAMPLE=1;PD_NUM_SAMPLE_SUPP=1;PD_NUM_SAMPLE_UNIQ_SUPP=1;PD_HOMLEN=1;PD_HOMSEQ=;CIEND95=0,0;CIPOS95=0,0;PE=0;SR=21;STRANDS=+:21;SU=21	GT	1/1
1	18625787	.	G	<DEL>	.	PASS	CIEND=-10,9;END=18625892;SVLEN=-105;SVTYPE=DEL;CIPOS=-10,9;SVTOOL=MetaSV;SOURCES=1-18625787-1-18625892-105-Pindel,1-18625787-1-18625892-105-Lumpy;NUM_SVMETHODS=2;NUM_SVTOOLS=2;VT=SV;SVMETHOD=RP,SR;PD_NUM_NT_ADDED=17;PD_NT_ADDED=CAGAAGTCATCTGCATG;PD_BP_RANGE_START=18625787;PD_BP_RANGE_END=18625893;PD_READ_SUPP=15;PD_UNIQ_READ_SUPP=15;PD_UP_READ_SUPP=13;PD_UP_UNIQ_READ_SUPP=13;PD_DOWN_READ_SUPP=2;PD_DOWN_UNIQ_READ_SUPP=2;PD_SIMPLE_SCORE=42;PD_SUM_MAPQ=411;PD_NUM_SAMPLE=1;PD_NUM_SAMPLE_SUPP=1;PD_NUM_SAMPLE_UNIQ_SUPP=1;PD_HOMLEN=1;PD_HOMSEQ=;CIEND95=0,0;CIPOS95=0,0;PE=0;SR=15;STRANDS=+:15;SU=15	GT	1/1
1	18638158	.	C	<DEL>	.	PASS	CIEND=-1,0;END=18638417;IMPRECISE;SVLEN=-210;SVTYPE=DEL;CIPOS=-2,0;SVTOOL=MetaSV;SOURCES=1-18638158-1-18638417-210-BreakDancer,1-18638289-1-18638391-102-Lumpy;NUM_SVMETHODS=2;NUM_SVTOOLS=2;VT=SV;SVMETHOD=RP,SR;BD_CHR1=1;BD_POS1=18638157;BD_ORI1=2;BD_CHR2=1;BD_POS2=18638417;BD_ORI2=0;BD_SCORE=40.0;BD_SUPPORTING_READ_PAIRS=2;CIEND95=0,0;CIPOS95=0,0;PE=0;SR=29;STRANDS=+:29;SU=29	GT	1/1
1	18698289	.	A	<DEL>	.	PASS	CIEND=-2,0;END=18698594;IMPRECISE;SVLEN=-276;SVTYPE=DEL;CIPOS=-10,9;SVTOOL=MetaSV;SOURCES=1-18698289-1-18698594-208-BreakDancer,1-18698317-1-18698593-276-Lumpy;NUM_SVMETHODS=2;NUM_SVTOOLS=2;VT=SV;SVMETHOD=RP,SR;BD_CHR1=1;BD_POS1=18698288;BD_ORI1=4;BD_CHR2=1;BD_POS2=18698594;BD_ORI2=0;BD_SCORE=82.0;BD_SUPPORTING_READ_PAIRS=4;CIEND95=0,0;CIPOS95=0,0;PE=14;SR=15;STRANDS=+:29;SU=29	GT	1/1
1	18700272	.	C	<DEL>	.	PASS	CIEND=-6,9;END=18700522;IMPRECISE;SVLEN=-218;SVTYPE=DEL;CIPOS=-2,1;SVTOOL=MetaSV;SOURCES=1-18700272-1-18700522-210-BreakDancer,1-18700282-1-18700500-218-Lumpy;NUM_SVMETHODS=2;NUM_SVTOOLS=2;VT=SV;SVMETHOD=RP,SR;BD_CHR1=1;BD_POS1=18700271;BD_ORI1=2;BD_CHR2=1;BD_POS2=18700522;BD_ORI2=0;BD_SCORE=36.0;BD_SUPPORTING_READ_PAIRS=2;CIEND95=0,0;CIPOS95=0,0;PE=7;SR=13;STRANDS=+:20;SU=20	GT	1/1
1	18758919	.	T	<DEL>	.	PASS	CIEND=-10,0;END=18759444;IMPRECISE;SVLEN=-525;SVTYPE=DEL;CIPOS=-2,1;SVTOOL=MetaSV;SOURCES=1-18758919-1-18759444-525-Pindel,1-18758925-1-18759453-528-Lumpy;NUM_SVMETHODS=2;NUM_SVTOOLS=2;VT=SV;SVMETHOD=RP,SR;PD_NUM_NT_ADDED=0;PD_NT_ADDED=;PD_BP_RANGE_START=18758919;PD_BP_RANGE_END=18759451;PD_READ_SUPP=8;PD_UNIQ_READ_SUPP=8;PD_UP_READ_SUPP=3;PD_UP_UNIQ_READ_SUPP=3;PD_DOWN_READ_SUPP=5;PD_DOWN_UNIQ_READ_SUPP=5;PD_SIMPLE_SCORE=24;PD_SUM_MAPQ=180;PD_NUM_SAMPLE=1;PD_NUM_SAMPLE_SUPP=1;PD_NUM_SAMPLE_UNIQ_SUPP=1;PD_HOMLEN=7;PD_HOMSEQ=;CIEND95=-1,0;CIPOS95=0,0;PE=25;SR=16;STRANDS=+:41;SU=41	GT	1/1
1	18818977	.	T	<DEL>	.	PASS	CIEND=0,1;END=18819079;SVLEN=-102;SVTYPE=DEL;CIPOS=-1,0;SVTOOL=MetaSV;SOURCES=1-18818977-1-18819079-102-Pindel,1-18818984-1-18819084-100-Lumpy;NUM_SVMETHODS=2;NUM_SVTOOLS=2;VT=SV;SVMETHOD=RP,SR;PD_NUM_NT_ADDED=0;PD_NT_ADDED=;PD_BP_RANGE_START=18818977;PD_BP_RANGE_END=18819087;PD_READ_SUPP=8;PD_UNIQ_READ_SUPP=8;PD_UP_READ_SUPP=2;PD_UP_UNIQ_READ_SUPP=2;PD_DOWN_READ_SUPP=6;PD_DOWN_UNIQ_READ_SUPP=6;PD_SIMPLE_SCORE=21;PD_SUM_MAPQ=220;PD_NUM_SAMPLE=1;PD_NUM_SAMPLE_SUPP=1;PD_NUM_SAMPLE_UNIQ_SUPP=1;PD_HOMLEN=8;PD_HOMSEQ=;CIEND95=0,0;CIPOS95=0,0;PE=0;SR=19;STRANDS=+:19;SU=19	GT	1/1
1	18835497	.	T	<DEL>	.	PASS	CIEND=-2,0;END=18835877;IMPRECISE;SVLEN=-383;SVTYPE=DEL;CIPOS=-10,9;SVTOOL=MetaSV;SOURCES=1-18835497-1-18835873-383-BreakDancer,1-18835575-1-18835877-302-Lumpy;NUM_SVMETHODS=2;NUM_SVTOOLS=2;VT=SV;SVMETHOD=RP,SR;BD_CHR1=1;BD_POS1=18835496;BD_ORI1=3;BD_CHR2=1;BD_POS2=18835873;BD_ORI2=0;BD_SCORE=51.0;BD_SUPPORTING_READ_PAIRS=3;CIEND95=0,0;CIPOS95=0,0;PE=24;SR=13;STRANDS=+:37;SU=37	GT	1/1
1	18836165	.	C	<DEL>	.	PASS	CIEND=-1,0;END=18836421;IMPRECISE;SVLEN=-214;SVTYPE=DEL;CIPOS=-1,0;SVTOOL=MetaSV;SOURCES=1-18836165-1-18836421-214-BreakDancer,1-18836201-1-18836357-156-Lumpy;NUM_SVMETHODS=2;NUM_SVTOOLS=2;VT=SV;SVMETHOD=RP,SR;BD_CHR1=1;BD_POS1=18836164;BD_ORI1=2;BD_CHR2=1;BD_POS2=18836421;BD_ORI2=0;BD_SCORE=37.0;BD_SUPPORTING_READ_PAIRS=2;CIEND95=0,0;CIPOS95=0,0;PE=0;SR=19;STRANDS=+:19;SU=19	GT	1/1
1	18932055	.	T	<DEL>	.	PASS	CIEND=-10,0;END=18932178;SVLEN=-123;SVTYPE=DEL;CIPOS=-1,0;SVTOOL=MetaSV;SOURCES=1-18932055-1-18932171-116-Lumpy,1-18932055-1-18932178-123-Pindel;NUM_SVMETHODS=2;NUM_SVTOOLS=2;VT=SV;SVMETHOD=RP,SR;PD_NUM_NT_ADDED=0;PD_NT_ADDED=;PD_BP_RANGE_START=18932055;PD_BP_RANGE_END=18932179;PD_READ_SUPP=24;PD_UNIQ_READ_SUPP=24;PD_UP_READ_SUPP=13;PD_UP_UNIQ_READ_SUPP=13;PD_DOWN_READ_SUPP=11;PD_DOWN_UNIQ_READ_SUPP=11;PD_SIMPLE_SCORE=168;PD_SUM_MAPQ=727;PD_NUM_SAMPLE=1;PD_NUM_SAMPLE_SUPP=1;PD_NUM_SAMPLE_UNIQ_SUPP=1;PD_HOMLEN=1;PD_HOMSEQ=;CIEND95=0,0;CIPOS95=0,0;PE=0;SR=27;STRANDS=+:27;SU=27	GT	1/1
1	18960813	.	C	<DEL>	.	PASS	CIEND=-10,9;END=18960928;SVLEN=-115;SVTYPE=DEL;CIPOS=-10,9;SVTOOL=MetaSV;SOURCES=1-18960813-1-18960928-115-Pindel,1-18960825-1-18960928-103-Lumpy;NUM_SVMETHODS=2;NUM_SVTOOLS=2;VT=SV;SVMETHOD=RP,SR;PD_NUM_NT_ADDED=0;PD_NT_ADDED=;PD_BP_RANGE_START=18960813;PD_BP_RANGE_END=18960941;PD_READ_SUPP=15;PD_UNIQ_READ_SUPP=15;PD_UP_READ_SUPP=5;PD_UP_UNIQ_READ_SUPP=5;PD_DOWN_READ_SUPP=10;PD_DOWN_UNIQ_READ_SUPP=10;PD_SIMPLE_SCORE=66;PD_SUM_MAPQ=423;PD_NUM_SAMPLE=1;PD_NUM_SAMPLE_SUPP=1;PD_NUM_SAMPLE_UNIQ_SUPP=1;PD_HOMLEN=13;PD_HOMSEQ=;CIEND95=0,0;CIPOS95=0,0;PE=0;SR=15;STRANDS=+:15;SU=15	GT	1/1
1	18976267	.	T	<DEL>	.	PASS	CIEND=0,9;END=18976500;SVLEN=-233;SVTYPE=DEL;CIPOS=-3,1;SVTOOL=MetaSV;SOURCES=1-18976267-1-18976500-233-Pindel,1-18976283-1-18976505-222-Lumpy;NUM_SVMETHODS=2;NUM_SVTOOLS=2;VT=SV;SVMETHOD=RP,SR;PD_NUM_NT_ADDED=0;PD_NT_ADDED=;PD_BP_RANGE_START=18976267;PD_BP_RANGE_END=18976517;PD_READ_SUPP=12;PD_UNIQ_READ_SUPP=12;PD_UP_READ_SUPP=0;PD_UP_UNIQ_READ_SUPP=0;PD_DOWN_READ_SUPP=12;PD_DOWN_UNIQ_READ_SUPP=12;PD_SIMPLE_SCORE=13;PD_SUM_MAPQ=324;PD_NUM_SAMPLE=1;PD_NUM_SAMPLE_SUPP=1;PD_NUM_SAMPLE_UNIQ_SUPP=1;PD_HOMLEN=17;PD_HOMSEQ=;CIEND95=0,0;CIPOS95=0,0;PE=2;SR=15;STRANDS=+:17;SU=17	GT	1/1
1	18977421	.	T	<DEL>	.	PASS	CIEND=-10,9;END=18977540;SVLEN=-119;SVTYPE=DEL;CIPOS=-10,9;SVTOOL=MetaSV;SOURCES=1-18977421-1-18977540-119-Pindel,1-18977435-1-18977540-105-Lumpy;NUM_SVMETHODS=2;NUM_SVTOOLS=2;VT=SV;SVMETHOD=RP,SR;PD_NUM_NT_ADDED=0;PD_NT_ADDED=;PD_BP_RANGE_START=18977421;PD_BP_RANGE_END=18977555;PD_READ_SUPP=29;PD_UNIQ_READ_SUPP=29;PD_UP_READ_SUPP=19;PD_UP_UNIQ_READ_SUPP=19;PD_DOWN_READ_SUPP=10;PD_DOWN_UNIQ_READ_SUPP=10;PD_SIMPLE_SCORE=220;PD_SUM_MAPQ=841;PD_NUM_SAMPLE=1;PD_NUM_SAMPLE_SUPP=1;PD_NUM_SAMPLE_UNIQ_SUPP=1;PD_HOMLEN=15;PD_HOMSEQ=;CIEND95=0,0;CIPOS95=0,0;PE=0;SR=23;STRANDS=+:23;SU=23	GT	1/1
1	18984753	.	T	<DEL>	.	PASS	CIEND=-10,9;END=18984861;SVLEN=-108;SVTYPE=DEL;CIPOS=-10,9;SVTOOL=MetaSV;SOURCES=1-18984753-1-18984861-108-Pindel,1-18984759-1-18984861-102-Lumpy;NUM_SVMETHODS=2;NUM_SVTOOLS=2;VT=SV;SVMETHOD=RP,SR;PD_NUM_NT_ADDED=0;PD_NT_ADDED=;PD_BP_RANGE_START=18984753;PD_BP_RANGE_END=18984868;PD_READ_SUPP=7;PD_UNIQ_READ_SUPP=7;PD_UP_READ_SUPP=4;PD_UP_UNIQ_READ_SUPP=4;PD_DOWN_READ_SUPP=3;PD_DOWN_UNIQ_READ_SUPP=3;PD_SIMPLE_SCORE=20;PD_SUM_MAPQ=179;PD_NUM_SAMPLE=1;PD_NUM_SAMPLE_SUPP=1;PD_NUM_SAMPLE_UNIQ_SUPP=1;PD_HOMLEN=7;PD_HOMSEQ=;CIEND95=0,0;CIPOS95=0,0;PE=0;SR=13;STRANDS=+:13;SU=13	GT	1/1
1	19003568	.	T	<DEL>	.	PASS	CIEND=-1,9;END=19003685;SVLEN=-117;SVTYPE=DEL;CIPOS=-10,4;SVTOOL=MetaSV;SOURCES=1-19003568-1-19003685-117-Pindel,1-19003570-1-19003676-106-Lumpy;NUM_SVMETHODS=2;NUM_SVTOOLS=2;VT=SV;SVMETHOD=RP,SR;PD_NUM_NT_ADDED=0;PD_NT_ADDED=;PD_BP_RANGE_START=19003568;PD_BP_RANGE_END=19003688;PD_READ_SUPP=15;PD_UNIQ_READ_SUPP=15;PD_UP_READ_SUPP=3;PD_UP_UNIQ_READ_SUPP=3;PD_DOWN_READ_SUPP=12;PD_DOWN_UNIQ_READ_SUPP=12;PD_SIMPLE_SCORE=52;PD_SUM_MAPQ=435;PD_NUM_SAMPLE=1;PD_NUM_SAMPLE_SUPP=1;PD_NUM_SAMPLE_UNIQ_SUPP=1;PD_HOMLEN=3;PD_HOMSEQ=;CIEND95=0,0;CIPOS95=0,0;PE=1;SR=28;STRANDS=+:29;SU=29	GT	1/1
1	19014623	.	A	<DEL>	.	PASS	CIEND=-10,9;END=19014901;IMPRECISE;SVLEN=-228;SVTYPE=DEL;CIPOS=-3,1;SVTOOL=MetaSV;SOURCES=1-19014623-1-19014901-228-BreakDancer,1-19014746-1-19014900-154-Lumpy;NUM_SVMETHODS=2;NUM_SVTOOLS=2;VT=SV;SVMETHOD=RP,SR;BD_CHR1=1;BD_POS1=19014622;BD_ORI1=2;BD_CHR2=1;BD_POS2=19014901;BD_ORI2=0;BD_SCORE=42.0;BD_SUPPORTING_READ_PAIRS=2;CIEND95=0,0;CIPOS95=0,0;PE=0;SR=15;STRANDS=+:15;SU=15	GT	1/1
1	19232850	.	G	<DEL>	.	PASS	END=19232976;SVLEN=-126;SVTYPE=DEL;SVTOOL=MetaSV;SOURCES=1-19232850-1-19232976-126-Pindel,1-19232904-1-19233021-218-BreakDancer;NUM_SVMETHODS=2;NUM_SVTOOLS=2;VT=SV;SVMETHOD=RP,SR;BD_CHR1=1;BD_POS1=19232903;BD_ORI1=7;BD_CHR2=1;BD_POS2=19233021;BD_ORI2=0;BD_SCORE=77.0;BD_SUPPORTING_READ_PAIRS=5;PD_NUM_NT_ADDED=0;PD_NT_ADDED=;PD_BP_RANGE_START=19232850;PD_BP_RANGE_END=19233093;PD_READ_SUPP=3;PD_UNIQ_READ_SUPP=3;PD_UP_READ_SUPP=0;PD_UP_UNIQ_READ_SUPP=0;PD_DOWN_READ_SUPP=3;PD_DOWN_UNIQ_READ_SUPP=3;PD_SIMPLE_SCORE=4;PD_SUM_MAPQ=149;PD_NUM_SAMPLE=1;PD_NUM_SAMPLE_SUPP=1;PD_NUM_SAMPLE_UNIQ_SUPP=1;PD_HOMLEN=117;PD_HOMSEQ=	GT	1/1
1	19252617	.	G	<DEL>	.	PASS	CIEND=-7,5;END=19252966;IMPRECISE;SVLEN=-349;SVTYPE=DEL;CIPOS=-3,2;SVTOOL=MetaSV;SOURCES=1-19252617-1-19252966-349-Pindel,1-19252626-1-19252966-340-Lumpy;NUM_SVMETHODS=2;NUM_SVTOOLS=2;VT=SV;SVMETHOD=RP,SR;PD_NUM_NT_ADDED=0;PD_NT_ADDED=;PD_BP_RANGE_START=19252617;PD_BP_RANGE_END=19252976;PD_READ_SUPP=3;PD_UNIQ_READ_SUPP=3;PD_UP_READ_SUPP=3;PD_UP_UNIQ_READ_SUPP=3;PD_DOWN_READ_SUPP=0;PD_DOWN_UNIQ_READ_SUPP=0;PD_SIMPLE_SCORE=4;PD_SUM_MAPQ=83;PD_NUM_SAMPLE=1;PD_NUM_SAMPLE_SUPP=1;PD_NUM_SAMPLE_UNIQ_SUPP=1;PD_HOMLEN=10;PD_HOMSEQ=;CIEND95=-1,0;CIPOS95=0,0;PE=22;SR=11;STRANDS=+:33;SU=33	GT	1/1
1	19282448	.	T	<DEL>	.	PASS	CIEND=-5,9;END=19282591;SVLEN=-143;SVTYPE=DEL;CIPOS=-1,0;SVTOOL=MetaSV;SOURCES=1-19282447-1-19282674-221-BreakDancer,1-19282448-1-19282591-143-Pindel,1-19282462-1-19282591-129-Lumpy;NUM_SVMETHODS=2;NUM_SVTOOLS=3;VT=SV;SVMETHOD=RP,SR;BD_CHR1=1;BD_POS1=19282446;BD_ORI1=2;BD_CHR2=1;BD_POS2=19282674;BD_ORI2=0;BD_SCORE=35.0;BD_SUPPORTING_READ_PAIRS=2;PD_NUM_NT_ADDED=0;PD_NT_ADDED=;PD_BP_RANGE_START=19282448;PD_BP_RANGE_END=19282606;PD_READ_SUPP=23;PD_UNIQ_READ_SUPP=23;PD_UP_READ_SUPP=10;PD_UP_UNIQ_READ_SUPP=10;PD_DOWN_READ_SUPP=13;PD_DOWN_UNIQ_READ_SUPP=13;PD_SIMPLE_SCORE=154;PD_SUM_MAPQ=655;PD_NUM_SAMPLE=1;PD_NUM_SAMPLE_SUPP=1;PD_NUM_SAMPLE_UNIQ_SUPP=1;PD_HOMLEN=15;PD_HOMSEQ=;CIEND95=0,0;CIPOS95=0,0;PE=0;SR=21;STRANDS=+:21;SU=21	GT	1/1
1	19303668	.	A	<DEL>	.	PASS	CIEND=-2,1;END=19303805;SVLEN=-137;SVTYPE=DEL;CIPOS=-2,1;SVTOOL=MetaSV;SOURCES=1-19303668-1-19303779-111-Lumpy,1-19303668-1-19303805-137-Pindel;NUM_SVMETHODS=2;NUM_SVTOOLS=2;VT=SV;SVMETHOD=RP,SR;PD_NUM_NT_ADDED=13;PD_NT_ADDED=AAGCTTAAAGAGT;PD_BP_RANGE_START=19303668;PD_BP_RANGE_END=19303806;PD_READ_SUPP=3;PD_UNIQ_READ_SUPP=2;PD_UP_READ_SUPP=3;PD_UP_UNIQ_READ_SUPP=2;PD_DOWN_READ_SUPP=0;PD_DOWN_UNIQ_READ_SUPP=0;PD_SIMPLE_SCORE=4;PD_SUM_MAPQ=87;PD_NUM_SAMPLE=1;PD_NUM_SAMPLE_SUPP=1;PD_NUM_SAMPLE_UNIQ_SUPP=1;PD_HOMLEN=1;PD_HOMSEQ=;CIEND95=0,0;CIPOS95=0,0;PE=0;SR=18;STRANDS=+:18;SU=18	GT	1/1
1	19353604	.	G	<DEL>	.	PASS	CIEND=-2,0;END=19353798;SVLEN=-194;SVTYPE=DEL;CIPOS=-10,9;SVTOOL=MetaSV;SOURCES=1-19353566-1-19353810-266-BreakDancer,1-19353604-1-19353798-194-Pindel,1-19353614-1-19353798-184-Lumpy;NUM_SVMETHODS=2;NUM_SVTOOLS=3;VT=SV;SVMETHOD=RP,SR;BD_CHR1=1;BD_POS1=19353565;BD_ORI1=4;BD_CHR2=1;BD_POS2=19353810;BD_ORI2=0;BD_SCORE=69.0;BD_SUPPORTING_READ_PAIRS=4;PD_NUM_NT_ADDED=0;PD_NT_ADDED=;PD_BP_RANGE_START=19353604;PD_BP_RANGE_END=19353800;PD_READ_SUPP=29;PD_UNIQ_READ_SUPP=28;PD_UP_READ_SUPP=18;PD_UP_UNIQ_READ_SUPP=17;PD_DOWN_READ_SUPP=11;PD_DOWN_UNIQ_READ_SUPP=11;PD_SIMPLE_SCORE=228;PD_SUM_MAPQ=817;PD_NUM_SAMPLE=1;PD_NUM_SAMPLE_SUPP=1;PD_NUM_SAMPLE_UNIQ_SUPP=1;PD_HOMLEN=2;PD_HOMSEQ=;CIEND95=0,0;CIPOS95=0,0;PE=5;SR=24;STRANDS=+:29;SU=29	GT	1/1
1	19512761	.	A	<DEL>	.	PASS	CIEND=-1,1;END=19513173;SVLEN=-412;SVTYPE=DEL;CIPOS=-10,9;SVTOOL=MetaSV;SOURCES=1-19512746-1-19513200-433-BreakDancer,1-19512761-1-19513173-412-Pindel,1-19512767-1-19513173-406-Lumpy;NUM_SVMETHODS=2;NUM_SVTOOLS=3;VT=SV;SVMETHOD=RP,SR;BD_CHR1=1;BD_POS1=19512745;BD_ORI1=5;BD_CHR2=1;BD_POS2=19513200;BD_ORI2=0;BD_SCORE=96.0;BD_SUPPORTING_READ_PAIRS=5;PD_NUM_NT_ADDED=0;PD_NT_ADDED=;PD_BP_RANGE_START=19512761;PD_BP_RANGE_END=19513180;PD_READ_SUPP=6;PD_UNIQ_READ_SUPP=6;PD_UP_READ_SUPP=3;PD_UP_UNIQ_READ_SUPP=3;PD_DOWN_READ_SUPP=3;PD_DOWN_UNIQ_READ_SUPP=3;PD_SIMPLE_SCORE=16;PD_SUM_MAPQ=190;PD_NUM_SAMPLE=1;PD_NUM_SAMPLE_SUPP=1;PD_NUM_SAMPLE_UNIQ_SUPP=1;PD_HOMLEN=7;PD_HOMSEQ=;CIEND95=0,0;CIPOS95=0,0;PE=16;SR=9;STRANDS=+:25;SU=25	GT	1/1
1	19547157	.	T	<DEL>	.	PASS	CIEND=-10,9;END=19547359;SVLEN=-202;SVTYPE=DEL;CIPOS=-10,9;SVTOOL=MetaSV;SOURCES=1-19547157-1-19547359-202-Pindel,1-19547171-1-19547359-188-Lumpy,1-19547211-1-19547459-240-BreakDancer;NUM_SVMETHODS=2;NUM_SVTOOLS=3;VT=SV;SVMETHOD=RP,SR;BD_CHR1=1;BD_POS1=19547210;BD_ORI1=4;BD_CHR2=1;BD_POS2=19547459;BD_ORI2=0;BD_SCORE=47.0;BD_SUPPORTING_READ_PAIRS=3;PD_NUM_NT_ADDED=0;PD_NT_ADDED=;PD_BP_RANGE_START=19547157;PD_BP_RANGE_END=19547374;PD_READ_SUPP=9;PD_UNIQ_READ_SUPP=9;PD_UP_READ_SUPP=0;PD_UP_UNIQ_READ_SUPP=0;PD_DOWN_READ_SUPP=9;PD_DOWN_UNIQ_READ_SUPP=9;PD_SIMPLE_SCORE=10;PD_SUM_MAPQ=249;PD_NUM_SAMPLE=1;PD_NUM_SAMPLE_SUPP=1;PD_NUM_SAMPLE_UNIQ_SUPP=1;PD_HOMLEN=15;PD_HOMSEQ=;CIEND95=0,0;CIPOS95=0,0;PE=2;SR=11;STRANDS=+:13;SU=13	GT	1/1
1	19554907	.	C	<DEL>	.	PASS	CIEND=-2,0;END=19555217;SVLEN=-310;SVTYPE=DEL;CIPOS=-1,0;SVTOOL=MetaSV;SOURCES=1-19554917-1-19555215-315-BreakDancer,1-19554987-1-19555215-226-BreakDancer,1-19554907-1-19555217-310-Pindel,1-19554920-1-19555218-298-Lumpy;NUM_SVMETHODS=2;NUM_SVTOOLS=3;VT=SV;SVMETHOD=RP,SR;BD_CHR1=1;BD_POS1=19554986;BD_ORI1=2;BD_CHR2=1;BD_POS2=19555215;BD_ORI2=0;BD_SCORE=39.0;BD_SUPPORTING_READ_PAIRS=2;PD_NUM_NT_ADDED=0;PD_NT_ADDED=;PD_BP_RANGE_START=19554907;PD_BP_RANGE_END=19555231;PD_READ_SUPP=14;PD_UNIQ_READ_SUPP=14;PD_UP_READ_SUPP=10;PD_UP_UNIQ_READ_SUPP=10;PD_DOWN_READ_SUPP=4;PD_DOWN_UNIQ_READ_SUPP=4;PD_SIMPLE_SCORE=55;PD_SUM_MAPQ=429;PD_NUM_SAMPLE=1;PD_NUM_SAMPLE_SUPP=1;PD_NUM_SAMPLE_UNIQ_SUPP=1;PD_HOMLEN=14;PD_HOMSEQ=;CIEND95=0,0;CIPOS95=0,0;PE=23;SR=26;STRANDS=+:49;SU=49	GT	1/1
1	19556417	.	G	<DEL>	.	PASS	CIEND=-2,0;END=19566207;SVLEN=-9790;SVTYPE=DEL;CIPOS=-2,0;SVTOOL=MetaSV;SOURCES=1-19556417-1-19566207-9790-Pindel,1-19556422-1-19566207-9785-Lumpy;NUM_SVMETHODS=2;NUM_SVTOOLS=2;VT=SV;SVMETHOD=RP,SR;PD_NUM_NT_ADDED=0;PD_NT_ADDED=;PD_BP_RANGE_START=19556417;PD_BP_RANGE_END=19566216;PD_READ_SUPP=7;PD_UNIQ_READ_SUPP=7;PD_UP_READ_SUPP=6;PD_UP_UNIQ_READ_SUPP=6;PD_DOWN_READ_SUPP=1;PD_DOWN_UNIQ_READ_SUPP=1;PD_SIMPLE_SCORE=14;PD_SUM_MAPQ=215;PD_NUM_SAMPLE=1;PD_NUM_SAMPLE_SUPP=1;PD_NUM_SAMPLE_UNIQ_SUPP=1;PD_HOMLEN=9;PD_HOMSEQ=;CIEND95=0,0;CIPOS95=0,0;PE=21;SR=25;STRANDS=+:46;SU=46	GT	1/1
1	19587362	.	T	<DEL>	.	PASS	CIEND=-2,0;END=19587692;SVLEN=-330;SVTYPE=DEL;CIPOS=-2,0;SVTOOL=MetaSV;SOURCES=1-19587356-1-19587711-309-BreakDancer,1-19587362-1-19587692-330-Pindel,1-19587362-1-19587692-330-Lumpy;NUM_SVMETHODS=2;NUM_SVTOOLS=3;VT=SV;SVMETHOD=RP,SR;BD_CHR1=1;BD_POS1=19587355;BD_ORI1=3;BD_CHR2=1;BD_POS2=19587711;BD_ORI2=0;BD_SCORE=43.0;BD_SUPPORTING_READ_PAIRS=2;PD_NUM_NT_ADDED=6;PD_NT_ADDED=GTTACT;PD_BP_RANGE_START=19587362;PD_BP_RANGE_END=19587693;PD_READ_SUPP=14;PD_UNIQ_READ_SUPP=14;PD_UP_READ_SUPP=1;PD_UP_UNIQ_READ_SUPP=1;PD_DOWN_READ_SUPP=13;PD_DOWN_UNIQ_READ_SUPP=13;PD_SIMPLE_SCORE=28;PD_SUM_MAPQ=414;PD_NUM_SAMPLE=1;PD_NUM_SAMPLE_SUPP=1;PD_NUM_SAMPLE_UNIQ_SUPP=1;PD_HOMLEN=1;PD_HOMSEQ=;CIEND95=0,0;CIPOS95=0,0;PE=22;SR=26;STRANDS=+:48;SU=48	GT	1/1
1	19591303	.	A	<DEL>	.	PASS	CIEND=-1,1;END=19591426;SVLEN=-123;SVTYPE=DEL;CIPOS=-10,9;SVTOOL=MetaSV;SOURCES=1-19591301-1-19591426-125-Lumpy,1-19591303-1-19591426-123-Pindel;NUM_SVMETHODS=2;NUM_SVTOOLS=2;VT=SV;SVMETHOD=RP,SR;PD_NUM_NT_ADDED=0;PD_NT_ADDED=;PD_BP_RANGE_START=19591303;PD_BP_RANGE_END=19591429;PD_READ_SUPP=10;PD_UNIQ_READ_SUPP=10;PD_UP_READ_SUPP=1;PD_UP_UNIQ_READ_SUPP=1;PD_DOWN_READ_SUPP=9;PD_DOWN_UNIQ_READ_SUPP=9;PD_SIMPLE_SCORE=20;PD_SUM_MAPQ=290;PD_NUM_SAMPLE=1;PD_NUM_SAMPLE_SUPP=1;PD_NUM_SAMPLE_UNIQ_SUPP=1;PD_HOMLEN=3;PD_HOMSEQ=;CIEND95=0,0;CIPOS95=0,0;PE=0;SR=17;STRANDS=+:17;SU=17	GT	1/1
1	19631531	.	C	<DEL>	.	PASS	CIEND=-2,0;END=19632341;IMPRECISE;SVLEN=-799;SVTYPE=DEL;CIPOS=-10,9;SVTOOL=MetaSV;SOURCES=1-19631531-1-19632338-799-BreakDancer,1-19631593-1-19632338-706-BreakDancer,1-19631616-1-19632341-725-Lumpy;NUM_SVMETHODS=2;NUM_SVTOOLS=2;VT=SV;SVMETHOD=RP,SR;BD_CHR1=1;BD_POS1=19631592;BD_ORI1=2;BD_CHR2=1;BD_POS2=19632338;BD_ORI2=0;BD_SCORE=33.0;BD_SUPPORTING_READ_PAIRS=2;CIEND95=0,0;CIPOS95=0,0;PE=23;SR=16;STRANDS=+:39;SU=39	GT	1/1
1	19684817	.	G	<DEL>	.	PASS	END=19684926;SVLEN=-109;SVTYPE=DEL;SVTOOL=MetaSV;SOURCES=1-19684817-1-19684926-109-Pindel,1-19684818-1-19685071-210-BreakDancer;NUM_SVMETHODS=2;NUM_SVTOOLS=2;VT=SV;SVMETHOD=RP,SR;BD_CHR1=1;BD_POS1=19684817;BD_ORI1=3;BD_CHR2=1;BD_POS2=19685071;BD_ORI2=0;BD_SCORE=58.0;BD_SUPPORTING_READ_PAIRS=3;PD_NUM_NT_ADDED=0;PD_NT_ADDED=;PD_BP_RANGE_START=19684817;PD_BP_RANGE_END=19684943;PD_READ_SUPP=26;PD_UNIQ_READ_SUPP=24;PD_UP_READ_SUPP=9;PD_UP_UNIQ_READ_SUPP=8;PD_DOWN_READ_SUPP=17;PD_DOWN_UNIQ_READ_SUPP=16;PD_SIMPLE_SCORE=180;PD_SUM_MAPQ=714;PD_NUM_SAMPLE=1;PD_NUM_SAMPLE_SUPP=1;PD_NUM_SAMPLE_UNIQ_SUPP=1;PD_HOMLEN=17;PD_HOMSEQ=	GT	1/1
1	19704704	.	C	<INV>	.	PASS	CIEND=-157,9;END=19705816;IMPRECISE;SVLEN=1112;SVTYPE=INV;CIPOS=-199,9;SVTOOL=MetaSV;SOURCES=1-19704704-1-19705816-1112-Lumpy,1-19704872-1-19706000-853-BreakDancer;NUM_SVMETHODS=2;NUM_SVTOOLS=2;VT=SV;SVMETHOD=RP,SR;BD_CHR1=1;BD_POS1=19704871;BD_ORI1=0;BD_CHR2=1;BD_POS2=19706000;BD_ORI2=0;BD_SCORE=67.0;BD_SUPPORTING_READ_PAIRS=2;CIEND95=-43,2;CIPOS95=-30,2;PE=12;SR=0;STRANDS=:1,--:11;SU=12	GT	1/1
1	19736483	.	C	<DEL>	.	PASS	CIEND=-105,9;END=19736675;IMPRECISE;SVLEN=-192;SVTYPE=DEL;CIPOS=-10,110;SVTOOL=MetaSV;SOURCES=1-19736458-1-19736611-233-BreakDancer,1-19736483-1-19736675-192-Pindel,1-19736500-1-19736612-112-Lumpy;NUM_SVMETHODS=2;NUM_SVTOOLS=3;VT=SV;SVMETHOD=RP,SR;BD_CHR1=1;BD_POS1=19736457;BD_ORI1=8;BD_CHR2=1;BD_POS2=19736611;BD_ORI2=0;BD_SCORE=99.0;BD_SUPPORTING_READ_PAIRS=8;PD_NUM_NT_ADDED=0;PD_NT_ADDED=;PD_BP_RANGE_START=19736483;PD_BP_RANGE_END=19736685;PD_READ_SUPP=13;PD_UNIQ_READ_SUPP=13;PD_UP_READ_SUPP=3;PD_UP_UNIQ_READ_SUPP=3;PD_DOWN_READ_SUPP=10;PD_DOWN_UNIQ_READ_SUPP=10;PD_SIMPLE_SCORE=44;PD_SUM_MAPQ=570;PD_NUM_SAMPLE=1;PD_NUM_SAMPLE_SUPP=1;PD_NUM_SAMPLE_UNIQ_SUPP=1;PD_HOMLEN=10;PD_HOMSEQ=;CIEND95=-29,3;CIPOS95=-3,35;PE=6;SR=0;STRANDS=+:6;SU=6	GT	1/1
1	19741876	.	T	<DEL>	.	PASS	CIEND=-10,9;END=19741998;SVLEN=-122;SVTYPE=DEL;CIPOS=-10,9;SVTOOL=MetaSV;SOURCES=1-19741876-1-19741998-122-Pindel,1-19741892-1-19741998-106-Lumpy;NUM_SVMETHODS=2;NUM_SVTOOLS=2;VT=SV;SVMETHOD=RP,SR;PD_NUM_NT_ADDED=0;PD_NT_ADDED=;PD_BP_RANGE_START=19741876;PD_BP_RANGE_END=19742015;PD_READ_SUPP=19;PD_UNIQ_READ_SUPP=19;PD_UP_READ_SUPP=4;PD_UP_UNIQ_READ_SUPP=4;PD_DOWN_READ_SUPP=15;PD_DOWN_UNIQ_READ_SUPP=15;PD_SIMPLE_SCORE=80;PD_SUM_MAPQ=582;PD_NUM_SAMPLE=1;PD_NUM_SAMPLE_SUPP=1;PD_NUM_SAMPLE_UNIQ_SUPP=1;PD_HOMLEN=17;PD_HOMSEQ=;CIEND95=0,0;CIPOS95=0,0;PE=0;SR=13;STRANDS=+:13;SU=13	GT	1/1
1	19749292	.	T	<DEL>	.	PASS	CIEND=-1,0;END=19749398;SVLEN=-106;SVTYPE=DEL;CIPOS=-1,0;SVTOOL=MetaSV;SOURCES=1-19749292-1-19749398-106-Pindel,1-19749294-1-19749398-104-Lumpy;NUM_SVMETHODS=2;NUM_SVTOOLS=2;VT=SV;SVMETHOD=RP,SR;PD_NUM_NT_ADDED=0;PD_NT_ADDED=;PD_BP_RANGE_START=19749292;PD_BP_RANGE_END=19749401;PD_READ_SUPP=19;PD_UNIQ_READ_SUPP=19;PD_UP_READ_SUPP=12;PD_UP_UNIQ_READ_SUPP=12;PD_DOWN_READ_SUPP=7;PD_DOWN_UNIQ_READ_SUPP=7;PD_SIMPLE_SCORE=104;PD_SUM_MAPQ=539;PD_NUM_SAMPLE=1;PD_NUM_SAMPLE_SUPP=1;PD_NUM_SAMPLE_UNIQ_SUPP=1;PD_HOMLEN=3;PD_HOMSEQ=;CIEND95=0,0;CIPOS95=0,0;PE=0;SR=25;STRANDS=+:25;SU=25	GT	1/1
1	19764129	.	T	<DEL>	.	PASS	CIEND=-1,0;END=19764262;SVLEN=-133;SVTYPE=DEL;CIPOS=-2,0;SVTOOL=MetaSV;SOURCES=1-19764129-1-19764262-133-Pindel,1-19764145-1-19764262-117-Lumpy;NUM_SVMETHODS=2;NUM_SVTOOLS=2;VT=SV;SVMETHOD=RP,SR;PD_NUM_NT_ADDED=0;PD_NT_ADDED=;PD_BP_RANGE_START=19764129;PD_BP_RANGE_END=19764279;PD_READ_SUPP=8;PD_UNIQ_READ_SUPP=8;PD_UP_READ_SUPP=4;PD_UP_UNIQ_READ_SUPP=4;PD_DOWN_READ_SUPP=4;PD_DOWN_UNIQ_READ_SUPP=4;PD_SIMPLE_SCORE=25;PD_SUM_MAPQ=172;PD_NUM_SAMPLE=1;PD_NUM_SAMPLE_SUPP=1;PD_NUM_SAMPLE_UNIQ_SUPP=1;PD_HOMLEN=17;PD_HOMSEQ=;CIEND95=0,0;CIPOS95=0,0;PE=0;SR=25;STRANDS=+:25;SU=25	GT	1/1
1	19801627	.	C	<DEL>	.	PASS	CIEND=-10,9;END=19808123;SVLEN=-6496;SVTYPE=DEL;CIPOS=-3,1;SVTOOL=MetaSV;SOURCES=1-19801627-1-19808108-6481-Lumpy,1-19801627-1-19808123-6496-Pindel;NUM_SVMETHODS=2;NUM_SVTOOLS=2;VT=SV;SVMETHOD=RP,SR;PD_NUM_NT_ADDED=0;PD_NT_ADDED=;PD_BP_RANGE_START=19801627;PD_BP_RANGE_END=19808124;PD_READ_SUPP=4;PD_UNIQ_READ_SUPP=4;PD_UP_READ_SUPP=3;PD_UP_UNIQ_READ_SUPP=3;PD_DOWN_READ_SUPP=1;PD_DOWN_UNIQ_READ_SUPP=1;PD_SIMPLE_SCORE=8;PD_SUM_MAPQ=116;PD_NUM_SAMPLE=1;PD_NUM_SAMPLE_SUPP=1;PD_NUM_SAMPLE_UNIQ_SUPP=1;PD_HOMLEN=1;PD_HOMSEQ=;CIEND95=0,0;CIPOS95=0,0;PE=17;SR=14;STRANDS=+:31;SU=31	GT	1/1
1	19816135	.	T	<DEL>	.	PASS	CIEND=-3,2;END=19816242;SVLEN=-107;SVTYPE=DEL;CIPOS=-8,9;SVTOOL=MetaSV;SOURCES=1-19816135-1-19816242-107-Pindel,1-19816141-1-19816242-101-Lumpy;NUM_SVMETHODS=2;NUM_SVTOOLS=2;VT=SV;SVMETHOD=RP,SR;PD_NUM_NT_ADDED=0;PD_NT_ADDED=;PD_BP_RANGE_START=19816135;PD_BP_RANGE_END=19816251;PD_READ_SUPP=13;PD_UNIQ_READ_SUPP=13;PD_UP_READ_SUPP=2;PD_UP_UNIQ_READ_SUPP=2;PD_DOWN_READ_SUPP=11;PD_DOWN_UNIQ_READ_SUPP=11;PD_SIMPLE_SCORE=36;PD_SUM_MAPQ=377;PD_NUM_SAMPLE=1;PD_NUM_SAMPLE_SUPP=1;PD_NUM_SAMPLE_UNIQ_SUPP=1;PD_HOMLEN=9;PD_HOMSEQ=;CIEND95=0,0;CIPOS95=0,0;PE=0;SR=11;STRANDS=+:11;SU=11	GT	1/1
1	19818533	.	C	<DEL>	.	PASS	CIEND=-10,9;END=19827660;IMPRECISE;SVLEN=-9127;SVTYPE=DEL;CIPOS=0,0;SVTOOL=MetaSV;SOURCES=1-19818521-1-19827666-9139-BreakDancer,1-19818529-1-19827660-9131-Lumpy,1-19818533-1-19827660-9127-Pindel;NUM_SVMETHODS=2;NUM_SVTOOLS=3;VT=SV;SVMETHOD=RP,SR;BD_CHR1=1;BD_POS1=19818520;BD_ORI1=9;BD_CHR2=1;BD_POS2=19827666;BD_ORI2=0;BD_SCORE=99.0;BD_SUPPORTING_READ_PAIRS=9;PD_NUM_NT_ADDED=0;PD_NT_ADDED=;PD_BP_RANGE_START=19818533;PD_BP_RANGE_END=19827663;PD_READ_SUPP=9;PD_UNIQ_READ_SUPP=8;PD_UP_READ_SUPP=2;PD_UP_UNIQ_READ_SUPP=2;PD_DOWN_READ_SUPP=7;PD_DOWN_UNIQ_READ_SUPP=6;PD_SIMPLE_SCORE=24;PD_SUM_MAPQ=285;PD_NUM_SAMPLE=1;PD_NUM_SAMPLE_SUPP=1;PD_NUM_SAMPLE_UNIQ_SUPP=1;PD_HOMLEN=3;PD_HOMSEQ=;CIEND95=0,0;CIPOS95=0,1;PE=27;SR=12;STRANDS=+:39;SU=39	GT	1/1
1	19828345	.	G	<DEL>	.	PASS	CIEND=-5,8;END=19828673;IMPRECISE;SVLEN=-323;SVTYPE=DEL;CIPOS=-3,3;SVTOOL=MetaSV;SOURCES=1-19828345-1-19828667-322-Pindel,1-19828349-1-19828672-323-Pindel,1-19828349-1-19828667-318-Lumpy,1-19828353-1-19828673-322-BreakDancer;NUM_SVMETHODS=2;NUM_SVTOOLS=3;VT=SV;SVMETHOD=RP,SR;BD_CHR1=1;BD_POS1=19828352;BD_ORI1=6;BD_CHR2=1;BD_POS2=19828673;BD_ORI2=0;BD_SCORE=99.0;BD_SUPPORTING_READ_PAIRS=6;PD_NUM_NT_ADDED=0;PD_NT_ADDED=;PD_BP_RANGE_START=19828349;PD_BP_RANGE_END=19828673;PD_READ_SUPP=14;PD_UNIQ_READ_SUPP=14;PD_UP_READ_SUPP=9;PD_UP_UNIQ_READ_SUPP=9;PD_DOWN_READ_SUPP=5;PD_DOWN_UNIQ_READ_SUPP=5;PD_SIMPLE_SCORE=60;PD_SUM_MAPQ=426;PD_NUM_SAMPLE=1;PD_NUM_SAMPLE_SUPP=1;PD_NUM_SAMPLE_UNIQ_SUPP=1;PD_HOMLEN=1;PD_HOMSEQ=;CIEND95=0,3;CIPOS95=0,1;PE=18;SR=11;STRANDS=+:29;SU=29	GT	1/1
1	19851217	.	G	<DEL>	.	PASS	CIEND=0,0;END=19852242;IMPRECISE;SVLEN=-1025;SVTYPE=DEL;CIPOS=-1,0;SVTOOL=MetaSV;SOURCES=1-19851217-1-19852242-1025-Pindel,1-19851222-1-19852241-1019-Lumpy;NUM_SVMETHODS=2;NUM_SVTOOLS=2;VT=SV;SVMETHOD=RP,SR;PD_NUM_NT_ADDED=0;PD_NT_ADDED=;PD_BP_RANGE_START=19851217;PD_BP_RANGE_END=19852248;PD_READ_SUPP=5;PD_UNIQ_READ_SUPP=5;PD_UP_READ_SUPP=3;PD_UP_UNIQ_READ_SUPP=3;PD_DOWN_READ_SUPP=2;PD_DOWN_UNIQ_READ_SUPP=2;PD_SIMPLE_SCORE=12;PD_SUM_MAPQ=121;PD_NUM_SAMPLE=1;PD_NUM_SAMPLE_SUPP=1;PD_NUM_SAMPLE_UNIQ_SUPP=1;PD_HOMLEN=6;PD_HOMSEQ=;CIEND95=0,1;CIPOS95=0,0;PE=37;SR=31;STRANDS=+:68;SU=68	GT	1/1
1	19879177	.	T	<DEL>	.	PASS	CIEND=-2,0;END=19886152;SVLEN=-6975;SVTYPE=DEL;CIPOS=-2,0;SVTOOL=MetaSV;SOURCES=1-19879085-1-19886157-7053-BreakDancer,1-19879179-1-19886157-6990-BreakDancer,1-19879177-1-19886152-6975-Pindel,1-19879192-1-19886152-6960-Lumpy;NUM_SVMETHODS=2;NUM_SVTOOLS=3;VT=SV;SVMETHOD=RP,SR;BD_CHR1=1;BD_POS1=19879178;BD_ORI1=3;BD_CHR2=1;BD_POS2=19886157;BD_ORI2=0;BD_SCORE=54.0;BD_SUPPORTING_READ_PAIRS=3;PD_NUM_NT_ADDED=0;PD_NT_ADDED=;PD_BP_RANGE_START=19879177;PD_BP_RANGE_END=19886162;PD_READ_SUPP=25;PD_UNIQ_READ_SUPP=25;PD_UP_READ_SUPP=15;PD_UP_UNIQ_READ_SUPP=15;PD_DOWN_READ_SUPP=10;PD_DOWN_UNIQ_READ_SUPP=10;PD_SIMPLE_SCORE=176;PD_SUM_MAPQ=756;PD_NUM_SAMPLE=1;PD_NUM_SAMPLE_SUPP=1;PD_NUM_SAMPLE_UNIQ_SUPP=1;PD_HOMLEN=10;PD_HOMSEQ=;CIEND95=0,0;CIPOS95=0,0;PE=20;SR=20;STRANDS=+:40;SU=40	GT	1/1
1	19894830	.	C	<INV>	.	PASS	END=19896907;IMPRECISE;SVLEN=2034;SVTYPE=INV;SVTOOL=MetaSV;SOURCES=1-19894830-1-19896782-1952-Pindel,1-19894830-1-19896864-2034-Pindel,1-19895129-1-19896907-1778-Pindel,1-19895231-1-19897017-1522-BreakDancer;NUM_SVMETHODS=2;NUM_SVTOOLS=2;VT=SV;SVMETHOD=RP,SR;BD_CHR1=1;BD_POS1=19895230;BD_ORI1=0;BD_CHR2=1;BD_POS2=19897017;BD_ORI2=0;BD_SCORE=99.0;BD_SUPPORTING_READ_PAIRS=3;PD_NUM_NT_ADDED=0,49;PD_NT_ADDED=,GGTCTATATAATAGCTCTTTTTAATTCCTCATATTGGTAATGTGTAATT;PD_BP_RANGE_START=19895129;PD_BP_RANGE_END=19896908;PD_READ_SUPP=8;PD_UNIQ_READ_SUPP=8;PD_UP_READ_SUPP=0;PD_UP_UNIQ_READ_SUPP=0;PD_DOWN_READ_SUPP=8;PD_DOWN_UNIQ_READ_SUPP=8;PD_SIMPLE_SCORE=9;PD_SUM_MAPQ=248;PD_NUM_SAMPLE=1;PD_NUM_SAMPLE_SUPP=1;PD_NUM_SAMPLE_UNIQ_SUPP=1;PD_HOMLEN=1;PD_HOMSEQ=	GT	1/1
1	19956634	.	G	<DEL>	.	PASS	CIEND=-205,9;END=19956856;IMPRECISE;SVLEN=-222;SVTYPE=DEL;CIPOS=-10,185;SVTOOL=MetaSV;SOURCES=1-19956634-1-19956856-222-Pindel,1-19956707-1-19956941-269-BreakDancer,1-19956760-1-19956966-206-Lumpy;NUM_SVMETHODS=2;NUM_SVTOOLS=3;VT=SV;SVMETHOD=RP,SR;BD_CHR1=1;BD_POS1=19956706;BD_ORI1=6;BD_CHR2=1;BD_POS2=19956941;BD_ORI2=0;BD_SCORE=99.0;BD_SUPPORTING_READ_PAIRS=6;PD_NUM_NT_ADDED=0;PD_NT_ADDED=;PD_BP_RANGE_START=19956634;PD_BP_RANGE_END=19957080;PD_READ_SUPP=3;PD_UNIQ_READ_SUPP=3;PD_UP_READ_SUPP=0;PD_UP_UNIQ_READ_SUPP=0;PD_DOWN_READ_SUPP=3;PD_DOWN_UNIQ_READ_SUPP=3;PD_SIMPLE_SCORE=4;PD_SUM_MAPQ=180;PD_NUM_SAMPLE=1;PD_NUM_SAMPLE_SUPP=1;PD_NUM_SAMPLE_UNIQ_SUPP=1;PD_HOMLEN=224;PD_HOMSEQ=;CIEND95=-52,2;CIPOS95=-2,54;PE=6;SR=0;STRANDS=+:6;SU=6	GT	1/1
1	19973382	.	T	<DEL>	.	PASS	CIEND=-1,0;END=19973656;IMPRECISE;SVLEN=-226;SVTYPE=DEL;CIPOS=-1,0;SVTOOL=MetaSV;SOURCES=1-19973388-1-19973533-145-Pindel,1-19973390-1-19973594-204-Pindel,1-19973382-1-19973656-226-BreakDancer,1-19973390-1-19973533-143-Lumpy;NUM_SVMETHODS=2;NUM_SVTOOLS=3;VT=SV;SVMETHOD=RP,SR;BD_CHR1=1;BD_POS1=19973381;BD_ORI1=4;BD_CHR2=1;BD_POS2=19973656;BD_ORI2=0;BD_SCORE=55.0;BD_SUPPORTING_READ_PAIRS=3;PD_NUM_NT_ADDED=59;PD_NT_ADDED=TCTCTCAGAATCACCCTGAGTATCCCCTGGACCACGTAAAGCTTAGACATCAAATTAAT;PD_BP_RANGE_START=19973390;PD_BP_RANGE_END=19973595;PD_READ_SUPP=3;PD_UNIQ_READ_SUPP=3;PD_UP_READ_SUPP=2;PD_UP_UNIQ_READ_SUPP=2;PD_DOWN_READ_SUPP=1;PD_DOWN_UNIQ_READ_SUPP=1;PD_SIMPLE_SCORE=6;PD_SUM_MAPQ=87;PD_NUM_SAMPLE=1;PD_NUM_SAMPLE_SUPP=1;PD_NUM_SAMPLE_UNIQ_SUPP=1;PD_HOMLEN=1;PD_HOMSEQ=;CIEND95=0,0;CIPOS95=0,0;PE=0;SR=27;STRANDS=+:27;SU=27	GT	1/1
1	20060674	.	A	<DEL>	.	PASS	CIEND=-4,2;END=20060881;SVLEN=-207;SVTYPE=DEL;CIPOS=-10,6;SVTOOL=MetaSV;SOURCES=1-20060674-1-20060881-207-Pindel,1-20060677-1-20060881-204-Lumpy;NUM_SVMETHODS=2;NUM_SVTOOLS=2;VT=SV;SVMETHOD=RP,SR;PD_NUM_NT_ADDED=0;PD_NT_ADDED=;PD_BP_RANGE_START=20060674;PD_BP_RANGE_END=20060885;PD_READ_SUPP=6;PD_UNIQ_READ_SUPP=6;PD_UP_READ_SUPP=6;PD_UP_UNIQ_READ_SUPP=6;PD_DOWN_READ_SUPP=0;PD_DOWN_UNIQ_READ_SUPP=0;PD_SIMPLE_SCORE=7;PD_SUM_MAPQ=174;PD_NUM_SAMPLE=1;PD_NUM_SAMPLE_SUPP=1;PD_NUM_SAMPLE_UNIQ_SUPP=1;PD_HOMLEN=4;PD_HOMSEQ=;CIEND95=0,0;CIPOS95=0,0;PE=4;SR=10;STRANDS=+:14;SU=14	GT	1/1
1	20117393	.	C	<DEL>	.	PASS	CIEND=-10,9;END=20117561;SVLEN=-168;SVTYPE=DEL;CIPOS=-2,0;SVTOOL=MetaSV;SOURCES=1-20117393-1-20117561-168-Pindel,1-20117394-1-20117561-167-Lumpy;NUM_SVMETHODS=2;NUM_SVTOOLS=2;VT=SV;SVMETHOD=RP,SR;PD_NUM_NT_ADDED=0;PD_NT_ADDED=;PD_BP_RANGE_START=20117393;PD_BP_RANGE_END=20117563;PD_READ_SUPP=14;PD_UNIQ_READ_SUPP=14;PD_UP_READ_SUPP=9;PD_UP_UNIQ_READ_SUPP=9;PD_DOWN_READ_SUPP=5;PD_DOWN_UNIQ_READ_SUPP=5;PD_SIMPLE_SCORE=60;PD_SUM_MAPQ=394;PD_NUM_SAMPLE=1;PD_NUM_SAMPLE_SUPP=1;PD_NUM_SAMPLE_UNIQ_SUPP=1;PD_HOMLEN=2;PD_HOMSEQ=;CIEND95=0,0;CIPOS95=0,0;PE=1;SR=22;STRANDS=+:23;SU=23	GT	1/1
1	20187441	.	T	<DEL>	.	PASS	CIEND=-10,9;END=20187579;SVLEN=-138;SVTYPE=DEL;CIPOS=-10,9;SVTOOL=MetaSV;SOURCES=1-20187441-1-20187545-104-Lumpy,1-20187441-1-20187579-138-Pindel;NUM_SVMETHODS=2;NUM_SVTOOLS=2;VT=SV;SVMETHOD=RP,SR;PD_NUM_NT_ADDED=23;PD_NT_ADDED=AAGAGCATTGGTATTAGGTCTTC;PD_BP_RANGE_START=20187441;PD_BP_RANGE_END=20187580;PD_READ_SUPP=5;PD_UNIQ_READ_SUPP=5;PD_UP_READ_SUPP=3;PD_UP_UNIQ_READ_SUPP=3;PD_DOWN_READ_SUPP=2;PD_DOWN_UNIQ_READ_SUPP=2;PD_SIMPLE_SCORE=12;PD_SUM_MAPQ=133;PD_NUM_SAMPLE=1;PD_NUM_SAMPLE_SUPP=1;PD_NUM_SAMPLE_UNIQ_SUPP=1;PD_HOMLEN=1;PD_HOMSEQ=;CIEND95=0,0;CIPOS95=0,0;PE=0;SR=5;STRANDS=+:5;SU=5	GT	1/1
1	20198527	.	T	<DEL>	.	PASS	CIEND=-1,0;END=20198741;IMPRECISE;SVLEN=-223;SVTYPE=DEL;CIPOS=0,0;SVTOOL=MetaSV;SOURCES=1-20198555-1-20198740-185-Pindel,1-20198604-1-20198740-136-Pindel,1-20198527-1-20198741-223-BreakDancer,1-20198615-1-20198740-125-Lumpy;NUM_SVMETHODS=2;NUM_SVTOOLS=3;VT=SV;SVMETHOD=RP,SR;BD_CHR1=1;BD_POS1=20198526;BD_ORI1=5;BD_CHR2=1;BD_POS2=20198741;BD_ORI2=0;BD_SCORE=92.0;BD_SUPPORTING_READ_PAIRS=5;PD_NUM_NT_ADDED=0;PD_NT_ADDED=;PD_BP_RANGE_START=20198604;PD_BP_RANGE_END=20198753;PD_READ_SUPP=22;PD_UNIQ_READ_SUPP=21;PD_UP_READ_SUPP=17;PD_UP_UNIQ_READ_SUPP=16;PD_DOWN_READ_SUPP=5;PD_DOWN_UNIQ_READ_SUPP=5;PD_SIMPLE_SCORE=108;PD_SUM_MAPQ=626;PD_NUM_SAMPLE=1;PD_NUM_SAMPLE_SUPP=1;PD_NUM_SAMPLE_UNIQ_SUPP=1;PD_HOMLEN=13;PD_HOMSEQ=;CIEND95=0,0;CIPOS95=0,1;PE=1;SR=37;STRANDS=+:38;SU=38	GT	1/1
1	20208875	.	C	<DEL>	.	PASS	CIEND=-10,9;END=20216321;IMPRECISE;SVLEN=-7411;SVTYPE=DEL;CIPOS=-2,1;SVTOOL=MetaSV;SOURCES=1-20208875-1-20216321-7411-BreakDancer,1-20208931-1-20216317-7386-Lumpy;NUM_SVMETHODS=2;NUM_SVTOOLS=2;VT=SV;SVMETHOD=RP,SR;BD_CHR1=1;BD_POS1=20208874;BD_ORI1=3;BD_CHR2=1;BD_POS2=20216321;BD_ORI2=0;BD_SCORE=58.0;BD_SUPPORTING_READ_PAIRS=3;CIEND95=0,0;CIPOS95=0,0;PE=21;SR=13;STRANDS=+:34;SU=34	GT	1/1
1	20232668	.	T	<DEL>	.	PASS	CIEND=-3,2;END=20232823;SVLEN=-155;SVTYPE=DEL;CIPOS=-3,2;SVTOOL=MetaSV;SOURCES=1-20232668-1-20232823-155-Pindel,1-20232676-1-20232823-147-Lumpy;NUM_SVMETHODS=2;NUM_SVTOOLS=2;VT=SV;SVMETHOD=RP,SR;PD_NUM_NT_ADDED=0;PD_NT_ADDED=;PD_BP_RANGE_START=20232668;PD_BP_RANGE_END=20232832;PD_READ_SUPP=4;PD_UNIQ_READ_SUPP=4;PD_UP_READ_SUPP=4;PD_UP_UNIQ_READ_SUPP=4;PD_DOWN_READ_SUPP=0;PD_DOWN_UNIQ_READ_SUPP=0;PD_SIMPLE_SCORE=5;PD_SUM_MAPQ=116;PD_NUM_SAMPLE=1;PD_NUM_SAMPLE_SUPP=1;PD_NUM_SAMPLE_UNIQ_SUPP=1;PD_HOMLEN=9;PD_HOMSEQ=;CIEND95=0,0;CIPOS95=0,0;PE=0;SR=11;STRANDS=+:11;SU=11	GT	1/1
1	20273901	.	A	<DEL>	.	PASS	CIEND=-183,3;END=20277371;IMPRECISE;SVLEN=-3470;SVTYPE=DEL;CIPOS=-10,134;SVTOOL=MetaSV;SOURCES=1-20273894-1-20277322-3428-Lumpy,1-20273901-1-20277371-3470-Pindel;NUM_SVMETHODS=2;NUM_SVTOOLS=2;VT=SV;SVMETHOD=RP,SR;PD_NUM_NT_ADDED=52;PD_NT_ADDED=GATACTGATTGATAGGATAATCACAAGGTATCCTGGAGTAAATGATGTGTAT;PD_BP_RANGE_START=20273901;PD_BP_RANGE_END=20277372;PD_READ_SUPP=5;PD_UNIQ_READ_SUPP=5;PD_UP_READ_SUPP=4;PD_UP_UNIQ_READ_SUPP=4;PD_DOWN_READ_SUPP=1;PD_DOWN_UNIQ_READ_SUPP=1;PD_SIMPLE_SCORE=10;PD_SUM_MAPQ=169;PD_NUM_SAMPLE=1;PD_NUM_SAMPLE_SUPP=1;PD_NUM_SAMPLE_UNIQ_SUPP=1;PD_HOMLEN=1;PD_HOMSEQ=;CIEND95=-57,0;CIPOS95=-3,26;PE=10;SR=0;STRANDS=+:10;SU=10	GT	1/1
1	20339952	.	A	<DEL>	.	PASS	CIEND=-5,0;END=20340082;IMPRECISE;SVLEN=-130;SVTYPE=DEL;CIPOS=-6,9;SVTOOL=MetaSV;SOURCES=1-20339952-1-20340082-130-Pindel,1-20339955-1-20340077-122-Lumpy;NUM_SVMETHODS=2;NUM_SVTOOLS=2;VT=SV;SVMETHOD=RP,SR;PD_NUM_NT_ADDED=0;PD_NT_ADDED=;PD_BP_RANGE_START=20339952;PD_BP_RANGE_END=20340086;PD_READ_SUPP=24;PD_UNIQ_READ_SUPP=24;PD_UP_READ_SUPP=11;PD_UP_UNIQ_READ_SUPP=11;PD_DOWN_READ_SUPP=13;PD_DOWN_UNIQ_READ_SUPP=13;PD_SIMPLE_SCORE=168;PD_SUM_MAPQ=660;PD_NUM_SAMPLE=1;PD_NUM_SAMPLE_SUPP=1;PD_NUM_SAMPLE_UNIQ_SUPP=1;PD_HOMLEN=4;PD_HOMSEQ=;CIEND95=-5,0;CIPOS95=0,0;PE=0;SR=7;STRANDS=+:7;SU=7	GT	1/1
1	20415295	.	A	<DEL>	.	PASS	CIEND=-9,9;END=20422123;SVLEN=-6828;SVTYPE=DEL;CIPOS=-1,0;SVTOOL=MetaSV;SOURCES=1-20415295-1-20422123-6828-Pindel,1-20415310-1-20422123-6813-Lumpy,1-20415310-1-20422131-6838-BreakDancer;NUM_SVMETHODS=2;NUM_SVTOOLS=3;VT=SV;SVMETHOD=RP,SR;BD_CHR1=1;BD_POS1=20415309;BD_ORI1=6;BD_CHR2=1;BD_POS2=20422131;BD_ORI2=0;BD_SCORE=88.0;BD_SUPPORTING_READ_PAIRS=5;PD_NUM_NT_ADDED=0;PD_NT_ADDED=;PD_BP_RANGE_START=20415295;PD_BP_RANGE_END=20422139;PD_READ_SUPP=14;PD_UNIQ_READ_SUPP=14;PD_UP_READ_SUPP=7;PD_UP_UNIQ_READ_SUPP=7;PD_DOWN_READ_SUPP=7;PD_DOWN_UNIQ_READ_SUPP=7;PD_SIMPLE_SCORE=64;PD_SUM_MAPQ=390;PD_NUM_SAMPLE=1;PD_NUM_SAMPLE_SUPP=1;PD_NUM_SAMPLE_UNIQ_SUPP=1;PD_HOMLEN=16;PD_HOMSEQ=;CIEND95=0,0;CIPOS95=0,0;PE=29;SR=20;STRANDS=+:49;SU=49	GT	1/1
1	20428555	.	A	<DEL>	.	PASS	CIEND=-1,0;END=20428678;SVLEN=-123;SVTYPE=DEL;CIPOS=-2,0;SVTOOL=MetaSV;SOURCES=1-20428555-1-20428678-123-Pindel,1-20428570-1-20428683-113-Lumpy;NUM_SVMETHODS=2;NUM_SVTOOLS=2;VT=SV;SVMETHOD=RP,SR;PD_NUM_NT_ADDED=0;PD_NT_ADDED=;PD_BP_RANGE_START=20428555;PD_BP_RANGE_END=20428694;PD_READ_SUPP=4;PD_UNIQ_READ_SUPP=4;PD_UP_READ_SUPP=1;PD_UP_UNIQ_READ_SUPP=1;PD_DOWN_READ_SUPP=3;PD_DOWN_UNIQ_READ_SUPP=3;PD_SIMPLE_SCORE=8;PD_SUM_MAPQ=116;PD_NUM_SAMPLE=1;PD_NUM_SAMPLE_SUPP=1;PD_NUM_SAMPLE_UNIQ_SUPP=1;PD_HOMLEN=16;PD_HOMSEQ=;CIEND95=0,0;CIPOS95=0,0;PE=1;SR=29;STRANDS=+:30;SU=30	GT	1/1
1	20505349	.	A	<DEL>	.	PASS	CIEND=-5,6;END=20505729;IMPRECISE;SVLEN=-380;SVTYPE=DEL;CIPOS=-6,8;SVTOOL=MetaSV;SOURCES=1-20505349-1-20505729-380-Pindel,1-20505349-1-20505729-380-Lumpy;NUM_SVMETHODS=2;NUM_SVTOOLS=2;VT=SV;SVMETHOD=RP,SR;PD_NUM_NT_ADDED=0;PD_NT_ADDED=;PD_BP_RANGE_START=20505349;PD_BP_RANGE_END=20505730;PD_READ_SUPP=7;PD_UNIQ_READ_SUPP=7;PD_UP_READ_SUPP=3;PD_UP_UNIQ_READ_SUPP=3;PD_DOWN_READ_SUPP=4;PD_DOWN_UNIQ_READ_SUPP=4;PD_SIMPLE_SCORE=20;PD_SUM_MAPQ=219;PD_NUM_SAMPLE=1;PD_NUM_SAMPLE_SUPP=1;PD_NUM_SAMPLE_UNIQ_SUPP=1;PD_HOMLEN=1;PD_HOMSEQ=;CIEND95=0,1;CIPOS95=0,0;PE=8;SR=4;STRANDS=+:12;SU=12	GT	1/1
1	20559026	.	T	<DEL>	.	PASS	CIEND=-10,9;END=20559148;SVLEN=-122;SVTYPE=DEL;CIPOS=-10,9;SVTOOL=MetaSV;SOURCES=1-20559026-1-20559148-122-Pindel,1-20559043-1-20559148-105-Lumpy;NUM_SVMETHODS=2;NUM_SVTOOLS=2;VT=SV;SVMETHOD=RP,SR;PD_NUM_NT_ADDED=0;PD_NT_ADDED=;PD_BP_RANGE_START=20559026;PD_BP_RANGE_END=20559166;PD_READ_SUPP=14;PD_UNIQ_READ_SUPP=14;PD_UP_READ_SUPP=9;PD_UP_UNIQ_READ_SUPP=9;PD_DOWN_READ_SUPP=5;PD_DOWN_UNIQ_READ_SUPP=5;PD_SIMPLE_SCORE=60;PD_SUM_MAPQ=425;PD_NUM_SAMPLE=1;PD_NUM_SAMPLE_SUPP=1;PD_NUM_SAMPLE_UNIQ_SUPP=1;PD_HOMLEN=18;PD_HOMSEQ=;CIEND95=0,0;CIPOS95=0,0;PE=0;SR=33;STRANDS=+:33;SU=33	GT	1/1
1	20579313	.	C	<DEL>	.	PASS	CIEND=-10,9;END=20586150;IMPRECISE;SVLEN=-6464;SVTYPE=DEL;CIPOS=-2,0;SVTOOL=MetaSV;SOURCES=1-20579313-1-20585759-6446-Pindel,1-20585958-1-20586149-191-Pindel,1-20579323-1-20585766-6464-BreakDancer,1-20585938-1-20586150-214-BreakDancer,1-20579330-1-20585759-6429-Lumpy;NUM_SVMETHODS=2;NUM_SVTOOLS=3;VT=SV;SVMETHOD=RP,SR;PD_NUM_NT_ADDED=0;PD_NT_ADDED=;PD_BP_RANGE_START=20585958;PD_BP_RANGE_END=20586163;PD_READ_SUPP=10;PD_UNIQ_READ_SUPP=10;PD_UP_READ_SUPP=6;PD_UP_UNIQ_READ_SUPP=6;PD_DOWN_READ_SUPP=4;PD_DOWN_UNIQ_READ_SUPP=4;PD_SIMPLE_SCORE=35;PD_SUM_MAPQ=297;PD_NUM_SAMPLE=1;PD_NUM_SAMPLE_SUPP=1;PD_NUM_SAMPLE_UNIQ_SUPP=1;PD_HOMLEN=14;PD_HOMSEQ=;CIEND95=0,0;CIPOS95=0,0;PE=23;SR=26;STRANDS=+:49;SU=49	GT	1/1
1	20648449	.	T	<DEL>	.	PASS	CIEND=-10,9;END=20648599;SVLEN=-150;SVTYPE=DEL;CIPOS=-10,6;SVTOOL=MetaSV;SOURCES=1-20648449-1-20648574-125-Lumpy,1-20648449-1-20648599-150-Pindel;NUM_SVMETHODS=2;NUM_SVTOOLS=2;VT=SV;SVMETHOD=RP,SR;PD_NUM_NT_ADDED=13;PD_NT_ADDED=AACTGTGGTAGTG;PD_BP_RANGE_START=20648449;PD_BP_RANGE_END=20648600;PD_READ_SUPP=6;PD_UNIQ_READ_SUPP=6;PD_UP_READ_SUPP=6;PD_UP_UNIQ_READ_SUPP=6;PD_DOWN_READ_SUPP=0;PD_DOWN_UNIQ_READ_SUPP=0;PD_SIMPLE_SCORE=7;PD_SUM_MAPQ=236;PD_NUM_SAMPLE=1;PD_NUM_SAMPLE_SUPP=1;PD_NUM_SAMPLE_UNIQ_SUPP=1;PD_HOMLEN=1;PD_HOMSEQ=;CIEND95=0,0;CIPOS95=0,0;PE=0;SR=15;STRANDS=+:15;SU=15	GT	1/1
1	20668821	.	T	<DEL>	.	PASS	CIEND=-2,0;END=20671241;SVLEN=-2420;SVTYPE=DEL;CIPOS=-10,9;SVTOOL=MetaSV;SOURCES=1-20668816-1-20671241-2430-BreakDancer,1-20668821-1-20671241-2420-Pindel,1-20668824-1-20671241-2417-Lumpy;NUM_SVMETHODS=2;NUM_SVTOOLS=3;VT=SV;SVMETHOD=RP,SR;BD_CHR1=1;BD_POS1=20668815;BD_ORI1=8;BD_CHR2=1;BD_POS2=20671241;BD_ORI2=0;BD_SCORE=99.0;BD_SUPPORTING_READ_PAIRS=8;PD_NUM_NT_ADDED=0;PD_NT_ADDED=;PD_BP_RANGE_START=20668821;PD_BP_RANGE_END=20671245;PD_READ_SUPP=32;PD_UNIQ_READ_SUPP=31;PD_UP_READ_SUPP=15;PD_UP_UNIQ_READ_SUPP=15;PD_DOWN_READ_SUPP=17;PD_DOWN_UNIQ_READ_SUPP=16;PD_SIMPLE_SCORE=288;PD_SUM_MAPQ=939;PD_NUM_SAMPLE=1;PD_NUM_SAMPLE_SUPP=1;PD_NUM_SAMPLE_UNIQ_SUPP=1;PD_HOMLEN=4;PD_HOMSEQ=;CIEND95=0,0;CIPOS95=0,0;PE=22;SR=17;STRANDS=+:39;SU=39	GT	1/1
1	20699951	.	C	<DEL>	.	PASS	CIEND=-2,0;END=20700146;SVLEN=-195;SVTYPE=DEL;CIPOS=-2,0;SVTOOL=MetaSV;SOURCES=1-20699951-1-20700146-195-Pindel,1-20699964-1-20700146-182-Lumpy;NUM_SVMETHODS=2;NUM_SVTOOLS=2;VT=SV;SVMETHOD=RP,SR;PD_NUM_NT_ADDED=0;PD_NT_ADDED=;PD_BP_RANGE_START=20699951;PD_BP_RANGE_END=20700160;PD_READ_SUPP=3;PD_UNIQ_READ_SUPP=3;PD_UP_READ_SUPP=3;PD_UP_UNIQ_READ_SUPP=3;PD_DOWN_READ_SUPP=0;PD_DOWN_UNIQ_READ_SUPP=0;PD_SIMPLE_SCORE=4;PD_SUM_MAPQ=87;PD_NUM_SAMPLE=1;PD_NUM_SAMPLE_SUPP=1;PD_NUM_SAMPLE_UNIQ_SUPP=1;PD_HOMLEN=14;PD_HOMSEQ=;CIEND95=0,0;CIPOS95=0,0;PE=1;SR=24;STRANDS=+:25;SU=25	GT	1/1
1	20773528	.	A	<DEL>	.	PASS	CIEND=-10,8;END=20774038;IMPRECISE;SVLEN=-468;SVTYPE=DEL;CIPOS=-10,9;SVTOOL=MetaSV;SOURCES=1-20773528-1-20774038-468-BreakDancer,1-20773584-1-20773976-392-Lumpy;NUM_SVMETHODS=2;NUM_SVTOOLS=2;VT=SV;SVMETHOD=RP,SR;BD_CHR1=1;BD_POS1=20773527;BD_ORI1=2;BD_CHR2=1;BD_POS2=20774038;BD_ORI2=0;BD_SCORE=38.0;BD_SUPPORTING_READ_PAIRS=2;CIEND95=-3,0;CIPOS95=-2,2;PE=11;SR=1;STRANDS=+:12;SU=12	GT	1/1
1	20801944	.	A	<DEL>	.	PASS	CIEND=-3,2;END=20802083;SVLEN=-139;SVTYPE=DEL;CIPOS=-10,9;SVTOOL=MetaSV;SOURCES=1-20801898-1-20802083-221-BreakDancer,1-20801944-1-20802083-139-Pindel,1-20801952-1-20802083-131-Lumpy;NUM_SVMETHODS=2;NUM_SVTOOLS=3;VT=SV;SVMETHOD=RP,SR;BD_CHR1=1;BD_POS1=20801897;BD_ORI1=5;BD_CHR2=1;BD_POS2=20802083;BD_ORI2=0;BD_SCORE=79.0;BD_SUPPORTING_READ_PAIRS=5;PD_NUM_NT_ADDED=0;PD_NT_ADDED=;PD_BP_RANGE_START=20801944;PD_BP_RANGE_END=20802092;PD_READ_SUPP=11;PD_UNIQ_READ_SUPP=11;PD_UP_READ_SUPP=8;PD_UP_UNIQ_READ_SUPP=8;PD_DOWN_READ_SUPP=3;PD_DOWN_UNIQ_READ_SUPP=3;PD_SIMPLE_SCORE=36;PD_SUM_MAPQ=340;PD_NUM_SAMPLE=1;PD_NUM_SAMPLE_SUPP=1;PD_NUM_SAMPLE_UNIQ_SUPP=1;PD_HOMLEN=9;PD_HOMSEQ=;CIEND95=0,0;CIPOS95=0,0;PE=1;SR=12;STRANDS=+:13;SU=13	GT	1/1
1	20831165	.	G	<DEL>	.	PASS	CIEND=-10,9;END=20831340;SVLEN=-175;SVTYPE=DEL;CIPOS=-3,1;SVTOOL=MetaSV;SOURCES=1-20831165-1-20831340-175-Pindel,1-20831169-1-20831392-216-BreakDancer,1-20831231-1-20831340-109-Lumpy;NUM_SVMETHODS=2;NUM_SVTOOLS=3;VT=SV;SVMETHOD=RP,SR;BD_CHR1=1;BD_POS1=20831168;BD_ORI1=3;BD_CHR2=1;BD_POS2=20831392;BD_ORI2=0;BD_SCORE=72.0;BD_SUPPORTING_READ_PAIRS=3;PD_NUM_NT_ADDED=50;PD_NT_ADDED=TTCAGCTTGCACTAGAGAATAAATTTGAGCAGCTGAGCAACTTCTGAGTC;PD_BP_RANGE_START=20831165;PD_BP_RANGE_END=20831341;PD_READ_SUPP=5;PD_UNIQ_READ_SUPP=5;PD_UP_READ_SUPP=2;PD_UP_UNIQ_READ_SUPP=2;PD_DOWN_READ_SUPP=3;PD_DOWN_UNIQ_READ_SUPP=3;PD_SIMPLE_SCORE=12;PD_SUM_MAPQ=145;PD_NUM_SAMPLE=1;PD_NUM_SAMPLE_SUPP=1;PD_NUM_SAMPLE_UNIQ_SUPP=1;PD_HOMLEN=1;PD_HOMSEQ=;CIEND95=0,0;CIPOS95=0,0;PE=0;SR=15;STRANDS=+:15;SU=15	GT	1/1
1	20902612	.	T	<DEL>	.	PASS	CIEND=-8,9;END=20902737;SVLEN=-125;SVTYPE=DEL;CIPOS=-6,5;SVTOOL=MetaSV;SOURCES=1-20902612-1-20902737-125-Pindel,1-20902624-1-20902737-113-Lumpy;NUM_SVMETHODS=2;NUM_SVTOOLS=2;VT=SV;SVMETHOD=RP,SR;PD_NUM_NT_ADDED=0;PD_NT_ADDED=;PD_BP_RANGE_START=20902612;PD_BP_RANGE_END=20902754;PD_READ_SUPP=9;PD_UNIQ_READ_SUPP=9;PD_UP_READ_SUPP=4;PD_UP_UNIQ_READ_SUPP=4;PD_DOWN_READ_SUPP=5;PD_DOWN_UNIQ_READ_SUPP=5;PD_SIMPLE_SCORE=30;PD_SUM_MAPQ=261;PD_NUM_SAMPLE=1;PD_NUM_SAMPLE_SUPP=1;PD_NUM_SAMPLE_UNIQ_SUPP=1;PD_HOMLEN=17;PD_HOMSEQ=;CIEND95=0,0;CIPOS95=0,0;PE=0;SR=6;STRANDS=+:6;SU=6	GT	1/1
1	20917602	.	A	<DEL>	.	PASS	CIEND=-10,9;END=20917823;SVLEN=-221;SVTYPE=DEL;CIPOS=-10,9;SVTOOL=MetaSV;SOURCES=1-20917598-1-20917765-167-Lumpy,1-20917602-1-20917823-221-Pindel;NUM_SVMETHODS=2;NUM_SVTOOLS=2;VT=SV;SVMETHOD=RP,SR;PD_NUM_NT_ADDED=37;PD_NT_ADDED=CAAGAAATAATATAGAAGTATTTAAAAAATCATGAGG;PD_BP_RANGE_START=20917602;PD_BP_RANGE_END=20917824;PD_READ_SUPP=4;PD_UNIQ_READ_SUPP=4;PD_UP_READ_SUPP=1;PD_UP_UNIQ_READ_SUPP=1;PD_DOWN_READ_SUPP=3;PD_DOWN_UNIQ_READ_SUPP=3;PD_SIMPLE_SCORE=8;PD_SUM_MAPQ=104;PD_NUM_SAMPLE=1;PD_NUM_SAMPLE_SUPP=1;PD_NUM_SAMPLE_UNIQ_SUPP=1;PD_HOMLEN=1;PD_HOMSEQ=;CIEND95=0,0;CIPOS95=0,0;PE=0;SR=12;STRANDS=+:12;SU=12	GT	1/1
1	20965296	.	C	<DEL>	.	PASS	CIEND=-10,8;END=20966495;IMPRECISE;SVLEN=-1249;SVTYPE=DEL;CIPOS=-10,9;SVTOOL=MetaSV;SOURCES=1-20965296-1-20966495-1249-BreakDancer,1-20965345-1-20966495-1150-Lumpy;NUM_SVMETHODS=2;NUM_SVTOOLS=2;VT=SV;SVMETHOD=RP,SR;BD_CHR1=1;BD_POS1=20965295;BD_ORI1=7;BD_CHR2=1;BD_POS2=20966495;BD_ORI2=0;BD_SCORE=99.0;BD_SUPPORTING_READ_PAIRS=7;CIEND95=0,0;CIPOS95=0,0;PE=30;SR=13;STRANDS=+:43;SU=43	GT	1/1
1	21199572	.	T	<DEL>	.	PASS	CIEND=-10,9;END=21199682;SVLEN=-110;SVTYPE=DEL;CIPOS=-10,9;SVTOOL=MetaSV;SOURCES=1-21199572-1-21199682-110-Pindel,1-21199580-1-21199682-102-Lumpy;NUM_SVMETHODS=2;NUM_SVTOOLS=2;VT=SV;SVMETHOD=RP,SR;PD_NUM_NT_ADDED=0;PD_NT_ADDED=;PD_BP_RANGE_START=21199572;PD_BP_RANGE_END=21199691;PD_READ_SUPP=14;PD_UNIQ_READ_SUPP=14;PD_UP_READ_SUPP=8;PD_UP_UNIQ_READ_SUPP=8;PD_DOWN_READ_SUPP=6;PD_DOWN_UNIQ_READ_SUPP=6;PD_SIMPLE_SCORE=63;PD_SUM_MAPQ=425;PD_NUM_SAMPLE=1;PD_NUM_SAMPLE_SUPP=1;PD_NUM_SAMPLE_UNIQ_SUPP=1;PD_HOMLEN=9;PD_HOMSEQ=;CIEND95=0,0;CIPOS95=0,0;PE=0;SR=15;STRANDS=+:15;SU=15	GT	1/1
1	21269927	.	A	<DEL>	.	PASS	CIEND=-2,0;END=21270133;SVLEN=-206;SVTYPE=DEL;CIPOS=-2,0;SVTOOL=MetaSV;SOURCES=1-21269910-1-21270135-231-BreakDancer,1-21269927-1-21270133-206-Pindel,1-21269942-1-21270137-195-Lumpy;NUM_SVMETHODS=2;NUM_SVTOOLS=3;VT=SV;SVMETHOD=RP,SR;BD_CHR1=1;BD_POS1=21269909;BD_ORI1=6;BD_CHR2=1;BD_POS2=21270135;BD_ORI2=0;BD_SCORE=99.0;BD_SUPPORTING_READ_PAIRS=6;PD_NUM_NT_ADDED=0;PD_NT_ADDED=;PD_BP_RANGE_START=21269927;PD_BP_RANGE_END=21270149;PD_READ_SUPP=10;PD_UNIQ_READ_SUPP=9;PD_UP_READ_SUPP=8;PD_UP_UNIQ_READ_SUPP=7;PD_DOWN_READ_SUPP=2;PD_DOWN_UNIQ_READ_SUPP=2;PD_SIMPLE_SCORE=27;PD_SUM_MAPQ=309;PD_NUM_SAMPLE=1;PD_NUM_SAMPLE_SUPP=1;PD_NUM_SAMPLE_UNIQ_SUPP=1;PD_HOMLEN=16;PD_HOMSEQ=;CIEND95=0,0;CIPOS95=0,0;PE=5;SR=18;STRANDS=+:23;SU=23	GT	1/1
1	21302370	.	G	<DEL>	.	PASS	CIEND=-10,9;END=21302653;SVLEN=-283;SVTYPE=DEL;CIPOS=-6,4;SVTOOL=MetaSV;SOURCES=1-21302370-1-21302653-283-Pindel,1-21302411-1-21302618-207-Lumpy;NUM_SVMETHODS=2;NUM_SVTOOLS=2;VT=SV;SVMETHOD=RP,SR;PD_NUM_NT_ADDED=73;PD_NT_ADDED=AATTCAGTGGTTCAAACATTTGTTGCTCTTGCAGATGACCTAGATATATAGATATAGATATGGATAGAGAAAA;PD_BP_RANGE_START=21302370;PD_BP_RANGE_END=21302654;PD_READ_SUPP=3;PD_UNIQ_READ_SUPP=3;PD_UP_READ_SUPP=3;PD_UP_UNIQ_READ_SUPP=3;PD_DOWN_READ_SUPP=0;PD_DOWN_UNIQ_READ_SUPP=0;PD_SIMPLE_SCORE=4;PD_SUM_MAPQ=87;PD_NUM_SAMPLE=1;PD_NUM_SAMPLE_SUPP=1;PD_NUM_SAMPLE_UNIQ_SUPP=1;PD_HOMLEN=1;PD_HOMSEQ=;CIEND95=0,0;CIPOS95=0,0;PE=2;SR=7;STRANDS=+:9;SU=9	GT	1/1
1	21331430	.	A	<DEL>	.	PASS	CIEND=-10,9;END=21331641;SVLEN=-211;SVTYPE=DEL;CIPOS=-10,9;SVTOOL=MetaSV;SOURCES=1-21331430-1-21331641-211-Pindel,1-21331502-1-21331607-105-Lumpy;NUM_SVMETHODS=2;NUM_SVTOOLS=2;VT=SV;SVMETHOD=RP,SR;PD_NUM_NT_ADDED=92;PD_NT_ADDED=TTCTCATAGGCAATGAGTTCCAGTGGTTGGTTTTGTTTGCTTGTTGTTTGTTGTTTAAGAAACTCATTTCCCTTCCAGTCTCACTGTTTACC;PD_BP_RANGE_START=21331430;PD_BP_RANGE_END=21331642;PD_READ_SUPP=4;PD_UNIQ_READ_SUPP=4;PD_UP_READ_SUPP=0;PD_UP_UNIQ_READ_SUPP=0;PD_DOWN_READ_SUPP=4;PD_DOWN_UNIQ_READ_SUPP=4;PD_SIMPLE_SCORE=5;PD_SUM_MAPQ=116;PD_NUM_SAMPLE=1;PD_NUM_SAMPLE_SUPP=1;PD_NUM_SAMPLE_UNIQ_SUPP=1;PD_HOMLEN=1;PD_HOMSEQ=;CIEND95=0,0;CIPOS95=0,0;PE=0;SR=14;STRANDS=+:14;SU=14	GT	1/1
1	21396099	.	T	<DEL>	.	PASS	CIEND=0,0;END=21398784;IMPRECISE;SVLEN=-2685;SVTYPE=DEL;CIPOS=-10,5;SVTOOL=MetaSV;SOURCES=1-21396006-1-21398789-2757-BreakDancer,1-21396099-1-21398784-2685-Pindel,1-21396113-1-21398783-2670-Lumpy;NUM_SVMETHODS=2;NUM_SVTOOLS=3;VT=SV;SVMETHOD=RP,SR;BD_CHR1=1;BD_POS1=21396005;BD_ORI1=4;BD_CHR2=1;BD_POS2=21398789;BD_ORI2=0;BD_SCORE=74.0;BD_SUPPORTING_READ_PAIRS=4;PD_NUM_NT_ADDED=0;PD_NT_ADDED=;PD_BP_RANGE_START=21396099;PD_BP_RANGE_END=21398799;PD_READ_SUPP=9;PD_UNIQ_READ_SUPP=9;PD_UP_READ_SUPP=6;PD_UP_UNIQ_READ_SUPP=6;PD_DOWN_READ_SUPP=3;PD_DOWN_UNIQ_READ_SUPP=3;PD_SIMPLE_SCORE=28;PD_SUM_MAPQ=249;PD_NUM_SAMPLE=1;PD_NUM_SAMPLE_SUPP=1;PD_NUM_SAMPLE_UNIQ_SUPP=1;PD_HOMLEN=15;PD_HOMSEQ=;CIEND95=0,1;CIPOS95=0,0;PE=39;SR=30;STRANDS=+:69;SU=69	GT	1/1
1	21409123	.	G	<DEL>	.	PASS	CIEND=-2,0;END=21409464;SVLEN=-341;SVTYPE=DEL;CIPOS=-10,9;SVTOOL=MetaSV;SOURCES=1-21409105-1-21409410-313-BreakDancer,1-21409123-1-21409409-286-Lumpy,1-21409123-1-21409464-341-Pindel;NUM_SVMETHODS=2;NUM_SVTOOLS=3;VT=SV;SVMETHOD=RP,SR;BD_CHR1=1;BD_POS1=21409104;BD_ORI1=11;BD_CHR2=1;BD_POS2=21409410;BD_ORI2=0;BD_SCORE=99.0;BD_SUPPORTING_READ_PAIRS=11;PD_NUM_NT_ADDED=46;PD_NT_ADDED=TTTTAAATGTGATTCCATGCGACAATCTTCAGCTTCCTATGGCCTC;PD_BP_RANGE_START=21409123;PD_BP_RANGE_END=21409465;PD_READ_SUPP=7;PD_UNIQ_READ_SUPP=7;PD_UP_READ_SUPP=6;PD_UP_UNIQ_READ_SUPP=6;PD_DOWN_READ_SUPP=1;PD_DOWN_UNIQ_READ_SUPP=1;PD_SIMPLE_SCORE=14;PD_SUM_MAPQ=227;PD_NUM_SAMPLE=1;PD_NUM_SAMPLE_SUPP=1;PD_NUM_SAMPLE_UNIQ_SUPP=1;PD_HOMLEN=1;PD_HOMSEQ=;CIEND95=0,0;CIPOS95=0,0;PE=25;SR=20;STRANDS=+:45;SU=45	GT	1/1
1	21410492	.	T	<DEL>	.	PASS	CIEND=-8,9;END=21410767;SVLEN=-275;SVTYPE=DEL;CIPOS=-10,9;SVTOOL=MetaSV;SOURCES=1-21410491-1-21410768-235-BreakDancer,1-21410572-1-21410768-255-BreakDancer,1-21410492-1-21410767-275-Pindel,1-21410574-1-21410767-193-Lumpy;NUM_SVMETHODS=2;NUM_SVTOOLS=3;VT=SV;SVMETHOD=RP,SR;BD_CHR1=1;BD_POS1=21410571;BD_ORI1=4;BD_CHR2=1;BD_POS2=21410768;BD_ORI2=0;BD_SCORE=66.0;BD_SUPPORTING_READ_PAIRS=4;PD_NUM_NT_ADDED=65;PD_NT_ADDED=CCCTCCTACAAATAGTACTATATAAATCACTTCTATCTTCATATTTTTGGTTAATTATGTTTCAT;PD_BP_RANGE_START=21410492;PD_BP_RANGE_END=21410768;PD_READ_SUPP=5;PD_UNIQ_READ_SUPP=5;PD_UP_READ_SUPP=2;PD_UP_UNIQ_READ_SUPP=2;PD_DOWN_READ_SUPP=3;PD_DOWN_UNIQ_READ_SUPP=3;PD_SIMPLE_SCORE=12;PD_SUM_MAPQ=238;PD_NUM_SAMPLE=1;PD_NUM_SAMPLE_SUPP=1;PD_NUM_SAMPLE_UNIQ_SUPP=1;PD_HOMLEN=1;PD_HOMSEQ=;CIEND95=0,0;CIPOS95=0,0;PE=7;SR=13;STRANDS=+:20;SU=20	GT	1/1
1	21412627	.	G	<DEL>	.	PASS	CIEND=-261,9;END=21413049;IMPRECISE;SVLEN=-422;SVTYPE=DEL;CIPOS=-8,302;SVTOOL=MetaSV;SOURCES=1-21412626-1-21413055-429-Lumpy,1-21412627-1-21413049-422-Pindel;NUM_SVMETHODS=2;NUM_SVTOOLS=2;VT=SV;SVMETHOD=RP,SR;PD_NUM_NT_ADDED=23;PD_NT_ADDED=AATGATATGAATAATGATAAGTT;PD_BP_RANGE_START=21412627;PD_BP_RANGE_END=21413050;PD_READ_SUPP=3;PD_UNIQ_READ_SUPP=3;PD_UP_READ_SUPP=0;PD_UP_UNIQ_READ_SUPP=0;PD_DOWN_READ_SUPP=3;PD_DOWN_UNIQ_READ_SUPP=3;PD_SIMPLE_SCORE=4;PD_SUM_MAPQ=87;PD_NUM_SAMPLE=1;PD_NUM_SAMPLE_SUPP=1;PD_NUM_SAMPLE_UNIQ_SUPP=1;PD_HOMLEN=1;PD_HOMSEQ=;CIEND95=-68,2;CIPOS95=0,96;PE=4;SR=0;STRANDS=+:4;SU=4	GT	1/1
1	21443498	.	G	<DEL>	.	PASS	CIEND=0,0;END=21448639;IMPRECISE;SVLEN=-5097;SVTYPE=DEL;CIPOS=-2,0;SVTOOL=MetaSV;SOURCES=1-21443498-1-21448639-5097-BreakDancer,1-21443565-1-21448633-5068-Lumpy;NUM_SVMETHODS=2;NUM_SVTOOLS=2;VT=SV;SVMETHOD=RP,SR;BD_CHR1=1;BD_POS1=21443497;BD_ORI1=3;BD_CHR2=1;BD_POS2=21448639;BD_ORI2=0;BD_SCORE=58.0;BD_SUPPORTING_READ_PAIRS=3;CIEND95=0,1;CIPOS95=0,0;PE=34;SR=26;STRANDS=+:60;SU=60	GT	1/1
1	21461966	.	T	<DEL>	.	PASS	CIEND=-10,6;END=21467699;IMPRECISE;SVLEN=-5736;SVTYPE=DEL;CIPOS=0,5;SVTOOL=MetaSV;SOURCES=1-21461966-1-21467696-5730-Lumpy,1-21461973-1-21467699-5736-BreakDancer;NUM_SVMETHODS=2;NUM_SVTOOLS=2;VT=SV;SVMETHOD=RP,SR;BD_CHR1=1;BD_POS1=21461972;BD_ORI1=3;BD_CHR2=1;BD_POS2=21467699;BD_ORI2=0;BD_SCORE=33.0;BD_SUPPORTING_READ_PAIRS=2;CIEND95=-1,0;CIPOS95=0,3;PE=9;SR=2;STRANDS=+:11;SU=11	GT	1/1
1	21492513	.	T	<DEL>	.	PASS	CIEND=-10,9;END=21492648;SVLEN=-135;SVTYPE=DEL;CIPOS=-3,1;SVTOOL=MetaSV;SOURCES=1-21492513-1-21492648-135-Pindel,1-21492529-1-21492648-119-Lumpy;NUM_SVMETHODS=2;NUM_SVTOOLS=2;VT=SV;SVMETHOD=RP,SR;PD_NUM_NT_ADDED=0;PD_NT_ADDED=;PD_BP_RANGE_START=21492513;PD_BP_RANGE_END=21492665;PD_READ_SUPP=20;PD_UNIQ_READ_SUPP=19;PD_UP_READ_SUPP=11;PD_UP_UNIQ_READ_SUPP=11;PD_DOWN_READ_SUPP=9;PD_DOWN_UNIQ_READ_SUPP=8;PD_SIMPLE_SCORE=120;PD_SUM_MAPQ=630;PD_NUM_SAMPLE=1;PD_NUM_SAMPLE_SUPP=1;PD_NUM_SAMPLE_UNIQ_SUPP=1;PD_HOMLEN=17;PD_HOMSEQ=;CIEND95=0,0;CIPOS95=0,0;PE=0;SR=17;STRANDS=+:17;SU=17	GT	1/1
1	21631111	.	T	<DEL>	.	PASS	CIEND=-2,0;END=21636950;SVLEN=-5839;SVTYPE=DEL;CIPOS=-10,9;SVTOOL=MetaSV;SOURCES=1-21631010-1-21636955-5918-BreakDancer,1-21631111-1-21636950-5839-Pindel,1-21631126-1-21636950-5824-Lumpy;NUM_SVMETHODS=2;NUM_SVTOOLS=3;VT=SV;SVMETHOD=RP,SR;BD_CHR1=1;BD_POS1=21631009;BD_ORI1=2;BD_CHR2=1;BD_POS2=21636955;BD_ORI2=0;BD_SCORE=34.0;BD_SUPPORTING_READ_PAIRS=2;PD_NUM_NT_ADDED=0;PD_NT_ADDED=;PD_BP_RANGE_START=21631111;PD_BP_RANGE_END=21636966;PD_READ_SUPP=3;PD_UNIQ_READ_SUPP=3;PD_UP_READ_SUPP=2;PD_UP_UNIQ_READ_SUPP=2;PD_DOWN_READ_SUPP=1;PD_DOWN_UNIQ_READ_SUPP=1;PD_SIMPLE_SCORE=6;PD_SUM_MAPQ=75;PD_NUM_SAMPLE=1;PD_NUM_SAMPLE_SUPP=1;PD_NUM_SAMPLE_UNIQ_SUPP=1;PD_HOMLEN=16;PD_HOMSEQ=;CIEND95=0,0;CIPOS95=0,0;PE=23;SR=25;STRANDS=+:48;SU=48	GT	1/1
1	21655873	.	T	<DEL>	.	PASS	CIEND=-10,8;END=21659360;SVLEN=-3487;SVTYPE=DEL;CIPOS=-2,0;SVTOOL=MetaSV;SOURCES=1-21655866-1-21659360-3533-BreakDancer,1-21655873-1-21659360-3487-Pindel,1-21655886-1-21659360-3474-Lumpy;NUM_SVMETHODS=2;NUM_SVTOOLS=3;VT=SV;SVMETHOD=RP,SR;BD_CHR1=1;BD_POS1=21655865;BD_ORI1=7;BD_CHR2=1;BD_POS2=21659360;BD_ORI2=0;BD_SCORE=99.0;BD_SUPPORTING_READ_PAIRS=7;PD_NUM_NT_ADDED=0;PD_NT_ADDED=;PD_BP_RANGE_START=21655873;PD_BP_RANGE_END=21659374;PD_READ_SUPP=21;PD_UNIQ_READ_SUPP=21;PD_UP_READ_SUPP=7;PD_UP_UNIQ_READ_SUPP=7;PD_DOWN_READ_SUPP=14;PD_DOWN_UNIQ_READ_SUPP=14;PD_SIMPLE_SCORE=120;PD_SUM_MAPQ=568;PD_NUM_SAMPLE=1;PD_NUM_SAMPLE_SUPP=1;PD_NUM_SAMPLE_UNIQ_SUPP=1;PD_HOMLEN=14;PD_HOMSEQ=;CIEND95=0,0;CIPOS95=0,0;PE=24;SR=29;STRANDS=+:53;SU=53	GT	1/1
1	21661099	.	A	<DEL>	.	PASS	CIEND=-4,9;END=21661232;SVLEN=-133;SVTYPE=DEL;CIPOS=-10,6;SVTOOL=MetaSV;SOURCES=1-21661099-1-21661232-133-Pindel,1-21661103-1-21661232-129-Lumpy;NUM_SVMETHODS=2;NUM_SVTOOLS=2;VT=SV;SVMETHOD=RP,SR;PD_NUM_NT_ADDED=0;PD_NT_ADDED=;PD_BP_RANGE_START=21661099;PD_BP_RANGE_END=21661237;PD_READ_SUPP=24;PD_UNIQ_READ_SUPP=22;PD_UP_READ_SUPP=9;PD_UP_UNIQ_READ_SUPP=9;PD_DOWN_READ_SUPP=15;PD_DOWN_UNIQ_READ_SUPP=13;PD_SIMPLE_SCORE=160;PD_SUM_MAPQ=696;PD_NUM_SAMPLE=1;PD_NUM_SAMPLE_SUPP=1;PD_NUM_SAMPLE_UNIQ_SUPP=1;PD_HOMLEN=5;PD_HOMSEQ=;CIEND95=0,0;CIPOS95=0,0;PE=0;SR=26;STRANDS=+:26;SU=26	GT	1/1
1	21699074	.	C	<DEL>	.	PASS	CIEND=0,0;END=21699328;SVLEN=-254;SVTYPE=DEL;CIPOS=0,0;SVTOOL=MetaSV;SOURCES=1-21699074-1-21699328-254-Pindel,1-21699080-1-21699328-248-Lumpy,1-21699126-1-21699354-234-BreakDancer;NUM_SVMETHODS=2;NUM_SVTOOLS=3;VT=SV;SVMETHOD=RP,SR;BD_CHR1=1;BD_POS1=21699125;BD_ORI1=4;BD_CHR2=1;BD_POS2=21699354;BD_ORI2=0;BD_SCORE=69.0;BD_SUPPORTING_READ_PAIRS=4;PD_NUM_NT_ADDED=0;PD_NT_ADDED=;PD_BP_RANGE_START=21699074;PD_BP_RANGE_END=21699335;PD_READ_SUPP=10;PD_UNIQ_READ_SUPP=10;PD_UP_READ_SUPP=5;PD_UP_UNIQ_READ_SUPP=5;PD_DOWN_READ_SUPP=5;PD_DOWN_UNIQ_READ_SUPP=5;PD_SIMPLE_SCORE=36;PD_SUM_MAPQ=282;PD_NUM_SAMPLE=1;PD_NUM_SAMPLE_SUPP=1;PD_NUM_SAMPLE_UNIQ_SUPP=1;PD_HOMLEN=7;PD_HOMSEQ=;CIEND95=0,0;CIPOS95=0,0;PE=25;SR=47;STRANDS=+:72;SU=72	GT	1/1
1	21758655	.	A	<DEL>	.	PASS	CIEND=0,0;END=21759188;IMPRECISE;SVLEN=-533;SVTYPE=DEL;CIPOS=-10,9;SVTOOL=MetaSV;SOURCES=1-21758655-1-21759188-533-Pindel,1-21758672-1-21759187-515-Lumpy;NUM_SVMETHODS=2;NUM_SVTOOLS=2;VT=SV;SVMETHOD=RP,SR;PD_NUM_NT_ADDED=0;PD_NT_ADDED=;PD_BP_RANGE_START=21758655;PD_BP_RANGE_END=21759206;PD_READ_SUPP=7;PD_UNIQ_READ_SUPP=7;PD_UP_READ_SUPP=2;PD_UP_UNIQ_READ_SUPP=2;PD_DOWN_READ_SUPP=5;PD_DOWN_UNIQ_READ_SUPP=5;PD_SIMPLE_SCORE=18;PD_SUM_MAPQ=199;PD_NUM_SAMPLE=1;PD_NUM_SAMPLE_SUPP=1;PD_NUM_SAMPLE_UNIQ_SUPP=1;PD_HOMLEN=18;PD_HOMSEQ=;CIEND95=0,1;CIPOS95=0,0;PE=30;SR=30;STRANDS=+:60;SU=60	GT	1/1
1	21791574	.	T	<DEL>	.	PASS	CIEND=-5,9;END=21792446;SVLEN=-872;SVTYPE=DEL;CIPOS=-10,9;SVTOOL=MetaSV;SOURCES=1-21791574-1-21792446-872-Pindel,1-21791655-1-21792446-791-Lumpy;NUM_SVMETHODS=2;NUM_SVTOOLS=2;VT=SV;SVMETHOD=RP,SR;PD_NUM_NT_ADDED=59;PD_NT_ADDED=ATTGTAATCCTGAAAAAAAATCTTTTAGGAACTTTGAAAGGAAACAAACTTGATCTTAC;PD_BP_RANGE_START=21791574;PD_BP_RANGE_END=21792447;PD_READ_SUPP=4;PD_UNIQ_READ_SUPP=3;PD_UP_READ_SUPP=1;PD_UP_UNIQ_READ_SUPP=1;PD_DOWN_READ_SUPP=3;PD_DOWN_UNIQ_READ_SUPP=2;PD_SIMPLE_SCORE=8;PD_SUM_MAPQ=112;PD_NUM_SAMPLE=1;PD_NUM_SAMPLE_SUPP=1;PD_NUM_SAMPLE_UNIQ_SUPP=1;PD_HOMLEN=1;PD_HOMSEQ=;CIEND95=0,0;CIPOS95=0,0;PE=19;SR=14;STRANDS=+:33;SU=33	GT	1/1
1	21829478	.	T	<INV>	.	PASS	CIEND=-10,7;END=21829687;IMPRECISE;SVLEN=211;SVTYPE=INV;CIPOS=0,0;SVTOOL=MetaSV;SOURCES=1-21829475-1-21829688-213-Lumpy,1-21829478-1-21829687-211-Pindel;NUM_SVMETHODS=2;NUM_SVTOOLS=2;VT=SV;SVMETHOD=RP,SR;PD_NUM_NT_ADDED=0,0;PD_NT_ADDED=,;PD_BP_RANGE_START=21829478;PD_BP_RANGE_END=21829688;PD_READ_SUPP=19;PD_UNIQ_READ_SUPP=18;PD_UP_READ_SUPP=0;PD_UP_UNIQ_READ_SUPP=0;PD_DOWN_READ_SUPP=19;PD_DOWN_UNIQ_READ_SUPP=18;PD_SIMPLE_SCORE=20;PD_SUM_MAPQ=523;PD_NUM_SAMPLE=1;PD_NUM_SAMPLE_SUPP=1;PD_NUM_SAMPLE_UNIQ_SUPP=1;PD_HOMLEN=1;PD_HOMSEQ=;CIEND95=0,0;CIPOS95=0,1;PE=59;SR=47;STRANDS=:49,--:57;SU=106	GT	1/1
1	21852352	.	T	<DEL>	.	PASS	CIEND=-2,1;END=21852625;SVLEN=-273;SVTYPE=DEL;CIPOS=-10,6;SVTOOL=MetaSV;SOURCES=1-21852352-1-21852625-273-Pindel,1-21852367-1-21852625-258-Lumpy,1-21852407-1-21852626-228-BreakDancer;NUM_SVMETHODS=2;NUM_SVTOOLS=3;VT=SV;SVMETHOD=RP,SR;BD_CHR1=1;BD_POS1=21852406;BD_ORI1=3;BD_CHR2=1;BD_POS2=21852626;BD_ORI2=0;BD_SCORE=33.0;BD_SUPPORTING_READ_PAIRS=2;PD_NUM_NT_ADDED=0;PD_NT_ADDED=;PD_BP_RANGE_START=21852352;PD_BP_RANGE_END=21852641;PD_READ_SUPP=16;PD_UNIQ_READ_SUPP=16;PD_UP_READ_SUPP=10;PD_UP_UNIQ_READ_SUPP=10;PD_DOWN_READ_SUPP=6;PD_DOWN_UNIQ_READ_SUPP=6;PD_SIMPLE_SCORE=77;PD_SUM_MAPQ=471;PD_NUM_SAMPLE=1;PD_NUM_SAMPLE_SUPP=1;PD_NUM_SAMPLE_UNIQ_SUPP=1;PD_HOMLEN=16;PD_HOMSEQ=;CIEND95=0,0;CIPOS95=0,0;PE=12;SR=15;STRANDS=+:27;SU=27	GT	1/1
1	21853270	.	C	<DEL>	.	PASS	CIEND=-3,2;END=21853486;IMPRECISE;SVLEN=-224;SVTYPE=DEL;CIPOS=-4,2;SVTOOL=MetaSV;SOURCES=1-21853270-1-21853486-224-BreakDancer,1-21853288-1-21853475-187-Lumpy;NUM_SVMETHODS=2;NUM_SVTOOLS=2;VT=SV;SVMETHOD=RP,SR;BD_CHR1=1;BD_POS1=21853269;BD_ORI1=2;BD_CHR2=1;BD_POS2=21853486;BD_ORI2=0;BD_SCORE=38.0;BD_SUPPORTING_READ_PAIRS=2;CIEND95=0,0;CIPOS95=0,0;PE=2;SR=12;STRANDS=+:14;SU=14	GT	1/1
1	21902715	.	A	<DEL>	.	PASS	CIEND=-10,9;END=21903826;SVLEN=-1111;SVTYPE=DEL;CIPOS=-2,0;SVTOOL=MetaSV;SOURCES=1-21902709-1-21903831-1128-BreakDancer,1-21902715-1-21903826-1111-Pindel,1-21902731-1-21903826-1095-Lumpy;NUM_SVMETHODS=2;NUM_SVTOOLS=3;VT=SV;SVMETHOD=RP,SR;BD_CHR1=1;BD_POS1=21902708;BD_ORI1=7;BD_CHR2=1;BD_POS2=21903831;BD_ORI2=0;BD_SCORE=99.0;BD_SUPPORTING_READ_PAIRS=7;PD_NUM_NT_ADDED=0;PD_NT_ADDED=;PD_BP_RANGE_START=21902715;PD_BP_RANGE_END=21903843;PD_READ_SUPP=20;PD_UNIQ_READ_SUPP=19;PD_UP_READ_SUPP=7;PD_UP_UNIQ_READ_SUPP=7;PD_DOWN_READ_SUPP=13;PD_DOWN_UNIQ_READ_SUPP=12;PD_SIMPLE_SCORE=112;PD_SUM_MAPQ=552;PD_NUM_SAMPLE=1;PD_NUM_SAMPLE_SUPP=1;PD_NUM_SAMPLE_UNIQ_SUPP=1;PD_HOMLEN=17;PD_HOMSEQ=;CIEND95=0,0;CIPOS95=0,0;PE=33;SR=25;STRANDS=+:58;SU=58	GT	1/1
1	21912066	.	A	<DEL>	.	PASS	CIEND=-10,9;END=21912997;IMPRECISE;SVLEN=-931;SVTYPE=DEL;CIPOS=-9,9;SVTOOL=MetaSV;SOURCES=1-21912066-1-21912997-931-Pindel,1-21912070-1-21912997-927-Lumpy;NUM_SVMETHODS=2;NUM_SVTOOLS=2;VT=SV;SVMETHOD=RP,SR;PD_NUM_NT_ADDED=0;PD_NT_ADDED=;PD_BP_RANGE_START=21912066;PD_BP_RANGE_END=21913002;PD_READ_SUPP=12;PD_UNIQ_READ_SUPP=11;PD_UP_READ_SUPP=10;PD_UP_UNIQ_READ_SUPP=9;PD_DOWN_READ_SUPP=2;PD_DOWN_UNIQ_READ_SUPP=2;PD_SIMPLE_SCORE=33;PD_SUM_MAPQ=356;PD_NUM_SAMPLE=1;PD_NUM_SAMPLE_SUPP=1;PD_NUM_SAMPLE_UNIQ_SUPP=1;PD_HOMLEN=5;PD_HOMSEQ=;CIEND95=-1,0;CIPOS95=-1,1;PE=12;SR=3;STRANDS=+:15;SU=15	GT	1/1
1	21926966	.	C	<DEL>	.	PASS	CIEND=-10,9;END=21927106;SVLEN=-140;SVTYPE=DEL;CIPOS=-4,2;SVTOOL=MetaSV;SOURCES=1-21926890-1-21927117-224-BreakDancer,1-21926966-1-21927106-140-Pindel,1-21927006-1-21927114-108-Lumpy;NUM_SVMETHODS=2;NUM_SVTOOLS=3;VT=SV;SVMETHOD=RP,SR;BD_CHR1=1;BD_POS1=21926889;BD_ORI1=2;BD_CHR2=1;BD_POS2=21927117;BD_ORI2=0;BD_SCORE=36.0;BD_SUPPORTING_READ_PAIRS=2;PD_NUM_NT_ADDED=0;PD_NT_ADDED=;PD_BP_RANGE_START=21926966;PD_BP_RANGE_END=21927147;PD_READ_SUPP=13;PD_UNIQ_READ_SUPP=13;PD_UP_READ_SUPP=8;PD_UP_UNIQ_READ_SUPP=8;PD_DOWN_READ_SUPP=5;PD_DOWN_UNIQ_READ_SUPP=5;PD_SIMPLE_SCORE=54;PD_SUM_MAPQ=377;PD_NUM_SAMPLE=1;PD_NUM_SAMPLE_SUPP=1;PD_NUM_SAMPLE_UNIQ_SUPP=1;PD_HOMLEN=41;PD_HOMSEQ=;CIEND95=0,0;CIPOS95=0,0;PE=0;SR=10;STRANDS=+:10;SU=10	GT	1/1
1	22042581	.	T	<DEL>	.	PASS	CIEND=-6,8;END=22042738;SVLEN=-157;SVTYPE=DEL;CIPOS=-2,0;SVTOOL=MetaSV;SOURCES=1-22042581-1-22042738-157-Pindel,1-22042598-1-22042738-140-Lumpy;NUM_SVMETHODS=2;NUM_SVTOOLS=2;VT=SV;SVMETHOD=RP,SR;PD_NUM_NT_ADDED=0;PD_NT_ADDED=;PD_BP_RANGE_START=22042581;PD_BP_RANGE_END=22042756;PD_READ_SUPP=4;PD_UNIQ_READ_SUPP=4;PD_UP_READ_SUPP=3;PD_UP_UNIQ_READ_SUPP=3;PD_DOWN_READ_SUPP=1;PD_DOWN_UNIQ_READ_SUPP=1;PD_SIMPLE_SCORE=8;PD_SUM_MAPQ=147;PD_NUM_SAMPLE=1;PD_NUM_SAMPLE_SUPP=1;PD_NUM_SAMPLE_UNIQ_SUPP=1;PD_HOMLEN=18;PD_HOMSEQ=;CIEND95=0,0;CIPOS95=0,0;PE=1;SR=25;STRANDS=+:26;SU=26	GT	1/1
1	22120463	.	G	<DEL>	.	PASS	CIEND=-98,9;END=22120836;IMPRECISE;SVLEN=-373;SVTYPE=DEL;CIPOS=-10,91;SVTOOL=MetaSV;SOURCES=1-22120442-1-22120798-395-BreakDancer,1-22120463-1-22120836-373-Pindel,1-22120473-1-22120786-313-Lumpy;NUM_SVMETHODS=2;NUM_SVTOOLS=3;VT=SV;SVMETHOD=RP,SR;BD_CHR1=1;BD_POS1=22120441;BD_ORI1=7;BD_CHR2=1;BD_POS2=22120798;BD_ORI2=0;BD_SCORE=99.0;BD_SUPPORTING_READ_PAIRS=7;PD_NUM_NT_ADDED=0;PD_NT_ADDED=;PD_BP_RANGE_START=22120463;PD_BP_RANGE_END=22120839;PD_READ_SUPP=4;PD_UNIQ_READ_SUPP=4;PD_UP_READ_SUPP=2;PD_UP_UNIQ_READ_SUPP=2;PD_DOWN_READ_SUPP=2;PD_DOWN_UNIQ_READ_SUPP=2;PD_SIMPLE_SCORE=9;PD_SUM_MAPQ=116;PD_NUM_SAMPLE=1;PD_NUM_SAMPLE_SUPP=1;PD_NUM_SAMPLE_UNIQ_SUPP=1;PD_HOMLEN=3;PD_HOMSEQ=;CIEND95=-14,2;CIPOS95=-3,16;PE=19;SR=0;STRANDS=+:19;SU=19	GT	1/1
1	22122166	.	C	<DEL>	.	PASS	CIEND=-8,9;END=22122277;SVLEN=-111;SVTYPE=DEL;CIPOS=-10,0;SVTOOL=MetaSV;SOURCES=1-22122166-1-22122277-111-Pindel,1-22122172-1-22122399-210-BreakDancer,1-22122174-1-22122277-103-Lumpy;NUM_SVMETHODS=2;NUM_SVTOOLS=3;VT=SV;SVMETHOD=RP,SR;BD_CHR1=1;BD_POS1=22122171;BD_ORI1=2;BD_CHR2=1;BD_POS2=22122399;BD_ORI2=0;BD_SCORE=38.0;BD_SUPPORTING_READ_PAIRS=2;PD_NUM_NT_ADDED=0;PD_NT_ADDED=;PD_BP_RANGE_START=22122166;PD_BP_RANGE_END=22122286;PD_READ_SUPP=19;PD_UNIQ_READ_SUPP=18;PD_UP_READ_SUPP=4;PD_UP_UNIQ_READ_SUPP=4;PD_DOWN_READ_SUPP=15;PD_DOWN_UNIQ_READ_SUPP=14;PD_SIMPLE_SCORE=80;PD_SUM_MAPQ=570;PD_NUM_SAMPLE=1;PD_NUM_SAMPLE_SUPP=1;PD_NUM_SAMPLE_UNIQ_SUPP=1;PD_HOMLEN=9;PD_HOMSEQ=;CIEND95=0,0;CIPOS95=0,0;PE=0;SR=27;STRANDS=+:27;SU=27	GT	1/1
1	22124588	.	T	<DEL>	.	PASS	CIEND=-2,1;END=22124707;SVLEN=-119;SVTYPE=DEL;CIPOS=-2,1;SVTOOL=MetaSV;SOURCES=1-22124588-1-22124707-119-Pindel,1-22124599-1-22124707-108-Lumpy;NUM_SVMETHODS=2;NUM_SVTOOLS=2;VT=SV;SVMETHOD=RP,SR;PD_NUM_NT_ADDED=0;PD_NT_ADDED=;PD_BP_RANGE_START=22124588;PD_BP_RANGE_END=22124721;PD_READ_SUPP=8;PD_UNIQ_READ_SUPP=8;PD_UP_READ_SUPP=4;PD_UP_UNIQ_READ_SUPP=4;PD_DOWN_READ_SUPP=4;PD_DOWN_UNIQ_READ_SUPP=4;PD_SIMPLE_SCORE=25;PD_SUM_MAPQ=220;PD_NUM_SAMPLE=1;PD_NUM_SAMPLE_SUPP=1;PD_NUM_SAMPLE_UNIQ_SUPP=1;PD_HOMLEN=14;PD_HOMSEQ=;CIEND95=0,0;CIPOS95=0,0;PE=0;SR=16;STRANDS=+:16;SU=16	GT	1/1
1	22146237	.	G	<DEL>	.	PASS	CIEND=0,0;END=22146735;SVLEN=-298;SVTYPE=DEL;CIPOS=0,0;SVTOOL=MetaSV;SOURCES=1-22146308-1-22146634-280-BreakDancer,1-22146465-1-22146634-219-BreakDancer,1-22146337-1-22146635-298-Pindel,1-22146437-1-22146635-198-Pindel,1-22146451-1-22146635-184-Lumpy;NUM_SVMETHODS=2;NUM_SVTOOLS=3;VT=SV;SVMETHOD=RP,SR;BD_CHR1=1;BD_POS1=22146464;BD_ORI1=6;BD_CHR2=1;BD_POS2=22146634;BD_ORI2=0;BD_SCORE=99.0;BD_SUPPORTING_READ_PAIRS=6;CIEND95=0,0;CIPOS95=0,0;PE=5;SR=40;STRANDS=+:45;SU=45	GT	1/1
1	22182825	.	A	<DEL>	.	PASS	CIEND=-9,9;END=22183078;IMPRECISE;SVLEN=-209;SVTYPE=DEL;CIPOS=-3,2;SVTOOL=MetaSV;SOURCES=1-22182825-1-22182970-145-Lumpy,1-22182830-1-22183078-209-BreakDancer;NUM_SVMETHODS=2;NUM_SVTOOLS=2;VT=SV;SVMETHOD=RP,SR;BD_CHR1=1;BD_POS1=22182829;BD_ORI1=2;BD_CHR2=1;BD_POS2=22183078;BD_ORI2=0;BD_SCORE=37.0;BD_SUPPORTING_READ_PAIRS=2;CIEND95=0,0;CIPOS95=0,0;PE=0;SR=14;STRANDS=+:14;SU=14	GT	1/1
1	22345724	.	G	<DEL>	.	PASS	END=22352797;SVLEN=-7073;SVTYPE=DEL;SVTOOL=MetaSV;SOURCES=1-22345724-1-22352797-7073-Pindel,1-22345726-1-22352883-7116-BreakDancer;NUM_SVMETHODS=2;NUM_SVTOOLS=2;VT=SV;SVMETHOD=RP,SR;BD_CHR1=1;BD_POS1=22345725;BD_ORI1=5;BD_CHR2=1;BD_POS2=22352883;BD_ORI2=0;BD_SCORE=52.0;BD_SUPPORTING_READ_PAIRS=3;PD_NUM_NT_ADDED=0;PD_NT_ADDED=;PD_BP_RANGE_START=22345724;PD_BP_RANGE_END=22352803;PD_READ_SUPP=9;PD_UNIQ_READ_SUPP=8;PD_UP_READ_SUPP=1;PD_UP_UNIQ_READ_SUPP=1;PD_DOWN_READ_SUPP=8;PD_DOWN_UNIQ_READ_SUPP=7;PD_SIMPLE_SCORE=18;PD_SUM_MAPQ=277;PD_NUM_SAMPLE=1;PD_NUM_SAMPLE_SUPP=1;PD_NUM_SAMPLE_UNIQ_SUPP=1;PD_HOMLEN=6;PD_HOMSEQ=	GT	1/1
1	22368317	.	G	<DEL>	.	PASS	END=22371682;SVLEN=-3365;SVTYPE=DEL;SVTOOL=MetaSV;SOURCES=1-22368248-1-22371680-3369-BreakDancer,1-22368317-1-22371682-3365-Pindel;NUM_SVMETHODS=2;NUM_SVTOOLS=2;VT=SV;SVMETHOD=RP,SR;BD_CHR1=1;BD_POS1=22368247;BD_ORI1=2;BD_CHR2=1;BD_POS2=22371680;BD_ORI2=0;BD_SCORE=37.0;BD_SUPPORTING_READ_PAIRS=2;PD_NUM_NT_ADDED=39;PD_NT_ADDED=CTCTACCACTGAGCTAAATCCCCAACCCCTCATCTTATT;PD_BP_RANGE_START=22368317;PD_BP_RANGE_END=22371683;PD_READ_SUPP=5;PD_UNIQ_READ_SUPP=5;PD_UP_READ_SUPP=2;PD_UP_UNIQ_READ_SUPP=2;PD_DOWN_READ_SUPP=3;PD_DOWN_UNIQ_READ_SUPP=3;PD_SIMPLE_SCORE=12;PD_SUM_MAPQ=161;PD_NUM_SAMPLE=1;PD_NUM_SAMPLE_SUPP=1;PD_NUM_SAMPLE_UNIQ_SUPP=1;PD_HOMLEN=1;PD_HOMSEQ=	GT	1/1
1	22498434	.	C	<INV>	.	PASS	END=22514957;SVLEN=16523;SVTYPE=INV;SVTOOL=MetaSV;SOURCES=1-22498434-1-22514957-16523-Pindel,1-22498669-1-22515179-16211-BreakDancer;NUM_SVMETHODS=2;NUM_SVTOOLS=2;VT=SV;SVMETHOD=RP,SR;BD_CHR1=1;BD_POS1=22498668;BD_ORI1=0;BD_CHR2=1;BD_POS2=22515179;BD_ORI2=0;BD_SCORE=99.0;BD_SUPPORTING_READ_PAIRS=8;PD_NUM_NT_ADDED=0,56;PD_NT_ADDED=,ATGCAAATTCATCTGGAATAGCAAAAAACCCAGAATGGCAAAAACTGTCTTCAACA;PD_BP_RANGE_START=22498434;PD_BP_RANGE_END=22514958;PD_READ_SUPP=4;PD_UNIQ_READ_SUPP=4;PD_UP_READ_SUPP=0;PD_UP_UNIQ_READ_SUPP=0;PD_DOWN_READ_SUPP=4;PD_DOWN_UNIQ_READ_SUPP=4;PD_SIMPLE_SCORE=5;PD_SUM_MAPQ=140;PD_NUM_SAMPLE=1;PD_NUM_SAMPLE_SUPP=1;PD_NUM_SAMPLE_UNIQ_SUPP=1;PD_HOMLEN=1;PD_HOMSEQ=	GT	1/1
1	22536337	.	T	<DEL>	.	PASS	END=22536456;SVLEN=-119;SVTYPE=DEL;SVTOOL=MetaSV;SOURCES=1-22536286-1-22536475-224-BreakDancer,1-22536337-1-22536456-119-Pindel;NUM_SVMETHODS=2;NUM_SVTOOLS=2;VT=SV;SVMETHOD=RP,SR;BD_CHR1=1;BD_POS1=22536285;BD_ORI1=3;BD_CHR2=1;BD_POS2=22536475;BD_ORI2=0;BD_SCORE=53.0;BD_SUPPORTING_READ_PAIRS=3;PD_NUM_NT_ADDED=0;PD_NT_ADDED=;PD_BP_RANGE_START=22536337;PD_BP_RANGE_END=22536473;PD_READ_SUPP=20;PD_UNIQ_READ_SUPP=20;PD_UP_READ_SUPP=11;PD_UP_UNIQ_READ_SUPP=11;PD_DOWN_READ_SUPP=9;PD_DOWN_UNIQ_READ_SUPP=9;PD_SIMPLE_SCORE=120;PD_SUM_MAPQ=611;PD_NUM_SAMPLE=1;PD_NUM_SAMPLE_SUPP=1;PD_NUM_SAMPLE_UNIQ_SUPP=1;PD_HOMLEN=17;PD_HOMSEQ=	GT	1/1
1	22625093	.	T	<DEL>	.	PASS	END=22626627;SVLEN=-1534;SVTYPE=DEL;SVTOOL=MetaSV;SOURCES=1-22625093-1-22626627-1534-Pindel,1-22625160-1-22626627-1531-BreakDancer;NUM_SVMETHODS=2;NUM_SVTOOLS=2;VT=SV;SVMETHOD=RP,SR;BD_CHR1=1;BD_POS1=22625159;BD_ORI1=6;BD_CHR2=1;BD_POS2=22626627;BD_ORI2=0;BD_SCORE=99.0;BD_SUPPORTING_READ_PAIRS=6;PD_NUM_NT_ADDED=0;PD_NT_ADDED=;PD_BP_RANGE_START=22625093;PD_BP_RANGE_END=22626645;PD_READ_SUPP=9;PD_UNIQ_READ_SUPP=9;PD_UP_READ_SUPP=1;PD_UP_UNIQ_READ_SUPP=1;PD_DOWN_READ_SUPP=8;PD_DOWN_UNIQ_READ_SUPP=8;PD_SIMPLE_SCORE=18;PD_SUM_MAPQ=308;PD_NUM_SAMPLE=1;PD_NUM_SAMPLE_SUPP=1;PD_NUM_SAMPLE_UNIQ_SUPP=1;PD_HOMLEN=18;PD_HOMSEQ=	GT	1/1
1	22711639	.	T	<DEL>	.	PASS	END=22711899;SVLEN=-260;SVTYPE=DEL;SVTOOL=MetaSV;SOURCES=1-22711639-1-22711899-260-Pindel,1-22711710-1-22711894-230-BreakDancer;NUM_SVMETHODS=2;NUM_SVTOOLS=2;VT=SV;SVMETHOD=RP,SR;BD_CHR1=1;BD_POS1=22711709;BD_ORI1=3;BD_CHR2=1;BD_POS2=22711894;BD_ORI2=0;BD_SCORE=53.0;BD_SUPPORTING_READ_PAIRS=3;PD_NUM_NT_ADDED=0;PD_NT_ADDED=;PD_BP_RANGE_START=22711639;PD_BP_RANGE_END=22711900;PD_READ_SUPP=6;PD_UNIQ_READ_SUPP=6;PD_UP_READ_SUPP=2;PD_UP_UNIQ_READ_SUPP=2;PD_DOWN_READ_SUPP=4;PD_DOWN_UNIQ_READ_SUPP=4;PD_SIMPLE_SCORE=15;PD_SUM_MAPQ=138;PD_NUM_SAMPLE=1;PD_NUM_SAMPLE_SUPP=1;PD_NUM_SAMPLE_UNIQ_SUPP=1;PD_HOMLEN=1;PD_HOMSEQ=	GT	1/1
1	22711664	.	C	<INV>	.	PASS	END=22712413;SVLEN=749;SVTYPE=INV;SVTOOL=MetaSV;SOURCES=1-22711664-1-22712413-749-Pindel,1-22711868-1-22712620-516-BreakDancer;NUM_SVMETHODS=2;NUM_SVTOOLS=2;VT=SV;SVMETHOD=RP,SR;BD_CHR1=1;BD_POS1=22711867;BD_ORI1=0;BD_CHR2=1;BD_POS2=22712620;BD_ORI2=0;BD_SCORE=68.0;BD_SUPPORTING_READ_PAIRS=2;PD_NUM_NT_ADDED=0,0;PD_NT_ADDED=,;PD_BP_RANGE_START=22711664;PD_BP_RANGE_END=22712414;PD_READ_SUPP=11;PD_UNIQ_READ_SUPP=10;PD_UP_READ_SUPP=0;PD_UP_UNIQ_READ_SUPP=0;PD_DOWN_READ_SUPP=11;PD_DOWN_UNIQ_READ_SUPP=10;PD_SIMPLE_SCORE=12;PD_SUM_MAPQ=335;PD_NUM_SAMPLE=1;PD_NUM_SAMPLE_SUPP=1;PD_NUM_SAMPLE_UNIQ_SUPP=1;PD_HOMLEN=1;PD_HOMSEQ=	GT	1/1
1	22774334	.	G	<DEL>	.	PASS	END=22776718;SVLEN=-2384;SVTYPE=DEL;SVTOOL=MetaSV;SOURCES=1-22774334-1-22776718-2384-Pindel,1-22774379-1-22776717-2415-BreakDancer;NUM_SVMETHODS=2;NUM_SVTOOLS=2;VT=SV;SVMETHOD=RP,SR;BD_CHR1=1;BD_POS1=22774378;BD_ORI1=7;BD_CHR2=1;BD_POS2=22776717;BD_ORI2=0;BD_SCORE=99.0;BD_SUPPORTING_READ_PAIRS=7;PD_NUM_NT_ADDED=0;PD_NT_ADDED=;PD_BP_RANGE_START=22774334;PD_BP_RANGE_END=22776724;PD_READ_SUPP=29;PD_UNIQ_READ_SUPP=28;PD_UP_READ_SUPP=15;PD_UP_UNIQ_READ_SUPP=14;PD_DOWN_READ_SUPP=14;PD_DOWN_UNIQ_READ_SUPP=14;PD_SIMPLE_SCORE=240;PD_SUM_MAPQ=869;PD_NUM_SAMPLE=1;PD_NUM_SAMPLE_SUPP=1;PD_NUM_SAMPLE_UNIQ_SUPP=1;PD_HOMLEN=6;PD_HOMSEQ=	GT	1/1
1	22827503	.	C	<DEL>	.	PASS	END=22828012;IMPRECISE;SVLEN=-517;SVTYPE=DEL;SVTOOL=MetaSV;SOURCES=1-22827503-1-22828012-509-Pindel,1-22827530-1-22828012-482-Pindel,1-22827573-1-22828002-517-BreakDancer;NUM_SVMETHODS=2;NUM_SVTOOLS=2;VT=SV;SVMETHOD=RP,SR;BD_CHR1=1;BD_POS1=22827572;BD_ORI1=7;BD_CHR2=1;BD_POS2=22828002;BD_ORI2=0;BD_SCORE=99.0;BD_SUPPORTING_READ_PAIRS=7;PD_NUM_NT_ADDED=9;PD_NT_ADDED=ATAGTGTCA;PD_BP_RANGE_START=22827530;PD_BP_RANGE_END=22828013;PD_READ_SUPP=7;PD_UNIQ_READ_SUPP=7;PD_UP_READ_SUPP=5;PD_UP_UNIQ_READ_SUPP=5;PD_DOWN_READ_SUPP=2;PD_DOWN_UNIQ_READ_SUPP=2;PD_SIMPLE_SCORE=18;PD_SUM_MAPQ=259;PD_NUM_SAMPLE=1;PD_NUM_SAMPLE_SUPP=1;PD_NUM_SAMPLE_UNIQ_SUPP=1;PD_HOMLEN=1;PD_HOMSEQ=	GT	1/1
1	22857133	.	T	<DEL>	.	PASS	END=22857577;IMPRECISE;SVLEN=-362;SVTYPE=DEL;SVTOOL=MetaSV;SOURCES=1-22857133-1-22857269-136-Pindel,1-22857362-1-22857523-161-Pindel,1-22857208-1-22857577-362-BreakDancer;NUM_SVMETHODS=2;NUM_SVTOOLS=2;VT=SV;SVMETHOD=RP,SR;BD_CHR1=1;BD_POS1=22857207;BD_ORI1=3;BD_CHR2=1;BD_POS2=22857577;BD_ORI2=0;BD_SCORE=67.0;BD_SUPPORTING_READ_PAIRS=3;PD_NUM_NT_ADDED=0;PD_NT_ADDED=;PD_BP_RANGE_START=22857362;PD_BP_RANGE_END=22857526;PD_READ_SUPP=6;PD_UNIQ_READ_SUPP=6;PD_UP_READ_SUPP=2;PD_UP_UNIQ_READ_SUPP=2;PD_DOWN_READ_SUPP=4;PD_DOWN_UNIQ_READ_SUPP=4;PD_SIMPLE_SCORE=15;PD_SUM_MAPQ=162;PD_NUM_SAMPLE=1;PD_NUM_SAMPLE_SUPP=1;PD_NUM_SAMPLE_UNIQ_SUPP=1;PD_HOMLEN=3;PD_HOMSEQ=	GT	1/1
1	22982387	.	A	<DEL>	.	PASS	END=22982694;SVLEN=-307;SVTYPE=DEL;SVTOOL=MetaSV;SOURCES=1-22982387-1-22982694-307-Pindel,1-22982452-1-22982707-294-BreakDancer;NUM_SVMETHODS=2;NUM_SVTOOLS=2;VT=SV;SVMETHOD=RP,SR;BD_CHR1=1;BD_POS1=22982451;BD_ORI1=6;BD_CHR2=1;BD_POS2=22982707;BD_ORI2=0;BD_SCORE=99.0;BD_SUPPORTING_READ_PAIRS=6;PD_NUM_NT_ADDED=0;PD_NT_ADDED=;PD_BP_RANGE_START=22982387;PD_BP_RANGE_END=22982709;PD_READ_SUPP=5;PD_UNIQ_READ_SUPP=5;PD_UP_READ_SUPP=0;PD_UP_UNIQ_READ_SUPP=0;PD_DOWN_READ_SUPP=5;PD_DOWN_UNIQ_READ_SUPP=5;PD_SIMPLE_SCORE=6;PD_SUM_MAPQ=184;PD_NUM_SAMPLE=1;PD_NUM_SAMPLE_SUPP=1;PD_NUM_SAMPLE_UNIQ_SUPP=1;PD_HOMLEN=15;PD_HOMSEQ=	GT	1/1
1	23053242	.	C	<DEL>	.	PASS	END=23055095;SVLEN=-1853;SVTYPE=DEL;SVTOOL=MetaSV;SOURCES=1-23053242-1-23055095-1853-Pindel,1-23053257-1-23055098-1840-BreakDancer;NUM_SVMETHODS=2;NUM_SVTOOLS=2;VT=SV;SVMETHOD=RP,SR;BD_CHR1=1;BD_POS1=23053256;BD_ORI1=2;BD_CHR2=1;BD_POS2=23055098;BD_ORI2=0;BD_SCORE=43.0;BD_SUPPORTING_READ_PAIRS=2;PD_NUM_NT_ADDED=0;PD_NT_ADDED=;PD_BP_RANGE_START=23053242;PD_BP_RANGE_END=23055099;PD_READ_SUPP=17;PD_UNIQ_READ_SUPP=16;PD_UP_READ_SUPP=11;PD_UP_UNIQ_READ_SUPP=10;PD_DOWN_READ_SUPP=6;PD_DOWN_UNIQ_READ_SUPP=6;PD_SIMPLE_SCORE=84;PD_SUM_MAPQ=512;PD_NUM_SAMPLE=1;PD_NUM_SAMPLE_SUPP=1;PD_NUM_SAMPLE_UNIQ_SUPP=1;PD_HOMLEN=4;PD_HOMSEQ=	GT	1/1
1	23073803	.	T	<DEL>	.	PASS	END=23073930;SVLEN=-127;SVTYPE=DEL;SVTOOL=MetaSV;SOURCES=1-23073803-1-23073930-127-Pindel,1-23073865-1-23073955-212-BreakDancer;NUM_SVMETHODS=2;NUM_SVTOOLS=2;VT=SV;SVMETHOD=RP,SR;BD_CHR1=1;BD_POS1=23073864;BD_ORI1=5;BD_CHR2=1;BD_POS2=23073955;BD_ORI2=0;BD_SCORE=63.0;BD_SUPPORTING_READ_PAIRS=4;PD_NUM_NT_ADDED=0;PD_NT_ADDED=;PD_BP_RANGE_START=23073803;PD_BP_RANGE_END=23073951;PD_READ_SUPP=15;PD_UNIQ_READ_SUPP=15;PD_UP_READ_SUPP=9;PD_UP_UNIQ_READ_SUPP=9;PD_DOWN_READ_SUPP=6;PD_DOWN_UNIQ_READ_SUPP=6;PD_SIMPLE_SCORE=70;PD_SUM_MAPQ=423;PD_NUM_SAMPLE=1;PD_NUM_SAMPLE_SUPP=1;PD_NUM_SAMPLE_UNIQ_SUPP=1;PD_HOMLEN=21;PD_HOMSEQ=	GT	1/1
1	23139424	.	C	<DEL>	.	PASS	END=23139758;SVLEN=-334;SVTYPE=DEL;SVTOOL=MetaSV;SOURCES=1-23139424-1-23139758-334-Pindel,1-23139471-1-23139762-334-BreakDancer;NUM_SVMETHODS=2;NUM_SVTOOLS=2;VT=SV;SVMETHOD=RP,SR;BD_CHR1=1;BD_POS1=23139470;BD_ORI1=2;BD_CHR2=1;BD_POS2=23139762;BD_ORI2=0;BD_SCORE=36.0;BD_SUPPORTING_READ_PAIRS=2;PD_NUM_NT_ADDED=14;PD_NT_ADDED=ATTTAGCCTTTTCT;PD_BP_RANGE_START=23139424;PD_BP_RANGE_END=23139759;PD_READ_SUPP=14;PD_UNIQ_READ_SUPP=13;PD_UP_READ_SUPP=6;PD_UP_UNIQ_READ_SUPP=5;PD_DOWN_READ_SUPP=8;PD_DOWN_UNIQ_READ_SUPP=8;PD_SIMPLE_SCORE=63;PD_SUM_MAPQ=422;PD_NUM_SAMPLE=1;PD_NUM_SAMPLE_SUPP=1;PD_NUM_SAMPLE_UNIQ_SUPP=1;PD_HOMLEN=1;PD_HOMSEQ=	GT	1/1
1	23200193	.	G	<DEL>	.	PASS	END=23200502;SVLEN=-309;SVTYPE=DEL;SVTOOL=MetaSV;SOURCES=1-23200193-1-23200502-309-Pindel,1-23200244-1-23200545-329-BreakDancer;NUM_SVMETHODS=2;NUM_SVTOOLS=2;VT=SV;SVMETHOD=RP,SR;BD_CHR1=1;BD_POS1=23200243;BD_ORI1=4;BD_CHR2=1;BD_POS2=23200545;BD_ORI2=0;BD_SCORE=76.0;BD_SUPPORTING_READ_PAIRS=4;PD_NUM_NT_ADDED=0;PD_NT_ADDED=;PD_BP_RANGE_START=23200193;PD_BP_RANGE_END=23200505;PD_READ_SUPP=9;PD_UNIQ_READ_SUPP=9;PD_UP_READ_SUPP=6;PD_UP_UNIQ_READ_SUPP=6;PD_DOWN_READ_SUPP=3;PD_DOWN_UNIQ_READ_SUPP=3;PD_SIMPLE_SCORE=28;PD_SUM_MAPQ=261;PD_NUM_SAMPLE=1;PD_NUM_SAMPLE_SUPP=1;PD_NUM_SAMPLE_UNIQ_SUPP=1;PD_HOMLEN=3;PD_HOMSEQ=	GT	1/1
1	23316416	.	T	<DEL>	.	PASS	END=23316609;SVLEN=-193;SVTYPE=DEL;SVTOOL=MetaSV;SOURCES=1-23316376-1-23316538-237-BreakDancer,1-23316416-1-23316609-193-Pindel;NUM_SVMETHODS=2;NUM_SVTOOLS=2;VT=SV;SVMETHOD=RP,SR;BD_CHR1=1;BD_POS1=23316375;BD_ORI1=5;BD_CHR2=1;BD_POS2=23316538;BD_ORI2=0;BD_SCORE=88.0;BD_SUPPORTING_READ_PAIRS=5;PD_NUM_NT_ADDED=0;PD_NT_ADDED=;PD_BP_RANGE_START=23316416;PD_BP_RANGE_END=23316614;PD_READ_SUPP=4;PD_UNIQ_READ_SUPP=4;PD_UP_READ_SUPP=4;PD_UP_UNIQ_READ_SUPP=4;PD_DOWN_READ_SUPP=0;PD_DOWN_UNIQ_READ_SUPP=0;PD_SIMPLE_SCORE=5;PD_SUM_MAPQ=240;PD_NUM_SAMPLE=1;PD_NUM_SAMPLE_SUPP=1;PD_NUM_SAMPLE_UNIQ_SUPP=1;PD_HOMLEN=5;PD_HOMSEQ=	GT	1/1
1	23413530	.	G	<DEL>	.	PASS	END=23413664;SVLEN=-134;SVTYPE=DEL;SVTOOL=MetaSV;SOURCES=1-23413511-1-23413685-210-BreakDancer,1-23413614-1-23413843-219-BreakDancer,1-23413530-1-23413664-134-Pindel;NUM_SVMETHODS=2;NUM_SVTOOLS=2;VT=SV;SVMETHOD=RP,SR;BD_CHR1=1;BD_POS1=23413613;BD_ORI1=2;BD_CHR2=1;BD_POS2=23413843;BD_ORI2=0;BD_SCORE=46.0;BD_SUPPORTING_READ_PAIRS=2;PD_NUM_NT_ADDED=0;PD_NT_ADDED=;PD_BP_RANGE_START=23413530;PD_BP_RANGE_END=23413699;PD_READ_SUPP=16;PD_UNIQ_READ_SUPP=16;PD_UP_READ_SUPP=6;PD_UP_UNIQ_READ_SUPP=6;PD_DOWN_READ_SUPP=10;PD_DOWN_UNIQ_READ_SUPP=10;PD_SIMPLE_SCORE=77;PD_SUM_MAPQ=576;PD_NUM_SAMPLE=1;PD_NUM_SAMPLE_SUPP=1;PD_NUM_SAMPLE_UNIQ_SUPP=1;PD_HOMLEN=35;PD_HOMSEQ=	GT	1/1
1	23499676	.	T	<DEL>	.	PASS	END=23499984;SVLEN=-308;SVTYPE=DEL;SVTOOL=MetaSV;SOURCES=1-23499676-1-23499984-308-Pindel,1-23499677-1-23499885-267-BreakDancer;NUM_SVMETHODS=2;NUM_SVTOOLS=2;VT=SV;SVMETHOD=RP,SR;BD_CHR1=1;BD_POS1=23499676;BD_ORI1=7;BD_CHR2=1;BD_POS2=23499885;BD_ORI2=0;BD_SCORE=99.0;BD_SUPPORTING_READ_PAIRS=6;PD_NUM_NT_ADDED=11;PD_NT_ADDED=TAAATTCTGGA;PD_BP_RANGE_START=23499676;PD_BP_RANGE_END=23499985;PD_READ_SUPP=10;PD_UNIQ_READ_SUPP=10;PD_UP_READ_SUPP=8;PD_UP_UNIQ_READ_SUPP=8;PD_DOWN_READ_SUPP=2;PD_DOWN_UNIQ_READ_SUPP=2;PD_SIMPLE_SCORE=27;PD_SUM_MAPQ=306;PD_NUM_SAMPLE=1;PD_NUM_SAMPLE_SUPP=1;PD_NUM_SAMPLE_UNIQ_SUPP=1;PD_HOMLEN=1;PD_HOMSEQ=	GT	1/1
1	23662188	.	T	<DEL>	.	PASS	CIEND=-10,9;END=23662297;SVLEN=-109;SVTYPE=DEL;CIPOS=-10,9;SVTOOL=MetaSV;SOURCES=1-23662188-1-23662297-109-Pindel,1-23662197-1-23662297-100-Lumpy;NUM_SVMETHODS=2;NUM_SVTOOLS=2;VT=SV;SVMETHOD=RP,SR;PD_NUM_NT_ADDED=0;PD_NT_ADDED=;PD_BP_RANGE_START=23662188;PD_BP_RANGE_END=23662307;PD_READ_SUPP=17;PD_UNIQ_READ_SUPP=17;PD_UP_READ_SUPP=6;PD_UP_UNIQ_READ_SUPP=6;PD_DOWN_READ_SUPP=11;PD_DOWN_UNIQ_READ_SUPP=11;PD_SIMPLE_SCORE=84;PD_SUM_MAPQ=481;PD_NUM_SAMPLE=1;PD_NUM_SAMPLE_SUPP=1;PD_NUM_SAMPLE_UNIQ_SUPP=1;PD_HOMLEN=10;PD_HOMSEQ=;CIEND95=0,0;CIPOS95=0,0;PE=0;SR=22;STRANDS=+:22;SU=22	GT	1/1
1	23853960	.	G	<INV>	.	PASS	SVLEN=309582;SVTYPE=INV;SVTOOL=MetaSV;SOURCES=1-23801758-1-23895233-93190-BreakDancer,1-23854147-1-24163689-309281-BreakDancer,1-23956898-1-24004271-47074-BreakDancer,1-23982612-1-24004271-21344-BreakDancer,1-23854060-1-24163642-309582-Pindel,1-24076508-1-24076697-189-Pindel;NUM_SVMETHODS=2;NUM_SVTOOLS=2;VT=SV;SVMETHOD=RP,SR;BD_CHR1=1;BD_POS1=23982611;BD_ORI1=5;BD_CHR2=1;BD_POS2=24004271;BD_ORI2=5;BD_SCORE=99.0;BD_SUPPORTING_READ_PAIRS=5	GT	1/1
1	23907651	.	G	<DEL>	.	PASS	END=23994033;IMPRECISE;SVLEN=-65521;SVTYPE=DEL;SVTOOL=MetaSV;SOURCES=1-23907651-1-23928389-20738-Pindel,1-23907685-1-23928423-20738-Pindel,1-23907721-1-23928459-20738-Pindel,1-23919055-1-23932369-13314-Pindel,1-23928161-1-23993682-65521-Pindel,1-23928187-1-23942054-13867-Pindel,1-23928455-1-23950550-22095-Pindel,1-23928622-1-23942489-13867-Pindel,1-23928764-1-23950859-22095-Pindel,1-23928987-1-23951082-22095-Pindel,1-23941968-1-23993622-51654-Pindel,1-23942379-1-23994033-51654-Pindel,1-23956256-1-23982090-25834-Pindel,1-23956360-1-23982194-25834-Pindel,1-23956412-1-23982246-25834-Pindel,1-23956607-1-23982441-25834-Pindel,1-23957410-1-23965018-7608-Pindel,1-23957575-1-23965184-7609-Pindel,1-23957703-1-23965312-7609-Pindel,1-23957814-1-23965418-7604-Pindel,1-23962980-1-23963216-236-Pindel,1-23982375-1-23993841-11466-Pindel,1-23982438-1-23993904-11466-Pindel,1-23907706-1-23964172-56518-BreakDancer,1-23957713-1-23965215-7570-BreakDancer,1-23960167-1-23971330-11207-BreakDancer,1-23963009-1-23963227-211-BreakDancer;NUM_SVMETHODS=2;NUM_SVTOOLS=2;VT=SV;SVMETHOD=RP,SR;PD_NUM_NT_ADDED=0;PD_NT_ADDED=;PD_BP_RANGE_START=23982438;PD_BP_RANGE_END=23993919;PD_READ_SUPP=3;PD_UNIQ_READ_SUPP=3;PD_UP_READ_SUPP=3;PD_UP_UNIQ_READ_SUPP=3;PD_DOWN_READ_SUPP=0;PD_DOWN_UNIQ_READ_SUPP=0;PD_SIMPLE_SCORE=4;PD_SUM_MAPQ=12;PD_NUM_SAMPLE=1;PD_NUM_SAMPLE_SUPP=1;PD_NUM_SAMPLE_UNIQ_SUPP=1;PD_HOMLEN=15;PD_HOMSEQ=	GT	1/1
1	24261275	.	A	<DEL>	.	PASS	END=24261590;IMPRECISE;SVLEN=-314;SVTYPE=DEL;SVTOOL=MetaSV;SOURCES=1-24261275-1-24261589-314-Pindel,1-24261385-1-24261589-204-Pindel,1-24261493-1-24261590-230-BreakDancer;NUM_SVMETHODS=2;NUM_SVTOOLS=2;VT=SV;SVMETHOD=RP,SR;BD_CHR1=1;BD_POS1=24261492;BD_ORI1=9;BD_CHR2=1;BD_POS2=24261590;BD_ORI2=0;BD_SCORE=99.0;BD_SUPPORTING_READ_PAIRS=9;PD_NUM_NT_ADDED=0;PD_NT_ADDED=;PD_BP_RANGE_START=24261385;PD_BP_RANGE_END=24261605;PD_READ_SUPP=14;PD_UNIQ_READ_SUPP=14;PD_UP_READ_SUPP=7;PD_UP_UNIQ_READ_SUPP=7;PD_DOWN_READ_SUPP=7;PD_DOWN_UNIQ_READ_SUPP=7;PD_SIMPLE_SCORE=64;PD_SUM_MAPQ=468;PD_NUM_SAMPLE=1;PD_NUM_SAMPLE_SUPP=1;PD_NUM_SAMPLE_UNIQ_SUPP=1;PD_HOMLEN=16;PD_HOMSEQ=	GT	1/1
1	24536551	.	T	<DEL>	.	PASS	END=24538967;SVLEN=-2416;SVTYPE=DEL;SVTOOL=MetaSV;SOURCES=1-24536551-1-24538967-2416-Pindel,1-24536607-1-24539015-2413-BreakDancer;NUM_SVMETHODS=2;NUM_SVTOOLS=2;VT=SV;SVMETHOD=RP,SR;BD_CHR1=1;BD_POS1=24536606;BD_ORI1=5;BD_CHR2=1;BD_POS2=24539015;BD_ORI2=0;BD_SCORE=99.0;BD_SUPPORTING_READ_PAIRS=5;PD_NUM_NT_ADDED=0;PD_NT_ADDED=;PD_BP_RANGE_START=24536551;PD_BP_RANGE_END=24538980;PD_READ_SUPP=28;PD_UNIQ_READ_SUPP=27;PD_UP_READ_SUPP=18;PD_UP_UNIQ_READ_SUPP=18;PD_DOWN_READ_SUPP=10;PD_DOWN_UNIQ_READ_SUPP=9;PD_SIMPLE_SCORE=209;PD_SUM_MAPQ=812;PD_NUM_SAMPLE=1;PD_NUM_SAMPLE_SUPP=1;PD_NUM_SAMPLE_UNIQ_SUPP=1;PD_HOMLEN=13;PD_HOMSEQ=	GT	1/1
1	24693161	.	T	<DEL>	.	PASS	END=24693368;SVLEN=-207;SVTYPE=DEL;SVTOOL=MetaSV;SOURCES=1-24693161-1-24693368-207-Pindel,1-24693228-1-24693398-257-BreakDancer;NUM_SVMETHODS=2;NUM_SVTOOLS=2;VT=SV;SVMETHOD=RP,SR;BD_CHR1=1;BD_POS1=24693227;BD_ORI1=9;BD_CHR2=1;BD_POS2=24693398;BD_ORI2=0;BD_SCORE=99.0;BD_SUPPORTING_READ_PAIRS=9;PD_NUM_NT_ADDED=0;PD_NT_ADDED=;PD_BP_RANGE_START=24693161;PD_BP_RANGE_END=24693386;PD_READ_SUPP=21;PD_UNIQ_READ_SUPP=21;PD_UP_READ_SUPP=10;PD_UP_UNIQ_READ_SUPP=10;PD_DOWN_READ_SUPP=11;PD_DOWN_UNIQ_READ_SUPP=11;PD_SIMPLE_SCORE=132;PD_SUM_MAPQ=576;PD_NUM_SAMPLE=1;PD_NUM_SAMPLE_SUPP=1;PD_NUM_SAMPLE_UNIQ_SUPP=1;PD_HOMLEN=18;PD_HOMSEQ=	GT	1/1
1	25169772	.	T	<DEL>	.	PASS	CIEND=-10,9;END=25170125;IMPRECISE;SVLEN=-215;SVTYPE=DEL;CIPOS=-10,9;SVTOOL=MetaSV;SOURCES=1-25169772-1-25169929-157-Pindel,1-25170022-1-25170125-103-Pindel,1-25169775-1-25169929-154-Lumpy,1-25169775-1-25169981-215-BreakDancer;NUM_SVMETHODS=2;NUM_SVTOOLS=3;VT=SV;SVMETHOD=RP,SR;BD_CHR1=1;BD_POS1=25169774;BD_ORI1=3;BD_CHR2=1;BD_POS2=25169981;BD_ORI2=0;BD_SCORE=36.0;BD_SUPPORTING_READ_PAIRS=2;PD_NUM_NT_ADDED=104;PD_NT_ADDED=CAGAGGTGAAGGTAGAAAGATGCTCAGATTGCTGGTGGTTAATAAAGAAGTCCAACCCAGAAGTAAGTGGGCAGAAAGATACCCAGTGAAATTATGGCCGAAGA;PD_BP_RANGE_START=25170022;PD_BP_RANGE_END=25170126;PD_READ_SUPP=4;PD_UNIQ_READ_SUPP=4;PD_UP_READ_SUPP=0;PD_UP_UNIQ_READ_SUPP=0;PD_DOWN_READ_SUPP=4;PD_DOWN_UNIQ_READ_SUPP=4;PD_SIMPLE_SCORE=5;PD_SUM_MAPQ=116;PD_NUM_SAMPLE=1;PD_NUM_SAMPLE_SUPP=1;PD_NUM_SAMPLE_UNIQ_SUPP=1;PD_HOMLEN=1;PD_HOMSEQ=;CIEND95=0,0;CIPOS95=0,0;PE=0;SR=26;STRANDS=+:26;SU=26	GT	1/1
1	25223773	.	C	<DEL>	.	PASS	CIEND=-10,9;END=25223989;IMPRECISE;SVLEN=-217;SVTYPE=DEL;CIPOS=0,5;SVTOOL=MetaSV;SOURCES=1-25223773-1-25223988-215-Lumpy,1-25223812-1-25223989-217-BreakDancer;NUM_SVMETHODS=2;NUM_SVTOOLS=2;VT=SV;SVMETHOD=RP,SR;BD_CHR1=1;BD_POS1=25223811;BD_ORI1=5;BD_CHR2=1;BD_POS2=25223989;BD_ORI2=0;BD_SCORE=86.0;BD_SUPPORTING_READ_PAIRS=5;CIEND95=0,0;CIPOS95=0,0;PE=7;SR=8;STRANDS=+:15;SU=15	GT	1/1
1	25228378	.	C	<DEL>	.	PASS	CIEND=-2,0;END=25229574;SVLEN=-1196;SVTYPE=DEL;CIPOS=-10,9;SVTOOL=MetaSV;SOURCES=1-25228378-1-25229574-1196-Pindel,1-25228386-1-25229566-1180-Lumpy;NUM_SVMETHODS=2;NUM_SVTOOLS=2;VT=SV;SVMETHOD=RP,SR;PD_NUM_NT_ADDED=0;PD_NT_ADDED=;PD_BP_RANGE_START=25228378;PD_BP_RANGE_END=25229583;PD_READ_SUPP=8;PD_UNIQ_READ_SUPP=8;PD_UP_READ_SUPP=8;PD_UP_UNIQ_READ_SUPP=8;PD_DOWN_READ_SUPP=0;PD_DOWN_UNIQ_READ_SUPP=0;PD_SIMPLE_SCORE=9;PD_SUM_MAPQ=224;PD_NUM_SAMPLE=1;PD_NUM_SAMPLE_SUPP=1;PD_NUM_SAMPLE_UNIQ_SUPP=1;PD_HOMLEN=9;PD_HOMSEQ=;CIEND95=0,0;CIPOS95=0,0;PE=23;SR=21;STRANDS=+:44;SU=44	GT	1/1
1	25261261	.	G	<DEL>	.	PASS	CIEND=-208,9;END=25261966;IMPRECISE;SVLEN=-500;SVTYPE=DEL;CIPOS=-10,133;SVTOOL=MetaSV;SOURCES=1-25261230-1-25261907-682-BreakDancer,1-25261238-1-25261831-593-Lumpy,1-25261361-1-25261831-470-Pindel,1-25261366-1-25261866-500-Pindel;NUM_SVMETHODS=2;NUM_SVTOOLS=3;VT=SV;SVMETHOD=RP,SR;BD_CHR1=1;BD_POS1=25261229;BD_ORI1=3;BD_CHR2=1;BD_POS2=25261907;BD_ORI2=0;BD_SCORE=39.0;BD_SUPPORTING_READ_PAIRS=2;CIEND95=-51,0;CIPOS95=-3,24;PE=9;SR=0;STRANDS=+:9;SU=9	GT	1/1
1	25275202	.	T	<DEL>	.	PASS	CIEND=-5,4;END=25275314;SVLEN=-112;SVTYPE=DEL;CIPOS=-5,4;SVTOOL=MetaSV;SOURCES=1-25275202-1-25275314-112-Pindel,1-25275213-1-25275314-101-Lumpy;NUM_SVMETHODS=2;NUM_SVTOOLS=2;VT=SV;SVMETHOD=RP,SR;PD_NUM_NT_ADDED=0;PD_NT_ADDED=;PD_BP_RANGE_START=25275202;PD_BP_RANGE_END=25275330;PD_READ_SUPP=18;PD_UNIQ_READ_SUPP=18;PD_UP_READ_SUPP=12;PD_UP_UNIQ_READ_SUPP=12;PD_DOWN_READ_SUPP=6;PD_DOWN_UNIQ_READ_SUPP=6;PD_SIMPLE_SCORE=91;PD_SUM_MAPQ=407;PD_NUM_SAMPLE=1;PD_NUM_SAMPLE_SUPP=1;PD_NUM_SAMPLE_UNIQ_SUPP=1;PD_HOMLEN=16;PD_HOMSEQ=;CIEND95=0,0;CIPOS95=0,0;PE=0;SR=7;STRANDS=+:7;SU=7	GT	1/1
1	25285611	.	T	<DEL>	.	PASS	CIEND=-10,9;END=25285733;SVLEN=-122;SVTYPE=DEL;CIPOS=-10,9;SVTOOL=MetaSV;SOURCES=1-25285611-1-25285733-122-Pindel,1-25285625-1-25285733-108-Lumpy;NUM_SVMETHODS=2;NUM_SVTOOLS=2;VT=SV;SVMETHOD=RP,SR;PD_NUM_NT_ADDED=0;PD_NT_ADDED=;PD_BP_RANGE_START=25285611;PD_BP_RANGE_END=25285748;PD_READ_SUPP=31;PD_UNIQ_READ_SUPP=31;PD_UP_READ_SUPP=15;PD_UP_UNIQ_READ_SUPP=15;PD_DOWN_READ_SUPP=16;PD_DOWN_UNIQ_READ_SUPP=16;PD_SIMPLE_SCORE=272;PD_SUM_MAPQ=847;PD_NUM_SAMPLE=1;PD_NUM_SAMPLE_SUPP=1;PD_NUM_SAMPLE_UNIQ_SUPP=1;PD_HOMLEN=15;PD_HOMSEQ=;CIEND95=0,0;CIPOS95=0,0;PE=0;SR=5;STRANDS=+:5;SU=5	GT	1/1
1	25286655	.	G	<DEL>	.	PASS	CIEND=-3,1;END=25286993;IMPRECISE;SVLEN=-338;SVTYPE=DEL;CIPOS=-4,0;SVTOOL=MetaSV;SOURCES=1-25286655-1-25286993-338-Lumpy,1-25286705-1-25286993-338-BreakDancer;NUM_SVMETHODS=2;NUM_SVTOOLS=2;VT=SV;SVMETHOD=RP,SR;BD_CHR1=1;BD_POS1=25286704;BD_ORI1=6;BD_CHR2=1;BD_POS2=25286993;BD_ORI2=0;BD_SCORE=99.0;BD_SUPPORTING_READ_PAIRS=6;CIEND95=0,0;CIPOS95=-4,0;PE=15;SR=13;STRANDS=+:28;SU=28	GT	1/1
1	25306633	.	T	<DEL>	.	PASS	CIEND=-2,0;END=25306994;SVLEN=-361;SVTYPE=DEL;CIPOS=0,0;SVTOOL=MetaSV;SOURCES=1-25306633-1-25306994-361-Pindel,1-25306669-1-25306994-325-Lumpy;NUM_SVMETHODS=2;NUM_SVTOOLS=2;VT=SV;SVMETHOD=RP,SR;PD_NUM_NT_ADDED=43;PD_NT_ADDED=TAGCACAAAAATATTCTTTCTAATAATTCCCTTAAACACTACG;PD_BP_RANGE_START=25306633;PD_BP_RANGE_END=25306995;PD_READ_SUPP=6;PD_UNIQ_READ_SUPP=6;PD_UP_READ_SUPP=5;PD_UP_UNIQ_READ_SUPP=5;PD_DOWN_READ_SUPP=1;PD_DOWN_UNIQ_READ_SUPP=1;PD_SIMPLE_SCORE=12;PD_SUM_MAPQ=182;PD_NUM_SAMPLE=1;PD_NUM_SAMPLE_SUPP=1;PD_NUM_SAMPLE_UNIQ_SUPP=1;PD_HOMLEN=1;PD_HOMSEQ=;CIEND95=0,0;CIPOS95=0,0;PE=22;SR=17;STRANDS=+:39;SU=39	GT	1/1
1	25332686	.	G	<DEL>	.	PASS	CIEND=-2,1;END=25332815;SVLEN=-129;SVTYPE=DEL;CIPOS=-10,7;SVTOOL=MetaSV;SOURCES=1-25332686-1-25332815-129-Pindel,1-25332707-1-25332815-108-Lumpy,1-25332773-1-25332998-220-BreakDancer;NUM_SVMETHODS=2;NUM_SVTOOLS=3;VT=SV;SVMETHOD=RP,SR;BD_CHR1=1;BD_POS1=25332772;BD_ORI1=2;BD_CHR2=1;BD_POS2=25332998;BD_ORI2=0;BD_SCORE=42.0;BD_SUPPORTING_READ_PAIRS=2;PD_NUM_NT_ADDED=0;PD_NT_ADDED=;PD_BP_RANGE_START=25332686;PD_BP_RANGE_END=25332837;PD_READ_SUPP=7;PD_UNIQ_READ_SUPP=7;PD_UP_READ_SUPP=1;PD_UP_UNIQ_READ_SUPP=1;PD_DOWN_READ_SUPP=6;PD_DOWN_UNIQ_READ_SUPP=6;PD_SIMPLE_SCORE=14;PD_SUM_MAPQ=222;PD_NUM_SAMPLE=1;PD_NUM_SAMPLE_SUPP=1;PD_NUM_SAMPLE_UNIQ_SUPP=1;PD_HOMLEN=22;PD_HOMSEQ=;CIEND95=0,0;CIPOS95=0,0;PE=0;SR=18;STRANDS=+:18;SU=18	GT	1/1
1	25334001	.	A	<DEL>	.	PASS	CIEND=-1,0;END=25334188;IMPRECISE;SVLEN=-216;SVTYPE=DEL;CIPOS=-2,1;SVTOOL=MetaSV;SOURCES=1-25334004-1-25334132-128-Pindel,1-25334009-1-25334137-128-Pindel,1-25334001-1-25334188-216-BreakDancer,1-25334019-1-25334137-118-Lumpy;NUM_SVMETHODS=2;NUM_SVTOOLS=3;VT=SV;SVMETHOD=RP,SR;BD_CHR1=1;BD_POS1=25334000;BD_ORI1=3;BD_CHR2=1;BD_POS2=25334188;BD_ORI2=0;BD_SCORE=61.0;BD_SUPPORTING_READ_PAIRS=3;PD_NUM_NT_ADDED=0;PD_NT_ADDED=;PD_BP_RANGE_START=25334009;PD_BP_RANGE_END=25334154;PD_READ_SUPP=12;PD_UNIQ_READ_SUPP=12;PD_UP_READ_SUPP=6;PD_UP_UNIQ_READ_SUPP=6;PD_DOWN_READ_SUPP=6;PD_DOWN_UNIQ_READ_SUPP=6;PD_SIMPLE_SCORE=49;PD_SUM_MAPQ=297;PD_NUM_SAMPLE=1;PD_NUM_SAMPLE_SUPP=1;PD_NUM_SAMPLE_UNIQ_SUPP=1;PD_HOMLEN=17;PD_HOMSEQ=;CIEND95=0,0;CIPOS95=0,0;PE=0;SR=25;STRANDS=+:25;SU=25	GT	1/1
1	25438379	.	C	<DEL>	.	PASS	CIEND=-2,0;END=25438569;SVLEN=-190;SVTYPE=DEL;CIPOS=-10,9;SVTOOL=MetaSV;SOURCES=1-25438379-1-25438569-190-Pindel,1-25438381-1-25438569-188-Lumpy,1-25438404-1-25438570-236-BreakDancer;NUM_SVMETHODS=2;NUM_SVTOOLS=3;VT=SV;SVMETHOD=RP,SR;BD_CHR1=1;BD_POS1=25438403;BD_ORI1=7;BD_CHR2=1;BD_POS2=25438570;BD_ORI2=0;BD_SCORE=99.0;BD_SUPPORTING_READ_PAIRS=7;PD_NUM_NT_ADDED=0;PD_NT_ADDED=;PD_BP_RANGE_START=25438379;PD_BP_RANGE_END=25438572;PD_READ_SUPP=16;PD_UNIQ_READ_SUPP=16;PD_UP_READ_SUPP=4;PD_UP_UNIQ_READ_SUPP=4;PD_DOWN_READ_SUPP=12;PD_DOWN_UNIQ_READ_SUPP=12;PD_SIMPLE_SCORE=65;PD_SUM_MAPQ=452;PD_NUM_SAMPLE=1;PD_NUM_SAMPLE_SUPP=1;PD_NUM_SAMPLE_UNIQ_SUPP=1;PD_HOMLEN=3;PD_HOMSEQ=;CIEND95=0,0;CIPOS95=0,0;PE=5;SR=22;STRANDS=+:27;SU=27	GT	1/1
1	25459692	.	G	<DEL>	.	PASS	CIEND=0,0;END=25459845;SVLEN=-153;SVTYPE=DEL;CIPOS=0,0;SVTOOL=MetaSV;SOURCES=1-25459692-1-25459807-115-Lumpy,1-25459692-1-25459845-153-Pindel;NUM_SVMETHODS=2;NUM_SVTOOLS=2;VT=SV;SVMETHOD=RP,SR;PD_NUM_NT_ADDED=24;PD_NT_ADDED=TTTGCATTGTGCCTACAAGGACTC;PD_BP_RANGE_START=25459692;PD_BP_RANGE_END=25459846;PD_READ_SUPP=21;PD_UNIQ_READ_SUPP=21;PD_UP_READ_SUPP=16;PD_UP_UNIQ_READ_SUPP=16;PD_DOWN_READ_SUPP=5;PD_DOWN_UNIQ_READ_SUPP=5;PD_SIMPLE_SCORE=102;PD_SUM_MAPQ=609;PD_NUM_SAMPLE=1;PD_NUM_SAMPLE_SUPP=1;PD_NUM_SAMPLE_UNIQ_SUPP=1;PD_HOMLEN=1;PD_HOMSEQ=;CIEND95=0,0;CIPOS95=0,0;PE=0;SR=37;STRANDS=+:37;SU=37	GT	1/1
1	25510700	.	C	<DEL>	.	PASS	CIEND=-10,9;END=25510882;IMPRECISE;SVLEN=-166;SVTYPE=DEL;CIPOS=-10,9;SVTOOL=MetaSV;SOURCES=1-25510700-1-25510821-121-Pindel,1-25510716-1-25510882-166-Pindel,1-25510716-1-25510821-105-Lumpy;NUM_SVMETHODS=2;NUM_SVTOOLS=2;VT=SV;SVMETHOD=RP,SR;PD_NUM_NT_ADDED=44;PD_NT_ADDED=AACGTTCATACTTTCTTATAAAGAATTCCCACGAGTGACTAATG;PD_BP_RANGE_START=25510716;PD_BP_RANGE_END=25510883;PD_READ_SUPP=6;PD_UNIQ_READ_SUPP=6;PD_UP_READ_SUPP=4;PD_UP_UNIQ_READ_SUPP=4;PD_DOWN_READ_SUPP=2;PD_DOWN_UNIQ_READ_SUPP=2;PD_SIMPLE_SCORE=15;PD_SUM_MAPQ=174;PD_NUM_SAMPLE=1;PD_NUM_SAMPLE_SUPP=1;PD_NUM_SAMPLE_UNIQ_SUPP=1;PD_HOMLEN=1;PD_HOMSEQ=;CIEND95=0,0;CIPOS95=0,0;PE=0;SR=12;STRANDS=+:12;SU=12	GT	1/1
1	25518263	.	T	<DEL>	.	PASS	CIEND=-10,9;END=25518379;SVLEN=-116;SVTYPE=DEL;CIPOS=-10,9;SVTOOL=MetaSV;SOURCES=1-25518263-1-25518379-116-Pindel,1-25518278-1-25518379-101-Lumpy;NUM_SVMETHODS=2;NUM_SVTOOLS=2;VT=SV;SVMETHOD=RP,SR;PD_NUM_NT_ADDED=0;PD_NT_ADDED=;PD_BP_RANGE_START=25518263;PD_BP_RANGE_END=25518395;PD_READ_SUPP=11;PD_UNIQ_READ_SUPP=10;PD_UP_READ_SUPP=9;PD_UP_UNIQ_READ_SUPP=8;PD_DOWN_READ_SUPP=2;PD_DOWN_UNIQ_READ_SUPP=2;PD_SIMPLE_SCORE=30;PD_SUM_MAPQ=295;PD_NUM_SAMPLE=1;PD_NUM_SAMPLE_SUPP=1;PD_NUM_SAMPLE_UNIQ_SUPP=1;PD_HOMLEN=16;PD_HOMSEQ=;CIEND95=0,0;CIPOS95=0,0;PE=0;SR=20;STRANDS=+:20;SU=20	GT	1/1
1	25527265	.	C	<DEL>	.	PASS	CIEND=-9,8;END=25527372;SVLEN=-107;SVTYPE=DEL;CIPOS=-9,8;SVTOOL=MetaSV;SOURCES=1-25527265-1-25527372-107-Pindel,1-25527271-1-25527382-111-Lumpy,1-25527361-1-25527561-212-BreakDancer;NUM_SVMETHODS=2;NUM_SVTOOLS=3;VT=SV;SVMETHOD=RP,SR;BD_CHR1=1;BD_POS1=25527360;BD_ORI1=2;BD_CHR2=1;BD_POS2=25527561;BD_ORI2=0;BD_SCORE=36.0;BD_SUPPORTING_READ_PAIRS=2;PD_NUM_NT_ADDED=0;PD_NT_ADDED=;PD_BP_RANGE_START=25527265;PD_BP_RANGE_END=25527379;PD_READ_SUPP=6;PD_UNIQ_READ_SUPP=5;PD_UP_READ_SUPP=0;PD_UP_UNIQ_READ_SUPP=0;PD_DOWN_READ_SUPP=6;PD_DOWN_UNIQ_READ_SUPP=5;PD_SIMPLE_SCORE=7;PD_SUM_MAPQ=174;PD_NUM_SAMPLE=1;PD_NUM_SAMPLE_SUPP=1;PD_NUM_SAMPLE_UNIQ_SUPP=1;PD_HOMLEN=7;PD_HOMSEQ=;CIEND95=0,0;CIPOS95=0,0;PE=0;SR=4;STRANDS=+:4;SU=4	GT	1/1
1	25561501	.	T	<DEL>	.	PASS	CIEND=-10,9;END=25562079;IMPRECISE;SVLEN=-578;SVTYPE=DEL;CIPOS=-10,9;SVTOOL=MetaSV;SOURCES=1-25561501-1-25562051-550-Pindel,1-25561501-1-25562079-578-Pindel,1-25561568-1-25562079-511-Pindel,1-25561568-1-25562051-483-Lumpy;NUM_SVMETHODS=2;NUM_SVTOOLS=2;VT=SV;SVMETHOD=RP,SR;PD_NUM_NT_ADDED=29;PD_NT_ADDED=ACACTTCCTCCAACAAGGCCACACCTTCT;PD_BP_RANGE_START=25561568;PD_BP_RANGE_END=25562080;PD_READ_SUPP=8;PD_UNIQ_READ_SUPP=8;PD_UP_READ_SUPP=5;PD_UP_UNIQ_READ_SUPP=5;PD_DOWN_READ_SUPP=3;PD_DOWN_UNIQ_READ_SUPP=3;PD_SIMPLE_SCORE=24;PD_SUM_MAPQ=220;PD_NUM_SAMPLE=1;PD_NUM_SAMPLE_SUPP=1;PD_NUM_SAMPLE_UNIQ_SUPP=1;PD_HOMLEN=1;PD_HOMSEQ=;CIEND95=0,0;CIPOS95=0,0;PE=28;SR=6;STRANDS=+:34;SU=34	GT	1/1
1	25599661	.	G	<DEL>	.	PASS	CIEND=-7,9;END=25599999;IMPRECISE;SVLEN=-338;SVTYPE=DEL;CIPOS=-2,0;SVTOOL=MetaSV;SOURCES=1-25599661-1-25599999-338-BreakDancer,1-25599744-1-25599984-240-Lumpy;NUM_SVMETHODS=2;NUM_SVTOOLS=2;VT=SV;SVMETHOD=RP,SR;BD_CHR1=1;BD_POS1=25599660;BD_ORI1=2;BD_CHR2=1;BD_POS2=25599999;BD_ORI2=0;BD_SCORE=39.0;BD_SUPPORTING_READ_PAIRS=2;CIEND95=0,0;CIPOS95=0,0;PE=17;SR=24;STRANDS=+:41;SU=41	GT	1/1
1	25634760	.	C	<DEL>	.	PASS	CIEND=0,0;END=25635382;IMPRECISE;SVLEN=-645;SVTYPE=DEL;CIPOS=-2,0;SVTOOL=MetaSV;SOURCES=1-25634760-1-25635367-607-Pindel,1-25634766-1-25635382-616-Pindel,1-25634766-1-25635372-606-Lumpy,1-25634817-1-25635369-645-BreakDancer;NUM_SVMETHODS=2;NUM_SVTOOLS=3;VT=SV;SVMETHOD=RP,SR;BD_CHR1=1;BD_POS1=25634816;BD_ORI1=12;BD_CHR2=1;BD_POS2=25635369;BD_ORI2=0;BD_SCORE=99.0;BD_SUPPORTING_READ_PAIRS=12;PD_NUM_NT_ADDED=9;PD_NT_ADDED=AAACTCAGC;PD_BP_RANGE_START=25634766;PD_BP_RANGE_END=25635383;PD_READ_SUPP=4;PD_UNIQ_READ_SUPP=4;PD_UP_READ_SUPP=2;PD_UP_UNIQ_READ_SUPP=2;PD_DOWN_READ_SUPP=2;PD_DOWN_UNIQ_READ_SUPP=2;PD_SIMPLE_SCORE=9;PD_SUM_MAPQ=124;PD_NUM_SAMPLE=1;PD_NUM_SAMPLE_SUPP=1;PD_NUM_SAMPLE_UNIQ_SUPP=1;PD_HOMLEN=1;PD_HOMSEQ=;CIEND95=0,0;CIPOS95=0,0;PE=30;SR=23;STRANDS=+:53;SU=53	GT	1/1
1	25666068	.	T	<DEL>	.	PASS	CIEND=-1,0;END=25666205;IMPRECISE;SVLEN=-136;SVTYPE=DEL;CIPOS=-1,0;SVTOOL=MetaSV;SOURCES=1-25666068-1-25666182-114-Pindel,1-25666069-1-25666205-136-Pindel,1-25666081-1-25666182-101-Lumpy;NUM_SVMETHODS=2;NUM_SVTOOLS=2;VT=SV;SVMETHOD=RP,SR;PD_NUM_NT_ADDED=23;PD_NT_ADDED=ATTGTGTCTCTTAATAGAAACAT;PD_BP_RANGE_START=25666069;PD_BP_RANGE_END=25666206;PD_READ_SUPP=6;PD_UNIQ_READ_SUPP=6;PD_UP_READ_SUPP=4;PD_UP_UNIQ_READ_SUPP=4;PD_DOWN_READ_SUPP=2;PD_DOWN_UNIQ_READ_SUPP=2;PD_SIMPLE_SCORE=15;PD_SUM_MAPQ=150;PD_NUM_SAMPLE=1;PD_NUM_SAMPLE_SUPP=1;PD_NUM_SAMPLE_UNIQ_SUPP=1;PD_HOMLEN=1;PD_HOMSEQ=;CIEND95=0,0;CIPOS95=0,0;PE=0;SR=31;STRANDS=+:31;SU=31	GT	1/1
1	25673403	.	T	<DEL>	.	PASS	CIEND=-10,9;END=25673524;SVLEN=-121;SVTYPE=DEL;CIPOS=-10,9;SVTOOL=MetaSV;SOURCES=1-25673403-1-25673524-121-Pindel,1-25673421-1-25673524-103-Lumpy;NUM_SVMETHODS=2;NUM_SVTOOLS=2;VT=SV;SVMETHOD=RP,SR;PD_NUM_NT_ADDED=0;PD_NT_ADDED=;PD_BP_RANGE_START=25673403;PD_BP_RANGE_END=25673543;PD_READ_SUPP=32;PD_UNIQ_READ_SUPP=29;PD_UP_READ_SUPP=5;PD_UP_UNIQ_READ_SUPP=4;PD_DOWN_READ_SUPP=27;PD_DOWN_UNIQ_READ_SUPP=25;PD_SIMPLE_SCORE=168;PD_SUM_MAPQ=928;PD_NUM_SAMPLE=1;PD_NUM_SAMPLE_SUPP=1;PD_NUM_SAMPLE_UNIQ_SUPP=1;PD_HOMLEN=19;PD_HOMSEQ=;CIEND95=0,0;CIPOS95=0,0;PE=0;SR=32;STRANDS=+:32;SU=32	GT	1/1
1	25704941	.	T	<DEL>	.	PASS	CIEND=-10,9;END=25705066;SVLEN=-125;SVTYPE=DEL;CIPOS=-2,0;SVTOOL=MetaSV;SOURCES=1-25704941-1-25705066-125-Pindel,1-25704960-1-25705066-106-Lumpy;NUM_SVMETHODS=2;NUM_SVTOOLS=2;VT=SV;SVMETHOD=RP,SR;PD_NUM_NT_ADDED=0;PD_NT_ADDED=;PD_BP_RANGE_START=25704941;PD_BP_RANGE_END=25705086;PD_READ_SUPP=15;PD_UNIQ_READ_SUPP=15;PD_UP_READ_SUPP=11;PD_UP_UNIQ_READ_SUPP=11;PD_DOWN_READ_SUPP=4;PD_DOWN_UNIQ_READ_SUPP=4;PD_SIMPLE_SCORE=60;PD_SUM_MAPQ=462;PD_NUM_SAMPLE=1;PD_NUM_SAMPLE_SUPP=1;PD_NUM_SAMPLE_UNIQ_SUPP=1;PD_HOMLEN=20;PD_HOMSEQ=;CIEND95=0,0;CIPOS95=0,0;PE=0;SR=26;STRANDS=+:26;SU=26	GT	1/1
1	25732681	.	T	<DEL>	.	PASS	CIEND=-1,0;END=25732939;IMPRECISE;SVLEN=-210;SVTYPE=DEL;CIPOS=-3,1;SVTOOL=MetaSV;SOURCES=1-25732681-1-25732939-210-BreakDancer,1-25732730-1-25732938-208-Lumpy;NUM_SVMETHODS=2;NUM_SVTOOLS=2;VT=SV;SVMETHOD=RP,SR;BD_CHR1=1;BD_POS1=25732680;BD_ORI1=4;BD_CHR2=1;BD_POS2=25732939;BD_ORI2=0;BD_SCORE=90.0;BD_SUPPORTING_READ_PAIRS=4;CIEND95=0,0;CIPOS95=0,0;PE=1;SR=19;STRANDS=+:20;SU=20	GT	1/1
1	25772344	.	T	<DEL>	.	PASS	CIEND=0,0;END=25772467;SVLEN=-123;SVTYPE=DEL;CIPOS=-10,5;SVTOOL=MetaSV;SOURCES=1-25772344-1-25772467-123-Pindel,1-25772362-1-25772467-105-Lumpy;NUM_SVMETHODS=2;NUM_SVTOOLS=2;VT=SV;SVMETHOD=RP,SR;PD_NUM_NT_ADDED=0;PD_NT_ADDED=;PD_BP_RANGE_START=25772344;PD_BP_RANGE_END=25772486;PD_READ_SUPP=24;PD_UNIQ_READ_SUPP=23;PD_UP_READ_SUPP=15;PD_UP_UNIQ_READ_SUPP=14;PD_DOWN_READ_SUPP=9;PD_DOWN_UNIQ_READ_SUPP=9;PD_SIMPLE_SCORE=160;PD_SUM_MAPQ=679;PD_NUM_SAMPLE=1;PD_NUM_SAMPLE_SUPP=1;PD_NUM_SAMPLE_UNIQ_SUPP=1;PD_HOMLEN=19;PD_HOMSEQ=;CIEND95=0,0;CIPOS95=0,0;PE=1;SR=38;STRANDS=+:39;SU=39	GT	1/1
1	25777951	.	T	<DEL>	.	PASS	CIEND=-2,1;END=25778065;SVLEN=-114;SVTYPE=DEL;CIPOS=-2,1;SVTOOL=MetaSV;SOURCES=1-25777951-1-25778065-114-Pindel,1-25777963-1-25778065-102-Lumpy;NUM_SVMETHODS=2;NUM_SVTOOLS=2;VT=SV;SVMETHOD=RP,SR;PD_NUM_NT_ADDED=0;PD_NT_ADDED=;PD_BP_RANGE_START=25777951;PD_BP_RANGE_END=25778078;PD_READ_SUPP=6;PD_UNIQ_READ_SUPP=6;PD_UP_READ_SUPP=1;PD_UP_UNIQ_READ_SUPP=1;PD_DOWN_READ_SUPP=5;PD_DOWN_UNIQ_READ_SUPP=5;PD_SIMPLE_SCORE=12;PD_SUM_MAPQ=162;PD_NUM_SAMPLE=1;PD_NUM_SAMPLE_SUPP=1;PD_NUM_SAMPLE_UNIQ_SUPP=1;PD_HOMLEN=13;PD_HOMSEQ=;CIEND95=0,0;CIPOS95=0,0;PE=0;SR=16;STRANDS=+:16;SU=16	GT	1/1
1	25782944	.	T	<DEL>	.	PASS	CIEND=-10,9;END=25783067;SVLEN=-123;SVTYPE=DEL;CIPOS=-6,9;SVTOOL=MetaSV;SOURCES=1-25782944-1-25783067-123-Pindel,1-25782951-1-25783067-116-Lumpy;NUM_SVMETHODS=2;NUM_SVTOOLS=2;VT=SV;SVMETHOD=RP,SR;PD_NUM_NT_ADDED=0;PD_NT_ADDED=;PD_BP_RANGE_START=25782944;PD_BP_RANGE_END=25783079;PD_READ_SUPP=6;PD_UNIQ_READ_SUPP=6;PD_UP_READ_SUPP=4;PD_UP_UNIQ_READ_SUPP=4;PD_DOWN_READ_SUPP=2;PD_DOWN_UNIQ_READ_SUPP=2;PD_SIMPLE_SCORE=15;PD_SUM_MAPQ=162;PD_NUM_SAMPLE=1;PD_NUM_SAMPLE_SUPP=1;PD_NUM_SAMPLE_UNIQ_SUPP=1;PD_HOMLEN=12;PD_HOMSEQ=;CIEND95=0,0;CIPOS95=0,0;PE=0;SR=12;STRANDS=+:12;SU=12	GT	1/1
1	25800883	.	A	<DEL>	.	PASS	CIEND=-9,9;END=25801014;SVLEN=-131;SVTYPE=DEL;CIPOS=-10,9;SVTOOL=MetaSV;SOURCES=1-25800858-1-25801089-206-BreakDancer,1-25800883-1-25801014-131-Pindel,1-25800897-1-25801014-117-Lumpy;NUM_SVMETHODS=2;NUM_SVTOOLS=3;VT=SV;SVMETHOD=RP,SR;BD_CHR1=1;BD_POS1=25800857;BD_ORI1=2;BD_CHR2=1;BD_POS2=25801089;BD_ORI2=0;BD_SCORE=34.0;BD_SUPPORTING_READ_PAIRS=2;PD_NUM_NT_ADDED=0;PD_NT_ADDED=;PD_BP_RANGE_START=25800883;PD_BP_RANGE_END=25801029;PD_READ_SUPP=13;PD_UNIQ_READ_SUPP=13;PD_UP_READ_SUPP=2;PD_UP_UNIQ_READ_SUPP=2;PD_DOWN_READ_SUPP=11;PD_DOWN_UNIQ_READ_SUPP=11;PD_SIMPLE_SCORE=36;PD_SUM_MAPQ=365;PD_NUM_SAMPLE=1;PD_NUM_SAMPLE_SUPP=1;PD_NUM_SAMPLE_UNIQ_SUPP=1;PD_HOMLEN=15;PD_HOMSEQ=;CIEND95=0,0;CIPOS95=0,0;PE=0;SR=33;STRANDS=+:33;SU=33	GT	1/1
1	25822818	.	A	<DEL>	.	PASS	CIEND=-10,8;END=25823055;IMPRECISE;SVLEN=-221;SVTYPE=DEL;CIPOS=-10,9;SVTOOL=MetaSV;SOURCES=1-25822818-1-25823055-221-BreakDancer,1-25822869-1-25823054-185-Lumpy;NUM_SVMETHODS=2;NUM_SVTOOLS=2;VT=SV;SVMETHOD=RP,SR;BD_CHR1=1;BD_POS1=25822817;BD_ORI1=5;BD_CHR2=1;BD_POS2=25823055;BD_ORI2=0;BD_SCORE=80.0;BD_SUPPORTING_READ_PAIRS=5;CIEND95=-1,0;CIPOS95=-1,1;PE=2;SR=3;STRANDS=+:5;SU=5	GT	1/1
1	25850052	.	A	<DEL>	.	PASS	CIEND=-7,9;END=25850236;IMPRECISE;SVLEN=-210;SVTYPE=DEL;CIPOS=-1,0;SVTOOL=MetaSV;SOURCES=1-25850052-1-25850228-210-BreakDancer,1-25850134-1-25850236-102-Lumpy;NUM_SVMETHODS=2;NUM_SVTOOLS=2;VT=SV;SVMETHOD=RP,SR;BD_CHR1=1;BD_POS1=25850051;BD_ORI1=3;BD_CHR2=1;BD_POS2=25850228;BD_ORI2=0;BD_SCORE=34.0;BD_SUPPORTING_READ_PAIRS=2;CIEND95=0,0;CIPOS95=0,0;PE=0;SR=21;STRANDS=+:21;SU=21	GT	1/1
1	25855633	.	A	<DEL>	.	PASS	CIEND=-3,2;END=25855919;IMPRECISE;SVLEN=-272;SVTYPE=DEL;CIPOS=-3,1;SVTOOL=MetaSV;SOURCES=1-25855640-1-25855740-100-Lumpy,1-25855800-1-25855905-105-Lumpy,1-25855633-1-25855919-272-BreakDancer;NUM_SVMETHODS=2;NUM_SVTOOLS=2;VT=SV;SVMETHOD=RP,SR;BD_CHR1=1;BD_POS1=25855632;BD_ORI1=4;BD_CHR2=1;BD_POS2=25855919;BD_ORI2=0;BD_SCORE=74.0;BD_SUPPORTING_READ_PAIRS=4;CIEND95=0,0;CIPOS95=0,0;PE=1;SR=13;STRANDS=+:14;SU=14	GT	1/1
1	25882613	.	T	<DEL>	.	PASS	CIEND=-2,0;END=25885816;SVLEN=-3203;SVTYPE=DEL;CIPOS=0,0;SVTOOL=MetaSV;SOURCES=1-25882613-1-25885816-3203-Pindel,1-25882631-1-25885816-3185-Lumpy;NUM_SVMETHODS=2;NUM_SVTOOLS=2;VT=SV;SVMETHOD=RP,SR;PD_NUM_NT_ADDED=0;PD_NT_ADDED=;PD_BP_RANGE_START=25882613;PD_BP_RANGE_END=25885832;PD_READ_SUPP=5;PD_UNIQ_READ_SUPP=5;PD_UP_READ_SUPP=3;PD_UP_UNIQ_READ_SUPP=3;PD_DOWN_READ_SUPP=2;PD_DOWN_UNIQ_READ_SUPP=2;PD_SIMPLE_SCORE=12;PD_SUM_MAPQ=131;PD_NUM_SAMPLE=1;PD_NUM_SAMPLE_SUPP=1;PD_NUM_SAMPLE_UNIQ_SUPP=1;PD_HOMLEN=16;PD_HOMSEQ=;CIEND95=0,0;CIPOS95=0,0;PE=12;SR=19;STRANDS=+:31;SU=31	GT	1/1
1	25901245	.	A	<DEL>	.	PASS	END=25901913;SVLEN=-668;SVTYPE=DEL;SVTOOL=MetaSV;SOURCES=1-25901223-1-25901916-720-BreakDancer,1-25901622-1-25901916-256-BreakDancer,1-25901246-1-25901914-668-Lumpy,1-25901685-1-25901895-210-Lumpy,1-25901245-1-25901913-668-Pindel;NUM_SVMETHODS=2;NUM_SVTOOLS=3;VT=SV;SVMETHOD=RP,SR;BD_CHR1=1;BD_POS1=25901621;BD_ORI1=2;BD_CHR2=1;BD_POS2=25901916;BD_ORI2=0;BD_SCORE=32.0;BD_SUPPORTING_READ_PAIRS=2;PD_NUM_NT_ADDED=0;PD_NT_ADDED=;PD_BP_RANGE_START=25901245;PD_BP_RANGE_END=25901915;PD_READ_SUPP=10;PD_UNIQ_READ_SUPP=9;PD_UP_READ_SUPP=5;PD_UP_UNIQ_READ_SUPP=5;PD_DOWN_READ_SUPP=5;PD_DOWN_UNIQ_READ_SUPP=4;PD_SIMPLE_SCORE=36;PD_SUM_MAPQ=294;PD_NUM_SAMPLE=1;PD_NUM_SAMPLE_SUPP=1;PD_NUM_SAMPLE_UNIQ_SUPP=1;PD_HOMLEN=2;PD_HOMSEQ=	GT	1/1
1	26007869	.	T	<DEL>	.	PASS	CIEND=-10,9;END=26007993;SVLEN=-124;SVTYPE=DEL;CIPOS=-10,9;SVTOOL=MetaSV;SOURCES=1-26007830-1-26008047-213-BreakDancer,1-26007869-1-26007993-124-Pindel,1-26007885-1-26007993-108-Lumpy;NUM_SVMETHODS=2;NUM_SVTOOLS=3;VT=SV;SVMETHOD=RP,SR;BD_CHR1=1;BD_POS1=26007829;BD_ORI1=2;BD_CHR2=1;BD_POS2=26008047;BD_ORI2=0;BD_SCORE=43.0;BD_SUPPORTING_READ_PAIRS=2;PD_NUM_NT_ADDED=0;PD_NT_ADDED=;PD_BP_RANGE_START=26007869;PD_BP_RANGE_END=26008010;PD_READ_SUPP=26;PD_UNIQ_READ_SUPP=26;PD_UP_READ_SUPP=9;PD_UP_UNIQ_READ_SUPP=9;PD_DOWN_READ_SUPP=17;PD_DOWN_UNIQ_READ_SUPP=17;PD_SIMPLE_SCORE=180;PD_SUM_MAPQ=773;PD_NUM_SAMPLE=1;PD_NUM_SAMPLE_SUPP=1;PD_NUM_SAMPLE_UNIQ_SUPP=1;PD_HOMLEN=17;PD_HOMSEQ=;CIEND95=0,0;CIPOS95=0,0;PE=0;SR=28;STRANDS=+:28;SU=28	GT	1/1
1	26065543	.	T	<DEL>	.	PASS	CIEND=-10,8;END=26065660;SVLEN=-117;SVTYPE=DEL;CIPOS=-3,1;SVTOOL=MetaSV;SOURCES=1-26065543-1-26065660-117-Pindel,1-26065556-1-26065660-104-Lumpy;NUM_SVMETHODS=2;NUM_SVTOOLS=2;VT=SV;SVMETHOD=RP,SR;PD_NUM_NT_ADDED=0;PD_NT_ADDED=;PD_BP_RANGE_START=26065543;PD_BP_RANGE_END=26065674;PD_READ_SUPP=6;PD_UNIQ_READ_SUPP=6;PD_UP_READ_SUPP=5;PD_UP_UNIQ_READ_SUPP=5;PD_DOWN_READ_SUPP=1;PD_DOWN_UNIQ_READ_SUPP=1;PD_SIMPLE_SCORE=12;PD_SUM_MAPQ=205;PD_NUM_SAMPLE=1;PD_NUM_SAMPLE_SUPP=1;PD_NUM_SAMPLE_UNIQ_SUPP=1;PD_HOMLEN=14;PD_HOMSEQ=;CIEND95=0,0;CIPOS95=0,0;PE=0;SR=17;STRANDS=+:17;SU=17	GT	1/1
1	26070050	.	C	<DEL>	.	PASS	CIEND=-1,0;END=26070232;SVLEN=-182;SVTYPE=DEL;CIPOS=-10,9;SVTOOL=MetaSV;SOURCES=1-26070050-1-26070232-182-Pindel,1-26070063-1-26070232-169-Lumpy,1-26070083-1-26070241-240-BreakDancer;NUM_SVMETHODS=2;NUM_SVTOOLS=3;VT=SV;SVMETHOD=RP,SR;BD_CHR1=1;BD_POS1=26070082;BD_ORI1=7;BD_CHR2=1;BD_POS2=26070241;BD_ORI2=0;BD_SCORE=99.0;BD_SUPPORTING_READ_PAIRS=7;PD_NUM_NT_ADDED=0;PD_NT_ADDED=;PD_BP_RANGE_START=26070050;PD_BP_RANGE_END=26070246;PD_READ_SUPP=25;PD_UNIQ_READ_SUPP=24;PD_UP_READ_SUPP=10;PD_UP_UNIQ_READ_SUPP=10;PD_DOWN_READ_SUPP=15;PD_DOWN_UNIQ_READ_SUPP=14;PD_SIMPLE_SCORE=176;PD_SUM_MAPQ=713;PD_NUM_SAMPLE=1;PD_NUM_SAMPLE_SUPP=1;PD_NUM_SAMPLE_UNIQ_SUPP=1;PD_HOMLEN=14;PD_HOMSEQ=;CIEND95=0,0;CIPOS95=0,0;PE=2;SR=25;STRANDS=+:27;SU=27	GT	1/1
1	26082391	.	T	<DEL>	.	PASS	CIEND=-1,0;END=26082524;SVLEN=-133;SVTYPE=DEL;CIPOS=-1,0;SVTOOL=MetaSV;SOURCES=1-26082340-1-26082565-233-BreakDancer,1-26082391-1-26082524-133-Pindel,1-26082405-1-26082524-119-Lumpy;NUM_SVMETHODS=2;NUM_SVTOOLS=3;VT=SV;SVMETHOD=RP,SR;BD_CHR1=1;BD_POS1=26082339;BD_ORI1=2;BD_CHR2=1;BD_POS2=26082565;BD_ORI2=0;BD_SCORE=38.0;BD_SUPPORTING_READ_PAIRS=2;PD_NUM_NT_ADDED=0;PD_NT_ADDED=;PD_BP_RANGE_START=26082391;PD_BP_RANGE_END=26082539;PD_READ_SUPP=6;PD_UNIQ_READ_SUPP=6;PD_UP_READ_SUPP=2;PD_UP_UNIQ_READ_SUPP=2;PD_DOWN_READ_SUPP=4;PD_DOWN_UNIQ_READ_SUPP=4;PD_SIMPLE_SCORE=15;PD_SUM_MAPQ=174;PD_NUM_SAMPLE=1;PD_NUM_SAMPLE_SUPP=1;PD_NUM_SAMPLE_UNIQ_SUPP=1;PD_HOMLEN=15;PD_HOMSEQ=;CIEND95=0,0;CIPOS95=0,0;PE=0;SR=21;STRANDS=+:21;SU=21	GT	1/1
1	26084788	.	T	<DEL>	.	PASS	CIEND=0,0;END=26084929;SVLEN=-141;SVTYPE=DEL;CIPOS=0,0;SVTOOL=MetaSV;SOURCES=1-26084788-1-26084929-141-Pindel,1-26084804-1-26084929-125-Lumpy;NUM_SVMETHODS=2;NUM_SVTOOLS=2;VT=SV;SVMETHOD=RP,SR;PD_NUM_NT_ADDED=0;PD_NT_ADDED=;PD_BP_RANGE_START=26084788;PD_BP_RANGE_END=26084946;PD_READ_SUPP=12;PD_UNIQ_READ_SUPP=11;PD_UP_READ_SUPP=8;PD_UP_UNIQ_READ_SUPP=7;PD_DOWN_READ_SUPP=4;PD_DOWN_UNIQ_READ_SUPP=4;PD_SIMPLE_SCORE=45;PD_SUM_MAPQ=379;PD_NUM_SAMPLE=1;PD_NUM_SAMPLE_SUPP=1;PD_NUM_SAMPLE_UNIQ_SUPP=1;PD_HOMLEN=17;PD_HOMSEQ=;CIEND95=0,0;CIPOS95=0,0;PE=1;SR=39;STRANDS=+:40;SU=40	GT	1/1
1	26142462	.	A	<DEL>	.	PASS	CIEND=-2,1;END=26142585;SVLEN=-123;SVTYPE=DEL;CIPOS=-10,6;SVTOOL=MetaSV;SOURCES=1-26142462-1-26142585-123-Pindel,1-26142476-1-26142585-109-Lumpy;NUM_SVMETHODS=2;NUM_SVTOOLS=2;VT=SV;SVMETHOD=RP,SR;PD_NUM_NT_ADDED=0;PD_NT_ADDED=;PD_BP_RANGE_START=26142462;PD_BP_RANGE_END=26142600;PD_READ_SUPP=9;PD_UNIQ_READ_SUPP=9;PD_UP_READ_SUPP=7;PD_UP_UNIQ_READ_SUPP=7;PD_DOWN_READ_SUPP=2;PD_DOWN_UNIQ_READ_SUPP=2;PD_SIMPLE_SCORE=24;PD_SUM_MAPQ=311;PD_NUM_SAMPLE=1;PD_NUM_SAMPLE_SUPP=1;PD_NUM_SAMPLE_UNIQ_SUPP=1;PD_HOMLEN=15;PD_HOMSEQ=;CIEND95=0,0;CIPOS95=0,0;PE=0;SR=16;STRANDS=+:16;SU=16	GT	1/1
1	26170201	.	A	<DEL>	.	PASS	CIEND=-10,9;END=26170465;IMPRECISE;SVLEN=-227;SVTYPE=DEL;CIPOS=-10,9;SVTOOL=MetaSV;SOURCES=1-26170201-1-26170465-227-BreakDancer,1-26170249-1-26170413-164-Lumpy;NUM_SVMETHODS=2;NUM_SVTOOLS=2;VT=SV;SVMETHOD=RP,SR;BD_CHR1=1;BD_POS1=26170200;BD_ORI1=3;BD_CHR2=1;BD_POS2=26170465;BD_ORI2=0;BD_SCORE=57.0;BD_SUPPORTING_READ_PAIRS=3;CIEND95=0,0;CIPOS95=0,0;PE=0;SR=22;STRANDS=+:22;SU=22	GT	1/1
1	26241304	.	T	<DEL>	.	PASS	CIEND=-3,0;END=26241616;SVLEN=-312;SVTYPE=DEL;CIPOS=-8,9;SVTOOL=MetaSV;SOURCES=1-26241304-1-26241616-312-Pindel,1-26241304-1-26241616-312-Lumpy;NUM_SVMETHODS=2;NUM_SVTOOLS=2;VT=SV;SVMETHOD=RP,SR;PD_NUM_NT_ADDED=23;PD_NT_ADDED=AGTAATTCCAATTATCTTTACGG;PD_BP_RANGE_START=26241304;PD_BP_RANGE_END=26241617;PD_READ_SUPP=6;PD_UNIQ_READ_SUPP=6;PD_UP_READ_SUPP=6;PD_UP_UNIQ_READ_SUPP=6;PD_DOWN_READ_SUPP=0;PD_DOWN_UNIQ_READ_SUPP=0;PD_SIMPLE_SCORE=7;PD_SUM_MAPQ=182;PD_NUM_SAMPLE=1;PD_NUM_SAMPLE_SUPP=1;PD_NUM_SAMPLE_UNIQ_SUPP=1;PD_HOMLEN=1;PD_HOMSEQ=;CIEND95=0,0;CIPOS95=0,0;PE=16;SR=12;STRANDS=+:28;SU=28	GT	1/1
1	26252868	.	G	<DEL>	.	PASS	CIEND=-10,9;END=26253164;IMPRECISE;SVLEN=-213;SVTYPE=DEL;CIPOS=-10,9;SVTOOL=MetaSV;SOURCES=1-26252868-1-26253164-213-BreakDancer,1-26252969-1-26253151-182-Lumpy;NUM_SVMETHODS=2;NUM_SVTOOLS=2;VT=SV;SVMETHOD=RP,SR;BD_CHR1=1;BD_POS1=26252867;BD_ORI1=2;BD_CHR2=1;BD_POS2=26253164;BD_ORI2=0;BD_SCORE=39.0;BD_SUPPORTING_READ_PAIRS=2;CIEND95=-1,1;CIPOS95=-1,1;PE=1;SR=3;STRANDS=+:4;SU=4	GT	1/1
1	26555101	.	T	<DEL>	.	PASS	CIEND=-3,0;END=26563043;SVLEN=-7942;SVTYPE=DEL;CIPOS=-10,4;SVTOOL=MetaSV;SOURCES=1-26555101-1-26563043-7942-Pindel,1-26555103-1-26563043-7940-Lumpy;NUM_SVMETHODS=2;NUM_SVTOOLS=2;VT=SV;SVMETHOD=RP,SR;PD_NUM_NT_ADDED=0;PD_NT_ADDED=;PD_BP_RANGE_START=26555101;PD_BP_RANGE_END=26563046;PD_READ_SUPP=6;PD_UNIQ_READ_SUPP=6;PD_UP_READ_SUPP=4;PD_UP_UNIQ_READ_SUPP=4;PD_DOWN_READ_SUPP=2;PD_DOWN_UNIQ_READ_SUPP=2;PD_SIMPLE_SCORE=15;PD_SUM_MAPQ=170;PD_NUM_SAMPLE=1;PD_NUM_SAMPLE_SUPP=1;PD_NUM_SAMPLE_UNIQ_SUPP=1;PD_HOMLEN=3;PD_HOMSEQ=;CIEND95=0,0;CIPOS95=0,0;PE=17;SR=9;STRANDS=+:26;SU=26	GT	1/1
1	26578487	.	C	<DEL>	.	PASS	CIEND=-9,8;END=26578607;SVLEN=-120;SVTYPE=DEL;CIPOS=-9,8;SVTOOL=MetaSV;SOURCES=1-26578487-1-26578607-120-Pindel,1-26578489-1-26578594-105-Lumpy;NUM_SVMETHODS=2;NUM_SVTOOLS=2;VT=SV;SVMETHOD=RP,SR;PD_NUM_NT_ADDED=0;PD_NT_ADDED=;PD_BP_RANGE_START=26578487;PD_BP_RANGE_END=26578610;PD_READ_SUPP=9;PD_UNIQ_READ_SUPP=9;PD_UP_READ_SUPP=1;PD_UP_UNIQ_READ_SUPP=1;PD_DOWN_READ_SUPP=8;PD_DOWN_UNIQ_READ_SUPP=8;PD_SIMPLE_SCORE=18;PD_SUM_MAPQ=249;PD_NUM_SAMPLE=1;PD_NUM_SAMPLE_SUPP=1;PD_NUM_SAMPLE_UNIQ_SUPP=1;PD_HOMLEN=3;PD_HOMSEQ=;CIEND95=0,0;CIPOS95=0,0;PE=0;SR=4;STRANDS=+:4;SU=4	GT	1/1
1	26580891	.	T	<DEL>	.	PASS	CIEND=-10,9;END=26581780;SVLEN=-889;SVTYPE=DEL;CIPOS=-10,9;SVTOOL=MetaSV;SOURCES=1-26580891-1-26581780-889-Pindel,1-26580916-1-26581780-864-Lumpy;NUM_SVMETHODS=2;NUM_SVTOOLS=2;VT=SV;SVMETHOD=RP,SR;PD_NUM_NT_ADDED=30;PD_NT_ADDED=TGTATTGGTTATATTTTGTACATTATTGTA;PD_BP_RANGE_START=26580891;PD_BP_RANGE_END=26581781;PD_READ_SUPP=10;PD_UNIQ_READ_SUPP=10;PD_UP_READ_SUPP=4;PD_UP_UNIQ_READ_SUPP=4;PD_DOWN_READ_SUPP=6;PD_DOWN_UNIQ_READ_SUPP=6;PD_SIMPLE_SCORE=35;PD_SUM_MAPQ=253;PD_NUM_SAMPLE=1;PD_NUM_SAMPLE_SUPP=1;PD_NUM_SAMPLE_UNIQ_SUPP=1;PD_HOMLEN=1;PD_HOMSEQ=;CIEND95=0,0;CIPOS95=0,0;PE=8;SR=4;STRANDS=+:12;SU=12	GT	1/1
1	26589483	.	T	<DEL>	.	PASS	CIEND=-10,9;END=26589603;SVLEN=-120;SVTYPE=DEL;CIPOS=-10,9;SVTOOL=MetaSV;SOURCES=1-26589483-1-26589603-120-Pindel,1-26589493-1-26589603-110-Lumpy;NUM_SVMETHODS=2;NUM_SVTOOLS=2;VT=SV;SVMETHOD=RP,SR;PD_NUM_NT_ADDED=0;PD_NT_ADDED=;PD_BP_RANGE_START=26589483;PD_BP_RANGE_END=26589614;PD_READ_SUPP=11;PD_UNIQ_READ_SUPP=10;PD_UP_READ_SUPP=2;PD_UP_UNIQ_READ_SUPP=2;PD_DOWN_READ_SUPP=9;PD_DOWN_UNIQ_READ_SUPP=8;PD_SIMPLE_SCORE=30;PD_SUM_MAPQ=271;PD_NUM_SAMPLE=1;PD_NUM_SAMPLE_SUPP=1;PD_NUM_SAMPLE_UNIQ_SUPP=1;PD_HOMLEN=11;PD_HOMSEQ=;CIEND95=0,0;CIPOS95=0,0;PE=1;SR=9;STRANDS=+:10;SU=10	GT	1/1
1	26597220	.	A	<DEL>	.	PASS	CIEND=-10,9;END=26597387;SVLEN=-167;SVTYPE=DEL;CIPOS=-10,9;SVTOOL=MetaSV;SOURCES=1-26597220-1-26597324-104-Lumpy,1-26597220-1-26597387-167-Pindel;NUM_SVMETHODS=2;NUM_SVTOOLS=2;VT=SV;SVMETHOD=RP,SR;PD_NUM_NT_ADDED=57;PD_NT_ADDED=TAGTTCTGTTAGCCACAAAAACTTAAAAATTGAGCTGGAGCAAAATGTAGGAACGGA;PD_BP_RANGE_START=26597220;PD_BP_RANGE_END=26597388;PD_READ_SUPP=7;PD_UNIQ_READ_SUPP=7;PD_UP_READ_SUPP=3;PD_UP_UNIQ_READ_SUPP=3;PD_DOWN_READ_SUPP=4;PD_DOWN_UNIQ_READ_SUPP=4;PD_SIMPLE_SCORE=20;PD_SUM_MAPQ=179;PD_NUM_SAMPLE=1;PD_NUM_SAMPLE_SUPP=1;PD_NUM_SAMPLE_UNIQ_SUPP=1;PD_HOMLEN=1;PD_HOMSEQ=;CIEND95=0,0;CIPOS95=0,0;PE=0;SR=12;STRANDS=+:12;SU=12	GT	1/1
1	26615532	.	T	<DEL>	.	PASS	CIEND=0,9;END=26622952;SVLEN=-7420;SVTYPE=DEL;CIPOS=0,0;SVTOOL=MetaSV;SOURCES=1-26615527-1-26622952-7425-Lumpy,1-26615532-1-26622952-7420-Pindel,1-26615536-1-26622957-7440-BreakDancer;NUM_SVMETHODS=2;NUM_SVTOOLS=3;VT=SV;SVMETHOD=RP,SR;BD_CHR1=1;BD_POS1=26615535;BD_ORI1=10;BD_CHR2=1;BD_POS2=26622957;BD_ORI2=0;BD_SCORE=99.0;BD_SUPPORTING_READ_PAIRS=10;PD_NUM_NT_ADDED=0;PD_NT_ADDED=;PD_BP_RANGE_START=26615532;PD_BP_RANGE_END=26622954;PD_READ_SUPP=15;PD_UNIQ_READ_SUPP=15;PD_UP_READ_SUPP=11;PD_UP_UNIQ_READ_SUPP=11;PD_DOWN_READ_SUPP=4;PD_DOWN_UNIQ_READ_SUPP=4;PD_SIMPLE_SCORE=60;PD_SUM_MAPQ=447;PD_NUM_SAMPLE=1;PD_NUM_SAMPLE_SUPP=1;PD_NUM_SAMPLE_UNIQ_SUPP=1;PD_HOMLEN=2;PD_HOMSEQ=;CIEND95=0,0;CIPOS95=0,0;PE=30;SR=28;STRANDS=+:58;SU=58	GT	1/1
1	26683684	.	G	<DEL>	.	PASS	END=26684650;SVLEN=-966;SVTYPE=DEL;SVTOOL=MetaSV;SOURCES=1-26683592-1-26684659-1038-BreakDancer,1-26683683-1-26684659-977-BreakDancer,1-26683684-1-26684650-966-Pindel;NUM_SVMETHODS=2;NUM_SVTOOLS=2;VT=SV;SVMETHOD=RP,SR;BD_CHR1=1;BD_POS1=26683682;BD_ORI1=3;BD_CHR2=1;BD_POS2=26684659;BD_ORI2=0;BD_SCORE=52.0;BD_SUPPORTING_READ_PAIRS=3;PD_NUM_NT_ADDED=2;PD_NT_ADDED=CT;PD_BP_RANGE_START=26683684;PD_BP_RANGE_END=26684651;PD_READ_SUPP=20;PD_UNIQ_READ_SUPP=19;PD_UP_READ_SUPP=15;PD_UP_UNIQ_READ_SUPP=14;PD_DOWN_READ_SUPP=5;PD_DOWN_UNIQ_READ_SUPP=5;PD_SIMPLE_SCORE=96;PD_SUM_MAPQ=628;PD_NUM_SAMPLE=1;PD_NUM_SAMPLE_SUPP=1;PD_NUM_SAMPLE_UNIQ_SUPP=1;PD_HOMLEN=1;PD_HOMSEQ=	GT	1/1
1	26821213	.	A	<DEL>	.	PASS	CIEND=-10,9;END=26823961;SVLEN=-2748;SVTYPE=DEL;CIPOS=-2,0;SVTOOL=MetaSV;SOURCES=1-26821213-1-26823926-2713-Lumpy,1-26821213-1-26823961-2748-Pindel,1-26821220-1-26823928-2774-BreakDancer;NUM_SVMETHODS=2;NUM_SVTOOLS=3;VT=SV;SVMETHOD=RP,SR;BD_CHR1=1;BD_POS1=26821219;BD_ORI1=6;BD_CHR2=1;BD_POS2=26823928;BD_ORI2=0;BD_SCORE=99.0;BD_SUPPORTING_READ_PAIRS=6;PD_NUM_NT_ADDED=31;PD_NT_ADDED=TGCTGATAGATACTTGTACCTTCAGTGGTAG;PD_BP_RANGE_START=26821213;PD_BP_RANGE_END=26823962;PD_READ_SUPP=22;PD_UNIQ_READ_SUPP=22;PD_UP_READ_SUPP=12;PD_UP_UNIQ_READ_SUPP=12;PD_DOWN_READ_SUPP=10;PD_DOWN_UNIQ_READ_SUPP=10;PD_SIMPLE_SCORE=143;PD_SUM_MAPQ=662;PD_NUM_SAMPLE=1;PD_NUM_SAMPLE_SUPP=1;PD_NUM_SAMPLE_UNIQ_SUPP=1;PD_HOMLEN=1;PD_HOMSEQ=;CIEND95=0,0;CIPOS95=0,0;PE=25;SR=25;STRANDS=+:50;SU=50	GT	1/1
1	26907299	.	A	<DEL>	.	PASS	CIEND=0,0;END=26907948;SVLEN=-649;SVTYPE=DEL;CIPOS=-4,6;SVTOOL=MetaSV;SOURCES=1-26907299-1-26907948-649-Pindel,1-26907349-1-26907938-589-Lumpy;NUM_SVMETHODS=2;NUM_SVTOOLS=2;VT=SV;SVMETHOD=RP,SR;PD_NUM_NT_ADDED=80;PD_NT_ADDED=GCAGAAGGGAGTCAGCTAAGTATTTAGGACAGATGTAGATTTACTCAATGTTATTGGAGTGGAGAACTCTAAGGGGAAAT;PD_BP_RANGE_START=26907299;PD_BP_RANGE_END=26907949;PD_READ_SUPP=3;PD_UNIQ_READ_SUPP=3;PD_UP_READ_SUPP=2;PD_UP_UNIQ_READ_SUPP=2;PD_DOWN_READ_SUPP=1;PD_DOWN_UNIQ_READ_SUPP=1;PD_SIMPLE_SCORE=6;PD_SUM_MAPQ=87;PD_NUM_SAMPLE=1;PD_NUM_SAMPLE_SUPP=1;PD_NUM_SAMPLE_UNIQ_SUPP=1;PD_HOMLEN=1;PD_HOMSEQ=;CIEND95=0,0;CIPOS95=0,0;PE=15;SR=6;STRANDS=+:21;SU=21	GT	1/1
1	26916523	.	T	<DEL>	.	PASS	CIEND=-10,9;END=26917574;SVLEN=-1051;SVTYPE=DEL;CIPOS=-10,9;SVTOOL=MetaSV;SOURCES=1-26916523-1-26917574-1051-Pindel,1-26916523-1-26917574-1051-Lumpy;NUM_SVMETHODS=2;NUM_SVTOOLS=2;VT=SV;SVMETHOD=RP,SR;PD_NUM_NT_ADDED=0;PD_NT_ADDED=;PD_BP_RANGE_START=26916523;PD_BP_RANGE_END=26917575;PD_READ_SUPP=18;PD_UNIQ_READ_SUPP=17;PD_UP_READ_SUPP=9;PD_UP_UNIQ_READ_SUPP=9;PD_DOWN_READ_SUPP=9;PD_DOWN_UNIQ_READ_SUPP=8;PD_SIMPLE_SCORE=100;PD_SUM_MAPQ=478;PD_NUM_SAMPLE=1;PD_NUM_SAMPLE_SUPP=1;PD_NUM_SAMPLE_UNIQ_SUPP=1;PD_HOMLEN=1;PD_HOMSEQ=;CIEND95=0,0;CIPOS95=0,0;PE=19;SR=8;STRANDS=+:27;SU=27	GT	1/1
1	27029769	.	A	<DEL>	.	PASS	CIEND=-10,4;END=27030193;IMPRECISE;SVLEN=-426;SVTYPE=DEL;CIPOS=-10,9;SVTOOL=MetaSV;SOURCES=1-27029769-1-27030193-426-BreakDancer,1-27029771-1-27030178-407-Lumpy;NUM_SVMETHODS=2;NUM_SVTOOLS=2;VT=SV;SVMETHOD=RP,SR;BD_CHR1=1;BD_POS1=27029768;BD_ORI1=6;BD_CHR2=1;BD_POS2=27030193;BD_ORI2=0;BD_SCORE=99.0;BD_SUPPORTING_READ_PAIRS=6;CIEND95=-1,0;CIPOS95=0,1;PE=14;SR=3;STRANDS=+:17;SU=17	GT	1/1
1	27048127	.	A	<DEL>	.	PASS	CIEND=-3,1;END=27048248;SVLEN=-121;SVTYPE=DEL;CIPOS=0,7;SVTOOL=MetaSV;SOURCES=1-27048127-1-27048248-121-Pindel,1-27048134-1-27048248-114-Lumpy;NUM_SVMETHODS=2;NUM_SVTOOLS=2;VT=SV;SVMETHOD=RP,SR;PD_NUM_NT_ADDED=0;PD_NT_ADDED=;PD_BP_RANGE_START=27048127;PD_BP_RANGE_END=27048254;PD_READ_SUPP=16;PD_UNIQ_READ_SUPP=16;PD_UP_READ_SUPP=8;PD_UP_UNIQ_READ_SUPP=8;PD_DOWN_READ_SUPP=8;PD_DOWN_UNIQ_READ_SUPP=8;PD_SIMPLE_SCORE=81;PD_SUM_MAPQ=440;PD_NUM_SAMPLE=1;PD_NUM_SAMPLE_SUPP=1;PD_NUM_SAMPLE_UNIQ_SUPP=1;PD_HOMLEN=6;PD_HOMSEQ=;CIEND95=0,0;CIPOS95=0,0;PE=0;SR=15;STRANDS=+:15;SU=15	GT	1/1
1	27061044	.	G	<DEL>	.	PASS	CIEND=-3,9;END=27061275;SVLEN=-231;SVTYPE=DEL;CIPOS=-2,0;SVTOOL=MetaSV;SOURCES=1-27061044-1-27061275-231-Pindel,1-27061052-1-27061268-216-Lumpy;NUM_SVMETHODS=2;NUM_SVTOOLS=2;VT=SV;SVMETHOD=RP,SR;PD_NUM_NT_ADDED=0;PD_NT_ADDED=;PD_BP_RANGE_START=27061044;PD_BP_RANGE_END=27061284;PD_READ_SUPP=13;PD_UNIQ_READ_SUPP=12;PD_UP_READ_SUPP=1;PD_UP_UNIQ_READ_SUPP=1;PD_DOWN_READ_SUPP=12;PD_DOWN_UNIQ_READ_SUPP=11;PD_SIMPLE_SCORE=26;PD_SUM_MAPQ=361;PD_NUM_SAMPLE=1;PD_NUM_SAMPLE_SUPP=1;PD_NUM_SAMPLE_UNIQ_SUPP=1;PD_HOMLEN=9;PD_HOMSEQ=;CIEND95=0,0;CIPOS95=0,0;PE=16;SR=29;STRANDS=+:45;SU=45	GT	1/1
1	27072820	.	A	<DEL>	.	PASS	CIEND=-2,0;END=27076401;SVLEN=-3581;SVTYPE=DEL;CIPOS=-10,9;SVTOOL=MetaSV;SOURCES=1-27072820-1-27076401-3581-Pindel,1-27072820-1-27076401-3581-Lumpy;NUM_SVMETHODS=2;NUM_SVTOOLS=2;VT=SV;SVMETHOD=RP,SR;PD_NUM_NT_ADDED=5;PD_NT_ADDED=AGGCT;PD_BP_RANGE_START=27072820;PD_BP_RANGE_END=27076402;PD_READ_SUPP=3;PD_UNIQ_READ_SUPP=3;PD_UP_READ_SUPP=3;PD_UP_UNIQ_READ_SUPP=3;PD_DOWN_READ_SUPP=0;PD_DOWN_UNIQ_READ_SUPP=0;PD_SIMPLE_SCORE=4;PD_SUM_MAPQ=83;PD_NUM_SAMPLE=1;PD_NUM_SAMPLE_SUPP=1;PD_NUM_SAMPLE_UNIQ_SUPP=1;PD_HOMLEN=1;PD_HOMSEQ=;CIEND95=0,0;CIPOS95=0,0;PE=20;SR=22;STRANDS=+:42;SU=42	GT	1/1
1	27146493	.	C	<DEL>	.	PASS	CIEND=-3,0;END=27149965;SVLEN=-3472;SVTYPE=DEL;CIPOS=-10,9;SVTOOL=MetaSV;SOURCES=1-27146481-1-27149964-3469-BreakDancer,1-27146493-1-27149965-3472-Pindel,1-27146495-1-27149965-3470-Lumpy;NUM_SVMETHODS=2;NUM_SVTOOLS=3;VT=SV;SVMETHOD=RP,SR;BD_CHR1=1;BD_POS1=27146480;BD_ORI1=9;BD_CHR2=1;BD_POS2=27149964;BD_ORI2=0;BD_SCORE=99.0;BD_SUPPORTING_READ_PAIRS=9;PD_NUM_NT_ADDED=0;PD_NT_ADDED=;PD_BP_RANGE_START=27146493;PD_BP_RANGE_END=27149968;PD_READ_SUPP=19;PD_UNIQ_READ_SUPP=19;PD_UP_READ_SUPP=5;PD_UP_UNIQ_READ_SUPP=5;PD_DOWN_READ_SUPP=14;PD_DOWN_UNIQ_READ_SUPP=14;PD_SIMPLE_SCORE=90;PD_SUM_MAPQ=575;PD_NUM_SAMPLE=1;PD_NUM_SAMPLE_SUPP=1;PD_NUM_SAMPLE_UNIQ_SUPP=1;PD_HOMLEN=3;PD_HOMSEQ=;CIEND95=0,0;CIPOS95=0,0;PE=34;SR=16;STRANDS=+:50;SU=50	GT	1/1
1	27188839	.	G	<DEL>	.	PASS	CIEND=-6,5;END=27188980;IMPRECISE;SVLEN=-141;SVTYPE=DEL;CIPOS=-8,5;SVTOOL=MetaSV;SOURCES=1-27188839-1-27188980-141-Pindel,1-27188839-1-27188980-141-Lumpy;NUM_SVMETHODS=2;NUM_SVTOOLS=2;VT=SV;SVMETHOD=RP,SR;PD_NUM_NT_ADDED=36;PD_NT_ADDED=ATAGGGTATAAAGAGGGGTATACCGGAGGGTTTGAG;PD_BP_RANGE_START=27188839;PD_BP_RANGE_END=27188981;PD_READ_SUPP=4;PD_UNIQ_READ_SUPP=4;PD_UP_READ_SUPP=2;PD_UP_UNIQ_READ_SUPP=2;PD_DOWN_READ_SUPP=2;PD_DOWN_UNIQ_READ_SUPP=2;PD_SIMPLE_SCORE=9;PD_SUM_MAPQ=102;PD_NUM_SAMPLE=1;PD_NUM_SAMPLE_SUPP=1;PD_NUM_SAMPLE_UNIQ_SUPP=1;PD_HOMLEN=1;PD_HOMSEQ=;CIEND95=0,0;CIPOS95=-1,0;PE=0;SR=6;STRANDS=+:6;SU=6	GT	1/1
1	27211308	.	T	<DEL>	.	PASS	CIEND=-10,9;END=27211429;SVLEN=-121;SVTYPE=DEL;CIPOS=-10,9;SVTOOL=MetaSV;SOURCES=1-27211308-1-27211429-121-Pindel,1-27211308-1-27211429-121-Lumpy;NUM_SVMETHODS=2;NUM_SVTOOLS=2;VT=SV;SVMETHOD=RP,SR;PD_NUM_NT_ADDED=0;PD_NT_ADDED=;PD_BP_RANGE_START=27211308;PD_BP_RANGE_END=27211430;PD_READ_SUPP=5;PD_UNIQ_READ_SUPP=5;PD_UP_READ_SUPP=1;PD_UP_UNIQ_READ_SUPP=1;PD_DOWN_READ_SUPP=4;PD_DOWN_UNIQ_READ_SUPP=4;PD_SIMPLE_SCORE=10;PD_SUM_MAPQ=145;PD_NUM_SAMPLE=1;PD_NUM_SAMPLE_SUPP=1;PD_NUM_SAMPLE_UNIQ_SUPP=1;PD_HOMLEN=1;PD_HOMSEQ=;CIEND95=0,0;CIPOS95=0,0;PE=0;SR=12;STRANDS=+:12;SU=12	GT	1/1
1	27255803	.	A	<DEL>	.	PASS	END=27255976;SVLEN=-173;SVTYPE=DEL;SVTOOL=MetaSV;SOURCES=1-27255768-1-27255977-241-BreakDancer,1-27255803-1-27255976-173-Pindel;NUM_SVMETHODS=2;NUM_SVTOOLS=2;VT=SV;SVMETHOD=RP,SR;BD_CHR1=1;BD_POS1=27255767;BD_ORI1=5;BD_CHR2=1;BD_POS2=27255977;BD_ORI2=0;BD_SCORE=81.0;BD_SUPPORTING_READ_PAIRS=5;PD_NUM_NT_ADDED=0;PD_NT_ADDED=;PD_BP_RANGE_START=27255803;PD_BP_RANGE_END=27255979;PD_READ_SUPP=12;PD_UNIQ_READ_SUPP=12;PD_UP_READ_SUPP=8;PD_UP_UNIQ_READ_SUPP=8;PD_DOWN_READ_SUPP=4;PD_DOWN_UNIQ_READ_SUPP=4;PD_SIMPLE_SCORE=45;PD_SUM_MAPQ=356;PD_NUM_SAMPLE=1;PD_NUM_SAMPLE_SUPP=1;PD_NUM_SAMPLE_UNIQ_SUPP=1;PD_HOMLEN=3;PD_HOMSEQ=	GT	1/1
1	27412078	.	C	<DEL>	.	PASS	END=27417355;SVLEN=-5277;SVTYPE=DEL;SVTOOL=MetaSV;SOURCES=1-27412077-1-27417345-5285-BreakDancer,1-27412078-1-27417355-5277-Pindel;NUM_SVMETHODS=2;NUM_SVTOOLS=2;VT=SV;SVMETHOD=RP,SR;BD_CHR1=1;BD_POS1=27412076;BD_ORI1=8;BD_CHR2=1;BD_POS2=27417345;BD_ORI2=0;BD_SCORE=99.0;BD_SUPPORTING_READ_PAIRS=8;PD_NUM_NT_ADDED=0;PD_NT_ADDED=;PD_BP_RANGE_START=27412078;PD_BP_RANGE_END=27417359;PD_READ_SUPP=15;PD_UNIQ_READ_SUPP=15;PD_UP_READ_SUPP=6;PD_UP_UNIQ_READ_SUPP=6;PD_DOWN_READ_SUPP=9;PD_DOWN_UNIQ_READ_SUPP=9;PD_SIMPLE_SCORE=70;PD_SUM_MAPQ=459;PD_NUM_SAMPLE=1;PD_NUM_SAMPLE_SUPP=1;PD_NUM_SAMPLE_UNIQ_SUPP=1;PD_HOMLEN=4;PD_HOMSEQ=	GT	1/1
1	27434704	.	G	<DEL>	.	PASS	END=27434981;SVLEN=-277;SVTYPE=DEL;SVTOOL=MetaSV;SOURCES=1-27434666-1-27434921-213-BreakDancer,1-27434704-1-27434981-277-Pindel;NUM_SVMETHODS=2;NUM_SVTOOLS=2;VT=SV;SVMETHOD=RP,SR;BD_CHR1=1;BD_POS1=27434665;BD_ORI1=4;BD_CHR2=1;BD_POS2=27434921;BD_ORI2=0;BD_SCORE=54.0;BD_SUPPORTING_READ_PAIRS=3;PD_NUM_NT_ADDED=56;PD_NT_ADDED=AGAAAACAAAACTGGAAACAAATATAAAACTGGGAGTGAGCTTTATTTCAAGGTCA;PD_BP_RANGE_START=27434704;PD_BP_RANGE_END=27434982;PD_READ_SUPP=4;PD_UNIQ_READ_SUPP=4;PD_UP_READ_SUPP=2;PD_UP_UNIQ_READ_SUPP=2;PD_DOWN_READ_SUPP=2;PD_DOWN_UNIQ_READ_SUPP=2;PD_SIMPLE_SCORE=9;PD_SUM_MAPQ=124;PD_NUM_SAMPLE=1;PD_NUM_SAMPLE_SUPP=1;PD_NUM_SAMPLE_UNIQ_SUPP=1;PD_HOMLEN=1;PD_HOMSEQ=	GT	1/1
1	28980827	.	T	<DEL>	.	PASS	END=28992304;IMPRECISE;SVLEN=-11415;SVTYPE=DEL;SVTOOL=MetaSV;SOURCES=1-28980889-1-28992220-11331-Pindel,1-28980889-1-28992304-11415-Pindel,1-28980827-1-28992236-11398-BreakDancer;NUM_SVMETHODS=2;NUM_SVTOOLS=2;VT=SV;SVMETHOD=RP,SR;BD_CHR1=1;BD_POS1=28980826;BD_ORI1=2;BD_CHR2=1;BD_POS2=28992236;BD_ORI2=0;BD_SCORE=45.0;BD_SUPPORTING_READ_PAIRS=2;PD_NUM_NT_ADDED=87;PD_NT_ADDED=CCAACCATTGGATGACACCCTGTAATTGCCAGGGGCATTTTCCCCATTGTGACTTAACTATGATGCACACTTGCTCAACTAGTCTAG;PD_BP_RANGE_START=28980889;PD_BP_RANGE_END=28992305;PD_READ_SUPP=3;PD_UNIQ_READ_SUPP=3;PD_UP_READ_SUPP=1;PD_UP_UNIQ_READ_SUPP=1;PD_DOWN_READ_SUPP=2;PD_DOWN_UNIQ_READ_SUPP=2;PD_SIMPLE_SCORE=6;PD_SUM_MAPQ=83;PD_NUM_SAMPLE=1;PD_NUM_SAMPLE_SUPP=1;PD_NUM_SAMPLE_UNIQ_SUPP=1;PD_HOMLEN=1;PD_HOMSEQ=	GT	1/1
1	29171083	.	T	<DEL>	.	PASS	END=29171548;SVLEN=-465;SVTYPE=DEL;SVTOOL=MetaSV;SOURCES=1-29171083-1-29171548-465-Pindel,1-29171101-1-29171610-522-BreakDancer;NUM_SVMETHODS=2;NUM_SVTOOLS=2;VT=SV;SVMETHOD=RP,SR;BD_CHR1=1;BD_POS1=29171100;BD_ORI1=4;BD_CHR2=1;BD_POS2=29171610;BD_ORI2=0;BD_SCORE=62.0;BD_SUPPORTING_READ_PAIRS=4;PD_NUM_NT_ADDED=0;PD_NT_ADDED=;PD_BP_RANGE_START=29171083;PD_BP_RANGE_END=29171566;PD_READ_SUPP=7;PD_UNIQ_READ_SUPP=7;PD_UP_READ_SUPP=2;PD_UP_UNIQ_READ_SUPP=2;PD_DOWN_READ_SUPP=5;PD_DOWN_UNIQ_READ_SUPP=5;PD_SIMPLE_SCORE=18;PD_SUM_MAPQ=219;PD_NUM_SAMPLE=1;PD_NUM_SAMPLE_SUPP=1;PD_NUM_SAMPLE_UNIQ_SUPP=1;PD_HOMLEN=18;PD_HOMSEQ=	GT	1/1
1	29184097	.	T	<DEL>	.	PASS	END=29185537;SVLEN=-1440;SVTYPE=DEL;SVTOOL=MetaSV;SOURCES=1-29184073-1-29185574-1458-BreakDancer,1-29184097-1-29185537-1440-Pindel;NUM_SVMETHODS=2;NUM_SVTOOLS=2;VT=SV;SVMETHOD=RP,SR;BD_CHR1=1;BD_POS1=29184072;BD_ORI1=3;BD_CHR2=1;BD_POS2=29185574;BD_ORI2=0;BD_SCORE=59.0;BD_SUPPORTING_READ_PAIRS=3;PD_NUM_NT_ADDED=0;PD_NT_ADDED=;PD_BP_RANGE_START=29184097;PD_BP_RANGE_END=29185550;PD_READ_SUPP=6;PD_UNIQ_READ_SUPP=6;PD_UP_READ_SUPP=3;PD_UP_UNIQ_READ_SUPP=3;PD_DOWN_READ_SUPP=3;PD_DOWN_UNIQ_READ_SUPP=3;PD_SIMPLE_SCORE=16;PD_SUM_MAPQ=162;PD_NUM_SAMPLE=1;PD_NUM_SAMPLE_SUPP=1;PD_NUM_SAMPLE_UNIQ_SUPP=1;PD_HOMLEN=13;PD_HOMSEQ=	GT	1/1
1	29254021	.	C	<DEL>	.	PASS	END=29255281;SVLEN=-1260;SVTYPE=DEL;SVTOOL=MetaSV;SOURCES=1-29253989-1-29255309-1269-BreakDancer,1-29254021-1-29255281-1260-Pindel;NUM_SVMETHODS=2;NUM_SVTOOLS=2;VT=SV;SVMETHOD=RP,SR;BD_CHR1=1;BD_POS1=29253988;BD_ORI1=3;BD_CHR2=1;BD_POS2=29255309;BD_ORI2=0;BD_SCORE=64.0;BD_SUPPORTING_READ_PAIRS=3;PD_NUM_NT_ADDED=0;PD_NT_ADDED=;PD_BP_RANGE_START=29254021;PD_BP_RANGE_END=29255283;PD_READ_SUPP=19;PD_UNIQ_READ_SUPP=19;PD_UP_READ_SUPP=4;PD_UP_UNIQ_READ_SUPP=4;PD_DOWN_READ_SUPP=15;PD_DOWN_UNIQ_READ_SUPP=15;PD_SIMPLE_SCORE=80;PD_SUM_MAPQ=535;PD_NUM_SAMPLE=1;PD_NUM_SAMPLE_SUPP=1;PD_NUM_SAMPLE_UNIQ_SUPP=1;PD_HOMLEN=2;PD_HOMSEQ=	GT	1/1
1	29432359	.	T	<DEL>	.	PASS	END=29432717;SVLEN=-358;SVTYPE=DEL;SVTOOL=MetaSV;SOURCES=1-29432135-1-29432649-476-BreakDancer,1-29432344-1-29432649-401-BreakDancer,1-29432344-1-29432814-434-BreakDancer,1-29432359-1-29432717-358-Pindel;NUM_SVMETHODS=2;NUM_SVTOOLS=2;VT=SV;SVMETHOD=RP,SR;BD_CHR1=1;BD_POS1=29432343;BD_ORI1=4;BD_CHR2=1;BD_POS2=29432814;BD_ORI2=0;BD_SCORE=62.0;BD_SUPPORTING_READ_PAIRS=4;PD_NUM_NT_ADDED=0;PD_NT_ADDED=;PD_BP_RANGE_START=29432359;PD_BP_RANGE_END=29432719;PD_READ_SUPP=15;PD_UNIQ_READ_SUPP=15;PD_UP_READ_SUPP=12;PD_UP_UNIQ_READ_SUPP=12;PD_DOWN_READ_SUPP=3;PD_DOWN_UNIQ_READ_SUPP=3;PD_SIMPLE_SCORE=52;PD_SUM_MAPQ=483;PD_NUM_SAMPLE=1;PD_NUM_SAMPLE_SUPP=1;PD_NUM_SAMPLE_UNIQ_SUPP=1;PD_HOMLEN=2;PD_HOMSEQ=	GT	1/1
1	29544164	.	A	<DEL>	.	PASS	END=29548553;SVLEN=-4389;SVTYPE=DEL;SVTOOL=MetaSV;SOURCES=1-29544159-1-29548574-4365-BreakDancer,1-29544164-1-29548553-4389-Pindel;NUM_SVMETHODS=2;NUM_SVTOOLS=2;VT=SV;SVMETHOD=RP,SR;BD_CHR1=1;BD_POS1=29544158;BD_ORI1=2;BD_CHR2=1;BD_POS2=29548574;BD_ORI2=0;BD_SCORE=40.0;BD_SUPPORTING_READ_PAIRS=2;PD_NUM_NT_ADDED=33;PD_NT_ADDED=ACGATCATCAATCATGATCAAGTAGGCTTCATC;PD_BP_RANGE_START=29544164;PD_BP_RANGE_END=29548554;PD_READ_SUPP=10;PD_UNIQ_READ_SUPP=10;PD_UP_READ_SUPP=8;PD_UP_UNIQ_READ_SUPP=8;PD_DOWN_READ_SUPP=2;PD_DOWN_UNIQ_READ_SUPP=2;PD_SIMPLE_SCORE=27;PD_SUM_MAPQ=274;PD_NUM_SAMPLE=1;PD_NUM_SAMPLE_SUPP=1;PD_NUM_SAMPLE_UNIQ_SUPP=1;PD_HOMLEN=1;PD_HOMSEQ=	GT	1/1
1	29556464	.	A	<DEL>	.	PASS	END=29556582;SVLEN=-118;SVTYPE=DEL;SVTOOL=MetaSV;SOURCES=1-29556464-1-29556582-118-Pindel,1-29556471-1-29556731-220-BreakDancer;NUM_SVMETHODS=2;NUM_SVTOOLS=2;VT=SV;SVMETHOD=RP,SR;BD_CHR1=1;BD_POS1=29556470;BD_ORI1=3;BD_CHR2=1;BD_POS2=29556731;BD_ORI2=0;BD_SCORE=32.0;BD_SUPPORTING_READ_PAIRS=2;PD_NUM_NT_ADDED=0;PD_NT_ADDED=;PD_BP_RANGE_START=29556464;PD_BP_RANGE_END=29556595;PD_READ_SUPP=12;PD_UNIQ_READ_SUPP=12;PD_UP_READ_SUPP=3;PD_UP_UNIQ_READ_SUPP=3;PD_DOWN_READ_SUPP=9;PD_DOWN_UNIQ_READ_SUPP=9;PD_SIMPLE_SCORE=40;PD_SUM_MAPQ=338;PD_NUM_SAMPLE=1;PD_NUM_SAMPLE_SUPP=1;PD_NUM_SAMPLE_UNIQ_SUPP=1;PD_HOMLEN=13;PD_HOMSEQ=	GT	1/1
1	29573974	.	G	<DEL>	.	PASS	END=29574174;SVLEN=-200;SVTYPE=DEL;SVTOOL=MetaSV;SOURCES=1-29573974-1-29574174-200-Pindel,1-29574035-1-29574291-231-BreakDancer;NUM_SVMETHODS=2;NUM_SVTOOLS=2;VT=SV;SVMETHOD=RP,SR;BD_CHR1=1;BD_POS1=29574034;BD_ORI1=2;BD_CHR2=1;BD_POS2=29574291;BD_ORI2=0;BD_SCORE=40.0;BD_SUPPORTING_READ_PAIRS=2;PD_NUM_NT_ADDED=0;PD_NT_ADDED=;PD_BP_RANGE_START=29573974;PD_BP_RANGE_END=29574377;PD_READ_SUPP=5;PD_UNIQ_READ_SUPP=5;PD_UP_READ_SUPP=0;PD_UP_UNIQ_READ_SUPP=0;PD_DOWN_READ_SUPP=5;PD_DOWN_UNIQ_READ_SUPP=5;PD_SIMPLE_SCORE=6;PD_SUM_MAPQ=300;PD_NUM_SAMPLE=1;PD_NUM_SAMPLE_SUPP=1;PD_NUM_SAMPLE_UNIQ_SUPP=1;PD_HOMLEN=203;PD_HOMSEQ=	GT	1/1
1	29601072	.	A	<DEL>	.	PASS	END=29601377;IMPRECISE;SVLEN=-238;SVTYPE=DEL;SVTOOL=MetaSV;SOURCES=1-29601139-1-29601377-238-Pindel,1-29601186-1-29601377-191-Pindel,1-29601072-1-29601376-227-BreakDancer;NUM_SVMETHODS=2;NUM_SVTOOLS=2;VT=SV;SVMETHOD=RP,SR;BD_CHR1=1;BD_POS1=29601071;BD_ORI1=3;BD_CHR2=1;BD_POS2=29601376;BD_ORI2=0;BD_SCORE=53.0;BD_SUPPORTING_READ_PAIRS=3;PD_NUM_NT_ADDED=0;PD_NT_ADDED=;PD_BP_RANGE_START=29601186;PD_BP_RANGE_END=29601379;PD_READ_SUPP=8;PD_UNIQ_READ_SUPP=8;PD_UP_READ_SUPP=4;PD_UP_UNIQ_READ_SUPP=4;PD_DOWN_READ_SUPP=4;PD_DOWN_UNIQ_READ_SUPP=4;PD_SIMPLE_SCORE=25;PD_SUM_MAPQ=232;PD_NUM_SAMPLE=1;PD_NUM_SAMPLE_SUPP=1;PD_NUM_SAMPLE_UNIQ_SUPP=1;PD_HOMLEN=2;PD_HOMSEQ=	GT	1/1
1	29692114	.	C	<DEL>	.	PASS	CIEND=-10,9;END=29692369;IMPRECISE;SVLEN=-255;SVTYPE=DEL;CIPOS=-10,9;SVTOOL=MetaSV;SOURCES=1-29692106-1-29692370-262-BreakDancer,1-29692114-1-29692369-255-Pindel,1-29692151-1-29692369-218-Lumpy;NUM_SVMETHODS=2;NUM_SVTOOLS=3;VT=SV;SVMETHOD=RP,SR;BD_CHR1=1;BD_POS1=29692105;BD_ORI1=9;BD_CHR2=1;BD_POS2=29692370;BD_ORI2=0;BD_SCORE=99.0;BD_SUPPORTING_READ_PAIRS=9;PD_NUM_NT_ADDED=13;PD_NT_ADDED=TCCTGGTTCTGTT;PD_BP_RANGE_START=29692114;PD_BP_RANGE_END=29692370;PD_READ_SUPP=16;PD_UNIQ_READ_SUPP=15;PD_UP_READ_SUPP=8;PD_UP_UNIQ_READ_SUPP=7;PD_DOWN_READ_SUPP=8;PD_DOWN_UNIQ_READ_SUPP=8;PD_SIMPLE_SCORE=81;PD_SUM_MAPQ=435;PD_NUM_SAMPLE=1;PD_NUM_SAMPLE_SUPP=1;PD_NUM_SAMPLE_UNIQ_SUPP=1;PD_HOMLEN=1;PD_HOMSEQ=;CIEND95=-3,0;CIPOS95=-3,3;PE=9;SR=1;STRANDS=+:10;SU=10	GT	1/1
1	29718986	.	A	<DEL>	.	PASS	CIEND=-10,9;END=29719218;SVLEN=-232;SVTYPE=DEL;CIPOS=-10,9;SVTOOL=MetaSV;SOURCES=1-29718986-1-29719218-232-Pindel,1-29719043-1-29719218-175-Lumpy;NUM_SVMETHODS=2;NUM_SVTOOLS=2;VT=SV;SVMETHOD=RP,SR;PD_NUM_NT_ADDED=47;PD_NT_ADDED=GAGACATGGTACAACCTTTAAGCAATGATAAACTCTACAGTGTAGTT;PD_BP_RANGE_START=29718986;PD_BP_RANGE_END=29719219;PD_READ_SUPP=5;PD_UNIQ_READ_SUPP=5;PD_UP_READ_SUPP=2;PD_UP_UNIQ_READ_SUPP=2;PD_DOWN_READ_SUPP=3;PD_DOWN_UNIQ_READ_SUPP=3;PD_SIMPLE_SCORE=12;PD_SUM_MAPQ=145;PD_NUM_SAMPLE=1;PD_NUM_SAMPLE_SUPP=1;PD_NUM_SAMPLE_UNIQ_SUPP=1;PD_HOMLEN=1;PD_HOMSEQ=;CIEND95=0,0;CIPOS95=0,0;PE=0;SR=23;STRANDS=+:23;SU=23	GT	1/1
1	29743098	.	T	<DEL>	.	PASS	CIEND=-10,9;END=29743905;SVLEN=-807;SVTYPE=DEL;CIPOS=-10,9;SVTOOL=MetaSV;SOURCES=1-29743087-1-29743935-835-BreakDancer,1-29743098-1-29743905-807-Pindel,1-29743113-1-29743905-792-Lumpy;NUM_SVMETHODS=2;NUM_SVTOOLS=3;VT=SV;SVMETHOD=RP,SR;BD_CHR1=1;BD_POS1=29743086;BD_ORI1=4;BD_CHR2=1;BD_POS2=29743935;BD_ORI2=0;BD_SCORE=55.0;BD_SUPPORTING_READ_PAIRS=3;PD_NUM_NT_ADDED=0;PD_NT_ADDED=;PD_BP_RANGE_START=29743098;PD_BP_RANGE_END=29743921;PD_READ_SUPP=15;PD_UNIQ_READ_SUPP=15;PD_UP_READ_SUPP=2;PD_UP_UNIQ_READ_SUPP=2;PD_DOWN_READ_SUPP=13;PD_DOWN_UNIQ_READ_SUPP=13;PD_SIMPLE_SCORE=42;PD_SUM_MAPQ=455;PD_NUM_SAMPLE=1;PD_NUM_SAMPLE_SUPP=1;PD_NUM_SAMPLE_UNIQ_SUPP=1;PD_HOMLEN=16;PD_HOMSEQ=;CIEND95=0,0;CIPOS95=0,0;PE=26;SR=24;STRANDS=+:50;SU=50	GT	1/1
1	29780206	.	T	<DEL>	.	PASS	CIEND=-5,9;END=29780403;SVLEN=-197;SVTYPE=DEL;CIPOS=-2,0;SVTOOL=MetaSV;SOURCES=1-29780259-1-29780406-240-BreakDancer,1-29780259-1-29780499-234-BreakDancer,1-29780206-1-29780403-197-Pindel,1-29780223-1-29780403-180-Lumpy;NUM_SVMETHODS=2;NUM_SVTOOLS=3;VT=SV;SVMETHOD=RP,SR;BD_CHR1=1;BD_POS1=29780258;BD_ORI1=5;BD_CHR2=1;BD_POS2=29780499;BD_ORI2=0;BD_SCORE=77.0;BD_SUPPORTING_READ_PAIRS=5;PD_NUM_NT_ADDED=0;PD_NT_ADDED=;PD_BP_RANGE_START=29780206;PD_BP_RANGE_END=29780421;PD_READ_SUPP=11;PD_UNIQ_READ_SUPP=11;PD_UP_READ_SUPP=5;PD_UP_UNIQ_READ_SUPP=5;PD_DOWN_READ_SUPP=6;PD_DOWN_UNIQ_READ_SUPP=6;PD_SIMPLE_SCORE=42;PD_SUM_MAPQ=295;PD_NUM_SAMPLE=1;PD_NUM_SAMPLE_SUPP=1;PD_NUM_SAMPLE_UNIQ_SUPP=1;PD_HOMLEN=18;PD_HOMSEQ=;CIEND95=0,0;CIPOS95=0,0;PE=9;SR=34;STRANDS=+:43;SU=43	GT	1/1
1	29786496	.	A	<DEL>	.	PASS	CIEND=-10,8;END=29787003;SVLEN=-507;SVTYPE=DEL;CIPOS=-10,9;SVTOOL=MetaSV;SOURCES=1-29786383-1-29786984-569-BreakDancer,1-29786471-1-29786984-524-BreakDancer,1-29786496-1-29786984-488-Lumpy,1-29786496-1-29787003-507-Pindel;NUM_SVMETHODS=2;NUM_SVTOOLS=3;VT=SV;SVMETHOD=RP,SR;BD_CHR1=1;BD_POS1=29786470;BD_ORI1=3;BD_CHR2=1;BD_POS2=29786984;BD_ORI2=0;BD_SCORE=51.0;BD_SUPPORTING_READ_PAIRS=3;PD_NUM_NT_ADDED=3;PD_NT_ADDED=ATT;PD_BP_RANGE_START=29786496;PD_BP_RANGE_END=29787004;PD_READ_SUPP=7;PD_UNIQ_READ_SUPP=7;PD_UP_READ_SUPP=6;PD_UP_UNIQ_READ_SUPP=6;PD_DOWN_READ_SUPP=1;PD_DOWN_UNIQ_READ_SUPP=1;PD_SIMPLE_SCORE=14;PD_SUM_MAPQ=227;PD_NUM_SAMPLE=1;PD_NUM_SAMPLE_SUPP=1;PD_NUM_SAMPLE_UNIQ_SUPP=1;PD_HOMLEN=1;PD_HOMSEQ=;CIEND95=0,0;CIPOS95=0,0;PE=29;SR=18;STRANDS=+:47;SU=47	GT	1/1
1	29802891	.	T	<DEL>	.	PASS	CIEND=-1,0;END=29803128;SVLEN=-237;SVTYPE=DEL;CIPOS=-2,0;SVTOOL=MetaSV;SOURCES=1-29802891-1-29803128-237-Pindel,1-29802906-1-29803128-222-Lumpy,1-29802942-1-29803127-224-BreakDancer;NUM_SVMETHODS=2;NUM_SVTOOLS=3;VT=SV;SVMETHOD=RP,SR;BD_CHR1=1;BD_POS1=29802941;BD_ORI1=6;BD_CHR2=1;BD_POS2=29803127;BD_ORI2=0;BD_SCORE=99.0;BD_SUPPORTING_READ_PAIRS=6;PD_NUM_NT_ADDED=0;PD_NT_ADDED=;PD_BP_RANGE_START=29802891;PD_BP_RANGE_END=29803144;PD_READ_SUPP=12;PD_UNIQ_READ_SUPP=12;PD_UP_READ_SUPP=2;PD_UP_UNIQ_READ_SUPP=2;PD_DOWN_READ_SUPP=10;PD_DOWN_UNIQ_READ_SUPP=10;PD_SIMPLE_SCORE=33;PD_SUM_MAPQ=348;PD_NUM_SAMPLE=1;PD_NUM_SAMPLE_SUPP=1;PD_NUM_SAMPLE_UNIQ_SUPP=1;PD_HOMLEN=16;PD_HOMSEQ=;CIEND95=0,0;CIPOS95=0,0;PE=13;SR=21;STRANDS=+:34;SU=34	GT	1/1
1	29850056	.	T	<DEL>	.	PASS	CIEND=-10,9;END=29850164;SVLEN=-108;SVTYPE=DEL;CIPOS=-10,9;SVTOOL=MetaSV;SOURCES=1-29850056-1-29850164-108-Pindel,1-29850057-1-29850164-107-Lumpy;NUM_SVMETHODS=2;NUM_SVTOOLS=2;VT=SV;SVMETHOD=RP,SR;PD_NUM_NT_ADDED=0;PD_NT_ADDED=;PD_BP_RANGE_START=29850056;PD_BP_RANGE_END=29850166;PD_READ_SUPP=8;PD_UNIQ_READ_SUPP=8;PD_UP_READ_SUPP=1;PD_UP_UNIQ_READ_SUPP=1;PD_DOWN_READ_SUPP=7;PD_DOWN_UNIQ_READ_SUPP=7;PD_SIMPLE_SCORE=16;PD_SUM_MAPQ=232;PD_NUM_SAMPLE=1;PD_NUM_SAMPLE_SUPP=1;PD_NUM_SAMPLE_UNIQ_SUPP=1;PD_HOMLEN=2;PD_HOMSEQ=;CIEND95=0,0;CIPOS95=0,0;PE=0;SR=10;STRANDS=+:10;SU=10	GT	1/1
1	29851095	.	T	<DEL>	.	PASS	CIEND=-10,9;END=29851351;IMPRECISE;SVLEN=-208;SVTYPE=DEL;CIPOS=-10,9;SVTOOL=MetaSV;SOURCES=1-29851159-1-29851276-117-Pindel,1-29851174-1-29851351-177-Pindel,1-29851095-1-29851280-208-BreakDancer,1-29851174-1-29851276-102-Lumpy;NUM_SVMETHODS=2;NUM_SVTOOLS=3;VT=SV;SVMETHOD=RP,SR;BD_CHR1=1;BD_POS1=29851094;BD_ORI1=2;BD_CHR2=1;BD_POS2=29851280;BD_ORI2=0;BD_SCORE=34.0;BD_SUPPORTING_READ_PAIRS=2;PD_NUM_NT_ADDED=59;PD_NT_ADDED=TCTTTTGACTAAAGAGTGACTTAAGTCATTCTTCATTTGAGAATAATGACTTAAAATGC;PD_BP_RANGE_START=29851174;PD_BP_RANGE_END=29851352;PD_READ_SUPP=6;PD_UNIQ_READ_SUPP=6;PD_UP_READ_SUPP=2;PD_UP_UNIQ_READ_SUPP=2;PD_DOWN_READ_SUPP=4;PD_DOWN_UNIQ_READ_SUPP=4;PD_SIMPLE_SCORE=15;PD_SUM_MAPQ=174;PD_NUM_SAMPLE=1;PD_NUM_SAMPLE_SUPP=1;PD_NUM_SAMPLE_UNIQ_SUPP=1;PD_HOMLEN=1;PD_HOMSEQ=;CIEND95=0,0;CIPOS95=0,0;PE=0;SR=17;STRANDS=+:17;SU=17	GT	1/1
1	30056347	.	G	<DEL>	.	PASS	CIEND=0,0;END=30056617;SVLEN=-270;SVTYPE=DEL;CIPOS=-10,8;SVTOOL=MetaSV;SOURCES=1-30056319-1-30056622-278-BreakDancer,1-30056347-1-30056617-270-Pindel,1-30056349-1-30056624-275-Lumpy;NUM_SVMETHODS=2;NUM_SVTOOLS=3;VT=SV;SVMETHOD=RP,SR;BD_CHR1=1;BD_POS1=30056318;BD_ORI1=5;BD_CHR2=1;BD_POS2=30056622;BD_ORI2=0;BD_SCORE=97.0;BD_SUPPORTING_READ_PAIRS=5;PD_NUM_NT_ADDED=0;PD_NT_ADDED=;PD_BP_RANGE_START=30056347;PD_BP_RANGE_END=30056620;PD_READ_SUPP=9;PD_UNIQ_READ_SUPP=9;PD_UP_READ_SUPP=7;PD_UP_UNIQ_READ_SUPP=7;PD_DOWN_READ_SUPP=2;PD_DOWN_UNIQ_READ_SUPP=2;PD_SIMPLE_SCORE=24;PD_SUM_MAPQ=269;PD_NUM_SAMPLE=1;PD_NUM_SAMPLE_SUPP=1;PD_NUM_SAMPLE_UNIQ_SUPP=1;PD_HOMLEN=3;PD_HOMSEQ=;CIEND95=0,0;CIPOS95=0,0;PE=19;SR=15;STRANDS=+:34;SU=34	GT	1/1
1	30080273	.	A	<DEL>	.	PASS	CIEND=-10,9;END=30080381;SVLEN=-108;SVTYPE=DEL;CIPOS=-10,9;SVTOOL=MetaSV;SOURCES=1-30080273-1-30080381-108-Pindel,1-30080273-1-30080381-108-Lumpy;NUM_SVMETHODS=2;NUM_SVTOOLS=2;VT=SV;SVMETHOD=RP,SR;PD_NUM_NT_ADDED=34;PD_NT_ADDED=GATACCTCTCTCCCTCCCCCTCCCCCTCTCTTTA;PD_BP_RANGE_START=30080273;PD_BP_RANGE_END=30080382;PD_READ_SUPP=5;PD_UNIQ_READ_SUPP=5;PD_UP_READ_SUPP=1;PD_UP_UNIQ_READ_SUPP=1;PD_DOWN_READ_SUPP=4;PD_DOWN_UNIQ_READ_SUPP=4;PD_SIMPLE_SCORE=10;PD_SUM_MAPQ=145;PD_NUM_SAMPLE=1;PD_NUM_SAMPLE_SUPP=1;PD_NUM_SAMPLE_UNIQ_SUPP=1;PD_HOMLEN=1;PD_HOMSEQ=;CIEND95=0,0;CIPOS95=0,0;PE=0;SR=8;STRANDS=+:8;SU=8	GT	1/1
1	30084819	.	T	<DEL>	.	PASS	CIEND=-2,0;END=30085290;IMPRECISE;SVLEN=-428;SVTYPE=DEL;CIPOS=-2,0;SVTOOL=MetaSV;SOURCES=1-30084819-1-30085182-363-Pindel,1-30084834-1-30085209-375-Pindel,1-30084829-1-30085184-389-BreakDancer,1-30084829-1-30085290-428-BreakDancer,1-30084834-1-30085182-348-Lumpy;NUM_SVMETHODS=2;NUM_SVTOOLS=3;VT=SV;SVMETHOD=RP,SR;PD_NUM_NT_ADDED=10;PD_NT_ADDED=AAGGAGACAG;PD_BP_RANGE_START=30084834;PD_BP_RANGE_END=30085210;PD_READ_SUPP=12;PD_UNIQ_READ_SUPP=12;PD_UP_READ_SUPP=5;PD_UP_UNIQ_READ_SUPP=5;PD_DOWN_READ_SUPP=7;PD_DOWN_UNIQ_READ_SUPP=7;PD_SIMPLE_SCORE=48;PD_SUM_MAPQ=375;PD_NUM_SAMPLE=1;PD_NUM_SAMPLE_SUPP=1;PD_NUM_SAMPLE_UNIQ_SUPP=1;PD_HOMLEN=1;PD_HOMSEQ=;CIEND95=0,0;CIPOS95=0,0;PE=24;SR=18;STRANDS=+:42;SU=42	GT	1/1
1	30102759	.	T	<DEL>	.	PASS	CIEND=-10,9;END=30103400;IMPRECISE;SVLEN=-641;SVTYPE=DEL;CIPOS=-10,9;SVTOOL=MetaSV;SOURCES=1-30102755-1-30103422-664-BreakDancer,1-30102759-1-30103319-560-Lumpy,1-30102759-1-30103400-641-Pindel;NUM_SVMETHODS=2;NUM_SVTOOLS=3;VT=SV;SVMETHOD=RP,SR;BD_CHR1=1;BD_POS1=30102754;BD_ORI1=3;BD_CHR2=1;BD_POS2=30103422;BD_ORI2=0;BD_SCORE=53.0;BD_SUPPORTING_READ_PAIRS=3;PD_NUM_NT_ADDED=66;PD_NT_ADDED=ATGAACCACATGGCTTTAACTAATCTATAGAACATTTCATCCTAAAACAAACTTATGATATCCTAT;PD_BP_RANGE_START=30102759;PD_BP_RANGE_END=30103401;PD_READ_SUPP=3;PD_UNIQ_READ_SUPP=2;PD_UP_READ_SUPP=3;PD_UP_UNIQ_READ_SUPP=2;PD_DOWN_READ_SUPP=0;PD_DOWN_UNIQ_READ_SUPP=0;PD_SIMPLE_SCORE=4;PD_SUM_MAPQ=95;PD_NUM_SAMPLE=1;PD_NUM_SAMPLE_SUPP=1;PD_NUM_SAMPLE_UNIQ_SUPP=1;PD_HOMLEN=1;PD_HOMSEQ=;CIEND95=-3,1;CIPOS95=-1,3;PE=14;SR=1;STRANDS=+:15;SU=15	GT	1/1
1	30111697	.	A	<DEL>	.	PASS	CIEND=-10,5;END=30117819;IMPRECISE;SVLEN=-6131;SVTYPE=DEL;CIPOS=-10,9;SVTOOL=MetaSV;SOURCES=1-30111697-1-30117817-6131-BreakDancer,1-30111713-1-30117819-6106-Lumpy;NUM_SVMETHODS=2;NUM_SVTOOLS=2;VT=SV;SVMETHOD=RP,SR;BD_CHR1=1;BD_POS1=30111696;BD_ORI1=5;BD_CHR2=1;BD_POS2=30117817;BD_ORI2=0;BD_SCORE=92.0;BD_SUPPORTING_READ_PAIRS=5;CIEND95=0,0;CIPOS95=0,0;PE=13;SR=12;STRANDS=+:25;SU=25	GT	1/1
1	30152477	.	T	<DEL>	.	PASS	CIEND=0,0;END=30152968;IMPRECISE;SVLEN=-491;SVTYPE=DEL;CIPOS=-2,0;SVTOOL=MetaSV;SOURCES=1-30152365-1-30152967-554-BreakDancer,1-30152469-1-30153105-581-BreakDancer,1-30152477-1-30152968-491-Pindel,1-30152484-1-30152967-483-Lumpy;NUM_SVMETHODS=2;NUM_SVTOOLS=3;VT=SV;SVMETHOD=RP,SR;BD_CHR1=1;BD_POS1=30152468;BD_ORI1=2;BD_CHR2=1;BD_POS2=30153105;BD_ORI2=0;BD_SCORE=36.0;BD_SUPPORTING_READ_PAIRS=2;PD_NUM_NT_ADDED=0;PD_NT_ADDED=;PD_BP_RANGE_START=30152477;PD_BP_RANGE_END=30152976;PD_READ_SUPP=20;PD_UNIQ_READ_SUPP=19;PD_UP_READ_SUPP=9;PD_UP_UNIQ_READ_SUPP=9;PD_DOWN_READ_SUPP=11;PD_DOWN_UNIQ_READ_SUPP=10;PD_SIMPLE_SCORE=120;PD_SUM_MAPQ=624;PD_NUM_SAMPLE=1;PD_NUM_SAMPLE_SUPP=1;PD_NUM_SAMPLE_UNIQ_SUPP=1;PD_HOMLEN=8;PD_HOMSEQ=;CIEND95=0,1;CIPOS95=0,0;PE=32;SR=29;STRANDS=+:61;SU=61	GT	1/1
1	30270259	.	T	<DEL>	.	PASS	CIEND=-175,9;END=30270669;IMPRECISE;SVLEN=-393;SVTYPE=DEL;CIPOS=-10,234;SVTOOL=MetaSV;SOURCES=1-30270259-1-30270646-387-Lumpy,1-30270266-1-30270669-393-BreakDancer;NUM_SVMETHODS=2;NUM_SVTOOLS=2;VT=SV;SVMETHOD=RP,SR;BD_CHR1=1;BD_POS1=30270265;BD_ORI1=3;BD_CHR2=1;BD_POS2=30270669;BD_ORI2=0;BD_SCORE=41.0;BD_SUPPORTING_READ_PAIRS=2;CIEND95=-46,0;CIPOS95=-2,42;PE=9;SR=0;STRANDS=+:9;SU=9	GT	1/1
1	30292003	.	A	<DEL>	.	PASS	CIEND=-261,9;END=30295288;IMPRECISE;SVLEN=-3285;SVTYPE=DEL;CIPOS=-10,288;SVTOOL=MetaSV;SOURCES=1-30292002-1-30295263-3261-Lumpy,1-30292003-1-30295288-3285-Pindel;NUM_SVMETHODS=2;NUM_SVTOOLS=2;VT=SV;SVMETHOD=RP,SR;PD_NUM_NT_ADDED=0;PD_NT_ADDED=;PD_BP_RANGE_START=30292003;PD_BP_RANGE_END=30295289;PD_READ_SUPP=4;PD_UNIQ_READ_SUPP=4;PD_UP_READ_SUPP=4;PD_UP_UNIQ_READ_SUPP=4;PD_DOWN_READ_SUPP=0;PD_DOWN_UNIQ_READ_SUPP=0;PD_SIMPLE_SCORE=5;PD_SUM_MAPQ=103;PD_NUM_SAMPLE=1;PD_NUM_SAMPLE_SUPP=1;PD_NUM_SAMPLE_UNIQ_SUPP=1;PD_HOMLEN=1;PD_HOMSEQ=;CIEND95=-77,1;CIPOS95=0,77;PE=5;SR=0;STRANDS=+:5;SU=5	GT	1/1
1	30332205	.	C	<DEL>	.	PASS	CIEND=-5,9;END=30332306;SVLEN=-101;SVTYPE=DEL;CIPOS=-10,9;SVTOOL=MetaSV;SOURCES=1-30332201-1-30332306-105-Lumpy,1-30332205-1-30332306-101-Pindel;NUM_SVMETHODS=2;NUM_SVTOOLS=2;VT=SV;SVMETHOD=RP,SR;PD_NUM_NT_ADDED=0;PD_NT_ADDED=;PD_BP_RANGE_START=30332205;PD_BP_RANGE_END=30332308;PD_READ_SUPP=14;PD_UNIQ_READ_SUPP=14;PD_UP_READ_SUPP=7;PD_UP_UNIQ_READ_SUPP=7;PD_DOWN_READ_SUPP=7;PD_DOWN_UNIQ_READ_SUPP=7;PD_SIMPLE_SCORE=64;PD_SUM_MAPQ=358;PD_NUM_SAMPLE=1;PD_NUM_SAMPLE_SUPP=1;PD_NUM_SAMPLE_UNIQ_SUPP=1;PD_HOMLEN=2;PD_HOMSEQ=;CIEND95=0,0;CIPOS95=0,0;PE=0;SR=15;STRANDS=+:15;SU=15	GT	1/1
1	30338043	.	C	<DEL>	.	PASS	CIEND=-5,9;END=30338537;SVLEN=-494;SVTYPE=DEL;CIPOS=-9,6;SVTOOL=MetaSV;SOURCES=1-30338043-1-30338537-494-Pindel,1-30338048-1-30338537-489-Lumpy,1-30338091-1-30338538-466-BreakDancer;NUM_SVMETHODS=2;NUM_SVTOOLS=3;VT=SV;SVMETHOD=RP,SR;BD_CHR1=1;BD_POS1=30338090;BD_ORI1=3;BD_CHR2=1;BD_POS2=30338538;BD_ORI2=0;BD_SCORE=57.0;BD_SUPPORTING_READ_PAIRS=3;PD_NUM_NT_ADDED=0;PD_NT_ADDED=;PD_BP_RANGE_START=30338043;PD_BP_RANGE_END=30338544;PD_READ_SUPP=7;PD_UNIQ_READ_SUPP=7;PD_UP_READ_SUPP=4;PD_UP_UNIQ_READ_SUPP=4;PD_DOWN_READ_SUPP=3;PD_DOWN_UNIQ_READ_SUPP=3;PD_SIMPLE_SCORE=20;PD_SUM_MAPQ=211;PD_NUM_SAMPLE=1;PD_NUM_SAMPLE_SUPP=1;PD_NUM_SAMPLE_UNIQ_SUPP=1;PD_HOMLEN=7;PD_HOMSEQ=;CIEND95=0,0;CIPOS95=0,0;PE=38;SR=27;STRANDS=+:65;SU=65	GT	1/1
1	30340260	.	A	<DEL>	.	PASS	CIEND=-7,9;END=30340403;SVLEN=-143;SVTYPE=DEL;CIPOS=-10,9;SVTOOL=MetaSV;SOURCES=1-30340260-1-30340403-143-Pindel,1-30340297-1-30340403-106-Lumpy;NUM_SVMETHODS=2;NUM_SVTOOLS=2;VT=SV;SVMETHOD=RP,SR;PD_NUM_NT_ADDED=21;PD_NT_ADDED=GTGGTGTAAAAACTCCATTGC;PD_BP_RANGE_START=30340260;PD_BP_RANGE_END=30340404;PD_READ_SUPP=11;PD_UNIQ_READ_SUPP=11;PD_UP_READ_SUPP=7;PD_UP_UNIQ_READ_SUPP=7;PD_DOWN_READ_SUPP=4;PD_DOWN_UNIQ_READ_SUPP=4;PD_SIMPLE_SCORE=40;PD_SUM_MAPQ=293;PD_NUM_SAMPLE=1;PD_NUM_SAMPLE_SUPP=1;PD_NUM_SAMPLE_UNIQ_SUPP=1;PD_HOMLEN=1;PD_HOMSEQ=;CIEND95=0,0;CIPOS95=0,0;PE=0;SR=20;STRANDS=+:20;SU=20	GT	1/1
1	30409165	.	G	<DEL>	.	PASS	CIEND=0,0;END=30414889;IMPRECISE;SVLEN=-5724;SVTYPE=DEL;CIPOS=0,0;SVTOOL=MetaSV;SOURCES=1-30409165-1-30414889-5724-Pindel,1-30409174-1-30414888-5714-Lumpy,1-30409232-1-30414897-5690-BreakDancer;NUM_SVMETHODS=2;NUM_SVTOOLS=3;VT=SV;SVMETHOD=RP,SR;BD_CHR1=1;BD_POS1=30409231;BD_ORI1=3;BD_CHR2=1;BD_POS2=30414897;BD_ORI2=0;BD_SCORE=56.0;BD_SUPPORTING_READ_PAIRS=3;PD_NUM_NT_ADDED=0;PD_NT_ADDED=;PD_BP_RANGE_START=30409165;PD_BP_RANGE_END=30414905;PD_READ_SUPP=19;PD_UNIQ_READ_SUPP=19;PD_UP_READ_SUPP=9;PD_UP_UNIQ_READ_SUPP=9;PD_DOWN_READ_SUPP=10;PD_DOWN_UNIQ_READ_SUPP=10;PD_SIMPLE_SCORE=110;PD_SUM_MAPQ=559;PD_NUM_SAMPLE=1;PD_NUM_SAMPLE_SUPP=1;PD_NUM_SAMPLE_UNIQ_SUPP=1;PD_HOMLEN=16;PD_HOMSEQ=;CIEND95=0,1;CIPOS95=0,0;PE=27;SR=28;STRANDS=+:55;SU=55	GT	1/1
1	30446727	.	G	<DEL>	.	PASS	CIEND=-221,9;END=30448886;IMPRECISE;SVLEN=-2159;SVTYPE=DEL;CIPOS=-7,275;SVTOOL=MetaSV;SOURCES=1-30446726-1-30448896-2170-Lumpy,1-30446727-1-30448886-2159-Pindel;NUM_SVMETHODS=2;NUM_SVTOOLS=2;VT=SV;SVMETHOD=RP,SR;PD_NUM_NT_ADDED=41;PD_NT_ADDED=CATCCACACATTTGCCAGTATGATCCAGATGTTGAAAATAC;PD_BP_RANGE_START=30446727;PD_BP_RANGE_END=30448887;PD_READ_SUPP=3;PD_UNIQ_READ_SUPP=3;PD_UP_READ_SUPP=0;PD_UP_UNIQ_READ_SUPP=0;PD_DOWN_READ_SUPP=3;PD_DOWN_UNIQ_READ_SUPP=3;PD_SIMPLE_SCORE=4;PD_SUM_MAPQ=87;PD_NUM_SAMPLE=1;PD_NUM_SAMPLE_SUPP=1;PD_NUM_SAMPLE_UNIQ_SUPP=1;PD_HOMLEN=1;PD_HOMSEQ=;CIEND95=-54,2;CIPOS95=0,89;PE=5;SR=0;STRANDS=+:5;SU=5	GT	1/1
1	30466514	.	C	<DEL>	.	PASS	CIEND=0,0;END=30467551;IMPRECISE;SVLEN=-1037;SVTYPE=DEL;CIPOS=-1,0;SVTOOL=MetaSV;SOURCES=1-30466507-1-30467551-1044-Lumpy,1-30466514-1-30467551-1037-Pindel;NUM_SVMETHODS=2;NUM_SVTOOLS=2;VT=SV;SVMETHOD=RP,SR;PD_NUM_NT_ADDED=0;PD_NT_ADDED=;PD_BP_RANGE_START=30466514;PD_BP_RANGE_END=30467554;PD_READ_SUPP=9;PD_UNIQ_READ_SUPP=9;PD_UP_READ_SUPP=0;PD_UP_UNIQ_READ_SUPP=0;PD_DOWN_READ_SUPP=9;PD_DOWN_UNIQ_READ_SUPP=9;PD_SIMPLE_SCORE=10;PD_SUM_MAPQ=269;PD_NUM_SAMPLE=1;PD_NUM_SAMPLE_SUPP=1;PD_NUM_SAMPLE_UNIQ_SUPP=1;PD_HOMLEN=3;PD_HOMSEQ=;CIEND95=0,0;CIPOS95=-1,0;PE=27;SR=36;STRANDS=+:63;SU=63	GT	1/1
1	30708599	.	A	<DEL>	.	PASS	CIEND=-3,1;END=30708965;IMPRECISE;SVLEN=-259;SVTYPE=DEL;CIPOS=-3,1;SVTOOL=MetaSV;SOURCES=1-30708599-1-30708833-228-BreakDancer,1-30708672-1-30708965-259-BreakDancer,1-30708635-1-30708822-187-Lumpy;NUM_SVMETHODS=2;NUM_SVTOOLS=2;VT=SV;SVMETHOD=RP,SR;BD_CHR1=1;BD_POS1=30708671;BD_ORI1=2;BD_CHR2=1;BD_POS2=30708965;BD_ORI2=0;BD_SCORE=46.0;BD_SUPPORTING_READ_PAIRS=2;CIEND95=0,0;CIPOS95=0,0;PE=3;SR=16;STRANDS=+:19;SU=19	GT	1/1
1	30812888	.	C	<DEL>	.	PASS	CIEND=0,0;END=30813496;IMPRECISE;SVLEN=-571;SVTYPE=DEL;CIPOS=-2,0;SVTOOL=MetaSV;SOURCES=1-30812888-1-30813377-489-Lumpy,1-30812925-1-30813496-571-BreakDancer;NUM_SVMETHODS=2;NUM_SVTOOLS=2;VT=SV;SVMETHOD=RP,SR;BD_CHR1=1;BD_POS1=30812924;BD_ORI1=2;BD_CHR2=1;BD_POS2=30813496;BD_ORI2=0;BD_SCORE=41.0;BD_SUPPORTING_READ_PAIRS=2;CIEND95=0,1;CIPOS95=0,0;PE=31;SR=24;STRANDS=+:55;SU=55	GT	1/1
1	30828213	.	C	<DEL>	.	PASS	CIEND=-2,0;END=30828853;IMPRECISE;SVLEN=-661;SVTYPE=DEL;CIPOS=-2,0;SVTOOL=MetaSV;SOURCES=1-30828213-1-30828818-605-Lumpy,1-30828261-1-30828853-661-BreakDancer;NUM_SVMETHODS=2;NUM_SVTOOLS=2;VT=SV;SVMETHOD=RP,SR;BD_CHR1=1;BD_POS1=30828260;BD_ORI1=7;BD_CHR2=1;BD_POS2=30828853;BD_ORI2=0;BD_SCORE=99.0;BD_SUPPORTING_READ_PAIRS=7;CIEND95=0,0;CIPOS95=0,0;PE=28;SR=27;STRANDS=+:55;SU=55	GT	1/1
1	30829303	.	A	<DEL>	.	PASS	CIEND=0,0;END=30830690;IMPRECISE;SVLEN=-1407;SVTYPE=DEL;CIPOS=-2,0;SVTOOL=MetaSV;SOURCES=1-30829303-1-30830690-1407-BreakDancer,1-30829306-1-30830690-1384-Lumpy;NUM_SVMETHODS=2;NUM_SVTOOLS=2;VT=SV;SVMETHOD=RP,SR;BD_CHR1=1;BD_POS1=30829302;BD_ORI1=3;BD_CHR2=1;BD_POS2=30830690;BD_ORI2=0;BD_SCORE=56.0;BD_SUPPORTING_READ_PAIRS=3;CIEND95=0,1;CIPOS95=0,0;PE=24;SR=23;STRANDS=+:47;SU=47	GT	1/1
1	30857911	.	A	<DEL>	.	PASS	END=30858134;IMPRECISE;SVLEN=-230;SVTYPE=DEL;SVTOOL=MetaSV;SOURCES=1-30857911-1-30858134-230-BreakDancer,1-30858007-1-30858134-223-BreakDancer,1-30857930-1-30858133-203-Lumpy,1-30858028-1-30858133-105-Lumpy;NUM_SVMETHODS=2;NUM_SVTOOLS=2;VT=SV;SVMETHOD=RP,SR;BD_CHR1=1;BD_POS1=30858006;BD_ORI1=2;BD_CHR2=1;BD_POS2=30858134;BD_ORI2=0;BD_SCORE=34.0;BD_SUPPORTING_READ_PAIRS=2	GT	1/1
1	30886963	.	T	<DEL>	.	PASS	CIEND=-186,9;END=30887152;IMPRECISE;SVLEN=-224;SVTYPE=DEL;CIPOS=-10,130;SVTOOL=MetaSV;SOURCES=1-30886963-1-30887096-224-BreakDancer,1-30886965-1-30887152-187-Lumpy;NUM_SVMETHODS=2;NUM_SVTOOLS=2;VT=SV;SVMETHOD=RP,SR;BD_CHR1=1;BD_POS1=30886962;BD_ORI1=12;BD_CHR2=1;BD_POS2=30887096;BD_ORI2=0;BD_SCORE=99.0;BD_SUPPORTING_READ_PAIRS=12;CIEND95=-34,2;CIPOS95=-3,28;PE=12;SR=0;STRANDS=+:12;SU=12	GT	1/1
1	30934862	.	G	<DEL>	.	PASS	CIEND=0,0;END=30935569;IMPRECISE;SVLEN=-753;SVTYPE=DEL;CIPOS=-10,9;SVTOOL=MetaSV;SOURCES=1-30934862-1-30935568-753-BreakDancer,1-30934886-1-30935569-683-Lumpy;NUM_SVMETHODS=2;NUM_SVTOOLS=2;VT=SV;SVMETHOD=RP,SR;BD_CHR1=1;BD_POS1=30934861;BD_ORI1=6;BD_CHR2=1;BD_POS2=30935568;BD_ORI2=0;BD_SCORE=99.0;BD_SUPPORTING_READ_PAIRS=6;CIEND95=0,1;CIPOS95=0,0;PE=29;SR=32;STRANDS=+:61;SU=61	GT	1/1
1	31113413	.	G	<DEL>	.	PASS	CIEND=-10,9;END=31114337;IMPRECISE;SVLEN=-910;SVTYPE=DEL;CIPOS=-2,1;SVTOOL=MetaSV;SOURCES=1-31113413-1-31114319-906-Lumpy,1-31113433-1-31114337-910-BreakDancer;NUM_SVMETHODS=2;NUM_SVTOOLS=2;VT=SV;SVMETHOD=RP,SR;BD_CHR1=1;BD_POS1=31113432;BD_ORI1=4;BD_CHR2=1;BD_POS2=31114337;BD_ORI2=0;BD_SCORE=82.0;BD_SUPPORTING_READ_PAIRS=4;CIEND95=0,0;CIPOS95=0,0;PE=21;SR=13;STRANDS=+:34;SU=34	GT	1/1
1	31119147	.	T	<DEL>	.	PASS	CIEND=-10,9;END=31120179;IMPRECISE;SVLEN=-1054;SVTYPE=DEL;CIPOS=-10,9;SVTOOL=MetaSV;SOURCES=1-31119147-1-31120179-1054-BreakDancer,1-31119157-1-31120170-1013-Lumpy;NUM_SVMETHODS=2;NUM_SVTOOLS=2;VT=SV;SVMETHOD=RP,SR;BD_CHR1=1;BD_POS1=31119146;BD_ORI1=6;BD_CHR2=1;BD_POS2=31120179;BD_ORI2=0;BD_SCORE=99.0;BD_SUPPORTING_READ_PAIRS=6;CIEND95=0,0;CIPOS95=0,0;PE=31;SR=22;STRANDS=+:53;SU=53	GT	1/1
1	31180919	.	A	<DEL>	.	PASS	CIEND=-3,2;END=31181230;IMPRECISE;SVLEN=-339;SVTYPE=DEL;CIPOS=-4,3;SVTOOL=MetaSV;SOURCES=1-31180919-1-31181228-309-Lumpy,1-31180964-1-31181230-339-BreakDancer;NUM_SVMETHODS=2;NUM_SVTOOLS=2;VT=SV;SVMETHOD=RP,SR;BD_CHR1=1;BD_POS1=31180963;BD_ORI1=3;BD_CHR2=1;BD_POS2=31181230;BD_ORI2=0;BD_SCORE=48.0;BD_SUPPORTING_READ_PAIRS=3;CIEND95=0,0;CIPOS95=0,0;PE=18;SR=11;STRANDS=+:29;SU=29	GT	1/1
1	31354273	.	T	<DEL>	.	PASS	CIEND=-191,9;END=31355042;IMPRECISE;SVLEN=-762;SVTYPE=DEL;CIPOS=-10,169;SVTOOL=MetaSV;SOURCES=1-31354273-1-31355014-741-Lumpy,1-31354317-1-31355042-762-BreakDancer;NUM_SVMETHODS=2;NUM_SVTOOLS=2;VT=SV;SVMETHOD=RP,SR;BD_CHR1=1;BD_POS1=31354316;BD_ORI1=6;BD_CHR2=1;BD_POS2=31355042;BD_ORI2=0;BD_SCORE=99.0;BD_SUPPORTING_READ_PAIRS=6;CIEND95=-38,2;CIPOS95=-1,49;PE=10;SR=0;STRANDS=+:10;SU=10	GT	1/1
1	31369359	.	T	<DEL>	.	PASS	CIEND=-10,9;END=31370318;IMPRECISE;SVLEN=-953;SVTYPE=DEL;CIPOS=-3,3;SVTOOL=MetaSV;SOURCES=1-31369359-1-31370299-940-Lumpy,1-31369393-1-31370318-953-BreakDancer;NUM_SVMETHODS=2;NUM_SVTOOLS=2;VT=SV;SVMETHOD=RP,SR;BD_CHR1=1;BD_POS1=31369392;BD_ORI1=2;BD_CHR2=1;BD_POS2=31370318;BD_ORI2=0;BD_SCORE=35.0;BD_SUPPORTING_READ_PAIRS=2;CIEND95=0,0;CIPOS95=0,0;PE=20;SR=8;STRANDS=+:28;SU=28	GT	1/1
1	31427884	.	A	<DEL>	.	PASS	CIEND=-10,9;END=31433217;SVLEN=-5333;SVTYPE=DEL;CIPOS=-10,9;SVTOOL=MetaSV;SOURCES=1-31427884-1-31433217-5333-Pindel,1-31427942-1-31433217-5275-Lumpy;NUM_SVMETHODS=2;NUM_SVTOOLS=2;VT=SV;SVMETHOD=RP,SR;PD_NUM_NT_ADDED=47;PD_NT_ADDED=ATTCTTTTGAGAAAATATCATGATCCTTACACAATTTATTTCTATCC;PD_BP_RANGE_START=31427884;PD_BP_RANGE_END=31433218;PD_READ_SUPP=11;PD_UNIQ_READ_SUPP=11;PD_UP_READ_SUPP=7;PD_UP_UNIQ_READ_SUPP=7;PD_DOWN_READ_SUPP=4;PD_DOWN_UNIQ_READ_SUPP=4;PD_SIMPLE_SCORE=40;PD_SUM_MAPQ=319;PD_NUM_SAMPLE=1;PD_NUM_SAMPLE_SUPP=1;PD_NUM_SAMPLE_UNIQ_SUPP=1;PD_HOMLEN=1;PD_HOMSEQ=;CIEND95=0,0;CIPOS95=0,0;PE=17;SR=16;STRANDS=+:33;SU=33	GT	1/1
1	31445524	.	A	<DEL>	.	PASS	CIEND=-3,2;END=31445638;SVLEN=-114;SVTYPE=DEL;CIPOS=-10,9;SVTOOL=MetaSV;SOURCES=1-31445524-1-31445638-114-Pindel,1-31445538-1-31445638-100-Lumpy;NUM_SVMETHODS=2;NUM_SVTOOLS=2;VT=SV;SVMETHOD=RP,SR;PD_NUM_NT_ADDED=0;PD_NT_ADDED=;PD_BP_RANGE_START=31445524;PD_BP_RANGE_END=31445653;PD_READ_SUPP=7;PD_UNIQ_READ_SUPP=7;PD_UP_READ_SUPP=4;PD_UP_UNIQ_READ_SUPP=4;PD_DOWN_READ_SUPP=3;PD_DOWN_UNIQ_READ_SUPP=3;PD_SIMPLE_SCORE=20;PD_SUM_MAPQ=234;PD_NUM_SAMPLE=1;PD_NUM_SAMPLE_SUPP=1;PD_NUM_SAMPLE_UNIQ_SUPP=1;PD_HOMLEN=15;PD_HOMSEQ=;CIEND95=0,0;CIPOS95=0,0;PE=0;SR=14;STRANDS=+:14;SU=14	GT	1/1
1	31448485	.	A	<DEL>	.	PASS	CIEND=-10,7;END=31448792;SVLEN=-307;SVTYPE=DEL;CIPOS=-3,2;SVTOOL=MetaSV;SOURCES=1-31448485-1-31448792-307-Pindel,1-31448485-1-31448792-307-Lumpy;NUM_SVMETHODS=2;NUM_SVTOOLS=2;VT=SV;SVMETHOD=RP,SR;PD_NUM_NT_ADDED=2;PD_NT_ADDED=TA;PD_BP_RANGE_START=31448485;PD_BP_RANGE_END=31448793;PD_READ_SUPP=3;PD_UNIQ_READ_SUPP=3;PD_UP_READ_SUPP=0;PD_UP_UNIQ_READ_SUPP=0;PD_DOWN_READ_SUPP=3;PD_DOWN_UNIQ_READ_SUPP=3;PD_SIMPLE_SCORE=4;PD_SUM_MAPQ=95;PD_NUM_SAMPLE=1;PD_NUM_SAMPLE_SUPP=1;PD_NUM_SAMPLE_UNIQ_SUPP=1;PD_HOMLEN=1;PD_HOMSEQ=;CIEND95=0,0;CIPOS95=0,0;PE=10;SR=9;STRANDS=+:19;SU=19	GT	1/1
1	31561199	.	G	<DEL>	.	PASS	CIEND=-10,9;END=31567786;IMPRECISE;SVLEN=-6587;SVTYPE=DEL;CIPOS=-10,9;SVTOOL=MetaSV;SOURCES=1-31561199-1-31567769-6570-Lumpy,1-31561199-1-31567786-6587-Pindel,1-31561216-1-31567772-6567-BreakDancer;NUM_SVMETHODS=2;NUM_SVTOOLS=3;VT=SV;SVMETHOD=RP,SR;BD_CHR1=1;BD_POS1=31561215;BD_ORI1=4;BD_CHR2=1;BD_POS2=31567772;BD_ORI2=0;BD_SCORE=82.0;BD_SUPPORTING_READ_PAIRS=4;PD_NUM_NT_ADDED=0;PD_NT_ADDED=;PD_BP_RANGE_START=31561199;PD_BP_RANGE_END=31567787;PD_READ_SUPP=6;PD_UNIQ_READ_SUPP=6;PD_UP_READ_SUPP=3;PD_UP_UNIQ_READ_SUPP=3;PD_DOWN_READ_SUPP=3;PD_DOWN_UNIQ_READ_SUPP=3;PD_SIMPLE_SCORE=16;PD_SUM_MAPQ=182;PD_NUM_SAMPLE=1;PD_NUM_SAMPLE_SUPP=1;PD_NUM_SAMPLE_UNIQ_SUPP=1;PD_HOMLEN=1;PD_HOMSEQ=;CIEND95=-3,0;CIPOS95=-2,2;PE=19;SR=1;STRANDS=+:20;SU=20	GT	1/1
1	31579656	.	A	<DEL>	.	PASS	CIEND=-236,9;END=31580646;IMPRECISE;SVLEN=-990;SVTYPE=DEL;CIPOS=-10,253;SVTOOL=MetaSV;SOURCES=1-31579656-1-31580646-990-Pindel,1-31579657-1-31580646-989-Lumpy;NUM_SVMETHODS=2;NUM_SVTOOLS=2;VT=SV;SVMETHOD=RP,SR;PD_NUM_NT_ADDED=0;PD_NT_ADDED=;PD_BP_RANGE_START=31579656;PD_BP_RANGE_END=31580649;PD_READ_SUPP=8;PD_UNIQ_READ_SUPP=8;PD_UP_READ_SUPP=3;PD_UP_UNIQ_READ_SUPP=3;PD_DOWN_READ_SUPP=5;PD_DOWN_UNIQ_READ_SUPP=5;PD_SIMPLE_SCORE=24;PD_SUM_MAPQ=221;PD_NUM_SAMPLE=1;PD_NUM_SAMPLE_SUPP=1;PD_NUM_SAMPLE_UNIQ_SUPP=1;PD_HOMLEN=3;PD_HOMSEQ=;CIEND95=-66,1;CIPOS95=0,78;PE=5;SR=0;STRANDS=+:5;SU=5	GT	1/1
1	31619843	.	A	<DEL>	.	PASS	CIEND=-8,9;END=31626535;IMPRECISE;SVLEN=-6692;SVTYPE=DEL;CIPOS=-9,9;SVTOOL=MetaSV;SOURCES=1-31619843-1-31626535-6692-BreakDancer,1-31619849-1-31626496-6647-Lumpy;NUM_SVMETHODS=2;NUM_SVTOOLS=2;VT=SV;SVMETHOD=RP,SR;BD_CHR1=1;BD_POS1=31619842;BD_ORI1=2;BD_CHR2=1;BD_POS2=31626535;BD_ORI2=0;BD_SCORE=40.0;BD_SUPPORTING_READ_PAIRS=2;CIEND95=0,0;CIPOS95=0,0;PE=19;SR=10;STRANDS=+:29;SU=29	GT	1/1
1	31687343	.	G	<DEL>	.	PASS	CIEND=-2,0;END=31688390;SVLEN=-1047;SVTYPE=DEL;CIPOS=-2,0;SVTOOL=MetaSV;SOURCES=1-31687343-1-31688390-1047-Pindel,1-31687350-1-31688392-1042-Lumpy;NUM_SVMETHODS=2;NUM_SVTOOLS=2;VT=SV;SVMETHOD=RP,SR;PD_NUM_NT_ADDED=0;PD_NT_ADDED=;PD_BP_RANGE_START=31687343;PD_BP_RANGE_END=31688398;PD_READ_SUPP=9;PD_UNIQ_READ_SUPP=9;PD_UP_READ_SUPP=6;PD_UP_UNIQ_READ_SUPP=6;PD_DOWN_READ_SUPP=3;PD_DOWN_UNIQ_READ_SUPP=3;PD_SIMPLE_SCORE=28;PD_SUM_MAPQ=253;PD_NUM_SAMPLE=1;PD_NUM_SAMPLE_SUPP=1;PD_NUM_SAMPLE_UNIQ_SUPP=1;PD_HOMLEN=8;PD_HOMSEQ=;CIEND95=0,0;CIPOS95=0,0;PE=28;SR=18;STRANDS=+:46;SU=46	GT	1/1
1	31775637	.	G	<DEL>	.	PASS	CIEND=-4,1;END=31777184;IMPRECISE;SVLEN=-1551;SVTYPE=DEL;CIPOS=-2,2;SVTOOL=MetaSV;SOURCES=1-31775637-1-31777162-1525-Lumpy,1-31775669-1-31777184-1551-BreakDancer;NUM_SVMETHODS=2;NUM_SVTOOLS=2;VT=SV;SVMETHOD=RP,SR;BD_CHR1=1;BD_POS1=31775668;BD_ORI1=5;BD_CHR2=1;BD_POS2=31777184;BD_ORI2=0;BD_SCORE=89.0;BD_SUPPORTING_READ_PAIRS=5;CIEND95=0,0;CIPOS95=0,0;PE=23;SR=10;STRANDS=+:33;SU=33	GT	1/1
1	31787047	.	T	<DEL>	.	PASS	CIEND=-2,1;END=31787166;SVLEN=-119;SVTYPE=DEL;CIPOS=-10,9;SVTOOL=MetaSV;SOURCES=1-31787047-1-31787166-119-Pindel,1-31787062-1-31787166-104-Lumpy;NUM_SVMETHODS=2;NUM_SVTOOLS=2;VT=SV;SVMETHOD=RP,SR;PD_NUM_NT_ADDED=0;PD_NT_ADDED=;PD_BP_RANGE_START=31787047;PD_BP_RANGE_END=31787182;PD_READ_SUPP=13;PD_UNIQ_READ_SUPP=13;PD_UP_READ_SUPP=3;PD_UP_UNIQ_READ_SUPP=3;PD_DOWN_READ_SUPP=10;PD_DOWN_UNIQ_READ_SUPP=10;PD_SIMPLE_SCORE=44;PD_SUM_MAPQ=361;PD_NUM_SAMPLE=1;PD_NUM_SAMPLE_SUPP=1;PD_NUM_SAMPLE_UNIQ_SUPP=1;PD_HOMLEN=16;PD_HOMSEQ=;CIEND95=0,0;CIPOS95=0,0;PE=0;SR=17;STRANDS=+:17;SU=17	GT	1/1
1	31813791	.	T	<DEL>	.	PASS	CIEND=-10,9;END=31813920;SVLEN=-129;SVTYPE=DEL;CIPOS=-10,9;SVTOOL=MetaSV;SOURCES=1-31813791-1-31813920-129-Pindel,1-31813803-1-31813920-117-Lumpy;NUM_SVMETHODS=2;NUM_SVTOOLS=2;VT=SV;SVMETHOD=RP,SR;PD_NUM_NT_ADDED=0;PD_NT_ADDED=;PD_BP_RANGE_START=31813791;PD_BP_RANGE_END=31813933;PD_READ_SUPP=36;PD_UNIQ_READ_SUPP=35;PD_UP_READ_SUPP=21;PD_UP_UNIQ_READ_SUPP=21;PD_DOWN_READ_SUPP=15;PD_DOWN_UNIQ_READ_SUPP=14;PD_SIMPLE_SCORE=352;PD_SUM_MAPQ=965;PD_NUM_SAMPLE=1;PD_NUM_SAMPLE_SUPP=1;PD_NUM_SAMPLE_UNIQ_SUPP=1;PD_HOMLEN=13;PD_HOMSEQ=;CIEND95=0,0;CIPOS95=0,0;PE=0;SR=32;STRANDS=+:32;SU=32	GT	1/1
1	31839725	.	T	<DEL>	.	PASS	CIEND=-8,2;END=31839943;SVLEN=-218;SVTYPE=DEL;CIPOS=-10,9;SVTOOL=MetaSV;SOURCES=1-31839725-1-31839943-218-Pindel,1-31839729-1-31839943-214-Lumpy,1-31839819-1-31839955-216-BreakDancer;NUM_SVMETHODS=2;NUM_SVTOOLS=3;VT=SV;SVMETHOD=RP,SR;BD_CHR1=1;BD_POS1=31839818;BD_ORI1=3;BD_CHR2=1;BD_POS2=31839955;BD_ORI2=0;BD_SCORE=33.0;BD_SUPPORTING_READ_PAIRS=2;PD_NUM_NT_ADDED=0;PD_NT_ADDED=;PD_BP_RANGE_START=31839725;PD_BP_RANGE_END=31839948;PD_READ_SUPP=26;PD_UNIQ_READ_SUPP=26;PD_UP_READ_SUPP=14;PD_UP_UNIQ_READ_SUPP=14;PD_DOWN_READ_SUPP=12;PD_DOWN_UNIQ_READ_SUPP=12;PD_SIMPLE_SCORE=195;PD_SUM_MAPQ=690;PD_NUM_SAMPLE=1;PD_NUM_SAMPLE_SUPP=1;PD_NUM_SAMPLE_UNIQ_SUPP=1;PD_HOMLEN=5;PD_HOMSEQ=;CIEND95=0,0;CIPOS95=0,0;PE=11;SR=5;STRANDS=+:16;SU=16	GT	1/1
1	31900020	.	T	<DEL>	.	PASS	CIEND=-5,3;END=31900292;IMPRECISE;SVLEN=-238;SVTYPE=DEL;CIPOS=-10,9;SVTOOL=MetaSV;SOURCES=1-31900020-1-31900258-238-Lumpy,1-31900121-1-31900292-215-BreakDancer;NUM_SVMETHODS=2;NUM_SVTOOLS=2;VT=SV;SVMETHOD=RP,SR;BD_CHR1=1;BD_POS1=31900120;BD_ORI1=3;BD_CHR2=1;BD_POS2=31900292;BD_ORI2=0;BD_SCORE=54.0;BD_SUPPORTING_READ_PAIRS=3;CIEND95=0,0;CIPOS95=0,0;PE=10;SR=8;STRANDS=+:18;SU=18	GT	1/1
1	31966618	.	T	<DEL>	.	PASS	CIEND=-10,9;END=31966743;SVLEN=-125;SVTYPE=DEL;CIPOS=-10,9;SVTOOL=MetaSV;SOURCES=1-31966616-1-31966744-128-Lumpy,1-31966618-1-31966743-125-Pindel;NUM_SVMETHODS=2;NUM_SVTOOLS=2;VT=SV;SVMETHOD=RP,SR;PD_NUM_NT_ADDED=0;PD_NT_ADDED=;PD_BP_RANGE_START=31966618;PD_BP_RANGE_END=31966748;PD_READ_SUPP=9;PD_UNIQ_READ_SUPP=9;PD_UP_READ_SUPP=3;PD_UP_UNIQ_READ_SUPP=3;PD_DOWN_READ_SUPP=6;PD_DOWN_UNIQ_READ_SUPP=6;PD_SIMPLE_SCORE=28;PD_SUM_MAPQ=249;PD_NUM_SAMPLE=1;PD_NUM_SAMPLE_SUPP=1;PD_NUM_SAMPLE_UNIQ_SUPP=1;PD_HOMLEN=5;PD_HOMSEQ=;CIEND95=0,0;CIPOS95=0,0;PE=0;SR=17;STRANDS=+:17;SU=17	GT	1/1
1	31989887	.	T	<DEL>	.	PASS	CIEND=-10,7;END=31993736;SVLEN=-3849;SVTYPE=DEL;CIPOS=-2,0;SVTOOL=MetaSV;SOURCES=1-31989887-1-31993736-3849-Pindel,1-31989899-1-31993738-3839-Lumpy,1-31989925-1-31993767-3875-BreakDancer;NUM_SVMETHODS=2;NUM_SVTOOLS=3;VT=SV;SVMETHOD=RP,SR;BD_CHR1=1;BD_POS1=31989924;BD_ORI1=5;BD_CHR2=1;BD_POS2=31993767;BD_ORI2=0;BD_SCORE=96.0;BD_SUPPORTING_READ_PAIRS=5;PD_NUM_NT_ADDED=0;PD_NT_ADDED=;PD_BP_RANGE_START=31989887;PD_BP_RANGE_END=31993749;PD_READ_SUPP=9;PD_UNIQ_READ_SUPP=8;PD_UP_READ_SUPP=4;PD_UP_UNIQ_READ_SUPP=3;PD_DOWN_READ_SUPP=5;PD_DOWN_UNIQ_READ_SUPP=5;PD_SIMPLE_SCORE=30;PD_SUM_MAPQ=233;PD_NUM_SAMPLE=1;PD_NUM_SAMPLE_SUPP=1;PD_NUM_SAMPLE_UNIQ_SUPP=1;PD_HOMLEN=13;PD_HOMSEQ=;CIEND95=0,0;CIPOS95=0,0;PE=23;SR=22;STRANDS=+:45;SU=45	GT	1/1
1	32033214	.	G	<DEL>	.	PASS	CIEND=-10,9;END=32033398;SVLEN=-184;SVTYPE=DEL;CIPOS=-10,9;SVTOOL=MetaSV;SOURCES=1-32033214-1-32033398-184-Pindel,1-32033214-1-32033398-184-Lumpy;NUM_SVMETHODS=2;NUM_SVTOOLS=2;VT=SV;SVMETHOD=RP,SR;PD_NUM_NT_ADDED=24;PD_NT_ADDED=AAGACATGCTAGAAGAGAGCACTG;PD_BP_RANGE_START=32033214;PD_BP_RANGE_END=32033399;PD_READ_SUPP=6;PD_UNIQ_READ_SUPP=6;PD_UP_READ_SUPP=5;PD_UP_UNIQ_READ_SUPP=5;PD_DOWN_READ_SUPP=1;PD_DOWN_UNIQ_READ_SUPP=1;PD_SIMPLE_SCORE=12;PD_SUM_MAPQ=174;PD_NUM_SAMPLE=1;PD_NUM_SAMPLE_SUPP=1;PD_NUM_SAMPLE_UNIQ_SUPP=1;PD_HOMLEN=1;PD_HOMSEQ=;CIEND95=0,0;CIPOS95=0,0;PE=0;SR=5;STRANDS=+:5;SU=5	GT	1/1
1	32040797	.	A	<DEL>	.	PASS	CIEND=-10,9;END=32042595;SVLEN=-1798;SVTYPE=DEL;CIPOS=-2,0;SVTOOL=MetaSV;SOURCES=1-32040797-1-32042595-1798-Pindel,1-32040806-1-32042595-1789-Lumpy;NUM_SVMETHODS=2;NUM_SVTOOLS=2;VT=SV;SVMETHOD=RP,SR;PD_NUM_NT_ADDED=0;PD_NT_ADDED=;PD_BP_RANGE_START=32040797;PD_BP_RANGE_END=32042605;PD_READ_SUPP=7;PD_UNIQ_READ_SUPP=7;PD_UP_READ_SUPP=6;PD_UP_UNIQ_READ_SUPP=6;PD_DOWN_READ_SUPP=1;PD_DOWN_UNIQ_READ_SUPP=1;PD_SIMPLE_SCORE=14;PD_SUM_MAPQ=191;PD_NUM_SAMPLE=1;PD_NUM_SAMPLE_SUPP=1;PD_NUM_SAMPLE_UNIQ_SUPP=1;PD_HOMLEN=10;PD_HOMSEQ=;CIEND95=0,0;CIPOS95=0,0;PE=20;SR=21;STRANDS=+:41;SU=41	GT	1/1
1	32075304	.	C	<DEL>	.	PASS	CIEND=-4,1;END=32075666;IMPRECISE;SVLEN=-356;SVTYPE=DEL;CIPOS=-3,2;SVTOOL=MetaSV;SOURCES=1-32075304-1-32075604-300-Pindel,1-32075310-1-32075666-356-Pindel,1-32075310-1-32075604-294-Lumpy,1-32075346-1-32075615-329-BreakDancer;NUM_SVMETHODS=2;NUM_SVTOOLS=3;VT=SV;SVMETHOD=RP,SR;BD_CHR1=1;BD_POS1=32075345;BD_ORI1=4;BD_CHR2=1;BD_POS2=32075615;BD_ORI2=0;BD_SCORE=74.0;BD_SUPPORTING_READ_PAIRS=4;PD_NUM_NT_ADDED=54;PD_NT_ADDED=GGCTTTTTGTACCATGATGGCCATCTCTTTCTTTAGGTTTGAGAATTTTTCTTC;PD_BP_RANGE_START=32075310;PD_BP_RANGE_END=32075667;PD_READ_SUPP=4;PD_UNIQ_READ_SUPP=4;PD_UP_READ_SUPP=2;PD_UP_UNIQ_READ_SUPP=2;PD_DOWN_READ_SUPP=2;PD_DOWN_UNIQ_READ_SUPP=2;PD_SIMPLE_SCORE=9;PD_SUM_MAPQ=120;PD_NUM_SAMPLE=1;PD_NUM_SAMPLE_SUPP=1;PD_NUM_SAMPLE_UNIQ_SUPP=1;PD_HOMLEN=1;PD_HOMSEQ=;CIEND95=0,0;CIPOS95=0,0;PE=16;SR=10;STRANDS=+:26;SU=26	GT	1/1
1	32208733	.	T	<DEL>	.	PASS	CIEND=-2,9;END=32209288;SVLEN=-555;SVTYPE=DEL;CIPOS=-4,9;SVTOOL=MetaSV;SOURCES=1-32208733-1-32209288-555-Pindel,1-32208736-1-32209292-556-Lumpy,1-32208775-1-32209294-586-BreakDancer;NUM_SVMETHODS=2;NUM_SVTOOLS=3;VT=SV;SVMETHOD=RP,SR;BD_CHR1=1;BD_POS1=32208774;BD_ORI1=4;BD_CHR2=1;BD_POS2=32209294;BD_ORI2=0;BD_SCORE=68.0;BD_SUPPORTING_READ_PAIRS=4;PD_NUM_NT_ADDED=0;PD_NT_ADDED=;PD_BP_RANGE_START=32208733;PD_BP_RANGE_END=32209296;PD_READ_SUPP=16;PD_UNIQ_READ_SUPP=16;PD_UP_READ_SUPP=1;PD_UP_UNIQ_READ_SUPP=1;PD_DOWN_READ_SUPP=15;PD_DOWN_UNIQ_READ_SUPP=15;PD_SIMPLE_SCORE=32;PD_SUM_MAPQ=496;PD_NUM_SAMPLE=1;PD_NUM_SAMPLE_SUPP=1;PD_NUM_SAMPLE_UNIQ_SUPP=1;PD_HOMLEN=8;PD_HOMSEQ=;CIEND95=0,0;CIPOS95=0,0;PE=28;SR=19;STRANDS=+:47;SU=47	GT	1/1
1	32237175	.	G	<DEL>	.	PASS	CIEND=-2,0;END=32240738;IMPRECISE;SVLEN=-3586;SVTYPE=DEL;CIPOS=-2,1;SVTOOL=MetaSV;SOURCES=1-32237175-1-32240738-3586-BreakDancer,1-32237248-1-32240738-3490-Lumpy;NUM_SVMETHODS=2;NUM_SVTOOLS=2;VT=SV;SVMETHOD=RP,SR;BD_CHR1=1;BD_POS1=32237174;BD_ORI1=4;BD_CHR2=1;BD_POS2=32240738;BD_ORI2=0;BD_SCORE=75.0;BD_SUPPORTING_READ_PAIRS=4;CIEND95=0,0;CIPOS95=0,0;PE=18;SR=16;STRANDS=+:34;SU=34	GT	1/1
1	32266426	.	C	<DEL>	.	PASS	CIEND=-6,9;END=32273564;IMPRECISE;SVLEN=-7163;SVTYPE=DEL;CIPOS=-2,2;SVTOOL=MetaSV;SOURCES=1-32266426-1-32273564-7163-BreakDancer,1-32266490-1-32273564-7081-BreakDancer,1-32266448-1-32273509-7061-Lumpy;NUM_SVMETHODS=2;NUM_SVTOOLS=2;VT=SV;SVMETHOD=RP,SR;BD_CHR1=1;BD_POS1=32266489;BD_ORI1=2;BD_CHR2=1;BD_POS2=32273564;BD_ORI2=0;BD_SCORE=40.0;BD_SUPPORTING_READ_PAIRS=2;CIEND95=0,0;CIPOS95=0,0;PE=29;SR=11;STRANDS=+:40;SU=40	GT	1/1
1	32276647	.	A	<DEL>	.	PASS	CIEND=-10,9;END=32277056;SVLEN=-409;SVTYPE=DEL;CIPOS=-3,3;SVTOOL=MetaSV;SOURCES=1-32276647-1-32277056-409-Pindel,1-32276694-1-32277056-362-Lumpy,1-32276720-1-32277054-392-BreakDancer;NUM_SVMETHODS=2;NUM_SVTOOLS=3;VT=SV;SVMETHOD=RP,SR;BD_CHR1=1;BD_POS1=32276719;BD_ORI1=7;BD_CHR2=1;BD_POS2=32277054;BD_ORI2=0;BD_SCORE=99.0;BD_SUPPORTING_READ_PAIRS=6;PD_NUM_NT_ADDED=45;PD_NT_ADDED=CCCAATGGGAAGGTCACAACTTCTTGTAAGCCTAGCTCCAGGGAA;PD_BP_RANGE_START=32276647;PD_BP_RANGE_END=32277057;PD_READ_SUPP=8;PD_UNIQ_READ_SUPP=8;PD_UP_READ_SUPP=3;PD_UP_UNIQ_READ_SUPP=3;PD_DOWN_READ_SUPP=5;PD_DOWN_UNIQ_READ_SUPP=5;PD_SIMPLE_SCORE=24;PD_SUM_MAPQ=220;PD_NUM_SAMPLE=1;PD_NUM_SAMPLE_SUPP=1;PD_NUM_SAMPLE_UNIQ_SUPP=1;PD_HOMLEN=1;PD_HOMSEQ=;CIEND95=0,0;CIPOS95=0,0;PE=26;SR=8;STRANDS=+:34;SU=34	GT	1/1
1	32286994	.	G	<DEL>	.	PASS	CIEND=-6,9;END=32287116;SVLEN=-122;SVTYPE=DEL;CIPOS=-10,9;SVTOOL=MetaSV;SOURCES=1-32286994-1-32287116-122-Pindel,1-32286994-1-32287116-122-Lumpy;NUM_SVMETHODS=2;NUM_SVTOOLS=2;VT=SV;SVMETHOD=RP,SR;PD_NUM_NT_ADDED=18;PD_NT_ADDED=TCAACCTGAAGATGACAC;PD_BP_RANGE_START=32286994;PD_BP_RANGE_END=32287117;PD_READ_SUPP=7;PD_UNIQ_READ_SUPP=7;PD_UP_READ_SUPP=4;PD_UP_UNIQ_READ_SUPP=4;PD_DOWN_READ_SUPP=3;PD_DOWN_UNIQ_READ_SUPP=3;PD_SIMPLE_SCORE=20;PD_SUM_MAPQ=203;PD_NUM_SAMPLE=1;PD_NUM_SAMPLE_SUPP=1;PD_NUM_SAMPLE_UNIQ_SUPP=1;PD_HOMLEN=1;PD_HOMSEQ=;CIEND95=0,0;CIPOS95=0,0;PE=0;SR=10;STRANDS=+:10;SU=10	GT	1/1
1	32345613	.	G	<DEL>	.	PASS	CIEND=-3,2;END=32345747;SVLEN=-134;SVTYPE=DEL;CIPOS=-4,2;SVTOOL=MetaSV;SOURCES=1-32345613-1-32345747-134-Pindel,1-32345624-1-32345747-123-Lumpy;NUM_SVMETHODS=2;NUM_SVTOOLS=2;VT=SV;SVMETHOD=RP,SR;PD_NUM_NT_ADDED=0;PD_NT_ADDED=;PD_BP_RANGE_START=32345613;PD_BP_RANGE_END=32345759;PD_READ_SUPP=3;PD_UNIQ_READ_SUPP=3;PD_UP_READ_SUPP=3;PD_UP_UNIQ_READ_SUPP=3;PD_DOWN_READ_SUPP=0;PD_DOWN_UNIQ_READ_SUPP=0;PD_SIMPLE_SCORE=4;PD_SUM_MAPQ=87;PD_NUM_SAMPLE=1;PD_NUM_SAMPLE_SUPP=1;PD_NUM_SAMPLE_UNIQ_SUPP=1;PD_HOMLEN=12;PD_HOMSEQ=;CIEND95=0,0;CIPOS95=0,0;PE=0;SR=11;STRANDS=+:11;SU=11	GT	1/1
[truncated: 7,189,332 more chars]
