# Supplementary material for: Whole-Genome Sequencing Reveals Genetic Variation in the Asian House Rat
Source: G3 (Bethesda). 2016 Apr 27;6(7):1969–77. doi: 10.1534/g3.116.029504 (PMC4938650; doi:10.1534/g3.116.029504)
Supplement: Supplemental Material [file supp_g3.116.029504_TableS1.xls]

## Sheet: Nonsense mutation
Location	Nucleotide change	AA change	Gene	Descriptions
1:17,328,208+	Cga/Tga	Arg10*	Bclaf1	Mitochondrial fission regulator 2
1:17,650,674	tCg/tAg	Ser4*	Pde7b	phosphodiesterase 7B
1:41,058,428+	Cag/Tag	Gln75*	ENSRNOG00000023081
1:42,249,570+	tgG/tgA	Trp1549*	Akap12	A kinase (PRKA) anchor protein 12
1:48,096,724	tgC/tgA	Cys180*	Snx9	sorting nexin 9
1:51,479,216	tgG/tgA	Trp28*	Slc22a1	solute carrier family 22 (organic cation transporter), member 1
1:55,031,692	Caa/Taa	Gln205*	Mllt4	myeloid/lymphoid or mixed-lineage leukemia (trithorax homolog, Drosophila); translocated to, 4
1:64,023,921	Cga/Tga	Arg43*	ENSRNOG00000025894
1:83,669,927	Cag/Tag	Gln123*	Gm7092
1:100,563,247	Gga/Tga	Gly147*	Zfp658
1:147,656,211+	Aag/Tag	Lys170*	Fah	fumarylacetoacetate hydrolase
1:152,155,152	tGg/tAg	Trp16*	Atp6ap1	ATPase, H+ transporting, lysosomal accessory protein 1
1:153,132,675+	tgC/tgA	Cys349*	Zfp92	zinc finger protein 92
1:165,308,183	Gaa/Taa	Glu143*	ENSRNOG00000048904
1:175,686,132+	Cag/Tag	Gln212*	ENSRNOG00000024179
1:175,686,416	Cag/Tag	Gln118*
1:195,368,773	tGg/tAg	Trp134*	Ccp110	centriolar coiled coil protein 110kDa
1:196,325,434	Cag/Tag	Gln332*	Acsm1	acyl-CoA synthetase medium-chain family member 1
1:223,563,356+	Gga/Tga	Gly131*	PHLDA2	pleckstrin homology-like domain, family A, member 2
1:223,679,585	Aag/Tag	Lys19*	Tnfrsf26	tumor necrosis factor receptor superfamily, member 26
1:229,896,604	tCa/tGa	Ser119*	Hrasls5	HRAS-like suppressor family, member 5
1:247,868,298+	Cag/Tag	Gln205*	Aldh1a7	aldehyde dehydrogenase family 1, subfamily A7
1:252,756,613	tGg/tAg	Trp196*	LOC499339	hypothetical protein LOC499339
1:274,413,810+	Aga/Tga	Arg126*	ENSRNOG00000026031
2:9,944,723	taC/taA	Tyr227*	ENSRNOG00000033870
2:18,400,159	Gag/Tag	Glu2710*	Vcan	versican
2:64,666,277	Cag/Tag	Gln89*	ENSRNOG00000011085
2:99,241,374	Gag/Tag	Glu427*	ENSRNOG00000032128
2:110,235,012	tCa/tGa	Ser989*	LOC678817	similar to GTPase activating protein testicular GAP1
2:115,888,585+	taC/taG	Tyr84*	ENSRNOG00000011878
2:132,082,619+	Aag/Tag	Lys514*	ENSRNOG00000050049
2:144,149,049+	Cga/Tga	Arg244*	ENSRNOG00000029679
2:205,203,407	tGg/tAg	Trp314*	ENSRNOG00000017461
2:207,805,228	Cag/Tag	Gln877*	Fdps	farnesyl diphosphate synthase
2:209,290,528+	Gga/Tga	Gly71*	Ilf2	interleukin enhancer binding factor 2
2:224,935,139+	Aaa/Taa	Lys41*	ENSRNOG00000028529
2:228,415,697	tGg/tAg	Trp257*	ENSRNOG00000023051
2:242,926,062	Gag/Tag	Glu99*	Alg14	ALG14, UDP-N-acetylglucosaminyltransferase subunit
2:259,549,935	Caa/Taa	Gln42*	ENSRNOG00000030563
2:262,280,454+	Cag/Tag	Gln385*	Metap1	methionyl aminopeptidase 1
2:266,999,473	Aaa/Taa	Lys592*	Gbp3	guanylate binding protein 3
2:270,474,827	taT/taA	Tyr261*	Wdr63	WD repeat domain 63
3:51,322,224+	Cag/Tag	Gln284*	LOC100361645	LRRGT00075-like
3:52,809,457+	Gaa/Taa	Glu4*	ENSRNOG00000032449
3:63,113,817	tGg/tAg	Trp312*	Myo3b	myosin IIIB
3:64,067,777	Cga/Tga	Arg147*	Mettl8	methyltransferase like 8
3:65,558,588	tgG/tgA	Trp339*	Zak	sterile alpha motif and leucine zipper containing kinase AZK
3:74,346,873	Cag/Tag	Gln1*	Nckap1	NCK-associated protein 1
3:76,839,018+	tTg/tAg	Leu148*	ENSRNOG00000047292
3:96,221,527	tGg/tAg	Trp419*	ENSRNOG00000027820
3:99,553,401+	tGg/tAg	Trp390*	Pdhx	pyruvate dehydrogenase complex, component X
3:101,221,137	Cag/Tag	Gln233*	Cstf3	cleavage stimulation factor, 3' pre-RNA, subunit 3, 77kDa
3:116,802,824+	taT/taG	Tyr203*	ENSRNOG00000049765
3:125,805,813+	tCa/tAa	Ser1005*	Trpm7	transient receptor potential cation channel, subfamily M, member 7
3:127,238,106+	Cga/Tga	Arg818*	Prom2	prominin 2
3:128,183,897+	tCa/tAa	Ser22*	Il1a	interleukin 1 alpha
3:180,453,110	taC/taG	Tyr40*	Helz2	helicase with zinc finger 2, transcriptional coactivator
3:181,565,264	Gaa/Taa	Glu3644*	Lama5	Laminin, alpha 5, isoform CRA_a; Protein Lama5
4:22,795,489+	taC/taG	Tyr160*	Adam22	ADAM metallopeptidase domain 22
4:27,432,188	Cga/Tga	Arg90*	ENSRNOG00000024332
4:29,578,486	Gaa/Taa	Glu455*	Casd1	CAS1 domain containing 1
4:29,956,521	Cga/Tga	Arg2*	ENSRNOG00000013130
4:38,093,122+	Cga/Tga	Arg208*	Phf14	PHD finger protein 14
4:57,753,254+	tgT/tgA	Cys42*	ENSRNOG00000049612
4:65,906,058+	tCa/tGa	Ser15*	ENSRNOG00000049746
4:142,757,801	tGg/tAg	Trp1494*	Sspo	SCO-spondin
4:144,003,781+	tGg/tAg	Trp73*	RGD1564712	RGD1564712
4:181,784,213	tCa/tAa	Ser77*	Noto	notochord homeobox
4:188,179,444	tgT/tgA	Cys556*	Slc6a6	solute carrier family 6 (neurotransmitter transporter), member 6
4:197,622,041	tGg/tAg	Trp343*	ENSRNOG00000024816
4:220,462,105+	taC/taG	Tyr7*	ENSRNOG00000049940
4:223,210,409	Caa/Taa	Gln124*	Clec4n	C-type lectin domain family 4, member n
4:227,656,253	tCa/tAa	Ser118*	ENSRNOG00000027063
4:234,640,411+	Cag/Tag	Gln257*	LOC500350	LRRGT00139
4:240,811,564	Cag/Tag	Gln32*	Recql	RecQ helicase-like
4:246,724,754+	Cga/Tga	Arg101*	ERGIC2	ERGIC and golgi 2
4:247,384,937+	tGg/tAg	Trp283*	Ipo8	importin 8
5:10,140,132+	Gga/Tga	Gly361*	Tram1	translocation associated membrane protein 1
5:55,196,394	Cag/Tag	Gln114*	Ifnk	interferon kappa
5:62,192,267	tgG/tgA	Trp238*	Dcaf12	DDB1 and CUL4 associated factor 12
5:65,175,053	Aaa/Taa	Lys1*	ENSRNOG00000046894
5:65,990,073+	Gaa/Taa	Glu1*	E230008N13Rik
5:75,710,433	Cag/Tag	Gln465*	ENSRNOG00000039059
5:80,199,715	tGg/tAg	Trp524*	ENSRNOG00000047202
5:80,200,215	tgG/tgA	Trp361*	ENSRNOG00000047202
5:82,752,964	Aaa/Taa	Lys21*	ENSRNOG00000050988
5:105,918,694	Aga/Tga	Arg161*	ENSRNOG00000047047
5:110,702,239	tCg/tAg	Ser1480*	Focad	focadhesin
5:111,934,564+	tCg/tAg	Ser198*	ENSRNOG00000033300
5:112,891,774	tTg/tAg	Leu372*	ENSRNOG00000046140
5:124,817,977	Cga/Tga	Arg102*	ENSRNOG00000023286
5:133,213,519	tgG/tgA	Trp112*	ENSRNOG00000050523	Ac1-290; Uncharacterized protein
5:146,700,081+	tgG/tgA	Trp6*	Cdca8	cell division cycle associated 8
5:154,230,771	tCg/tAg	Ser91*	Phactr4	phosphatase and actin regulator 4
5:160,347,669+	Cga/Tga	Arg312*	Hp1bp3	heterochromatin protein 1, binding protein 3
5:169,726,301+	Cag/Tag	Gln258*	Apitd1
5:175,849,848	Gga/Tga	Gly836*	Plch2	phospholipase C, eta 2
6:20,370,434	Gga/Tga	Gly346*	Epas1	endothelial PAS domain protein 1
6:22,217,108	taC/taA	Tyr45*	ENSRNOG00000036739
6:24,625,847+	Cga/Tga	Arg199*	ENSRNOG00000031737
6:24,711,526+	tgG/tgA	Trp182*	Nrxn1	neurexin I
6:37,453,866	Cag/Tag	Gln63*	3110082J24Rik	RIKEN cDNA 3110082J24 gene
6:85,963,181+	tCa/tGa	Ser736*	Ralgapa1	Ral GTPase activating protein, alpha subunit 1 (catalytic)
6:96,368,901+	tTa/tGa	Leu990*	Mis18bp1	MIS18 binding protein 1
6:101,108,840+	tgG/tgA	Trp300*	Nemf	nuclear export mediator factor
6:116,465,925	tgT/tgA	Cys1006*	Mlh3	mutL homolog 3
6:146,079,872+	tgG/tgA	Trp164*	A530016L24Rik
6:146,793,487+	Caa/Taa	Gln133*	Brf1	BRF1, RNA polymerase III transcription initiation factor 90 subunit
7:7,430,292	tGg/tAg	Trp145*	ENSRNOG00000048584
7:36,016,464+	Cga/Tga	Arg497*	Plxnc1	plexin C1
7:53,770,304	taT/taG	Tyr320*	ENSRNOG00000045660
7:53,770,589+	tgG/tgA	Trp225*	ENSRNOG00000045660
7:60,311,722	Aag/Tag	Lys22*	RGD1306474	similar to RIKEN cDNA 9530003J23
7:69,272,889	tgG/tgA	Trp270*	LOC500846	hypothetical protein LOC500846
7:69,272,890	tGg/tAg	Trp270*	ENSRNOG00000031425
7:107,324,501	Cag/Tag	Gln17*	Tmem71	transmembrane protein 71
7:115,710,584	tGg/tAg	Trp1003*	Bai1
7:123,495,529	Aaa/Taa	Lys3*	Sept3	septin 3
7:123,531,704+	Cag/Tag	Gln351*	Wbp2nl	WBP2 N-terminal like
8:31,527,759	tCa/tAa	Ser268*	Snx19	sorting nexin 19
8:62,810,154+	Cag/Tag	Gln20*	Pml	promyelocytic leukemia
8:73,967,962	Cag/Tag	Gln13*	Tex9	testis expressed gene 9
8:86,755,814	tGg/tAg	Trp47*	LOC100363289	LRRGT00022-like
8:90,795,484+	tTa/tGa	Leu23*	ENSRNOG00000030586
8:114,239,386	Caa/Taa	Gln73*	Wdr82	WD repeat domain 82
8:115,937,147	taT/taG	Tyr276*	ENSRNOG00000042272
8:127,009,002+	Cag/Tag	Gln385*	Dlec1	deleted in lung and esophageal cancer 1
8:127,242,329+	tTa/tGa	Leu336*	Acaa1a	acetyl-CoA acyltransferase 1
9:8,847,563	Caa/Taa	Gln68*	Cd70	Cd70 molecule
9:11,074,680+	Cag/Tag	Gln97*	ENSRNOG00000047075
9:16,835,172+	Cga/Tga	Arg268*	Spats1	spermatogenesis associated, serine-rich 1
9:16,889,811+	tgG/tgA	Trp100*	LOC102551267	paired box protein Pax-7-like
9:23,371,683+	Cga/Tga	Arg6*	Defb17	defensin beta 17
9:65,472,796	Gaa/Taa	Glu396*	Als2cr12	amyotrophic lateral sclerosis 2 (juvenile) chromosome region, candidate 12
9:66,823,303+	Cag/Tag	Gln633*	Nbeal1	neurobeachin-like 1
9:66,823,345+	Cag/Tag	Gln647*	Nbeal1
9:67,096,678+	Cga/Tga	Arg450*	Abi2	abl-interactor 2
9:94,284,403+	tGg/tAg	Trp20*	RGD1311447	LOC363276
9:100,327,071	tGg/tAg	Trp281*	LOC100362040	Ac2-143-like
9:115,608,026	tCg/tAg	Ser85*	Arhgap28	Rho GTPase activating protein 28
10:31,377,122	tGg/tAg	Trp4*	Havcr2	hepatitis A virus cellular receptor 2
10:45,999,092+	Cag/Tag	Gln203*	Nt5m	5',3'-nucleotidase, mitochondrial
10:46,631,053	tgG/tgA	Trp2943*	Myo15	myosin XV
10:55,860,102	tTa/tAa	Leu346*	Dnah2	dynein, axonemal, heavy chain 2
10:57,543,564	Gaa/Taa	Glu625*	Nlrp1b	NLR family, pyrin domain containing 1B
10:59,296,493+	Aga/Tga	Arg1038*	Atp2a3	ATPase, Ca++ transporting, ubiquitous
10:61,182,193+	Cag/Tag	Gln1348*	Cluh	clustered mitochondria (cluA/CLU1) homolog
10:61,680,046	Aga/Tga	Arg33*	SMG6	SMG6 nonsense mediated mRNA decay factor
10:61,866,048+	Cag/Tag	Gln428*	Rpa1	replication protein A1
10:67,022,893+	tgG/tgA	Trp312*	Suz12	suppressor of zeste 12 homolog (Drosophila)
10:75,825,427+	Cga/Tga	Arg149*	RGD1311564
10:88,867,830	Gga/Tga	Gly27*	Tubg2	tubulin, gamma 2
10:93,955,032+	tgG/tgA	Trp1232*	Ace3
10:95,134,318+	Aaa/Taa	Lys487*	Nol11	nucleolar protein 11
10:108,850,895	Cag/Tag	Gln260*	Azi1
11:29,725,626	tGg/tAg	Trp223*	ENSRNOG00000046436
11:34,001,006+	Cga/Tga	Arg888*	Scaf4	SR-related CTD-associated factor 4
11:43,327,086+	Gag/Tag	Glu362*	ENSRNOG00000023115
11:64,315,235	Aaa/Taa	Lys468*	Slc9c1	solute carrier family 9, subfamily C (Na+-transporting carboxylic acid decarboxylase), member 1
11:70,733,710+	Cga/Tga	Arg173*	Fam162a	family with sequence similarity 162, member A
11:79,799,208	Cga/Tga	Arg2*	St6gal1	ST6 beta-galactosamide alpha-2,6-sialyltranferase 1
11:89,830,781+	tCg/tAg	Ser930*	Arvcf	armadillo repeat gene deleted in velo-cardio-facial syndrome
12:872,296	Cga/Tga	Arg36*	RGD1562977	similar to Chain A, Solution Structure Of A Bola-Like Protein From Mus Musculus
12:872,309	tgC/tgA	Cys31*	RGD1562977
12:13,255,744+	tCa/tGa	Ser520*	Zfp394	zinc finger protein 394
12:15,907,161	tCg/tAg	Ser1624*	Tnrc18	trinucleotide repeat containing 18
12:18,422,739	tGg/tAg	Trp201*	Mad1l1	MAD1 mitotic arrest deficient-like 1 (yeast)
12:39,269,395+	taT/taG	Tyr315*	Atp6v0a2	ATPase, H+ transporting, lysosomal V0 subunit A2
12:39,828,958+	Cga/Tga	Arg747*	Abcb9	ATP-binding cassette, subfamily B (MDR/TAP), member 9
12:41,827,982	tgG/tgA	Trp490*	Ccdc63	coiled-coil domain containing 63
12:42,495,178	tGg/tAg	Trp952*	Naa25	N(alpha)-acetyltransferase 25, NatB auxiliary subunit
12:49,264,012	tGg/tAg	Trp479*	Oasl2	2'-5' oligoadenylate synthetase-like 2
13:21,531,597	Gga/Tga	Gly51*	ENSRNOG00000028603
13:44,293,258	Aag/Tag	Lys55*	ENSRNOG00000032761
13:67,647,339	Gag/Tag	Glu4*	ENSRNOG00000025771
13:78,540,239+	tGg/tAg	Trp16*	Cep350	centrosomal protein 350
13:87,195,405	Cga/Tga	Arg30*	ENSRNOG00000002712
13:92,934,324	tGg/tAg	Trp330*	LOC100366054	Da1-10-like
13:94,048,445	Cag/Tag	Gln440*	ENSRNOG00000031708
14:19,168,965	Gag/Tag	Glu204*	ENSRNOG00000033710
14:44,045,118	Cag/Tag	Gln70*	LOC680579	similar to ribosomal protein L14
14:49,677,112+	taC/taA	Tyr219*	ENSRNOG00000015015
14:71,628,616	Gga/Tga	Gly323*	Prom1	prominin 1
14:72,977,188	Aaa/Taa	Lys281*	Pp2d1	protein phosphatase 2C-like domain containing 1
14:88,860,994	Cag/Tag	Gln2379*	Pkd1l1	polycystic kidney disease 1 like 1
14:104,798,543	taC/taG	Tyr66*	LOC689821	similar to ribosomal protein S12
15:31,419,986	tCg/tAg	Ser305*	Olr1631	olfactory receptor 1631
15:31,932,610+	taC/taG	Tyr146*	Ang2	angiogenin, ribonuclease A family, member 2
15:38,181,128	tgG/tgA	Trp17*	ENSRNOG00000019498
15:40,771,152	Aga/Tga	Arg791*	Mphosph8	M-phase phosphoprotein 8
15:45,814,180+	tTa/tAa	Leu143*	ENSRNOG00000046910
15:47,154,533+	Gga/Tga	Gly72*	ENSRNOG00000013433	Putative protein SH
15:49,697,771+	tTg/tAg	Leu95*	INTS6	integrator complex subunit 6
15:54,158,910	tgG/tgA	Trp10*	Adam28	ADAM metallopeptidase domain 28
15:60,847,382	Gaa/Taa	Glu476*	Lrrc63	leucine rich repeat containing 63
15:88,036,376+	tTg/tAg	Leu157*	ENSRNOG00000043092
16:6,543,562	tgC/tgA	Cys9*	Tkt	transketolase
16:7,325,773	Cga/Tga	Arg374*	DNAH1	dynein, axonemal, heavy chain 1
16:22,305,659	Aaa/Taa	Lys31*	RGD1559708	similar to ribosomal protein S10
16:37,149,645	tgC/tgA	Cys399*	Mina	myc induced nuclear antigen
16:39,736,436+	tCa/tAa	Ser321*	Spata4	spermatogenesis associated 4
16:45,122,146	tgG/tgA	Trp108*	ENSRNOG00000038907
16:71,501,229	tGg/tAg	Trp506*	Adam9	ADAM metallopeptidase domain 9
16:83,862,010+	Cag/Tag	Gln9*	LOC500845	LRRG00131
16:83,946,780+	Gag/Tag	Glu266*	LOC689713	LRRGT00175
17:11,066,195+	tGg/tAg	Trp297*	Catsper3	cation channel, sperm associated 3
17:23,718,547+	tgG/tgA	Trp318*	ENSRNOG00000046875
17:27,020,565+	Cga/Tga	Arg104*	Ofcc1	orofacial cleft 1 candidate 1
17:57,581,807	taT/taA	Tyr447*	Aoah	acyloxyacyl hydrolase (neutrophil)
17:59,489,866	tgC/tgA	Cys3*	RGD1564347	similar to isopentenyl diphosphate delta-isomerase type 2
17:78,861,557	Cag/Tag	Gln74*	OPTN	optineurin
18:19,025,001	tgT/tgA	Cys10*	LOC102547344	lateral signaling target protein 2 homolog
18:68,962,450	tGg/tAg	Trp17*	LOC678816	similar to 60S ribosomal protein L38
18:74,064,677+	tCa/tGa	Ser2419*	Epg5	ectopic P-granules autophagy protein 5 homolog (C. elegans)
19:48,771,667+	taC/taG	Tyr41*	Pskh1	protein serine kinase H1
19:68,613,543	tGg/tAg	Trp522*	Disc1	disrupted in schizophrenia 1
19:72,623,982+	Cga/Tga	Arg498*	ENSRNOG00000046437
19:72,625,177+	Aaa/Taa	Lys107*
20:3,667,313+	tTa/tGa	Leu308*	Olr1876
20:7,871,432+	taC/taA	Tyr501*	Srpk1	SRSF protein kinase 1
20:11,872,233	Caa/Taa	Gln1019*	Umodl1	uromodulin-like 1
20:29,507,179+	tGg/tAg	Trp114*	Fam26f	family with sequence similarity 26, member F
20:51,099,458	tgT/tgA	Cys699*	Prdm1	PR domain containing 1, with ZNF domain
20:55,380,753+	Caa/Taa	Gln90*	ENSRNOG00000049150	LOC100125377 protein; RCG58522; Uncharacterized protein
X:11,562,533	Gga/Tga	Gly145*	ENSRNOG00000023291
X:14,122,254+	Cag/Tag	Gln96*	ENSRNOG00000022420
X:15,642,802+	Gaa/Taa	Glu103*	ENSRNOG00000039622
X:28,906,362	tGg/tAg	Trp454*	Tlr7	toll-like receptor 7
X:34,081,300+	Cga/Tga	Arg84*	ENSRNOG00000006138
X:43,512,403+	tgT/tgA	Cys331*	ENSRNOG00000031303
X:45,637,106	tTa/tAa	Leu11*	Ptges3l1	prostaglandin E synthase 3-like 1
X:54,491,184+	Aaa/Taa	Lys175*	Tnfrsf22
X:61,514,173+	Aag/Tag	Lys423*	ENSRNOG00000032361
X:64,263,406+	taC/taG	Tyr469*	Kdm5c	lysine (K)-specific demethylase 5C
X:93,825,487+	Cga/Tga	Arg404*	ENSRNOG00000030015
X:99,094,666+	Aaa/Taa	Lys38*	RGD1565129
X:104,594,185+	taT/taG	Tyr434*	Srpx2	sushi-repeat-containing protein, X-linked 2
X:123,208,408	tCa/tGa	Ser695*	Gm14569	predicted gene 14569
X:123,209,761	tTg/tAg	Leu409*	Gm14569
+indicate nonsense SNP shared by R.Rattus species.
