# Supplementary material for: Whole-Genome Sequencing Reveals Genetic Variation in the Asian House Rat
Source: G3 (Bethesda). 2016 Apr 27;6(7):1969–77. doi: 10.1534/g3.116.029504 (PMC4938650; doi:10.1534/g3.116.029504)
Supplement: Supplemental Material [file supp_g3.116.029504_TableS2.xls]

## Sheet: GO
Category	Term	Count	%	PValue	Genes	P-Value	Fisher Exact
GOTERM_CC_FAT	GO:0005930~axoneme	8	1.30293	2.18913e-05	DNAH11, TXNDC2, MAPT, DYNC2LI1, ODF4, DYNC2H1, DNAH1, RPGRIP1	2.2e-05	1.9e-06
GOTERM_BP_FAT	GO:0008105~asymmetric protein localization	5	0.814332	0.00018244	SHROOM3, DYNC2H1, RDX, SCRIB, NCKAP1	0.00018	7.1e-06
GOTERM_MF_FAT	GO:0005509~calcium ion binding	38	6.18893	0.000317443	CLTB, PDIA4, MMP2, CDH4, CDH6, CD97, ASGR2, DSPP, ATP2B4, CALML4, HPSE, PLCH2, SLC24A1, PLCH1, PPP3CB, OIT3, THBS1, EHD3, CDH23, SLC8A2, CALR4, NRXN2, LRP1B, PCDH15, SSPO, ITPR2, STAT2, NOTCH3, WDR66, CHGA, SNED1, RASGRF2, UMODL1, FREM1, ITGA7, CACNA1G, LRP2, PROS1	0.00032	0.00016
GOTERM_BP_FAT	GO:0006304~DNA modification	6	0.977199	0.00273579	MPG, MBD4, PIWIL4, OGG1, BAZ2A, GRAMD4	0.0027	0.00038
GOTERM_CC_FAT	GO:0030286~dynein complex	6	0.977199	0.00326897	DNAH11, DYNC2LI1, DYNC2H1, DNAH1, DYNC1H1, DNAH8	0.0033	0.00048
GOTERM_MF_FAT	GO:0005085~guanyl-nucleotide exchange factor activity	11	1.79153	0.00275083	RASGRF2, PSD3, RASGEF1A, USP36, DOCK7, KNDC1, DOCK11, FGD6, RAPGEFL1, EIF2B4, ARHGEF11	0.0028	0.0008
GOTERM_CC_FAT	GO:0005929~cilium	10	1.62866	0.0031532	DNAH11, PKHD1, MAPT, DYNC2LI1, DYNC2H1, DNAH1, PCDH15, RPGRIP1, GLI3, CDH23	0.0032	0.00086
GOTERM_BP_FAT	GO:0051262~protein tetramerization	6	0.977199	0.00838953	ALDH1A1, SHMT1, ACHE, PFKL, PFKP, ALDH1A7	0.0084	0.0016
GOTERM_BP_FAT	GO:0001654~eye development	12	1.9544	0.0051069	ALDH1A1, ACHE, CRYGD, RAX, ABI2, ALMS1, SIX5, RPGRIP1, ZEB1, GLI3, COL5A2, COL5A1	0.0051	0.0017
GOTERM_BP_FAT	GO:0009743~response to carbohydrate stimulus	9	1.4658	0.00784341	ACTR3, HNF1B, APOB, PFKL, BAD, LIPC, PRKCD, EIF2B4, ACSL5	0.0078	0.0023
GOTERM_BP_FAT	GO:0051289~protein homotetramerization	5	0.814332	0.0144081	ALDH1A1, SHMT1, PFKL, PFKP, ALDH1A7	0.014	0.0024
GOTERM_MF_FAT	GO:0016791~phosphatase activity	15	2.443	0.00618909	PPM1G, EYA1, PFKL, SGPP1, PTPRG, SSH3, MTMR10, SYNJ1, PPP3CB, PPM1A, SYNJ2, RGD1308350, PPP3CC, ACP1, EML4	0.0062	0.0025
GOTERM_BP_FAT	GO:0055088~lipid homeostasis	6	0.977199	0.0149742	ASGR2, APOB, LYST, ALMS1, LIPC, LDLRAP1	0.015	0.0032
GOTERM_MF_FAT	GO:0003774~motor activity	11	1.79153	0.00930535	DNAH11, DYNC2LI1, KIF20B, DYNC2H1, MYH4, DNAH1, MYH13, KIF16B, DYNC1H1, DNAH8, MYH8	0.0093	0.0033
GOTERM_BP_FAT	GO:0033554~cellular response to stress	25	4.07166	0.00642065	FCER1A, DERL2, MSH3, GFRAL, WRNIP1, NEIL3, BRSK2, HDAC1L, MBD4, CDK7, POT1B, MMP2, PRKCD, NAE1, MPG, UHRF1, EYA1, CRYGD, ATG5, UBR5, GAB1, AMFR, OGG1, EIF2B4, SCAMP5	0.0064	0.0034
GOTERM_CC_FAT	GO:0042995~cell projection	37	6.02606	0.00609535	DNAH11, ACHE, PKHD1, GNA12, DYNC2LI1, PPM1A, ABI2, DNAH1, RDX, GLI3, DNAH8, ACTR3, ROBO1, MAP1LC3B, MAPT, EXOC4, DYNC2H1, ODF4, SYNJ2, KNDC1, CDH23, RPGRIP1, PCDH15, CAMK2N1, ITPR2, NCKAP1, GRM4, TXNDC2, ITGA5, RAB5A, CACNA1G, RHEB, MTOR, FABP2, AMFR, LIPC, LRP2	0.0061	0.0037
GOTERM_CC_FAT	GO:0005875~microtubule associated complex	7	1.14007	0.0164643	DNAH11, MAP1LC3B, DYNC2LI1, DYNC2H1, DNAH1, DYNC1H1, DNAH8	0.016	0.0043
GOTERM_MF_FAT	GO:0003777~microtubule motor activity	7	1.14007	0.0168898	DNAH11, KIF20B, DYNC2H1, DNAH1, KIF16B, DYNC1H1, DNAH8	0.017	0.0045
GOTERM_BP_FAT	GO:0006308~DNA catabolic process	6	0.977199	0.019288	MPG, CIDEA, MBD4, APAF1, CDK7, OGG1	0.019	0.0045
GOTERM_CC_FAT	GO:0015630~microtubule cytoskeleton	22	3.58306	0.00894168	DNAH11, SDCCAG8, PKHD1, DYNC2LI1, CENPF, ALMS1, PDE4D, DNAH1, DNAH8, CCNB2, TUBGCP5, TBCA, MAP1LC3B, MAPT, LYST, DYNC2H1, KIF20B, SYNJ2, MARCKS, TUBG2, DYNC1H1, CDH23	0.0089	0.0046
KEGG_PATHWAY	rno04512:ECM-receptor interaction	8	1.30293	0.0171516	COL4A2, LAMA3, ITGA5, ITGA7, ITGB5, THBS1, COL5A2, COL5A1	0.017	0.0052
KEGG_PATHWAY	rno04330:Notch signaling pathway	6	0.977199	0.0220812	NOTCH3, HES1, DTX4, CREBBP, HDAC1L, MAML3	0.022	0.0053
GOTERM_BP_FAT	GO:0007423~sensory organ development	16	2.60586	0.0123007	ACHE, RAX, ABI2, ALMS1, PCDH15, RPGRIP1, SIX5, ZEB1, GLI3, COL5A2, COL5A1, ALDH1A1, HES1, EYA1, CRYGD, CDH23	0.012	0.0056
GOTERM_BP_FAT	GO:0051276~chromosome organization	20	3.25733	0.0116332	METTL8, PDS5B, SMG6, ARID4A, MSH3, CREBBP, HDAC1L, CBX2, POT1B, EHMT2, EYA1, PRDM9, SET, PKN3, CHD1, KDM3A, H1FOO, BAZ2A, MPHOSPH8, BUB3	0.012	0.0058
GOTERM_BP_FAT	GO:0048592~eye morphogenesis	7	1.14007	0.0222828	ALDH1A1, ALMS1, RPGRIP1, ZEB1, GLI3, COL5A2, COL5A1	0.022	0.0063
GOTERM_MF_FAT	GO:0017124~SH3 domain binding	7	1.14007	0.0231863	MAPT, SYNJ1, SH3KBP1, SYNJ2, PDE4D, LRP2, ACP1	0.023	0.0066
GOTERM_CC_FAT	GO:0005856~cytoskeleton	44	7.16612	0.0110786	DNAH11, SDCCAG8, SHROOM3, PKHD1, SSH3, DYNC2LI1, DNAH1, RDX, DNAH8, SEC62, FUZ, ACTR3, ELMOD3, TUBGCP5, ANK2, MAP1LC3B, MAPT, EXOC4, DYNC2H1, SYNJ2, WIPF1, TUBG2, DYNC1H1, PSTPIP2, CDH23, KRT84, AGBL2, MYH4, ALMS1, CENPF, PDE4D, KRT10, CDK7, MYH8, CAMK2N1, MK1, CCNB2, TBCA, FRMD4A, LYST, SH3KBP1, KIF20B, MARCKS, MYH13	0.011	0.0072
GOTERM_BP_FAT	GO:0003001~generation of a signal involved in cell-cell signaling	9	1.4658	0.0207831	FCER1A, GRM4, HNF1B, CLTB, NRXN2, SYNJ1, LRP2, UNC13A, LPHN1	0.021	0.0072
GOTERM_BP_FAT	GO:0016311~dephosphorylation	10	1.62866	0.0210648	PPM1G, EYA1, PTPRG, SSH3, MTMR10, SYNJ1, PPM1A, PPP3CB, SYNJ2, ACP1	0.021	0.0079
KEGG_PATHWAY	rno03410:Base excision repair	5	0.814332	0.0356774	MPG, NEIL3, MBD4, OGG1, MPHOSPH8	0.036	0.008
GOTERM_CC_FAT	GO:0044463~cell projection part	16	2.60586	0.01706	DNAH11, PKHD1, DYNC2LI1, DNAH1, RPGRIP1, GRM4, TXNDC2, ITGA5, ROBO1, MAPT, EXOC4, ODF4, DYNC2H1, SYNJ2, LRP2, CDH23	0.017	0.0082
GOTERM_CC_FAT	GO:0012505~endomembrane system	32	5.21173	0.0139492	XPO1, ACHE, DERL2, CLTB, CYP2S1, LEMD2, ANKLE2, SLC35A3, ACTR3, APOB, OIT3, LBR, TRAM1, SCAMP5, ASPSCR1, ST6GAL1, RRBP1, ABCB11, PI4KA, CENPF, LDLRAP1, ITPR2, PIGN, HSD11B1, RAB5A, ABCC4, YIPF5, MTOR, AMFR, LRP2, EXT2, SSR3	0.014	0.0085
GOTERM_CC_FAT	GO:0005902~microvillus	5	0.814332	0.0385077	RDX, PCDH15, FABP2, LIPC, CDH23	0.039	0.0088
GOTERM_BP_FAT	GO:0032989~cellular component morphogenesis	21	3.4202	0.0172073	KLF7, SHROOM3, PKHD1, PTK7, ALMS1, PCDH15, TBR1, MMP2, GLI3, SCRIB, HES1, FIS1, ANK2, UNC5A, ROBO1, LHX2, POLDIP2, DYNC2H1, LHX4, RUNX3, CDH23	0.017	0.0093
GOTERM_CC_FAT	GO:0005829~cytosol	50	8.14332	0.0145991	XPO1, ALDH1L1, CEP78, SPRY1, MAPT, CTU2, GAB1, TUBG2, DYNC1H1, RPS27A, PFKL, PFKP, PDE4D, CDK7, RPS4X, PRKCD, CEP152, LDLRAP1, LYST, SH3KBP1, PSME3, GBP4, SRXN1, SDCCAG8, ABI2, HDAC1L, ALDH1A1, IGTP, SET, TUBGCP5, RPL32, PLCH1, PPP3CB, PPP3CC, ALDH1A7, PSTPIP2, DCTD, ASPSCR1, SHMT1, ASMT, UPB1, ALMS1, BAD, TPMT, RPS5, EIF4B, CCNB2, RHEB, APAF1, MTOR	0.015	0.01
GOTERM_BP_FAT	GO:0002009~morphogenesis of an epithelium	11	1.79153	0.0264484	ALDH1A1, EYA1, SHROOM3, SFRP1, FREM2, PTK7, PCDH15, APAF1, GLI3, SCRIB, NCKAP1	0.026	0.011
GOTERM_BP_FAT	GO:0006730~one-carbon metabolic process	9	1.4658	0.0303904	SHMT1, ALDH1L1, PRDM9, MGAM, KDM3A, PIWIL4, EHMT2, BAZ2A, GRAMD4	0.03	0.011
GOTERM_BP_FAT	GO:0030030~cell projection organization	20	3.25733	0.0219491	KLF7, PKHD1, DYNC2LI1, ABI2, ALMS1, RDX, PCDH15, TBR1, MMP2, GLI3, NCKAP1, GRM4, UNC5A, ROBO1, LHX2, DYNC2H1, LHX4, MTOR, RUNX3, CDH23	0.022	0.012
GOTERM_BP_FAT	GO:0032990~cell part morphogenesis	15	2.443	0.0275884	KLF7, PKHD1, ALMS1, PCDH15, TBR1, MMP2, GLI3, FIS1, UNC5A, ROBO1, LHX2, POLDIP2, LHX4, DYNC2H1, RUNX3	0.028	0.013
GOTERM_BP_FAT	GO:0006325~chromatin organization	15	2.443	0.0301378	METTL8, ARID4A, CREBBP, CBX2, HDAC1L, EHMT2, EYA1, PRDM9, SET, PKN3, CHD1, KDM3A, H1FOO, BAZ2A, MPHOSPH8	0.03	0.015
GOTERM_MF_FAT	GO:0003682~chromatin binding	10	1.62866	0.0391382	ARID4A, CREBBP, CHD1, CBX2, HDAC1L, TRIM24, ZEB1, GLI3, MPHOSPH8, CRX	0.039	0.016
GOTERM_BP_FAT	GO:0030031~cell projection assembly	6	0.977199	0.0556334	PKHD1, DYNC2H1, ALMS1, RDX, PCDH15, NCKAP1	0.056	0.017
GOTERM_CC_FAT	GO:0043232~intracellular non-membrane-bounded organelle	74	12.0521	0.0230957	RGD1565317, XPO1, ARID4A, DYNC2LI1, CBX2, POT1B, ACTR3, ANK2, MAP1LC3B, MAPT, DYNC2H1, SYNJ2, PIWIL4, TUBG2, DYNC1H1, RPS27A, KRT84, CDH23, RGD1359290, MYH4, MBD4, KRT10, PDE4D, CDK7, RPS4X, MYH8, RSL1D1, MK1, PRDM9, RIF1, TBCA, LYST, FRMD4A, SH3KBP1, DNAH11, SDCCAG8, SHROOM3, PKHD1, SSH3, RDX, HDAC1L, DNAH1, DNAH8, SEC62, FUZ, ELMOD3, TUBGCP5, RPL32, EXOC4, CHD1, WIPF1, H1FOO, BAZ2A, PSTPIP2, AG…	0.023	0.018
GOTERM_CC_FAT	GO:0043228~non-membrane-bounded organelle	74	12.0521	0.0230957	RGD1565317, XPO1, ARID4A, DYNC2LI1, CBX2, POT1B, ACTR3, ANK2, MAP1LC3B, MAPT, DYNC2H1, SYNJ2, PIWIL4, TUBG2, DYNC1H1, RPS27A, KRT84, CDH23, RGD1359290, MYH4, MBD4, KRT10, PDE4D, CDK7, RPS4X, MYH8, RSL1D1, MK1, PRDM9, RIF1, TBCA, LYST, FRMD4A, SH3KBP1, DNAH11, SDCCAG8, SHROOM3, PKHD1, SSH3, RDX, HDAC1L, DNAH1, DNAH8, SEC62, FUZ, ELMOD3, TUBGCP5, RPL32, EXOC4, CHD1, WIPF1, H1FOO, BAZ2A, PSTPIP2, AG…	0.023	0.018
GOTERM_CC_FAT	GO:0000267~cell fraction	43	7.00326	0.0264938	SGPP1, PKHD1, SYNJ1, PPM1A, ACP1, ALDH1A1, APOB, CRYGD, ANK2, MAP1LC3B, PLCH1, PPP3CB, SYNJ2, ITCH, ACSL5, PSTPIP2, ASPSCR1, PFKL, ABCB11, GUSB, UPB1, PSD3, PFKP, PDE4D, CDK7, PRKCD, CAMK2N1, ITPR2, NAE1, CCNB2, ITGA5, CYP4F6, RAB5A, SH3KBP1, HSD11B1, ABCC4, MVK, APAF1, MTOR, AMFR, LRP2, UNC13A, UGT2B7	0.026	0.018
GOTERM_MF_FAT	GO:0003723~RNA binding	22	3.58306	0.0308344	DHX8, XPO1, TRMU, SYNJ1, TDRD9, OAS3, IGF2BP3, TSN, RPS4X, RPS5, UHMK1, RSL1D1, ILF2, UBR5, LARP7, CTU2, HSD11B1, SYNJ2, MVK, PIWIL4, BAZ2A, LUC7L3	0.031	0.018
GOTERM_BP_FAT	GO:0045664~regulation of neuron differentiation	11	1.79153	0.0409878	ACTR3, NOTCH3, HES1, PHOX2B, ACHE, EYA1, ROBO1, MAPT, KNDC1, ZFHX3, CRX	0.041	0.018
GOTERM_BP_FAT	GO:0001505~regulation of neurotransmitter levels	7	1.14007	0.0511268	ACHE, CLTB, NRXN2, SYNJ1, UNC13A, ARHGEF11, LPHN1	0.051	0.018
GOTERM_MF_FAT	GO:0017076~purine nucleotide binding	64	10.4235	0.0251269	GNA12, ACTR3, ATP2B4, PKN3, DYNC2H1, VPS4A, TUBG2, DYNC1H1, ANKK1, DOCK11, MTO1, RGD1559879, PFKL, ABCB11, PFKP, MYH4, PDE4D, CDK7, KIF16B, PRKCD, MYH8, CDKL2, SRPK1, ATP9A, RAB5A, MVK, GBP4, PCCA, DNAH11, WRNIP1, TDRD9, BRSK2, OAS3, DNAH1, DNAH8, UHMK1, KCNJ1, IGTP, IVD, CKMT2, CHD1, PAPSS1, RUNX3, EHD3, ACSL5, DHX8, PDK2, GIMAP4, TRMU, MSH3, NLK, DOCK7, GUCY2D, RASL11A, ILF2, KIF20B, ABCC3, RHE…	0.025	0.019
GOTERM_MF_FAT	GO:0001883~purine nucleoside binding	55	8.95765	0.02576	ACTR3, ATP2B4, PKN3, DYNC2H1, VPS4A, DYNC1H1, ANKK1, MTO1, RGD1559879, PFKL, ABCB11, PFKP, MYH4, PDE4D, KIF16B, CDK7, PRKCD, MYH8, CDKL2, SRPK1, ATP9A, MVK, PCCA, DNAH11, WRNIP1, TDRD9, BRSK2, OAS3, DNAH1, DNAH8, UHMK1, KCNJ1, IVD, CKMT2, CHD1, PAPSS1, EHD3, RUNX3, ACSL5, DHX8, PDK2, TRMU, MSH3, NLK, GUCY2D, ILF2, ABCC3, KIF20B, RHEB, ABCC4, MYH13, AOX4, APAF1, MTOR, ACSM5	0.026	0.019
GOTERM_BP_FAT	GO:0007411~axon guidance	8	1.30293	0.0501578	KLF7, UNC5A, ROBO1, LHX2, LHX4, TBR1, GLI3, RUNX3	0.05	0.019
GOTERM_MF_FAT	GO:0030554~adenyl nucleotide binding	54	8.79479	0.0280374	ACTR3, ATP2B4, PKN3, DYNC2H1, VPS4A, DYNC1H1, ANKK1, MTO1, RGD1559879, PFKL, ABCB11, PFKP, MYH4, PDE4D, KIF16B, CDK7, PRKCD, MYH8, CDKL2, SRPK1, ATP9A, MVK, PCCA, DNAH11, WRNIP1, TDRD9, BRSK2, OAS3, DNAH1, DNAH8, UHMK1, KCNJ1, IVD, CKMT2, CHD1, PAPSS1, EHD3, RUNX3, ACSL5, DHX8, PDK2, TRMU, MSH3, NLK, GUCY2D, ILF2, ABCC3, KIF20B, ABCC4, MYH13, AOX4, APAF1, MTOR, ACSM5	0.028	0.02
GOTERM_MF_FAT	GO:0032555~purine ribonucleotide binding	61	9.93485	0.0282583	GNA12, ACTR3, ATP2B4, PKN3, DYNC2H1, VPS4A, TUBG2, DYNC1H1, ANKK1, DOCK11, RGD1559879, PFKL, ABCB11, PFKP, MYH4, PDE4D, CDK7, KIF16B, PRKCD, MYH8, CDKL2, SRPK1, ATP9A, RAB5A, MVK, GBP4, PCCA, DNAH11, WRNIP1, TDRD9, BRSK2, OAS3, DNAH1, DNAH8, UHMK1, KCNJ1, IGTP, CKMT2, CHD1, PAPSS1, EHD3, RUNX3, ACSL5, DHX8, PDK2, GIMAP4, TRMU, MSH3, NLK, DOCK7, GUCY2D, RASL11A, ILF2, KIF20B, ABCC3, RHEB, ABCC4, M…	0.028	0.021
GOTERM_MF_FAT	GO:0003677~DNA binding	54	8.79479	0.0282764	MEF2A, HNF1B, ARID4A, HR, CBX2, ZEB1, POT1B, GLI3, CRX, PAX9, LBR, PHOX2B, RAX, NEIL3, SIX5, MBD4, SPEN, TBR1, ZBTB24, HES1, UHRF1, BCLAF1, AGFG1, WRNIP1, HDAC1L, GRAMD4, CXXC1, ZFP111, LHX2, ETV2, CHD1, H1FOO, RUNX3, MYF6, KLF6, KLF7, PDS5B, CEBPB, MSH3, SMG6, HMBOX1, CREBBP, RYBP, TSN, TRIM24, TET1, STAT2, MPG, GCM2, ILF2, CSRNP3, HIVEP3, OGG1, ZFHX3	0.028	0.021
GOTERM_CC_FAT	GO:0019717~synaptosome	8	1.30293	0.0541646	ANK2, ITGA5, SYNJ1, RAB5A, SH3KBP1, ACP1, UNC13A, CAMK2N1	0.054	0.021
GOTERM_MF_FAT	GO:0032553~ribonucleotide binding	61	9.93485	0.0297911	GNA12, ACTR3, ATP2B4, PKN3, DYNC2H1, VPS4A, TUBG2, DYNC1H1, ANKK1, DOCK11, RGD1559879, PFKL, ABCB11, PFKP, MYH4, PDE4D, CDK7, KIF16B, PRKCD, MYH8, CDKL2, SRPK1, ATP9A, RAB5A, MVK, GBP4, PCCA, DNAH11, WRNIP1, TDRD9, BRSK2, OAS3, DNAH1, DNAH8, UHMK1, KCNJ1, IGTP, CKMT2, CHD1, PAPSS1, EHD3, RUNX3, ACSL5, DHX8, PDK2, GIMAP4, TRMU, MSH3, NLK, DOCK7, GUCY2D, RASL11A, ILF2, KIF20B, ABCC3, RHEB, ABCC4, M…	0.03	0.022
GOTERM_MF_FAT	GO:0001882~nucleoside binding	55	8.95765	0.0299904	ACTR3, ATP2B4, PKN3, DYNC2H1, VPS4A, DYNC1H1, ANKK1, MTO1, RGD1559879, PFKL, ABCB11, PFKP, MYH4, PDE4D, KIF16B, CDK7, PRKCD, MYH8, CDKL2, SRPK1, ATP9A, MVK, PCCA, DNAH11, WRNIP1, TDRD9, BRSK2, OAS3, DNAH1, DNAH8, UHMK1, KCNJ1, IVD, CKMT2, CHD1, PAPSS1, EHD3, RUNX3, ACSL5, DHX8, PDK2, TRMU, MSH3, NLK, GUCY2D, ILF2, ABCC3, KIF20B, RHEB, ABCC4, MYH13, AOX4, APAF1, MTOR, ACSM5	0.03	0.022
GOTERM_BP_FAT	GO:0032880~regulation of protein localization	9	1.4658	0.0537977	RSL1D1, TNFSF4, EXOC4, CENPF, CIDEA, GLI3, UHMK1, NCKAP1, SCAMP5	0.054	0.022
GOTERM_MF_FAT	GO:0032559~adenyl ribonucleotide binding	51	8.30619	0.0328333	ACTR3, ATP2B4, PKN3, DYNC2H1, VPS4A, DYNC1H1, ANKK1, RGD1559879, PFKL, ABCB11, PFKP, MYH4, PDE4D, KIF16B, CDK7, PRKCD, MYH8, CDKL2, SRPK1, ATP9A, MVK, PCCA, DNAH11, WRNIP1, TDRD9, OAS3, BRSK2, DNAH1, DNAH8, UHMK1, KCNJ1, CKMT2, CHD1, PAPSS1, EHD3, RUNX3, ACSL5, DHX8, PDK2, TRMU, MSH3, NLK, GUCY2D, ILF2, ABCC3, KIF20B, ABCC4, MYH13, APAF1, MTOR, ACSM5	0.033	0.023
GOTERM_BP_FAT	GO:0007017~microtubule-based process	12	1.9544	0.0475596	DNAH11, TUBGCP5, LYST, MAPT, KIF20B, DYNC2H1, DNAH1, KIF16B, TUBG2, DYNC1H1, DNAH8, HOOK3	0.048	0.023
GOTERM_MF_FAT	GO:0005524~ATP binding	50	8.14332	0.0339836	DNAH11, WRNIP1, TDRD9, BRSK2, OAS3, DNAH1, DNAH8, UHMK1, KCNJ1, ACTR3, ATP2B4, PKN3, CKMT2, DYNC2H1, VPS4A, CHD1, PAPSS1, ANKK1, DYNC1H1, RUNX3, EHD3, ACSL5, DHX8, PDK2, RGD1559879, TRMU, MSH3, PFKL, ABCB11, NLK, PFKP, MYH4, CDK7, KIF16B, CDKL2, MYH8, PRKCD, SRPK1, GUCY2D, ILF2, ATP9A, KIF20B, ABCC3, ABCC4, MVK, MYH13, MTOR, APAF1, ACSM5, PCCA	0.034	0.025
GOTERM_BP_FAT	GO:0000902~cell morphogenesis	18	2.9316	0.0445968	KLF7, SHROOM3, PKHD1, PTK7, ALMS1, PCDH15, TBR1, MMP2, GLI3, SCRIB, HES1, UNC5A, ROBO1, LHX2, LHX4, DYNC2H1, RUNX3, CDH23	0.045	0.025
GOTERM_BP_FAT	GO:0007269~neurotransmitter secretion	5	0.814332	0.0830764	CLTB, NRXN2, SYNJ1, UNC13A, LPHN1	0.083	0.025
GOTERM_BP_FAT	GO:0007389~pattern specification process	14	2.28013	0.0513194	DNAH11, MYF6, HNF1B, SHROOM3, RAX, ZEB1, GLI3, NCKAP1, HES1, EYA1, SFRP1, LHX2, TDGF1, DYNC2H1	0.051	0.026
GOTERM_BP_FAT	GO:0016570~histone modification	8	1.30293	0.0639165	METTL8, EYA1, PRDM9, CREBBP, KDM3A, HDAC1L, EHMT2, BAZ2A	0.064	0.026
GOTERM_BP_FAT	GO:0043010~camera-type eye development	8	1.30293	0.0639165	ALDH1A1, ACHE, CRYGD, RAX, ABI2, SIX5, ZEB1, GLI3	0.064	0.026
GOTERM_BP_FAT	GO:0008203~cholesterol metabolic process	6	0.977199	0.0790458	APOB, TNFSF4, APOF, FDPS, MVK, LIPC	0.079	0.027
GOTERM_BP_FAT	GO:0009749~response to glucose stimulus	6	0.977199	0.0790458	HNF1B, PFKL, BAD, PRKCD, EIF2B4, ACSL5	0.079	0.027
GOTERM_BP_FAT	GO:0016331~morphogenesis of embryonic epithelium	6	0.977199	0.0790458	ALDH1A1, SHROOM3, PTK7, APAF1, SCRIB, NCKAP1	0.079	0.027
GOTERM_BP_FAT	GO:0007018~microtubule-based movement	7	1.14007	0.0729686	DNAH11, KIF20B, DYNC2H1, DNAH1, KIF16B, DYNC1H1, DNAH8	0.073	0.028
KEGG_PATHWAY	rno04070:Phosphatidylinositol signaling system	6	0.977199	0.0810758	PIK3CD, SYNJ1, PI4KA, SYNJ2, INPP5A, ITPR2	0.081	0.028
KEGG_PATHWAY	rno00562:Inositol phosphate metabolism	5	0.814332	0.0921192	PIK3CD, SYNJ1, PI4KA, SYNJ2, INPP5A	0.092	0.028
GOTERM_CC_FAT	GO:0005626~insoluble fraction	34	5.53746	0.0446402	PKHD1, SGPP1, SYNJ1, PPM1A, ACP1, APOB, ANK2, MAP1LC3B, PLCH1, PPP3CB, SYNJ2, ITCH, ACSL5, PSTPIP2, ASPSCR1, ABCB11, GUSB, PSD3, CDK7, PRKCD, CAMK2N1, ITPR2, NAE1, CCNB2, ITGA5, CYP4F6, HSD11B1, SH3KBP1, RAB5A, ABCC4, AMFR, LRP2, UNC13A, UGT2B7	0.045	0.029
GOTERM_BP_FAT	GO:0016569~covalent chromatin modification	8	1.30293	0.0715763	METTL8, EYA1, PRDM9, CREBBP, KDM3A, HDAC1L, EHMT2, BAZ2A	0.072	0.029
GOTERM_BP_FAT	GO:0006417~regulation of translation	7	1.14007	0.0791484	IMPACT, MVK, PIWIL4, MTOR, RPS4X, RPS5, EIF2B4	0.079	0.031
GOTERM_MF_FAT	GO:0003729~mRNA binding	5	0.814332	0.0988623	MVK, IGF2BP3, TSN, RPS5, LUC7L3	0.099	0.031
GOTERM_BP_FAT	GO:0021915~neural tube development	6	0.977199	0.0904683	HES1, SHROOM3, PTK7, APAF1, GLI3, NCKAP1	0.09	0.032
GOTERM_BP_FAT	GO:0044265~cellular macromolecule catabolic process	20	3.25733	0.0544203	PAN2, UPF2, DERL2, SLC8A2, CIDEA, MBD4, CDK7, NAE1, MPG, UHRF1, APOB, MAP1LC3B, UBR5, FBXO25, USP36, PSME3, AMFR, APAF1, ITCH, OGG1	0.054	0.033
GOTERM_BP_FAT	GO:0006259~DNA metabolic process	18	2.9316	0.0581033	SMG6, MSH3, NEIL3, WRNIP1, CIDEA, MBD4, POT1B, CDK7, GRAMD4, NAE1, MPG, UHRF1, EYA1, HSD11B1, PIWIL4, APAF1, OGG1, BAZ2A	0.058	0.033
GOTERM_MF_FAT	GO:0030695~GTPase regulator activity	14	2.28013	0.0619967	AGFG1, PSD3, SIPA1L2, RASGEF1A, DOCK7, ARHGEF11, RASGRF2, GRTP1, USP36, KNDC1, RAPGEFL1, FGD6, DOCK11, EIF2B4	0.062	0.033
GOTERM_CC_FAT	GO:0005815~microtubule organizing center	10	1.62866	0.0704269	SDCCAG8, TUBGCP5, PKHD1, KIF20B, ALMS1, CENPF, PDE4D, MARCKS, TUBG2, CDH23	0.07	0.033
GOTERM_BP_FAT	GO:0048667~cell morphogenesis involved in neuron differentiation	12	1.9544	0.0671831	HES1, KLF7, UNC5A, ROBO1, LHX2, LHX4, PCDH15, TBR1, MMP2, GLI3, RUNX3, CDH23	0.067	0.034
GOTERM_BP_FAT	GO:0050767~regulation of neurogenesis	12	1.9544	0.0671831	ACTR3, NOTCH3, HES1, PHOX2B, ACHE, EYA1, ROBO1, MAPT, SYNJ1, KNDC1, ZFHX3, CRX	0.067	0.034
GOTERM_BP_FAT	GO:0034284~response to monosaccharide stimulus	6	0.977199	0.0944557	HNF1B, PFKL, BAD, PRKCD, EIF2B4, ACSL5	0.094	0.034
GOTERM_BP_FAT	GO:0009746~response to hexose stimulus	6	0.977199	0.0944557	HNF1B, PFKL, BAD, PRKCD, EIF2B4, ACSL5	0.094	0.034
GOTERM_CC_FAT	GO:0031300~intrinsic to organelle membrane	8	1.30293	0.0824287	FIS1, DERL2, ST6GAL1, RRBP1, LEMD2, AMFR, EXT2, SSR3	0.082	0.035
GOTERM_BP_FAT	GO:0045941~positive regulation of transcription	25	4.07166	0.055768	HNF1B, PPM1A, HDAC1L, ZEB1, GLI3, CRX, PAX9, TDGF1, KDM3A, MAML3, MYF6, KLF6, KLF7, CEBPB, IKZF2, CREBBP, TRIM24, CDK7, TBR1, ARHGEF11, HES1, PRDM9, ILF2, CSRNP3, HIVEP3	0.056	0.036
GOTERM_BP_FAT	GO:0051172~negative regulation of nitrogen compound metabolic process	22	3.58306	0.060296	MYF6, BCLAF1, TNFSF4, NEPN, ARID4A, MSH3, HR, RYBP, CENPF, HDAC1L, CBX2, POT1B, ZEB1, SPEN, TRIM24, EHMT2, GLI3, ZFP111, HES1, HTR2C, ZFHX3, BAZ2A	0.06	0.036
GOTERM_MF_FAT	GO:0016887~ATPase activity	14	2.28013	0.0665582	DNAH11, DHX8, ABCB11, WRNIP1, DNAH1, CDK7, DNAH8, ATP2B4, ATP9A, KIF20B, ABCC3, DYNC2H1, ABCC4, DYNC1H1	0.067	0.036
GOTERM_MF_FAT	GO:0005539~glycosaminoglycan binding	7	1.14007	0.0897657	LYVE1, APOB, MAMDC2, RSPO2, LIPC, ENG, COL5A1	0.09	0.036
GOTERM_CC_FAT	GO:0031301~integral to organelle membrane	7	1.14007	0.091619	FIS1, DERL2, ST6GAL1, RRBP1, LEMD2, AMFR, SSR3	0.092	0.037
GOTERM_BP_FAT	GO:0006333~chromatin assembly or disassembly	7	1.14007	0.092361	SET, ARID4A, PKN3, CHD1, CBX2, H1FOO, MPHOSPH8	0.092	0.037
GOTERM_BP_FAT	GO:0051259~protein oligomerization	12	1.9544	0.0747557	ALDH1A1, SHMT1, BAG4, ACHE, PFKL, IVD, HR, PFKP, ALDH1A7, AMFR, LIPC, UQCRB	0.075	0.038
GOTERM_MF_FAT	GO:0060589~nucleoside-triphosphatase regulator activity	14	2.28013	0.0715518	AGFG1, PSD3, SIPA1L2, RASGEF1A, DOCK7, ARHGEF11, RASGRF2, GRTP1, USP36, KNDC1, RAPGEFL1, FGD6, DOCK11, EIF2B4	0.072	0.039
GOTERM_BP_FAT	GO:0060562~epithelial tube morphogenesis	7	1.14007	0.0958397	EYA1, SHROOM3, PTK7, APAF1, GLI3, SCRIB, NCKAP1	0.096	0.039
GOTERM_MF_FAT	GO:0004721~phosphoprotein phosphatase activity	8	1.30293	0.0916792	PPM1G, EYA1, PTPRG, SSH3, PPM1A, PPP3CB, PPP3CC, ACP1	0.092	0.04
GOTERM_BP_FAT	GO:0048858~cell projection morphogenesis	13	2.11726	0.0769155	KLF7, PKHD1, ALMS1, PCDH15, TBR1, GLI3, MMP2, ROBO1, UNC5A, LHX2, LHX4, DYNC2H1, RUNX3	0.077	0.042
GOTERM_CC_FAT	GO:0005912~adherens junction	8	1.30293	0.0976302	LAMA3, SHROOM3, ITGA5, SH3KBP1, ABI2, TENC1, SCRIB, MLLT4	0.098	0.043
GOTERM_BP_FAT	GO:0051056~regulation of small GTPase mediated signal transduction	11	1.79153	0.0868571	RASGRF2, AGFG1, GRTP1, SIPA1L2, PSD3, RASGEF1A, USP36, MTOR, FGD6, SCRIB, ARHGEF11	0.087	0.044
GOTERM_BP_FAT	GO:0010628~positive regulation of gene expression	25	4.07166	0.0678282	HNF1B, PPM1A, HDAC1L, ZEB1, GLI3, CRX, PAX9, TDGF1, KDM3A, MAML3, MYF6, KLF6, KLF7, CEBPB, IKZF2, CREBBP, TRIM24, CDK7, TBR1, ARHGEF11, HES1, PRDM9, ILF2, CSRNP3, HIVEP3	0.068	0.045
GOTERM_BP_FAT	GO:0010557~positive regulation of macromolecule biosynthetic process	28	4.56026	0.0688614	HNF1B, PPM1A, HDAC1L, ZEB1, GLI3, CRX, PAX9, TDGF1, KDM3A, MAML3, FCER1A, MYF6, KLF6, KLF7, CEBPB, IKZF2, CREBBP, CDK7, TRIM24, RPS4X, TBR1, ARHGEF11, HES1, PRDM9, ILF2, CSRNP3, HIVEP3, MTOR	0.069	0.046
GOTERM_BP_FAT	GO:0010608~posttranscriptional regulation of gene expression	9	1.4658	0.0974836	ASGR2, IMPACT, MVK, PIWIL4, MTOR, RPS4X, RPS5, EIF2B4, NCKAP1	0.097	0.046
GOTERM_MF_FAT	GO:0043169~cation binding	102	16.6124	0.0583196	SLC9A4, RNF216, MMP2, DSPP, ATP2B4, RPS27A, CDH23, CALR4, NEIL3, LRP1B, PDE4D, SSPO, ADAMTS7, UHRF1, PRDM9, RASGRF2, UBR5, NBR1, AMFR, UNC13A, ACHE, ME3, AGFG1, RGD1563606, HEXDC, RABGGTB, CXXC1, KCNJ1, PLCH2, LHX2, PLCH1, FGD6, CPA5, AGBL2, KLF6, ZMYM2, GUSB, UPB1, CREBBP, PCDH15, EHMT2, TET1, NOTCH3, WDR66, FREM1, ITGA7, HIVEP3, CACNA1G, RHEB, ZFHX3, CLTB, HR, ZEB1, PDIA4, GLI3, CD97, ASGR2, HP…	0.058	0.049
