# Supplementary material for: Whole-Genome Sequencing Reveals Genetic Variation in the Asian House Rat
Source: G3 (Bethesda). 2016 Apr 27;6(7):1969–77. doi: 10.1534/g3.116.029504 (PMC4938650; doi:10.1534/g3.116.029504)
Supplement: Supplemental Material [file supp_g3.116.029504_TableS3.xls]

## Sheet: Protein prediction
Gene	Description	Species
ETV1	ETS translocation variant 1-like isoform X8	Tupaia chinensis
Eif2s3y	eukaryotic translation initiation factor 2, subunit 3, structural gene Y-linked	Mus musculus (house mouse)
Smtnl1	smoothelin-like protein 1	Cricetulus griseus
Cpa6	carboxypeptidase A6 isoform X1	Rattus norvegicus
NPAS3	neuronal PAS domain-containing protein 3	Bison bison bison
LOC103694540	zinc finger Y-chromosomal protein 2 [Rattus norvegicus]	Rattus norvegicus
Slc22a21	solute carrier family 22 member 21 isoform X3	Mus musculus
Reg3b	regenerating islet-derived 3 beta	Rattus norvegicus
Hook2	hook microtubule-tethering protein 2	Rattus norvegicus
Wtip	Wilms tumor protein 1-interacting protein isoform X2	Mus musculus
Eprs	glutamyl-prolyl-tRNA synthetase	Rattus norvegicus
Iars	isoleucyl-tRNA synthetase	Peromyscus maniculatus bairdii
