# Supplementary material for: Whole-Genome Sequencing Reveals Genetic Variation in the Asian House Rat
Source: G3 (Bethesda). 2016 Apr 27;6(7):1969–77. doi: 10.1534/g3.116.029504 (PMC4938650; doi:10.1534/g3.116.029504)
Supplement: Supplemental Material [file supp_g3.116.029504_TableS4.xls]

## Sheet: TableS4
Selective Sweep				Nucleotide diversity
Chr	Start	End	Posterior probability of hidden state "Selection"	Chr	Start	End	p	Genes in region
1	8865345	9084483	1	1	8990000	9110000	0.00179735	Plagl1,Zc2hc1b,ENSRNOG00000043188,Ltv1,Phactr2
1	9765418	10056968	1	1	9970000	10110000	0.00182642	Hivep2
1	22475310	22641323	0.999999	1	22390000	22530000	0.00185401	Akap7
1	30809672	31050156	1	1	30890000	30990000	0.0019706	Hint3,Trmt11,NCOA7
1	31848195	32262181	1	1	32130000	32310000	0.00177152	Rspo3
1	32269700	32471412	1	1	32130000	32310000	0.00177152	Rnf146,Echdc1,RGD1310049
1	37760410	37843392	1	1	37750000	37870000	0.0019012	Papd7
1	41142402	41184766	1	1	41150000	41250000	0.00195201	Ppp1r14c
1	48261502	48347346	0.999999	1	48270000	48530000	0.000721079	Serac1,Gtf2h5,Tulp4
1	48389816	48416644	0.999997	1	48270000	48530000	0.000721079	Tulp4
1	54968615	55076859	1	1	54990000	55150000	0.00126026	Mllt4
1	76144538	76245828	1	1	76170000	76330000	0.00110156	Zfp865,Zfp580,Ccdc106,U2af2,Epn1,Fiz1
1	79571251	79661586	0.999999	1	79570000	79870000	0.00148359	Zc3h4,Sae1
1	81193694	81223775	1	1	81170000	81390000	0.00152806	Sympk,Rsph6a
1	86319995	86345138	0.999999	1	86310000	86410000	0.00192781	Dyrk1b,Fbl
1	86529868	86620152	1	1	86490000	86790000	0.000958724	Gmfg,Paf1,Med29,Zfp36,Samd4b,Plekhg2
1	88171180	88317903	1	1	88210000	88430000	0.00124681	Lgals4,Lgals7,Capn12,Hnrnpl,Ech1,Actn4
1	102506717	102533312	0.999997	1	102470000	103030000	0.00136251	FTL1,Gys1,Bax
1	102632760	102696064	0.999999	1	102470000	103030000	0.00136251	Fgf21,Izumo1,Bcat2,Fut1,Rasip1
1	102773232	102897978	1	1	102470000	103030000	0.00136251	Sphk2,Rpl18,Fam83e,Spaca4,ENSRNOG00000021048,Cyth2,Kcnj14,Grwd1,Sult2b1
1	117708306	117856235	1	1	117750000	117930000	0.00111268	Bex1,Ube3a
1	125773872	125961026	1	1	125790000	125990000	0.00131768	Klf13
1	127017748	127108831	1	1	127030000	127150000	0.00166871	Fam189a1
1	128418245	128828361	1	1	128450000	128810000	0.000829908	Asb7,Lins,Cers3
1	138872144	139041480	1	1	138910000	139050000	0.00171532	Agbl1
1	139056429	139101806	0.999999	1	139070000	139250000	0.00105134	Agbl1
1	139128947	139183365	1	1	139070000	139250000	0.00105134	Agbl1
1	142295217	142392518	1	1	142310000	142470000	0.00157728	Rhcg,Ticrr
1	148699701	148900217	1	1	148690000	148870000	0.000812705	Pnma5,Pnma3,Xlr4a,Zfp185
1	151937297	151982117	0.999999	1	151950000	152310000	0.000792211	Olr1768
1	151987351	152670797	1	1	152450000	152550000	0.000805922	Slc10a3,Ubl4a,Lage3,Fam50a,Atp6ap1,Taz,Rpl10,Emd,Mecp2,Renbp,Avpr2,ORF1,Ikbkg,G6pd,Fam3a,Plxna3,Gdi1,Flna,Tktl1,Opn1mw,Irak1,Naa10,Arhgap4,L1cam,Dnase1l1,Tex28,Hcfc1,Slc10a3,Ubl4a,Lage3,Fam50a,Atp6ap1,Taz,Rpl10,Emd,Mecp2,Renbp,Avpr2,ORF1,Ikbkg,G6pd,Fam3a,Plxna3,Gdi1,Flna,Tktl1,Opn1mw,Irak1,Naa10,Arhgap4,L1cam,Dnase1l1,Tex28,Hcfc1,Slc10a3,Ubl4a,Lage3,Fam50a,Atp6ap1,Taz,Rpl10,Emd,Mecp2,Renbp,Avpr2,…
1	152750358	152779528	0.999999	1	152590000	153230000	0.000703242	Srpk3,Idh3g,Plxnb3
1	152813817	152839984	0.999997	1	152590000	153230000	0.000703242	Abcd1
1	152859774	153135499	1	1	152590000	153230000	0.000703242	Slc6a8,Pnck,Dusp9,Trex2,Zfp92,Bcap31,Bgn,HAUS7,Atp2b3
1	153174182	153218086	0.999999	1	152590000	153230000	0.000703242	Zfp275
1	163640444	163752520	0.999999	1	163690000	163830000	0.00163986	Ccdc90b,Ankrd42,Pcf11
1	165243550	165655548	1	1	165310000	165430000	0.00067436	ENSRNOG00000048904
1	168158961	168195713	0.99999	1	168190000	168370000	0.00131208	Nars2
1	168252745	168300677	0.999999	1	168190000	168370000	0.00131208	Gab2
1	171776763	171879913	1	1	171790000	171950000	0.0016691	MRPL48,Plekhb1,Rab6a
1	196501806	196820511	1	1	196510000	196870000	0.00125307	Exnef,Dcun1d3,ENSRNOG00000050426,Tmem159,LYRM1,Thumpd1
1	200889376	200989214	1	1	200930000	201090000	0.00119614	ENSRNOG00000042147
1	206235380	206274481	0.999997	1	206210000	206370000	0.00153295	Hsd3b7,Fbxl19,Orai3,RGD1311624,Stx1b
1	209721494	209808247	1	1	209770000	209910000	0.0014192	Wdr11
1	210911803	211044432	1	1	210950000	211110000	0.00107076	Gpr26
1	217584229	217684984	1	1	217610000	217750000	0.0011121	Tcerg1l
1	225589867	225678746	0.999999	1	225590000	225770000	0.0011169	Ppp6r3
1	225840649	225922805	1	1	225870000	226090000	0.00153332	Suv420h1
1	226288398	226370711	1	1	226270000	226590000	0.00125371	RGD1308234,Tbc1d10c,Rad9a,Clcf1,Pold4,Ppp1ca
1	226629559	226730104	1	1	226650000	226890000	0.00123444	Lrfn4,Rce1,Pc
1	227859991	227920738	1	1	227810000	228010000	0.0016263	Ovol1,Ap5b1,Rnaseh2c,Kat5
1	228693602	228738913	0.999999	1	228630000	228830000	0.00135888	Men1,Sf1,Map4k2
1	229597822	229808243	1	1	229370000	229850000	0.00120691	RGD1560108,RGD1308106,Rtn3,ATL3
1	229815828	229942880	1	1	229370000	229850000	0.00120691	Pla2g16,Lgals12,Hrasls5
1	231876429	231922057	0.999999	1	231890000	232030000	0.00119618	1700092M07RIK,Tmem223,Tmem179b,Stx5,Nxf1,Taf6l
1	238453946	238574977	1	1	238490000	238710000	0.00113628	RGD1561986,Tle4
1	243075658	243078756	0.99999	1	243050000	243170000	0.00193287	Vps13a
1	249734647	249923954	1	1	249790000	249990000	0.0010373	Tmem252,Pgm5
1	251831124	251970038	1	1	251870000	252050000	0.00116557	Smarca2
1	253203735	253225151	0.999999	1	253150000	253430000	0.0014052	Rfx3
1	253234282	253348172	0.999999	1	253150000	253430000	0.0014052	Rfx3
1	263058675	263088164	0.999994	1	263070000	263390000	0.00135807	Btaf1
1	264351897	264473225	1	1	264390000	264550000	0.0011517	Pde6c,Lgi1,Fra10ac1
1	270632565	270772111	1	1	270570000	270850000	0.00174488	Got1,Cnnm1
1	270845698	270892365	1	1	270570000	270850000	0.00174488	Slc25a28
1	270955171	271034405	1	1	270990000	271090000	0.00116878	Cox15,Cutc,Abcc2
1	272121830	272165410	0.999999	1	272150000	272250000	0.001888	ENSRNOG00000036588,Fam178a
2	1428542	1596619	1	2	1430000	1690000	0.00146294	Cast
2	2390623	2795421	1	2	2410000	2850000	0.00137018	ENSRNOG00000049872,Glrx,Rhobtb3,Rfesd,Ell2,Spata9
2	2828800	3009894	0.999998	2	2410000	2850000	0.00137018	Ttc37,Arsk
2	3709727	3840435	1	2	3790000	4090000	0.00144319	Mctp1
2	3854347	4001525	1	2	3790000	4090000	0.00144319	Mctp1
2	5545307	5569467	0.999999	2	5370000	5550000	0.00196662	Nr2f1
2	13456102	13545849	0.999999	2	13490000	13630000	0.00149005	Ccnh,Rasa1
2	17489318	17618965	1	2	17510000	17670000	0.00124088	Edil3
2	43300142	43361607	1	2	43330000	43490000	0.00147248	Ap3b1
2	43363366	43433105	1	2	43330000	43490000	0.00147248	Ap3b1
2	57068713	57284313	1	2	57090000	57370000	0.00135096	Dimt1,Ipo11,Kif2a
2	59852406	59983619	1	2	59870000	60050000	0.000742767	Pde4d
2	60437421	60511161	1	2	60430000	60590000	0.0011845	Pde4d
2	64576337	64717900	1	2	64610000	64750000	0.00166303	ENSRNOG00000047990,ENSRNOG00000011085
2	82916096	82987019	1	2	82950000	83050000	0.000873523	ENSRNOG00000032427
2	84136402	84308861	1	2	84170000	84310000	0.0015146	Rad1,Brix1,Dnajc21,Agxt2,Ttc23l
2	116164632	116212589	1	2	116210000	116330000	0.00120991	Il7
2	123714869	123783519	1	2	123750000	123910000	0.00181823	Mtfr1,Pde7a
2	123804098	123869489	1	2	123750000	123910000	0.00181823	Pde7a
2	130697382	130846511	1	2	130750000	130910000	0.00170626	Nlgn1
2	135535990	135696982	1	2	135590000	135930000	0.00104475	Skil,Prkci
2	135719852	135769914	1	2	135590000	135930000	0.00104475	Phc3
2	135813525	135851948	1	2	135590000	135930000	0.00104475	Gpr160
2	143802368	143886747	0.999999	2	143790000	144030000	0.0015112	Spata5
2	143898066	143970612	1	2	143790000	144030000	0.0015112	Spata5
2	147224617	147365500	1	2	147250000	147410000	0.000835791	Hspa4l,Plk4,Mfsd8
2	147392014	147559805	1	2	147250000	147410000	0.000835791	3110057O12Rik,RGD1565989,Larp1b,3110057O12Rik,RGD1565989,Larp1b
2	168025594	168126294	1	2	168030000	168190000	0.00165499	Tsc22d2
2	168129906	168178097	1	2	168030000	168190000	0.00165499	Serp1,Eif2a
2	200935798	201086751	1	2	200970000	201150000	0.000940087	Npy2r
2	202337677	202366855	0.999999	2	202330000	202470000	0.00171362	D930015E06Rik
2	206405078	206440233	0.999999	2	206390000	206570000	0.00124123	Arhgef11
2	206472807	206510014	0.999999	2	206390000	206570000	0.00124123	Lrrc71,Arhgef11,Hdgf
2	207232008	207366748	1	2	207270000	207450000	0.00145599	Mex3a,Lamtor2,Lmna,Rab25,Ubqln4,Ssr2
2	208129239	208152877	0.999999	2	208150000	208290000	0.00176354	Lenep,Flad1
2	208178967	208220011	1	2	208150000	208290000	0.00176354	Pbxip1,Pmvk
2	208682734	208855917	1	2	208710000	208970000	0.00118164	ENSRNOG00000017758,RGD1564171,Atp8b2,HAX1,Ubap2l
2	208936137	208958427	0.999999	2	208710000	208970000	0.00118164	Nup210l
2	211315638	211445333	1	2	211410000	211510000	0.00109988	Crnn,RGD1566121
2	212826617	212889903	1	2	212850000	212970000	0.00123684	Prr9
2	217721073	217841170	1	2	217730000	217890000	0.00161826	Sf3b4,Sv2a,Otud7b,Mtmr11,Bola1
2	219673797	219716596	0.999999	2	219670000	219970000	0.00104213	Notch2
2	219730554	219773285	0.999997	2	219670000	219970000	0.00104213	Notch2
2	219780536	219819388	0.999999	2	219670000	219970000	0.00104213	Notch2,Adam30
2	225646900	225686005	0.999999	2	225670000	225790000	0.00175414	Hipk1
2	241260869	241313178	1	2	241310000	241450000	0.0012269	Ptbp2
2	241343605	241380431	1	2	241310000	241450000	0.0012269	Ptbp2
2	251199943	251345551	1	2	251210000	251410000	0.00079525	Neurog2,Larp7,RGD1305834
2	251528035	251573760	0.999999	2	251510000	251650000	0.00110559	5730508B09Rik
2	259116465	259177833	0.999999	2	259130000	259270000	0.00137204	Ube2d3,Cisd2
2	262267604	262413465	1	2	262290000	262510000	0.000886971	ENSRNOG00000048781,Metap1,Eif4e,Adh5
2	275991807	276175614	1	2	275990000	276410000	0.0011376	Dnajb4,Fubp1,Nexn,Fam73a,Gipc2
2	276190781	276344185	1	2	275990000	276410000	0.0011376	Fam73a,Usp33,Zzz3
2	279794485	279851702	1	2	279810000	279910000	0.0015708	Tnni3k
3	500280	725425	1	3	630000	770000	0.00122694	ENSRNOG00000043179,ENSRNOG00000043179
3	1293390	1352058	0.999999	3	1210000	1310000	0.00186148	Gm3940,Il36a
3	12723657	12809266	1	3	12750000	12890000	0.00118838	Gtf3c4,Ddx31,Ak8
3	16355831	16437615	1	3	16370000	16630000	0.00140226	Nup214
3	19073913	19130810	0.999999	3	19110000	19230000	0.00145986	Gapvd1
3	19684926	19712751	0.999999	3	19670000	19770000	0.00188806	Rab14,Cntrl
3	26929678	27055252	0.999999	3	26890000	27270000	0.00117159	Gpr21,Zbtb26,Rabgap1
3	27079277	27175533	1	3	26890000	27270000	0.00117159	Strbp
3	49425499	49547665	0.999999	3	49470000	49630000	0.00135302	Acvr1c
3	52636839	52712399	1	3	52670000	52830000	0.0012638	Tsc22d3
3	53400158	53455119	0.999999	3	53450000	53570000	0.000583138	Morc4
3	53482861	53702370	1	3	53450000	53570000	0.000583138	Ripply1,RGD1563084
3	65540410	65628864	1	3	65570000	65710000	0.00145704	Zak
3	69175376	69211004	0.999999	3	69190000	69390000	0.00114168	Agps
3	69217047	69294386	0.999999	3	69190000	69390000	0.00114168	Agps
3	104889200	104978249	1	3	104910000	105070000	0.00146767	Kcna4
3	123951335	123997387	0.999995	3	123910000	124110000	0.00131875	SLC12A1
3	124689885	124834774	1	3	124650000	124950000	0.0016387	Fam227b,Galk2
3	126071321	126112254	0.999995	3	126070000	126210000	0.00168876	Ap4e1,Ncaph,Blvra
3	128788191	128923652	1	3	128790000	128990000	0.000977856	Gm355,Anapc1
3	129228738	129316836	1	3	129250000	129410000	0.00153579	Nop56,Idh3B,RGD1561317,Tmc2
3	134035763	134085681	0.999998	3	134050000	134150000	0.00136237	Tmx4
3	134948947	135080834	1	3	134990000	135150000	0.00173928	ENSRNOG00000037010
3	136453613	136570891	1	3	136430000	136650000	0.00154192	Slx4ip,Jag1
3	140723828	140832219	1	3	140770000	140870000	0.00167699	Sel1l2
3	147681168	147764248	1	3	147690000	147850000	0.00186378	Nkx2-4,Xrn2
3	151545375	151708770	1	3	151590000	151710000	0.00176438	ENSRNOG00000023402,Syndig1
3	154551497	154596813	1	3	154550000	154890000	0.0012424	Hm13
3	154680697	154798551	1	3	154550000	154890000	0.0012424	ENSRNOG00000007930,Tpx2,Bcl2l1,Mylk2
3	177716511	177885622	1	3	177750000	178330000	0.0012012	Rab22a
3	177911839	177934337	0.999998	3	177750000	178330000	0.0012012	Vapb
3	178222605	178263678	1	3	177750000	178330000	0.0012012	Stx16,Npepl1
3	183156406	183192463	0.999999	3	183170000	183270000	0.00172366	Sycp2
4	2102162	2215151	1	4	2130000	2370000	0.00166304	Rnf32,Lmbr1
4	2235839	2337405	1	4	2130000	2370000	0.00166304	Lmbr1
4	2742100	2782249	0.999996	4	2770000	2930000	0.00163158	Dnajb6
4	2811898	2858472	1	4	2770000	2930000	0.00163158	Dnajb6
4	3069412	3103757	1	4	2970000	3150000	0.00172323	Il6
4	4432048	4658605	1	4	4510000	4710000	0.00157753	Dpp6
4	5803856	6035787	1	4	5810000	5950000	0.00109401	ENSRNOG00000007470,ENSRNOG00000003548,Xrcc2
4	6188752	6474992	1	4	6150000	6410000	0.000829572	Galnt11,Galntl5,Kmt2c
4	25824991	26075289	1	4	25890000	26150000	0.00139021	Cdk14
4	29870337	29984327	0.999999	4	29890000	30050000	0.00131989	ENSRNOG00000013130,Ppp1r9a
4	30047860	30129142	0.999999	4	29890000	30050000	0.00131989	Ppp1r9a
4	30141216	30176585	0.999999	4	30070000	30230000	0.00134432	Pon1,Ppp1r9a
4	33724506	33801027	0.999999	4	33750000	33870000	0.00102649	C1galt1
4	34334923	34506774	0.999999	4	34330000	34570000	0.00129638	Glcci1,Ica1
4	38054730	38275933	1	4	38090000	38330000	0.000610701	Ndufa4,Phf14
4	48031742	48135104	1	4	48090000	48190000	0.00181305	Kcnd2
4	48339498	48460872	1	4	48390000	48490000	0.00163118	Kcnd2
4	55619781	55669986	1	4	55570000	56030000	0.00124792	Snd1
4	61848558	62013684	1	4	61830000	62110000	0.00169414	Cald1
4	66596482	66690546	1	4	66650000	66870000	0.00128351	Parp12,Tbxas1
4	66693456	66867143	1	4	66650000	66870000	0.00128351	Parp12,Jhdm1d
4	142665773	142759775	1	4	142690000	142830000	0.00137976	Krba1,Sspo,Zfp467
4	151615382	151767886	1	4	151690000	151830000	0.00148737	Lsm5,Avl9,Kbtbd2
4	161333953	161410393	1	4	161370000	161670000	0.00179066	RGD1311080
4	161436284	161660667	1	4	161370000	161670000	0.00179066	RSA-14-44,Prdm5
4	173062542	173144773	1	4	173090000	173230000	0.00159276	Ctnna2
4	181304048	181305926	0.999999	4	181110000	181350000	0.0016724	Exoc6b
4	181878910	182049824	1	4	181950000	182150000	0.00136675	Alms1
4	185408665	185682891	1	4	185390000	185770000	0.00111277	ENSRNOG00000047151,ENSRNOG00000045883,Ruvbl1,Eefsec
4	185704947	185727395	0.999988	4	185390000	185770000	0.00111277	Sec61a1
4	188387613	188564831	1	4	188410000	188570000	0.00157449	Adamts9
4	189239406	189283692	0.999998	4	189210000	189370000	0.00136167	Nr2c2
4	193320868	193426336	1	4	193350000	193510000	0.00121872	Fam19a1
4	207952069	208158040	1	4	208010000	208130000	0.00192256	Srgap3
4	217330427	217415178	0.999998	4	217370000	217490000	0.00175991	Adipor2,Wnt5b
4	217619903	217888348	1	4	217790000	217930000	0.00158634	ENSRNOG00000049301
4	219167956	219706805	1	4	219130000	219770000	0.000955008	Rad52,Erc1,Wnk1
4	220320949	220367435	0.999998	4	220330000	220490000	0.00130078	Cecr2
4	220496781	220586656	1	4	220510000	220670000	0.00132093	Bcl2l13,Bid,Mical3
4	224627934	224693303	1	4	224550000	224770000	0.00144416	Nop2,Iffo1,Chd4
4	232058593	232209407	1	4	232090000	232290000	0.00153275	Rad51ap1,Dyrk4,Akap3,RGD1311164
5	2893021	3064233	1	5	2970000	3110000	0.00141332	Kcnb2
5	26349723	26463197	1	5	26370000	26530000	0.00127987	Rab2a
5	61892281	61945844	0.999999	5	61850000	62070000	0.00153031	Aqp7
5	62405170	62520284	1	5	62310000	62610000	0.00141523	RGD1309821,RGD1561916,Fam219a,Dnai1
5	63148382	63354770	1	5	63130000	63330000	0.00114401	Unc13b,Atp8b5,Unc13b,Atp8b5
5	64760265	64900177	1	5	64770000	65030000	0.00106286	Zcchc7
5	65834936	65956487	1	5	65890000	66010000	0.0019036	Aldh1b1,Igfbpl1,RGD1305807
5	66787955	66872978	1	5	66830000	66930000	0.000771281	Gabbr2
5	80074696	80121355	0.999999	5	80090000	80250000	0.0010519	AI314180
5	80142802	80180098	0.999999	5	80090000	80250000	0.0010519	AI314180
5	85617342	85654651	0.999999	5	85630000	85750000	0.00178418	Astn2
5	102402223	102697583	1	5	102430000	102630000	0.0016985	Tyrp1,Lurap1l,Gm10108
5	108921230	108958394	0.999999	5	108910000	109030000	0.0019335	Rraga,Haus6
5	110741603	110920177	0.999999	5	110770000	110970000	0.00147756	Ifnb1,Ifna4
5	110955580	111004451	0.999998	5	110770000	110970000	0.00147756	Ifna1
5	118706227	118822873	0.999999	5	118730000	118910000	0.00111107	Fggy
5	123843103	123962995	1	5	123850000	124050000	0.000671904	Jak1,Raver2
5	133250328	133252421	1	5	133230000	133670000	0.00170147	Faf1
5	137526734	137758700	1	5	137570000	137750000	0.00148299	Tal1,Cmpk1,Pdzk1ip1,Cyp4x1,Stil
5	138701233	138750467	0.999999	5	138730000	138870000	0.00157469	Uqcrh,Lrrc41,RAD54L
5	140156722	140333747	1	5	140190000	140390000	0.00106952	Dmap1,Eri3
5	143582456	143651025	1	5	143590000	143710000	0.00143899	Exo5,Rims3,Zfp69
5	143888542	144031482	0.999999	5	143910000	144030000	0.000849314	Rlf
5	148702309	148715491	0.999991	5	148590000	148830000	0.00168414	Zmym4
5	148800733	148906582	1	5	148590000	148830000	0.00168414	ENSRNOG00000023237,Sfpq,Zmym1,ENSRNOG00000023237,Sfpq,Zmym1
5	149080100	149136922	1	5	149110000	149230000	0.00170337	Smim12
5	149144651	149180202	0.999999	5	149110000	149230000	0.00170337	Gja4,Gjb3
5	150371376	150471125	1	5	150410000	150530000	0.00175821	ENSRNOG00000007057
5	155579594	155670935	1	5	155570000	155770000	0.000941725	Arid1a,Pigv
5	160609290	160687175	1	5	160630000	160750000	0.00143709	Camk2n1,Mul1
5	163803677	163847612	0.999999	5	163770000	163890000	0.00179557	Fblim1
5	164010500	164049825	1	5	163990000	164110000	0.00167113	Agmat,Dnajc16
5	176507728	176576450	1	5	176430000	176810000	0.00140799	Cdk11b,Mmp23,Mib2,Slc35e2b,ENSRNOG00000046253
6	1228897	1341504	0.999999	6	1270000	1390000	0.00190927	Strn,Heatr5b
6	2931049	2948642	0.999999	6	2910000	3010000	0.00145335	Dhx57,MORN2
6	23808643	23890342	0.999999	6	23850000	23950000	0.00191018	ENSRNOG00000050220
6	24374530	24454793	0.999999	6	24350000	24510000	0.00164227	Nrxn1
6	26041052	26864350	1	6	25910000	26070000	0.000574546	ENSRNOG00000047423
6	28865263	28917601	1	6	28830000	28990000	0.00195794	Cwf19l2
6	32199756	32470522	1	6	32230000	32390000	0.000713023	Dpy30,Memo1
6	36322216	36404177	0.999999	6	36330000	36470000	0.00134887	Snx17,Eif2b4,Ppm1g,Zfp513,Gtf3c2,Mpv17
6	37655151	37697189	0.999998	6	37690000	37790000	0.00170557	Asxl2
6	39686508	39755279	1	6	39710000	39850000	0.00173338	Itsn2
6	43385368	43666809	1	6	43410000	43730000	0.000923802	Rhob,Slc7a15,Pum2
6	51401273	51611534	1	6	51510000	51670000	0.00140052	Lpin1
6	56358230	56437195	1	6	56410000	56510000	0.00163094	ENSRNOG00000042697
6	56631017	56876501	1	6	56690000	56970000	0.00114794	Adi1,Trappc12,Tssc1
6	63669246	63823095	1	6	63730000	63890000	0.0014485	Hdac9
6	67671924	67793483	0.999999	6	67690000	67850000	0.00100555	Dgkb
6	82895610	82946285	1	6	82930000	83050000	0.00176121	Arhgap5
6	85345931	85570862	1	6	85350000	85670000	0.00154825	Baz1a,RGD1304624,Srp54
6	85890554	86134208	1	6	85910000	86270000	0.00109889	Insm2,Ralgapa1
6	87642278	87755568	0.999999	6	87710000	87830000	0.00162977	PRPS1
6	87790474	87839533	1	6	87710000	87830000	0.00162977	Mipol1
6	87922703	87982800	1	6	87950000	88110000	0.00152592	Mipol1
6	88126601	88226310	1	6	88130000	88230000	0.00170662	RGD1560556
6	98442988	98563347	1	6	98490000	98670000	0.00178812	Mdga2
6	98591767	98625363	1	6	98490000	98670000	0.00178812	Mdga2
6	102765439	102808693	0.999999	6	102710000	103150000	0.000747677	Frmd6
6	102828547	103029192	1	6	102710000	103150000	0.000747677	Actr10,Arid4a,2700049A03Rik,Psma3,TIMM9
6	107511877	107613980	1	6	107510000	107730000	0.00122128	Kcnh5
6	110650334	111423627	1	6	111030000	111170000	0.000764449	RGD1562540,Mpp5,Eif2s1,Fam71d,Atp6v1d,Gphn,RGD1562540,Mpp5,Eif2s1,Fam71d,Atp6v1d,Gphn
6	113259037	113339522	0.999999	6	113330000	113470000	0.00134457	Adam4
6	113365249	113453948	0.999998	6	113330000	113470000	0.00134457	Med6,Synj2bp
6	118142061	118227556	0.999999	6	118170000	118350000	0.00113078	Numb
6	124521632	124606264	1	6	124570000	124670000	0.00160452	Gtf2a1,Tshr
6	131590080	131663491	1	6	131610000	131730000	0.00167706	Kcnk10
6	133988209	134093794	1	6	134010000	134170000	0.00149528	RGD1311756
6	135836296	135937501	0.999999	6	135850000	136030000	0.00170475	ENSRNOG00000046085,Ubr7,Btbd7
6	141907762	142038272	1	6	141890000	142190000	0.00148801	Slc25a29,Slc25a47,Wars,Wdr25
6	142040449	142072104	0.999999	6	141890000	142190000	0.00148801	Wdr25
6	142728940	142793443	1	6	142750000	142910000	0.00165446	Dlk1
6	144806349	144931055	1	6	144830000	145330000	0.00132461	RGD1305743,Rcor1
6	145006707	145064682	0.999998	6	144830000	145330000	0.00132461	Tecpr2
6	155933488	156012071	0.999998	6	155950000	156090000	0.00132956	Itgb8
7	1239452	1312549	1	7	1230000	1390000	0.00118163	Pros1
7	11567601	11623097	1	7	11590000	11710000	0.00149567	Eef2,Dapk3,Pias4,Zbtb7a
7	12112727	12165685	0.999999	7	12090000	12310000	0.00135687	Abhd17a,Csnk1g2,Scamp4
7	14540607	14576874	0.999999	7	14530000	14630000	0.00142534	Rasal3,Wiz
7	18671035	18741611	1	7	18690000	18850000	0.00150417	Pram1,Zfp414,Hnrnpm,March2
7	33678341	33782431	1	7	33730000	33850000	0.0011715	ENSRNOG00000024494
7	50294947	50395477	1	7	50330000	50470000	0.00119403	Syt1
7	60173804	60201260	0.999999	7	60150000	60310000	0.00147545	Frs2
7	62067933	62247042	1	7	62010000	62290000	0.0015274	Cand1
7	91658011	91908384	1	7	91690000	91990000	0.0010345	Asap1
7	93302813	93375851	1	7	93330000	93450000	0.00169582	Ext1
7	99412377	99436251	0.999999	7	99390000	99490000	0.00193964	Ndufb9,Mtss1
7	108520663	108746791	0.999999	7	108550000	108690000	0.00122651	PHF20L1
7	121404114	121466810	1	7	121450000	121550000	0.00193821	ENSRNOG00000049550,Smcr7l,Mgat3
7	121729561	121805251	1	7	121730000	121870000	0.00173836	Enthd1
7	123680712	123754641	0.999999	7	123690000	123830000	0.0015154	Tcf20
7	132605649	132631374	0.999996	7	132630000	132730000	0.00188851	Lrrk2
8	225319	863792	0.999999	8	810000	1150000	0.000987934	Gucy1a2
8	900087	1170850	1	8	810000	1150000	0.000987934	Gucy1a2
8	1474029	2295295	1	8	1470000	1670000	0.0014171	Msantd4,Gria4
8	2485155	2964367	1	8	2630000	2850000	0.00150221	Casp1,Casp4,Casp12
8	2978906	3519128	1	8	3170000	3270000	0.00172267	ENSRNOG00000033199,ENSRNOG00000033199,ENSRNOG00000033199
8	4460883	5134974	1	8	4490000	4770000	0.001732	Vom2r21,Pdgfd
8	5409494	5666962	0.999999	8	5310000	5590000	0.00180992	Mmp1b,Dcun1d5,Mmp13,Mmp12,Dync2h1
8	7731530	7806566	1	8	7770000	7890000	0.00171305	Cntn5
8	22549255	22611921	0.999999	8	22590000	22850000	0.00154551	Tmed1,Dnm2
8	30302360	30494386	1	8	30350000	30550000	0.00100275	Ntm
8	36734242	36898649	1	8	36790000	36990000	0.00159261	Hyls1,Pus3,Pate4,Pate3,Pate2,Pate1,Ddx25
8	37072103	37140061	1	8	37110000	37230000	0.00139353	ENSRNOG00000024026,Pate-f,9230113P08Rik
8	48769114	48872336	1	8	48790000	49210000	0.00138058	Tagln,Bace1,Rnf214,Pcsk7,Sidt2
8	48894227	48992076	0.999998	8	48790000	49210000	0.00138058	ENSRNOG00000025841,Pafah1b2,Sik3
8	49011409	49143806	1	8	48790000	49210000	0.00138058	Sik3
8	50503506	50550435	1	8	50550000	50890000	0.00129306	Cadm1
8	50590563	50612879	0.999998	8	50550000	50890000	0.00129306	Cadm1
8	50707716	50755585	1	8	50550000	50890000	0.00129306	Cadm1
8	50784524	50812369	0.999999	8	50550000	50890000	0.00129306	Cadm1
8	54131461	54282155	1	8	54170000	54330000	0.00167684	RGD1563866,Pou2af1
8	56189848	56420946	1	8	56230000	56490000	0.000911245	Ddx10
8	56717357	56847184	1	8	56730000	56950000	0.000845871	Npat,Cul5,Acat1
8	66940280	66976193	0.999999	8	66950000	67050000	0.0017729	Spesp1
8	74406450	74713101	1	8	74410000	74810000	0.00076347	Tcf12,ENSRNOG00000048391
8	75372283	75447720	1	8	75390000	75490000	0.00197718	Aldh1a2
8	87046969	87130225	0.999999	8	87070000	87190000	0.0014461	Senp6
8	87166740	87177378	0.999997	8	87070000	87190000	0.0014461	Myo6
8	87214144	87275386	1	8	87250000	87410000	0.00144087	Myo6,Impg1
8	87281074	87350138	1	8	87250000	87410000	0.00144087	Impg1
8	87389231	87427613	1	8	87250000	87410000	0.00144087	Impg1
8	106746472	106754680	0.999999	8	106750000	106850000	0.00191969	Pik3cb
8	109779160	109840638	1	8	109790000	109910000	0.00176251	Ephb1
8	114911407	115204334	1	8	114910000	115310000	0.000973369	Rbm15b,MANF,Vprbp,Dock3
8	115273098	115323896	1	8	114910000	115310000	0.000973369	Dock3
8	115850989	115920393	0.999999	8	115850000	116210000	0.00117308	Rbm6,Rbm5
8	115954956	116010928	0.999999	8	115850000	116210000	0.00117308	Rbm6
8	127202390	127230049	0.999999	8	127150000	127290000	0.00184628	Myd88,Oxsr1
8	130911035	130958672	1	8	130950000	131130000	0.00105238	Topaz1
8	130997701	131046684	1	8	130950000	131130000	0.00105238	Zfp445,Topaz1,Tcaim
8	131079029	131150263	1	8	131150000	131410000	0.00158466	Zfp167
8	131179466	131244771	1	8	131150000	131410000	0.00158466	ENSRNOG00000031912,RGD1311745,Kif15
8	131432541	131547785	0.999999	8	131470000	131630000	0.00110116	Cdcp1,Tmem158
8	131949867	132146468	0.999999	8	131810000	132190000	0.00145001	ENSRNOG00000026117,Cxcr6,Xcr1,Fyco1,Ccr9
9	976701	1175447	1	9	1050000	1370000	0.00158738	Tbc1d5
9	1226842	1334012	1	9	1050000	1370000	0.00158738	Tbc1d5
9	1457222	1594239	1	9	1450000	1650000	0.00131047	Tbc1d5
9	1831962	1925798	1	9	1870000	1970000	0.00181302	Plcl2
9	2070022	2328848	1	9	2130000	2330000	0.00149949	Satb1
9	4960751	5364749	1	9	5110000	5210000	0.00195046	ENSRNOG00000045852,ENSRNOG00000025800
9	5367300	5598751	1	9	5590000	5730000	0.001041	Hnrnpdl
9	6832682	6896715	1	9	6890000	6990000	0.00182986	Pot1b,Vom2r77
9	6930346	6973086	0.999999	9	6890000	6990000	0.00182986	Pot1b
9	8954199	9085855	1	9	8970000	10330000	0.000848011	Dennd1c,Crb3,Khsrp,Gtf2f1,Pspn,Alkbh7,Clpp,Tubb4a,Slc25a23,Slc25a41,Acer1
9	9113887	10030088	1	9	8970000	10330000	0.000848011	Prr22,Nrtn,Ndufa11,Vmac,Rpl36,ENSRNOG00000046002,Znrf4,ENSRNOG00000021159,Arrdc5,Fem1a,Tnfaip8l1,Lrg1,Plin4,Ubxn6,Mllt1,Rfx2,Dus3l,Ranbp3,Catsperd,Safb,Safb2,Ptprs,Uhrf1,Plin3,Dpp9,D17Wsu104e,Sema6b,Plin5,Chaf1a,Sh3gl1,1700061G19Rik,Acsbg2,Kdm4b,Hdgfrp2,Lonp1
9	10047981	10183530	1	9	8970000	10330000	0.000848011	Stap2,Ebi3,Fsd1,Shd,Ccdc94,Uxs1
9	27517177	27550237	0.999999	9	27550000	27710000	0.00138556	Rims1
9	27573715	27684348	1	9	27550000	27710000	0.00138556	Rims1
9	29224212	29365672	1	9	29250000	29430000	0.00147165	Col9a1,Col19a1
9	29396596	29406027	0.999999	9	29250000	29430000	0.00147165	Col19a1
9	38017867	38120845	0.999999	9	38090000	38210000	0.00180864	Zfp451,Bend6
9	43536297	43691066	1	9	43570000	43670000	0.00161414	Inpp4a
9	46299035	46359026	0.999999	9	46330000	46450000	0.00191167	Map4k4
9	46508542	46611001	1	9	46510000	46830000	0.00112725	Il1r2
9	46654060	46772881	1	9	46510000	46830000	0.00112725	Il1r1,Il1rl2
9	49340736	49380801	0.999999	9	49330000	49430000	0.00178393	Mrps9
9	55128869	55219364	1	9	55170000	55290000	0.0017602	Tmeff2
9	60138558	60179388	0.999999	9	60130000	60350000	0.001591	Hecw2
9	60181299	60310199	1	9	60130000	60350000	0.001591	Hecw2
9	61361741	61429915	1	9	61390000	61530000	0.00158091	Hspd1,Hspe1,Mob4
9	66268428	66315719	0.999999	9	66290000	66550000	0.00150254	Sumo1,Nop58
9	69633014	69769433	1	9	69670000	69770000	0.00191957	Gpr1,Ino80d,Eef1b2,Ndufs1
9	81059259	81151099	1	9	81090000	81230000	0.0011626	Tns1
9	81299050	81324041	0.999999	9	81310000	81810000	0.00153805	Arpc2,Ctdsp1
9	87716401	87846318	1	9	87770000	87910000	0.00183569	Irs1
9	87911483	88195731	1	9	87930000	88110000	0.0013805	Rhbdd1,Col4a3,Col4a4
9	92039526	92162624	1	9	92050000	92250000	0.00116598	Trip12
9	94174906	94236187	0.999999	9	94170000	94370000	0.001115	Kcnj13,ENSRNOG00000046793
9	98710184	98892605	1	9	98750000	99030000	0.000765771	Hdac4
9	113372619	113422504	1	9	113410000	113510000	0.00166187	ENSRNOG00000048545,Ndufv2
9	119008285	119049207	0.999999	9	118990000	119110000	0.00171255	Emilin2,Lpin2
10	814791	859596	1	10	770000	870000	0.00190711	A630010A05Rik
10	1456313	1759734	1	10	1470000	1850000	0.00109843	Shisa9
10	2701678	2753745	1	10	2730000	3190000	0.00141682	Snx29
10	2769353	2843412	1	10	2730000	3190000	0.00141682	Snx29
10	2903337	2997379	0.999999	10	2730000	3190000	0.00141682	Snx29
10	3058783	3108769	0.999999	10	2730000	3190000	0.00141682	Snx29
10	3381780	3446790	0.999999	10	3390000	3550000	0.00152082	Zc3h7a,Txndc11
10	3456551	3519362	1	10	3390000	3550000	0.00152082	Snn,Txndc11
10	3891364	4077101	1	10	3830000	4150000	0.00109731	ENSRNOG00000048555,Dexi,Clec16a,Ciita
10	4311040	4405720	0.999999	10	4290000	4510000	0.00128453	Rpl39l,Atf7ip2
10	4488116	4509583	0.999993	10	4290000	4510000	0.00128453	ENSRNOG00000002699
10	7072967	7194572	1	10	7150000	7250000	0.00163983	Rbfox1
10	11330459	11515246	1	10	11270000	11390000	0.00169494	Fopnl,Abcc1,Myh11,Fopnl
10	11563106	11569679	1	10	11430000	11610000	0.0012561	Nde1
10	11874486	11918666	0.999999	10	11870000	12050000	0.00135301	ENSRNOG00000002286
10	13343523	13361013	0.999999	10	13270000	13490000	0.00136153	Amdhd2,Atp6v0c
10	14924137	15003284	1	10	14970000	15230000	0.00116141	Msln,Haghl,CCDC78,Fam173a,Metrn,Fbxl16,Mslnl,Narfl
10	15118171	15156657	0.999999	10	14970000	15230000	0.00116141	Nhlrc4,D630044L22Rik,Pigq,A930017K11Rik,Capn15
10	15302023	15461104	1	10	15310000	15530000	0.00119377	Mrpl28,Pdia2,Arhgdig,Tmem8a,Rgs11,Itfg3,Luc7l,Axin1
10	16034475	16166539	1	10	16090000	16290000	0.00177451	BOD1
10	23789137	23993697	1	10	23790000	24070000	0.000781516	ENSRNOG00000047239
10	35285673	35388599	1	10	35330000	35430000	0.00088166	Rnf130
10	36922257	36986488	1	10	36970000	37070000	0.00197599	SEC24A
10	37140910	37216287	0.999999	10	37190000	37290000	0.00190886	Cdkn2aipnl,Ube2b
10	39474298	39689241	1	10	39510000	40030000	0.00114904	RGD1566120,Acsl6,Fnip1,Rapgef6
10	39713045	39915622	1	10	39510000	40030000	0.00114904	ENSRNOG00000021861,Rapgef6,Cdc42se2
10	56938375	57083262	1	10	56950000	57170000	0.00142095	Chrne,4930544D05Rik,RPL36AL,Gp1ba,Slc25a11,Pfn1,Eno3,Inca1,Mink1,Spag7,Camta2,Kif1c,Rnf167
10	58469127	58580016	1	10	58470000	58670000	0.00115455	Txndc17,ENSRNOG00000014865,RGD1304728,Med31,Slc13a5
10	59470893	59517467	0.999999	10	59470000	59570000	0.0019018	Emc6,Tax1bp3,P2rx5,Ctns,Shpk
10	61136025	61394262	1	10	61170000	61290000	0.000859857	RGD1562276,Cluh,Smg6,Mettl16,Pafah1b1,RGD1562276,Cluh,Smg6,Mettl16,Pafah1b1
10	61539147	61582734	0.999996	10	61570000	61790000	0.00129024	Smg6
10	71753000	71858676	1	10	71670000	71930000	0.00142087	Lhx1
10	75584871	75660426	0.999998	10	75550000	75790000	0.0013135	Trim37
10	80705745	80933044	1	10	80770000	80990000	0.00149799	Hnrnpa3,Ca10
10	84536570	84578397	0.999999	10	84470000	84570000	0.00197659	Cdk5rap3
10	85146484	85217319	0.999999	10	85150000	85350000	0.0015239	Arhgap23
10	85225949	85267275	1	10	85150000	85350000	0.0015239	Srcin1,Arhgap23
10	85463897	85520014	0.999999	10	85450000	85590000	0.00158601	1700001P01Rik,Rpl23,ENSRNOG00000047850,Cwc25,Pip4k2b
10	86233024	86300913	1	10	86270000	86370000	0.00161688	Ikzf3
10	103629534	103751723	1	10	103630000	103930000	0.00135198	Wbp2,Galk1,Trim47,Unc13d,H3f3b,Itgb4,Unk
10	103774789	103798365	0.999999	10	103630000	103930000	0.00135198	Sap30bp
10	103822673	103856901	0.999996	10	103630000	103930000	0.00135198	SMIM5,ENSRNOG00000042445,Recql5
10	108357510	108401174	0.999998	10	108390000	108690000	0.00180538	Rptor
10	110037499	110100747	0.999999	10	110050000	110210000	0.00140218	Narf,Foxk2
10	110104552	110136014	0.999999	10	110050000	110210000	0.00140218	Wdr45b,Foxk2
10	110204008	110421750	1	10	110230000	110710000	0.0012209	Fn3krp,Znf750,Fn3k,B3gntl1,Tbcd,Fn3krp,Znf750,Fn3k,B3gntl1,Tbcd
10	110442781	110619743	1	10	110230000	110710000	0.0012209	B3gntl1,Metrnl,Ptchd3
11	31286558	31454979	1	11	31350000	31490000	0.00144895	Grik1
11	48579828	48634139	1	11	48630000	48810000	0.00139623	Tbc1d23
11	48640379	48661541	0.999999	11	48630000	48810000	0.00139623	Nit2,Tbc1d23
11	48684252	48739439	1	11	48630000	48810000	0.00139623	Tomm70a
11	56327969	56391310	0.999999	11	56190000	56470000	0.0014233	Bbx
11	57595040	57680506	0.999999	11	57590000	57690000	0.00171703	Retnlg,Dzip3
11	64213415	64242351	0.999999	11	64130000	64250000	0.0019092	BC016579,Tmprss7
11	69016333	69077202	1	11	69030000	69130000	0.00113094	Ndufb4,Hgd
11	70727853	70820260	1	11	70710000	70830000	0.00145004	Wdr5b,Fam162a,Parp9,Kpna1
11	85588799	85758996	1	11	85730000	85830000	0.00183859	Igf2bp2,Senp2
11	90556740	90794174	1	11	90590000	90890000	0.0010856	Smpd4,Ccdc74a,Med15,Klhl22,Scarf2
12	26476064	26562633	1	12	26510000	26670000	0.00110189	Bcl7b,Baz1b
12	42454098	42499478	0.999999	12	42410000	42770000	0.00133919	Erp29,Tmem116,Naa25
12	43777610	43830729	1	12	43770000	43910000	0.00159815	Rbm19
12	51081681	51114836	0.999999	12	51110000	51250000	0.00114854	Sgsm1
12	53668773	53721404	0.999999	12	53670000	53890000	0.00105941	Pus1,ENSRNOG00000037481,Ulk1,Ep400
12	53742311	53789884	1	12	53670000	53890000	0.00105941	Ep400
13	1791070	2190372	1	13	1870000	2010000	0.000646396	Dsel
13	12268130	12611188	1	13	12270000	12410000	0.00110261	ENSRNOG00000031844,Cntnap5c
13	12645800	12707798	0.999999	13	12670000	12770000	0.00161319	Cntnap5c
13	12715919	12787600	1	13	12670000	12770000	0.00161319	Cntnap5c
13	19474866	19613154	1	13	19510000	19670000	0.000848207	ENSRNOG00000043314
13	19790436	19856773	0.999999	13	19750000	19950000	0.000800287	Cntnap5b
13	30720691	30727123	0.999993	13	30690000	31010000	0.00107294	Pign
13	30759571	30929729	1	13	30690000	31010000	0.00107294	RGD1307235,Pign
13	31139497	31176395	0.999999	13	31070000	31250000	0.00112355	Zcchc2
13	31366136	31448943	1	13	31330000	31630000	0.00146947	Phlpp1
13	31461656	31586742	1	13	31330000	31630000	0.00146947	Phlpp1
13	31953414	32017117	0.999999	13	31950000	32110000	0.00153106	Kdsr,Vps4b
13	32351622	32406324	1	13	32370000	32550000	0.00129175	Serpinb11
13	32429144	32491349	0.999999	13	32370000	32550000	0.00129175	Serpinb7
13	36300501	36496775	1	13	36310000	36430000	0.00102742	Cdh7
13	39376776	39411055	1	13	39410000	39870000	0.00133459	Tsn,Mki67ip
13	39539570	39544306	0.999999	13	39410000	39870000	0.00133459	CLASP1
13	47336835	47469002	1	13	47370000	47530000	0.00050528	Lypd1,Nckap5
13	52473572	52648303	1	13	52470000	52650000	0.00146034	Yod1,Fcamr,C4bpb,Pfkfb2,SARG
13	74040917	74135148	1	13	74070000	74250000	0.000959483	Edem3,Fam129a
13	74889219	74922182	0.999999	13	74910000	75110000	0.000890403	Rgl1
13	76870488	76925015	0.999999	13	76890000	77010000	0.00169394	Cacna1e
13	79682826	79893806	0.999999	13	79710000	80030000	0.00146051	ENSRNOG00000042217,Rasal2
13	81113129	81517247	1	13	81150000	81590000	0.000930489	Astn1,Pappa2
13	85536049	85584325	0.999998	13	85490000	85590000	0.00197254	Fmo4
13	105287522	105322843	0.999999	13	105310000	105450000	0.00140133	Enah
13	112095163	112147884	1	13	112110000	112210000	0.00176126	Kctd3
14	10674519	10770367	0.999999	14	10710000	10910000	0.00141347	Cops4,Lin54
14	10784253	10861313	1	14	10710000	10910000	0.00141347	Sec31a
14	19181412	19363749	1	14	19210000	19430000	0.000965179	Cox18,Ankrd17
14	44485753	44552229	1	14	44470000	44650000	0.000912093	Rfc1,Wdr19
14	45717090	45796520	1	14	45710000	45910000	0.00128735	Rell1
14	61080012	61262185	1	14	61090000	61370000	0.00117233	Dhx15
14	84108704	84290078	1	14	84130000	84330000	0.00156004	Drg1,Pik3ip1,Eif4enif1,PATZ1,Limk2
14	84314785	84387984	0.999999	14	84130000	84330000	0.00156004	Rnf185,Limk2
14	85285068	85315258	0.999999	14	85270000	85830000	0.00115508	Hormad2
14	85383651	85596065	1	14	85270000	85830000	0.00115508	Mtmr3,Ascc2
14	86090884	86223479	1	14	86110000	86450000	0.000888625	Kremen1,Znrf3
14	86657880	86721324	0.999999	14	86670000	86830000	0.00136762	Dbnl,Urgcp
14	97440692	97511924	1	14	97470000	97570000	0.00149999	ENSRNOG00000042314,Pom121l12
14	113772117	114037274	1	14	113810000	113990000	0.000799966	Rtn4,Eml6
15	961679	1132952	1	15	990000	1130000	0.00172272	ENSRNOG00000006051,Kcnma1
15	8289523	8346659	0.999999	15	8250000	8630000	0.00149831	Mss51,Ppp3cb,Usp54
15	8411093	8427808	0.999987	15	8250000	8630000	0.00149831	Ttc18
15	15884943	15920909	1	15	15890000	16030000	0.00146353	Slc4a7
15	16490517	16583488	1	15	16470000	16690000	0.000857977	Atxn7
15	23932418	24022796	0.999999	15	23970000	24090000	0.00174084	Ddhd1
15	43576814	43723123	1	15	43590000	43790000	0.000785442	CDADC1,Cab39l
15	45655131	45806316	0.999999	15	45770000	45870000	0.00157708	Kcnrg,Spryd7,Trim13
15	47855218	47907313	0.999999	15	47870000	48030000	0.00104769	Ppp2r2a
15	47921287	47956296	0.999999	15	47870000	48030000	0.00104769	Ppp2r2a
15	47921287	47956296	0.999999	15	47870000	48030000	0.00104769	Bnip3l
15	48202274	48288963	1	15	48270000	48370000	0.00158968	Adra1a
15	48781537	48892436	0.999999	15	48770000	48950000	0.00151504	Chrna2,Ephx2,Adam2
15	60897020	60922707	0.999999	15	60910000	61010000	0.00178961	ENSRNOG00000029520
15	61051090	61134099	1	15	61070000	61190000	0.00179027	Zc3h13
15	87027924	87161281	0.999999	15	86990000	87270000	0.00118369	Pibf1
15	92758306	92825518	0.999999	15	92770000	92890000	0.00143663	RGD1308297
15	103744029	103821087	1	15	103650000	103750000	0.00117298	ENSRNOG00000031960,ENSRNOG00000047256
16	2084436	2204424	1	16	2130000	2290000	0.00111969	Slmap
16	4592753	4817949	1	16	4650000	4830000	0.00150707	Cacna2d3
16	19554714	19622989	0.999999	16	19590000	19710000	0.00152272	Myo9b
16	21088773	21200599	1	16	21070000	21370000	0.00100547	Tssk6,Ndufa13,Gatad2a
16	21213435	21252336	0.999998	16	21070000	21370000	0.00100547	Pbx4
16	21258838	21305627	0.999999	16	21070000	21370000	0.00100547	Lpar2,Gmip,Atp13a1
16	31781613	31896406	1	16	31790000	31950000	0.00142121	Palld,Cbr4
16	54438373	54517749	1	16	54470000	54610000	0.00157247	Mtmr7
16	59873064	60086458	1	16	59910000	60150000	0.00101825	Mfhas1,Eri1
16	67051391	67110670	0.999999	16	67050000	67150000	0.00149752	Unc5d
16	67118148	67170501	0.999998	16	67050000	67150000	0.00149752	Unc5d
16	70374768	70518576	0.999999	16	70390000	70590000	0.00113172	Rnf170,HOOK3,Fnta
16	71613598	71687991	1	16	71610000	71770000	0.00160178	Adam32,Adam5
16	71705380	71762138	1	16	71610000	71770000	0.00160178	Adam3,Adam5
17	359748	425569	1	17	410000	510000	0.00189991	Fbp2,Fbp1
17	1304082	1410265	1	17	1310000	1450000	0.00172633	Ercc6l2
17	6199829	6239954	0.999998	17	6170000	6290000	0.00182495	Ctsq
17	11884873	12006188	1	17	11930000	12170000	0.001188	Mxd3,Rab24,Rgs14,Lman2,Prelid1,Nsd1
17	12015363	12052017	0.999999	17	11930000	12170000	0.001188	Nsd1
17	15600746	15631419	0.999999	17	15630000	15750000	0.00148564	Secisbp2,Sema4d
17	17749362	17782813	0.999999	17	17650000	17750000	0.00163429	Bicd2
17	17817072	17866870	0.999998	17	17770000	17870000	0.00190284	Fgd3
17	19525564	19567806	0.999999	17	19530000	19710000	0.00141819	Nup153
17	19858366	19919562	1	17	19910000	20050000	0.00118564	Nhlrc1,Tpmt,Kdm1b
17	19934258	19969303	0.999999	17	19910000	20050000	0.00118564	Dek,Kdm1b
17	22141159	22364483	1	17	22150000	22450000	0.00111738	Dtnbp1,Jarid2
17	35607972	35670410	0.999998	17	35610000	35770000	0.0016012	Gmds
17	44358220	44521293	1	17	44410000	44610000	0.00163493	Cmah
17	47897284	47987711	1	17	47910000	48070000	0.00102104	Cdk13
17	50388247	50537203	1	17	50430000	50610000	0.00134931	Gli3
17	51990967	52091181	1	17	52010000	52150000	0.00118028	Arhgap12
17	58869054	58931568	1	17	58670000	59030000	0.00156308	Pom121l2,Prss16
17	65013216	65072781	1	17	65030000	65150000	0.00133882	Larp4b
17	65199409	65637824	1	17	65210000	65750000	0.000962046	Zmynd11,Dip2c
18	3902264	3961722	1	18	3950000	4410000	0.00138333	Lama3,MGC125239
18	3978877	4012601	1	18	3950000	4410000	0.00138333	MGC125239
18	4083336	4147460	1	18	3950000	4410000	0.00138333	Cabyr,Osbpl1a
18	4151495	4391941	1	18	3950000	4410000	0.00138333	RGD1560194,Hrh4,Impact,Osbpl1a
18	12641391	12806458	1	18	12670000	12910000	0.000915958	Ccdc178
18	12818263	12837831	0.999999	18	12670000	12910000	0.000915958	Ccdc178
18	24684936	24742223	0.999999	18	24730000	24830000	0.00176798	Map3k2
18	31780412	31812671	0.999999	18	31790000	31930000	0.00168314	Arhgap26
18	31823018	31869460	1	18	31790000	31930000	0.00168314	Arhgap26
18	40066741	40320378	1	18	40090000	40430000	0.00123098	Mospd4,Eif1a,Fem1c,Ticam2,Tmed7
18	53358640	53426884	1	18	53390000	53490000	0.00138371	RGD1312005
18	58267016	58308563	0.999999	18	58290000	58410000	0.00188845	Txnl1
18	62562040	62679593	1	18	62590000	62750000	0.000996624	Cep76,Psmg2,PTPN2
18	73152334	73288599	1	18	73190000	73330000	0.00131724	Pias2,St8sia5
18	76434131	76644310	1	18	76430000	76710000	0.00106184	Atp9b
18	80162748	80234346	1	18	80150000	80350000	0.00157389	ENSRNOG00000016008
19	912820	1001652	1	19	770000	1050000	0.00168963	Cklf,Tk2,Bean1
19	2369938	2449169	1	19	2390000	2510000	0.00176863	Cdh11
19	11154320	11226493	0.999999	19	11130000	11290000	0.000916363	Nup93
19	28212738	28282785	1	19	28190000	28350000	0.00156451	Rpgrip1l
19	36876432	36938905	0.999999	19	36730000	37270000	0.00160903	Dand5,Gadd45gip1,Calr,Rad23a,Nfix
19	37122427	37142984	0.999988	19	36730000	37270000	0.00160903	Tnpo2
19	42744797	42840326	1	19	42770000	42910000	0.00132481	ENSRNOG00000051019,Abce1,Otud4,Anapc10
19	49679032	49803033	1	19	49730000	49830000	0.00196649	Cdh1,RGD1559841
19	49892460	50007643	1	19	49870000	50290000	0.000830236	Has3,Chtf8,Cirh1a,Sntb2
19	50016780	50103242	1	19	49870000	50290000	0.000830236	Vps4a,Sntb2
19	53810529	53872943	0.999999	19	53850000	53950000	0.00184765	Glg1
19	64445757	64460594	0.999996	19	64390000	64530000	0.00167553	RGD1304884
19	66299890	66380905	1	19	66330000	66430000	0.00197847	Cdh15,Acsf3
19	66416829	66560187	1	19	66450000	66650000	0.000982976	Ankrd11
20	7963908	8153881	1	20	7930000	8250000	0.00137493	Sirt1,Mapk14,Herc4
20	10154658	10270014	1	20	10170000	10350000	0.00124161	Fkbp5
20	11194182	11236140	1	20	11210000	11310000	0.00159735	Btbd9
20	24845069	24945066	1	20	24850000	25030000	0.00126167	Jmjd1c
20	29121690	29279521	1	20	29150000	29350000	0.000853534	Slc25a16,Dna2,Tet1
20	29935303	29936961	0.99999	20	29770000	29950000	0.00192537	Ccdc138
20	33188219	33302750	1	20	33210000	33390000	0.000984723	H2afy2,Col13a1
20	44677266	44750925	0.999999	20	44690000	44830000	0.00153661	Marcks
X	2469934	2652695	1	X	2490000	2670000	0.000356394	Ndufb11,ENSRNOG00000025470,Cdk16,Uba1,Rbm10,Rgn,Usp11
X	4318988	4505185	0.999999	X	4430000	4530000	0.000435162	ENSRNOG00000025358
X	23847468	24082427	0.999997	X	24030000	24170000	0.000621783	ENSRNOG00000043358,Shroom2
X	45121461	45383541	0.999999	X	45090000	45430000	0.000473657	ENSRNOG00000026351,ENSRNOG00000038408,Tbl1x,Prkx
X	63350454	63588840	1	X	63390000	63550000	0.000246936	ENSRNOG00000046012,Pcyt1b,Pdk3
X	71003793	71086519	0.999999	X	71050000	71170000	0.000608715	Eda
X	110886391	110938792	0.999998	X	110910000	111010000	0.00102588	Col4a6
X	135336122	135554827	0.999998	X	135250000	135450000	0.00100414	Rab33a,Zfp280c,Slc25a14,Aifm1
