# Supplementary material for: Whole-Genome Sequencing Reveals Genetic Variation in the Asian House Rat
Source: G3 (Bethesda). 2016 Apr 27;6(7):1969–77. doi: 10.1534/g3.116.029504 (PMC4938650; doi:10.1534/g3.116.029504)
Supplement: Supplemental Material [file supp_g3.116.029504_TableS5.xls]

## Sheet: enrichment
GOID	Ontology	Term	Number in our list	Total number in our list	Number in the genome	Total number in the genome	p value	p.adjust	qvalue	Genes in test set
GO:0005488	molecular_function	binding	623	766	11816	19509	1.62529e-36	8.73593e-34	7.60464e-34	Cxcr6/LOC100360087/Tbcd/Rad9a/LOC100361558/Rcor1/Kif1c/Gmfg/P2rx5/Skil/Hdgf/Fbp2/Casp4/Dlk1/Rgs14/Wnk1/Blvra/Nlgn1/Hnrnpm/Aldh1a2/Cyth2/Eif2b4/Erp29/Mmp12/Rraga/Eif4e/Ptpn2/Ppp2r2a/Kcnb2/Zbtb7a/Cand1/Acsl6/Epn1/Chd4/Mylk2/Sv2a/Tmem158/Sf1/Gli3/Faf1/Bnip3l/Casp12/Fgf21/Atp6v0c/Hrh4/Lonp1/Chrna2/Mob4/Mmp13/Hdgfrp2/Jmjd1c/Khsrp/Timm9/Kcnh5/Map3k2/Unc13d/Nip7/Dnajc21/Kat5/Wbp2/Ephb1/Fbp1/G6pd/Got1/If…
GO:0043167	molecular_function	ion binding	321	766	5445	19509	1.5237e-17	5.45991e-15	4.75286e-15	LOC100360087/Kif1c/P2rx5/Hdgf/Fbp2/Dlk1/Wnk1/Blvra/Cyth2/Mmp12/Rraga/Zbtb7a/Acsl6/Chd4/Mylk2/Sf1/Gli3/Hrh4/Lonp1/Chrna2/Mob4/Mmp13/Jmjd1c/Timm9/Map3k2/Dnajc21/Kat5/Ephb1/Fbp1/Got1/Abcc1/Myh11/Acvr1c/Uxs1/Fmo4/Pde4d/Pfkfb2/Ppp1ca/Ppp3cb/Cyp4x1/Vps4a/Tbxas1/Acat1/Pc/Rgn/Plagl1/Idh3g/Nup153/Cdk11b/Abcc2/Fnta/Eno3/Kcna4/Myo9b/Marcks/Syt1/Dnm2/Lhx1/Ppm1g/Sec24a/Recql5/Galk1/Edem3/Dhx15/Mss51/Tssk6/Atp…
GO:0003824	molecular_function	catalytic activity	323	766	5549	19509	8.01717e-17	2.15462e-14	1.8756e-14	Rad9a/Kif1c/Fbp2/Casp4/Wnk1/Blvra/Aldh1a2/Mmp12/Rraga/Ptpn2/Ppp2r2a/Acsl6/Chd4/Mylk2/Txnl1/Casp12/Atp6v0c/Lonp1/Mmp13/Jmjd1c/Kcnh5/Map3k2/Kat5/Ephb1/Fbp1/G6pd/Got1/Abcc1/Myh11/Acvr1c/Ctsq/Nexn/Hsd3b7/Uxs1/Fmo4/Pde4d/Pfkfb2/Ppp1ca/Ppp3cb/Cyp4x1/Hint3/Vps4a/Tbxas1/Pla2g16/Acat1/Pc/Rgn/Casp1/Idh3g/Cdk11b/Abcc2/Fnta/Eno3/Myo9b/Dnm2/Ppm1g/Has3/Pcyt1b/Pigq/Txndc17/Med31/Shpk/Smg6/Recql5/Galk1/Ndufb4/Tm…
GO:0005515	molecular_function	protein binding	351	766	6216	19509	1.3287e-16	2.85671e-14	2.48677e-14	Cxcr6/Tbcd/Rad9a/LOC100361558/Rcor1/Kif1c/Gmfg/Skil/Hdgf/Casp4/Rgs14/Wnk1/Nlgn1/Hnrnpm/Cyth2/Eif2b4/Erp29/Rraga/Eif4e/Ptpn2/Ppp2r2a/Kcnb2/Zbtb7a/Cand1/Acsl6/Epn1/Chd4/Mylk2/Sv2a/Gli3/Faf1/Bnip3l/Casp12/Fgf21/Atp6v0c/Lonp1/Mob4/Mmp13/Khsrp/Timm9/Kcnh5/Map3k2/Unc13d/Kat5/Wbp2/Ephb1/Fbp1/G6pd/Got1/Ifnb1/Il6/Myh11/Acvr1c/Cklf/Nexn/Uxs1/Arhgap4/Pde4d/Pfkfb2/Ppp1ca/Ppp3cb/Vps4a/Bax/Bcl2l1/Stx1b/Acat1/T…
GO:1901363	molecular_function	heterocyclic compound binding	314	766	5602	19509	7.83446e-14	1.40367e-11	1.2219e-11	LOC100361558/Rcor1/Kif1c/P2rx5/Skil/Hdgf/Wnk1/Hnrnpm/Eif2b4/Rraga/Eif4e/Ptpn2/Zbtb7a/Acsl6/Chd4/Mylk2/Sf1/Gli3/Hrh4/Lonp1/Hdgfrp2/Khsrp/Map3k2/Nip7/Dnajc21/Wbp2/Ephb1/Fbp1/G6pd/Got1/Abcc1/Myh11/Acvr1c/Uxs1/Fmo4/Pde4d/Pfkfb2/Cyp4x1/Hint3/Vps4a/Tbxas1/Pc/Plagl1/Idh3g/Nup153/Sfpq/Cdk11b/Mxd3/Abcc2/Cast/Myo9b/Tcf12/Dnm2/Lhx1/Camta2/Smg6/Recql5/Galk1/Rptor/Ankrd17/Dhx15/Gatad2a/Tssk6/Atp13a1/Gmds/Atp9…
GO:0097159	molecular_function	organic cyclic compound binding	315	766	5673	19509	2.547e-13	3.91146e-11	3.40494e-11	LOC100361558/Rcor1/Kif1c/P2rx5/Skil/Hdgf/Wnk1/Hnrnpm/Eif2b4/Rraga/Eif4e/Ptpn2/Zbtb7a/Acsl6/Chd4/Mylk2/Sf1/Gli3/Hrh4/Lonp1/Hdgfrp2/Khsrp/Map3k2/Nip7/Dnajc21/Wbp2/Ephb1/Fbp1/G6pd/Got1/Abcc1/Myh11/Acvr1c/Uxs1/Fmo4/Pde4d/Pfkfb2/Cyp4x1/Hint3/Vps4a/Tbxas1/Pc/Plagl1/Idh3g/Nup153/Sfpq/Cdk11b/Mxd3/Abcc2/Cast/Myo9b/Tcf12/Dnm2/Lhx1/Osbpl1a/Camta2/Smg6/Recql5/Galk1/Rptor/Ankrd17/Dhx15/Gatad2a/Tssk6/Atp13a1/G…
GO:0000166	molecular_function	nucleotide binding	155	766	2249	19509	9.28011e-13	1.10846e-10	9.64915e-11	Kif1c/P2rx5/Hdgf/Wnk1/Hnrnpm/Rraga/Acsl6/Chd4/Mylk2/Lonp1/Map3k2/Ephb1/Fbp1/G6pd/Abcc1/Myh11/Acvr1c/Uxs1/Fmo4/Pde4d/Pfkfb2/Hint3/Vps4a/Pc/Idh3g/Sfpq/Cdk11b/Abcc2/Myo9b/Dnm2/Recql5/Galk1/Dhx15/Tssk6/Atp13a1/Gmds/Atp9b/Tk2/Tubb4a/Nars2/Map4k2/Srpk3/Mecp2/Hspa4l/Limk2/Sf3b4/Tnni3k/Prps1/Eef2/Atp2b3/Galk2/Pnck/Pdk3/RSA-14-44/Cmpk1/Rad54l/Arhgap5/Lrrk2/Ddx10/Rbm5/Acsbg2/Dus3l/Map4k4/Rbfox1/Mink1/Igf2b…
GO:1901265	molecular_function	nucleoside phosphate binding	155	766	2249	19509	9.28011e-13	1.10846e-10	9.64915e-11	Kif1c/P2rx5/Hdgf/Wnk1/Hnrnpm/Rraga/Acsl6/Chd4/Mylk2/Lonp1/Map3k2/Ephb1/Fbp1/G6pd/Abcc1/Myh11/Acvr1c/Uxs1/Fmo4/Pde4d/Pfkfb2/Hint3/Vps4a/Pc/Idh3g/Sfpq/Cdk11b/Abcc2/Myo9b/Dnm2/Recql5/Galk1/Dhx15/Tssk6/Atp13a1/Gmds/Atp9b/Tk2/Tubb4a/Nars2/Map4k2/Srpk3/Mecp2/Hspa4l/Limk2/Sf3b4/Tnni3k/Prps1/Eef2/Atp2b3/Galk2/Pnck/Pdk3/RSA-14-44/Cmpk1/Rad54l/Arhgap5/Lrrk2/Ddx10/Rbm5/Acsbg2/Dus3l/Map4k4/Rbfox1/Mink1/Igf2b…
GO:0036094	molecular_function	small molecule binding	166	766	2576	19509	3.02346e-11	3.25022e-09	2.82932e-09	Kif1c/P2rx5/Hdgf/Wnk1/Hnrnpm/Aldh1a2/Cyth2/Rraga/Acsl6/Chd4/Mylk2/Lonp1/Map3k2/Ephb1/Fbp1/G6pd/Got1/Abcc1/Myh11/Acvr1c/Uxs1/Fmo4/Pde4d/Pfkfb2/Hint3/Vps4a/Pc/Idh3g/Sfpq/Cdk11b/Abcc2/Myo9b/Marcks/Syt1/Dnm2/Osbpl1a/Recql5/Galk1/Dhx15/Tssk6/Atp13a1/Lman2/Gmds/Atp9b/Tk2/Tubb4a/Nars2/Map4k2/Srpk3/Mecp2/Hspa4l/Limk2/Sf3b4/Tnni3k/Grik1/Prps1/Eef2/Atp2b3/Galk2/Pnck/Pdk3/RSA-14-44/Cmpk1/Rad54l/Arhgap5/Lrrk…
GO:0044822	molecular_function	poly(A) RNA binding	95	766	1285	19509	1.49869e-09	1.45676e-07	1.26811e-07	Kif1c/Hdgf/Hnrnpm/Eif4e/Sf1/Khsrp/Nip7/Dnajc21/Sfpq/Cdk11b/Cast/Ankrd17/Dhx15/Cirh1a/Fbl/Rpl23/Mecp2/Flna/Fam50a/Dimt1/Brix1/Sf3b4/Cisd2/Eef2/Zcchc7/Pum2/Ddx10/Rbm5/Dus3l/Mrps9/Sumo1/Tns1/Cluh/Igf2bp2/Dzip3/Rbm19/Pus1/Hnrnpdl/Eif4enif1/Zc3h13/Dek/Cdk13/Larp4b/Otud4/U2af2/Samd4b/Larp1b/Mex3a/Ptbp2/Zak/Ddx31/Eri3/Uba1/Nop2/Rbm15b/Manf/Rbm6/Gtf2f1/Zc3h7a/Luc7l/Unk/Pcf11/Atp8b2/Hnrnpa3/Nop56/Xrn2/Par…
GO:0046872	molecular_function	metal ion binding	199	766	3422	19509	1.62615e-09	1.45676e-07	1.26811e-07	LOC100360087/P2rx5/Fbp2/Dlk1/Wnk1/Blvra/Mmp12/Zbtb7a/Chd4/Sf1/Gli3/Mob4/Mmp13/Jmjd1c/Timm9/Dnajc21/Kat5/Fbp1/Acvr1c/Pde4d/Ppp1ca/Ppp3cb/Cyp4x1/Tbxas1/Acat1/Pc/Rgn/Plagl1/Idh3g/Nup153/Fnta/Eno3/Kcna4/Myo9b/Syt1/Lhx1/Ppm1g/Sec24a/Edem3/Mss51/Tssk6/Atp13a1/Zmynd11/Atp9b/Jag1/Cdh7/Fiz1/Pnma3/Zfp275/Notch2/Crnn/Limk2/Metap1/Tnni3k/Prps1/Atp2b3/Hivep2/Zcchc7/Tyrp1/Mul1/Agmat/Adi1/Zfp414/Rbm5/Topaz1/Zfp…
GO:0001882	molecular_function	nucleoside binding	119	766	1754	19509	1.8568e-09	1.45981e-07	1.27077e-07	Kif1c/P2rx5/Wnk1/Rraga/Acsl6/Chd4/Mylk2/Lonp1/Map3k2/Ephb1/Fbp1/Abcc1/Myh11/Acvr1c/Pfkfb2/Vps4a/Pc/Idh3g/Cdk11b/Abcc2/Myo9b/Dnm2/Recql5/Galk1/Dhx15/Tssk6/Atp13a1/Atp9b/Tk2/Tubb4a/Nars2/Map4k2/Srpk3/Hspa4l/Limk2/Tnni3k/Prps1/Eef2/Atp2b3/Galk2/Pnck/Pdk3/RSA-14-44/Cmpk1/Rad54l/Arhgap5/Lrrk2/Ddx10/Acsbg2/Map4k4/Mink1/Ep400/Drg1/Urgcp/Mfhas1/Cdk13/Dyrk1b/Atl3/Rhobtb3/Plk4/Rab25/Pmvk/Zak/Ak8/Ddx31/Dyrk…
GO:0043169	molecular_function	cation binding	203	766	3516	19509	1.90115e-09	1.45981e-07	1.27077e-07	LOC100360087/P2rx5/Fbp2/Dlk1/Wnk1/Blvra/Mmp12/Zbtb7a/Chd4/Sf1/Gli3/Hrh4/Chrna2/Mob4/Mmp13/Jmjd1c/Timm9/Dnajc21/Kat5/Fbp1/Acvr1c/Pde4d/Ppp1ca/Ppp3cb/Cyp4x1/Tbxas1/Acat1/Pc/Rgn/Plagl1/Idh3g/Nup153/Fnta/Eno3/Kcna4/Myo9b/Syt1/Lhx1/Ppm1g/Sec24a/Edem3/Mss51/Tssk6/Atp13a1/Zmynd11/Atp9b/Jag1/Cdh7/Fiz1/Pnma3/Zfp275/Chrne/Notch2/Crnn/Limk2/Metap1/Tnni3k/Prps1/Atp2b3/Hivep2/Zcchc7/Tyrp1/Mul1/Agmat/Adi1/Zfp4…
GO:0032550	molecular_function	purine ribonucleoside binding	118	766	1739	19509	2.18199e-09	1.56376e-07	1.36125e-07	Kif1c/P2rx5/Wnk1/Rraga/Acsl6/Chd4/Mylk2/Lonp1/Map3k2/Ephb1/Fbp1/Abcc1/Myh11/Acvr1c/Pfkfb2/Vps4a/Pc/Idh3g/Cdk11b/Abcc2/Myo9b/Dnm2/Recql5/Galk1/Dhx15/Tssk6/Atp13a1/Atp9b/Tk2/Tubb4a/Nars2/Map4k2/Srpk3/Hspa4l/Limk2/Tnni3k/Prps1/Eef2/Atp2b3/Galk2/Pnck/Pdk3/RSA-14-44/Cmpk1/Rad54l/Arhgap5/Lrrk2/Ddx10/Acsbg2/Map4k4/Mink1/Ep400/Drg1/Urgcp/Mfhas1/Cdk13/Dyrk1b/Atl3/Rhobtb3/Plk4/Rab25/Pmvk/Zak/Ak8/Ddx31/Dyrk…
GO:0001883	molecular_function	purine nucleoside binding	118	766	1742	19509	2.4143e-09	1.57891e-07	1.37445e-07	Kif1c/P2rx5/Wnk1/Rraga/Acsl6/Chd4/Mylk2/Lonp1/Map3k2/Ephb1/Fbp1/Abcc1/Myh11/Acvr1c/Pfkfb2/Vps4a/Pc/Idh3g/Cdk11b/Abcc2/Myo9b/Dnm2/Recql5/Galk1/Dhx15/Tssk6/Atp13a1/Atp9b/Tk2/Tubb4a/Nars2/Map4k2/Srpk3/Hspa4l/Limk2/Tnni3k/Prps1/Eef2/Atp2b3/Galk2/Pnck/Pdk3/RSA-14-44/Cmpk1/Rad54l/Arhgap5/Lrrk2/Ddx10/Acsbg2/Map4k4/Mink1/Ep400/Drg1/Urgcp/Mfhas1/Cdk13/Dyrk1b/Atl3/Rhobtb3/Plk4/Rab25/Pmvk/Zak/Ak8/Ddx31/Dyrk…
GO:0032549	molecular_function	ribonucleoside binding	118	766	1743	19509	2.49689e-09	1.57891e-07	1.37445e-07	Kif1c/P2rx5/Wnk1/Rraga/Acsl6/Chd4/Mylk2/Lonp1/Map3k2/Ephb1/Fbp1/Abcc1/Myh11/Acvr1c/Pfkfb2/Vps4a/Pc/Idh3g/Cdk11b/Abcc2/Myo9b/Dnm2/Recql5/Galk1/Dhx15/Tssk6/Atp13a1/Atp9b/Tk2/Tubb4a/Nars2/Map4k2/Srpk3/Hspa4l/Limk2/Tnni3k/Prps1/Eef2/Atp2b3/Galk2/Pnck/Pdk3/RSA-14-44/Cmpk1/Rad54l/Arhgap5/Lrrk2/Ddx10/Acsbg2/Map4k4/Mink1/Ep400/Drg1/Urgcp/Mfhas1/Cdk13/Dyrk1b/Atl3/Rhobtb3/Plk4/Rab25/Pmvk/Zak/Ak8/Ddx31/Dyrk…
GO:0017076	molecular_function	purine nucleotide binding	120	766	1786	19509	2.78929e-09	1.66582e-07	1.4501e-07	Kif1c/P2rx5/Wnk1/Rraga/Acsl6/Chd4/Mylk2/Lonp1/Map3k2/Ephb1/Fbp1/Abcc1/Myh11/Acvr1c/Pde4d/Pfkfb2/Vps4a/Pc/Idh3g/Cdk11b/Abcc2/Myo9b/Dnm2/Recql5/Galk1/Dhx15/Tssk6/Atp13a1/Atp9b/Tk2/Tubb4a/Nars2/Map4k2/Srpk3/Hspa4l/Limk2/Tnni3k/Prps1/Eef2/Atp2b3/Galk2/Pnck/Pdk3/RSA-14-44/Cmpk1/Rad54l/Arhgap5/Lrrk2/Ddx10/Acsbg2/Map4k4/Mink1/Ep400/Drg1/Urgcp/Mfhas1/Cdk13/Dyrk1b/Atl3/Rhobtb3/Plk4/Rab25/Pmvk/Zak/Ak8/Ddx3…
GO:0032555	molecular_function	purine ribonucleotide binding	119	766	1774	19509	3.61928e-09	2.04775e-07	1.78257e-07	Kif1c/P2rx5/Wnk1/Rraga/Acsl6/Chd4/Mylk2/Lonp1/Map3k2/Ephb1/Fbp1/Abcc1/Myh11/Acvr1c/Pde4d/Pfkfb2/Vps4a/Pc/Idh3g/Cdk11b/Abcc2/Myo9b/Dnm2/Recql5/Galk1/Dhx15/Tssk6/Atp13a1/Atp9b/Tk2/Tubb4a/Nars2/Map4k2/Srpk3/Hspa4l/Limk2/Tnni3k/Prps1/Eef2/Atp2b3/Galk2/Pnck/Pdk3/RSA-14-44/Cmpk1/Rad54l/Arhgap5/Lrrk2/Ddx10/Acsbg2/Map4k4/Mink1/Ep400/Drg1/Urgcp/Mfhas1/Cdk13/Dyrk1b/Atl3/Rhobtb3/Plk4/Rab25/Pmvk/Zak/Ak8/Ddx3…
GO:0035639	molecular_function	purine ribonucleoside triphosphate binding	116	766	1730	19509	6.05935e-09	3.22427e-07	2.80673e-07	Kif1c/P2rx5/Wnk1/Rraga/Acsl6/Chd4/Mylk2/Lonp1/Map3k2/Ephb1/Abcc1/Myh11/Acvr1c/Pfkfb2/Vps4a/Pc/Idh3g/Cdk11b/Abcc2/Myo9b/Dnm2/Recql5/Galk1/Dhx15/Tssk6/Atp13a1/Atp9b/Tk2/Tubb4a/Nars2/Map4k2/Srpk3/Hspa4l/Limk2/Tnni3k/Prps1/Eef2/Atp2b3/Galk2/Pnck/Pdk3/RSA-14-44/Cmpk1/Rad54l/Arhgap5/Lrrk2/Ddx10/Acsbg2/Map4k4/Mink1/Ep400/Drg1/Urgcp/Mfhas1/Cdk13/Dyrk1b/Atl3/Rhobtb3/Plk4/Rab25/Pmvk/Zak/Ak8/Ddx31/Dyrk4/Uba…
GO:0032553	molecular_function	ribonucleotide binding	119	766	1791	19509	6.29857e-09	3.22427e-07	2.80673e-07	Kif1c/P2rx5/Wnk1/Rraga/Acsl6/Chd4/Mylk2/Lonp1/Map3k2/Ephb1/Fbp1/Abcc1/Myh11/Acvr1c/Pde4d/Pfkfb2/Vps4a/Pc/Idh3g/Cdk11b/Abcc2/Myo9b/Dnm2/Recql5/Galk1/Dhx15/Tssk6/Atp13a1/Atp9b/Tk2/Tubb4a/Nars2/Map4k2/Srpk3/Hspa4l/Limk2/Tnni3k/Prps1/Eef2/Atp2b3/Galk2/Pnck/Pdk3/RSA-14-44/Cmpk1/Rad54l/Arhgap5/Lrrk2/Ddx10/Acsbg2/Map4k4/Mink1/Ep400/Drg1/Urgcp/Mfhas1/Cdk13/Dyrk1b/Atl3/Rhobtb3/Plk4/Rab25/Pmvk/Zak/Ak8/Ddx3…
GO:0097367	molecular_function	carbohydrate derivative binding	135	766	2132	19509	1.03702e-08	5.06727e-07	4.41107e-07	Kif1c/P2rx5/Hdgf/Wnk1/Rraga/Acsl6/Chd4/Mylk2/Lonp1/Map3k2/Ephb1/Fbp1/Abcc1/Myh11/Acvr1c/Pde4d/Pfkfb2/Vps4a/Pc/Idh3g/Bgn/Cdk11b/Abcc2/Lgals4/Myo9b/Marcks/Rasa1/Syt1/Dnm2/Recql5/Galk1/Dhx15/Tssk6/Atp13a1/Lman2/Atp9b/Tk2/Tubb4a/Nars2/Map4k2/Srpk3/Flna/Hspa4l/Limk2/Tnni3k/Prps1/Eef2/Atp2b3/Galk2/Pnck/Pdk3/RSA-14-44/Cmpk1/Rad54l/Arhgap5/Lrrk2/Ddx10/Acsbg2/Map4k4/Mink1/Ep400/Clasp1/Drg1/Urgcp/Mfhas1/Cd…
GO:0030554	molecular_function	adenyl nucleotide binding	100	766	1433	19509	1.09036e-08	5.09627e-07	4.43631e-07	Kif1c/P2rx5/Wnk1/Acsl6/Chd4/Mylk2/Lonp1/Map3k2/Ephb1/Fbp1/Abcc1/Myh11/Acvr1c/Pde4d/Pfkfb2/Vps4a/Pc/Idh3g/Cdk11b/Abcc2/Myo9b/Recql5/Galk1/Dhx15/Tssk6/Atp13a1/Atp9b/Tk2/Nars2/Map4k2/Srpk3/Hspa4l/Limk2/Tnni3k/Prps1/Atp2b3/Galk2/Pnck/Pdk3/Cmpk1/Rad54l/Lrrk2/Ddx10/Acsbg2/Map4k4/Mink1/Ep400/Cdk13/Dyrk1b/Rhobtb3/Plk4/Pmvk/Zak/Ak8/Ddx31/Dyrk4/Uba1/Wars/Myo6/Oxsr1/Kif15/Ulk1/Vps4b/Ercc6l2/Abce1/Akap7/Smar…
GO:0032559	molecular_function	adenyl ribonucleotide binding	99	766	1423	19509	1.521e-08	6.81282e-07	5.93058e-07	Kif1c/P2rx5/Wnk1/Acsl6/Chd4/Mylk2/Lonp1/Map3k2/Ephb1/Fbp1/Abcc1/Myh11/Acvr1c/Pde4d/Pfkfb2/Vps4a/Pc/Idh3g/Cdk11b/Abcc2/Myo9b/Recql5/Galk1/Dhx15/Tssk6/Atp13a1/Atp9b/Tk2/Nars2/Map4k2/Srpk3/Hspa4l/Limk2/Tnni3k/Prps1/Atp2b3/Galk2/Pnck/Pdk3/Cmpk1/Rad54l/Lrrk2/Ddx10/Acsbg2/Map4k4/Mink1/Ep400/Cdk13/Dyrk1b/Rhobtb3/Plk4/Pmvk/Zak/Ak8/Ddx31/Dyrk4/Uba1/Wars/Myo6/Oxsr1/Kif15/Ulk1/Vps4b/Ercc6l2/Abce1/Akap7/Smar…
GO:0003723	molecular_function	RNA binding	111	766	1681	19509	3.10879e-08	1.33678e-06	1.16367e-06	Kif1c/Hdgf/Hnrnpm/Eif2b4/Eif4e/Sf1/Lonp1/Khsrp/Nip7/Dnajc21/Sfpq/Cdk11b/Cast/Ankrd17/Dhx15/Cirh1a/Fbl/Rpl23/Mecp2/Flna/Fam50a/Dimt1/Brix1/Sf3b4/Cisd2/Eef2/Zcchc7/Pum2/Ddx10/Rbm5/Dus3l/Mrps9/Sumo1/Tns1/Rbfox1/Cluh/Igf2bp2/Dzip3/Rbm19/Pus1/Hnrnpdl/Eif4enif1/Zc3h13/Lsm5/Dek/Cdk13/Larp4b/Otud4/U2af2/Samd4b/Exnef/Larp1b/Mex3a/Ptbp2/Zak/Ddx31/Eri3/Uba1/Nop2/Pus3/Rbm15b/Manf/Rbm6/Gtf2f1/Eif1a/Zc3h7a/Luc…
GO:0005524	molecular_function	ATP binding	96	766	1388	19509	3.44033e-08	1.42244e-06	1.23824e-06	Kif1c/P2rx5/Wnk1/Acsl6/Chd4/Mylk2/Lonp1/Map3k2/Ephb1/Abcc1/Myh11/Acvr1c/Pfkfb2/Vps4a/Pc/Idh3g/Cdk11b/Abcc2/Myo9b/Recql5/Galk1/Dhx15/Tssk6/Atp13a1/Atp9b/Tk2/Nars2/Map4k2/Srpk3/Hspa4l/Limk2/Tnni3k/Prps1/Atp2b3/Galk2/Pnck/Pdk3/Cmpk1/Rad54l/Lrrk2/Ddx10/Acsbg2/Map4k4/Mink1/Ep400/Cdk13/Dyrk1b/Rhobtb3/Plk4/Pmvk/Zak/Ak8/Ddx31/Dyrk4/Uba1/Wars/Myo6/Oxsr1/Kif15/Ulk1/Vps4b/Ercc6l2/Abce1/Smarca2/Spata5/Cdk14/…
GO:0003676	molecular_function	nucleic acid binding	205	766	3697	19509	4.28107e-08	1.7045e-06	1.48377e-06	LOC100361558/Rcor1/Kif1c/Skil/Hdgf/Hnrnpm/Eif2b4/Eif4e/Ptpn2/Zbtb7a/Chd4/Sf1/Gli3/Lonp1/Hdgfrp2/Khsrp/Nip7/Dnajc21/Wbp2/Pc/Plagl1/Nup153/Sfpq/Cdk11b/Mxd3/Cast/Tcf12/Lhx1/Camta2/Smg6/Recql5/Rptor/Ankrd17/Dhx15/Gatad2a/Cirh1a/Fiz1/Fbl/Rpl23/Nars2/Pnma3/Zfp275/Mecp2/Flna/Fam50a/Men1/Dimt1/Brix1/Rad1/Sf3b4/Cisd2/Neurog2/Eef2/Hivep2/Rad52/Arid1a/Zcchc7/Rad54l/Pum2/Med6/Zfp414/Ddx10/Rbm5/Zfp445/Rfx2/Du…
GO:0019899	molecular_function	enzyme binding	113	766	1747	19509	6.88783e-08	2.64444e-06	2.30199e-06	Rad9a/Rcor1/Rgs14/Wnk1/Rraga/Eif4e/Ptpn2/Ppp2r2a/Zbtb7a/Acsl6/Sv2a/Gli3/Faf1/Casp12/Atp6v0c/Lonp1/Mob4/Map3k2/Unc13d/Kat5/Arhgap4/Pde4d/Pfkfb2/Ppp1ca/Ppp3cb/Vps4a/Bcl2l1/Stx1b/Acat1/Gdi1/Nup153/Sfpq/Fnta/Cast/Irs1/Marcks/Il1r1/Rasa1/Dnm2/Erc1/Camk2n1/Camta2/Recql5/Rptor/Strn/Fiz1/Fam83e/Map4k2/Haus7/Mecp2/Flna/Bace1/Notch2/Eef2/Mul1/Lrrk2/Sumo1/Rapgef6/Dzip3/Tnpo2/Bicd2/U2af2/Ppp6r3/Ikbkg/Rhobtb3…
GO:0016787	molecular_function	hydrolase activity	141	766	2382	19509	2.87832e-07	1.06697e-05	9.28795e-06	Rad9a/Kif1c/Fbp2/Casp4/Mmp12/Rraga/Ptpn2/Ppp2r2a/Chd4/Casp12/Atp6v0c/Lonp1/Mmp13/Fbp1/Abcc1/Myh11/Ctsq/Pde4d/Pfkfb2/Ppp1ca/Ppp3cb/Hint3/Vps4a/Pla2g16/Rgn/Casp1/Abcc2/Myo9b/Dnm2/Ppm1g/Smg6/Recql5/Tmprss7/Nit2/Edem3/Dhx15/Atp13a1/Atp9b/Tubb4a/Dpp6/Dusp9/Bace1/Rad1/Metap1/Eef2/Atp2b3/Pcsk7/Psma3/Rad54l/Agmat/Atp6v1d/Abhd17a/Lrrk2/Ddx10/Senp6/Acer1/Acsbg2/Dpp9/Plcl2/Amdhd2/Haghl/Capn15/Smpd4/Mtmr3/Mt…
GO:0043168	molecular_function	anion binding	149	766	2567	19509	3.98343e-07	1.4274e-05	1.24255e-05	Kif1c/P2rx5/Hdgf/Wnk1/Cyth2/Rraga/Acsl6/Chd4/Mylk2/Lonp1/Map3k2/Ephb1/Fbp1/Got1/Abcc1/Myh11/Acvr1c/Uxs1/Fmo4/Pde4d/Pfkfb2/Vps4a/Pc/Idh3g/Cdk11b/Abcc2/Myo9b/Marcks/Syt1/Dnm2/Recql5/Galk1/Dhx15/Tssk6/Atp13a1/Gmds/Atp9b/Tk2/Tubb4a/Nars2/Map4k2/Srpk3/Hspa4l/Limk2/Tnni3k/Grik1/Prps1/Eef2/Atp2b3/Galk2/Pnck/Pdk3/RSA-14-44/Cmpk1/Rad54l/Snx17/Arhgap5/Lrrk2/Ddx10/Acsbg2/Dus3l/Map4k4/Rapgef6/Mink1/Ep400/Zcc…
GO:0016740	molecular_function	transferase activity	129	766	2152	19509	5.288e-07	1.83374e-05	1.59628e-05	Wnk1/Mylk2/Kcnh5/Map3k2/Kat5/Ephb1/Got1/Acvr1c/Nexn/Pfkfb2/Acat1/Cdk11b/Fnta/Has3/Pcyt1b/Pigq/Med31/Shpk/Galk1/Tssk6/Tk2/Fbl/Sult2b1/Map4k2/Hrasls5/Srpk3/Men1/Dimt1/Limk2/Tnni3k/Prps1/Mgat3/Galk2/Pnck/Pdk3/Dsel/Fggy/Cmpk1/Dmap1/Mul1/Med6/Ext1/Lrrk2/Map4k4/Sumo1/Mink1/Fn3krp/Parp9/Dzip3/Papd7/Nsd1/Cdk13/Rnf146/Dyrk1b/Sphk2/Fbxl19/Pign/Taf6l/Herc4/Plk4/Pmvk/Zak/Ak8/Galnt11/Akap3/Dyrk4/RGD1304624/Ub…
GO:0019904	molecular_function	protein domain specific binding	52	766	675	19509	2.94663e-06	9.89883e-05	8.61695e-05	Rad9a/Skil/Nlgn1/Hnrnpm/Faf1/Pde4d/Vps4a/Bax/Bcl2l1/Stx1b/Abcc2/Irs1/Tcf12/Dnm2/Erc1/Strn/Mecp2/Atp2b3/Arhgap5/Myd88/Crb3/Tbl1x/U2af2/Ikbkg/Mpp5/Wiz/Mospd4/Shroom2/Luc7l/Enah/Akap7/Cadm1/Chaf1a/Plxnb3/Lpar2/L1cam/Srcin1/Vapb/Dapk3/Cabyr/Senp2/Ica1/Pias2/Cdh1/Dbnl/Nde1/Prkci/Rab6a/Gab2/Rims1/Ppp1r9a/Rfc1
GO:0044877	molecular_function	macromolecular complex binding	95	766	1519	19509	3.72928e-06	0.000121484	0.000105752	LOC100361558/Kif1c/Gmfg/Skil/Rgs14/Ptpn2/Ppp2r2a/Chd4/Gli3/Mmp13/Hdgfrp2/Kat5/Wbp2/Ephb1/Ifnb1/Acvr1c/Nexn/Ppp1ca/Bax/Tagln/Sfpq/Fnta/Irs1/Myo9b/Tle4/Rasa1/Dnm2/Camta2/Recql5/Rptor/Ankrd17/Strn/Bcap31/Mecp2/Flna/Men1/Arid1a/Ifna4/Arpc2/Tbl1x/Ep400/Clasp1/Patz1/Nsd1/Ticrr/Tal1/Frs2/Myo6/Uhrf1/Satb1/Shroom2/Kif15/Trim37/Ulk1/Atxn7/Eri1/Paf1/Pcf11/Smarca2/H2afy2/Mtss1/Col4a3/Hdac4/Naa10/Hcfc1/Uqcrh/…
GO:0008270	molecular_function	zinc ion binding	73	766	1084	19509	4.52155e-06	0.000142961	0.000124447	P2rx5/Blvra/Mmp12/Chd4/Sf1/Mmp13/Dnajc21/Rgn/Nup153/Fnta/Myo9b/Lhx1/Sec24a/Zmynd11/Pnma3/Limk2/Zcchc7/Mul1/Rbm5/Znrf4/Kdm4b/Haghl/Capn15/Dzip3/Zcchc2/Nsd1/Kdm1b/Rnf146/Fbxl19/Tet1/Phc3/Mex3a/Otud7b/Zzz3/Usp33/Rnf32/Adamts9/Zmym4/Zmym1/Baz1a/Ubr7/Phf20l1/Morc4/Uhrf1/Trip12/Rnf167/Trim37/Unk/Rnf185/Cdadc1/Adam32/Mical3/Fblim1/Pias4/Rnf214/Hdac4/Trim13/Nhlrc1/Tcf20/Baz1b/Mib2/Adam5/Phf14/Nr2c2/Adam2…
GO:0017111	molecular_function	nucleoside-triphosphatase activity	51	766	698	19509	1.58407e-05	0.000486536	0.00042353	Kif1c/Rraga/Chd4/Atp6v0c/Lonp1/Abcc1/Myh11/Vps4a/Abcc2/Myo9b/Dnm2/Recql5/Dhx15/Atp13a1/Atp9b/Tubb4a/Eef2/Atp2b3/Rad54l/Atp6v1d/Lrrk2/Ddx10/Atl3/Rhobtb3/Rab25/Ddx31/Myo6/Rab33a/Kif15/Vps4b/Ercc6l2/Rab24/Abce1/Smarca2/Abcd1/Rab22a/Dhx57/Xrcc2/Eefsec/Dnai1/Ddx25/Ruvbl1/Rab2a/Dync2h1/LOC685152/Atp6ap1/Rab6a/Ccnh/Kif2a/Rfc1/Rab14
GO:0003729	molecular_function	mRNA binding	19	766	164	19509	2.47396e-05	0.000738753	0.000643086	Khsrp/Mecp2/Pum2/Rbm5/Cluh/Igf2bp2/Eif4enif1/Ptbp2/Luc7l/Unk/Pcf11/Hnrnpa3/Eefsec/Nxf1/Tsn/Calr/Secisbp2/Zfp36/Hnrnpl
GO:0016301	molecular_function	kinase activity	55	766	791	19509	2.9783e-05	0.000865317	0.00075326	Wnk1/Mylk2/Kcnh5/Map3k2/Ephb1/Acvr1c/Nexn/Pfkfb2/Cdk11b/Shpk/Galk1/Tssk6/Tk2/Map4k2/Srpk3/Limk2/Tnni3k/Prps1/Galk2/Pnck/Pdk3/Cmpk1/Lrrk2/Map4k4/Mink1/Fn3krp/Cdk13/Dyrk1b/Sphk2/Plk4/Pmvk/Zak/Ak8/Akap3/Dyrk4/Vprbp/Oxsr1/Ulk1/Cdk14/Irak1/Hipk1/Baz1b/Fn3k/Prkx/Dgkb/Dapk3/Csnk1g2/Sik3/Mapk14/Cdk16/Prkci/Ccnh/Jak1/Pik3cb/Pip4k2b
GO:0016772	molecular_function	transferase activity, transferring phosphorus-containing groups	62	766	935	19509	3.8502e-05	0.0010892	0.000948152	Wnk1/Mylk2/Kcnh5/Map3k2/Ephb1/Acvr1c/Nexn/Pfkfb2/Cdk11b/Pcyt1b/Shpk/Galk1/Tssk6/Tk2/Map4k2/Srpk3/Limk2/Tnni3k/Prps1/Galk2/Pnck/Pdk3/Fggy/Cmpk1/Lrrk2/Map4k4/Mink1/Fn3krp/Papd7/Cdk13/Dyrk1b/Sphk2/Pign/Plk4/Pmvk/Zak/Ak8/Akap3/Dyrk4/Vprbp/Oxsr1/Ulk1/Pold4/Cdk14/Irak1/Hipk1/Baz1b/Fn3k/Prkx/Dgkb/Dapk3/Csnk1g2/Sik3/Gys1/Flad1/Mapk14/Cdk16/Prkci/Ccnh/Jak1/Pik3cb/Pip4k2b
GO:0051020	molecular_function	GTPase binding	25	766	263	19509	4.37823e-05	0.00120682	0.00105054	Unc13d/Arhgap4/Vps4a/Gdi1/Nup153/Rasa1/Erc1/Flna/Lrrk2/Rapgef6/Tnpo2/Bicd2/Rhobtb3/Ipo11/Usp33/Rabgap1/Ulk1/Mical3/Srgap3/Pfn1/Dapk3/Sh3gl1/Atp6ap1/Rims1/Ppp1r9a
GO:0017016	molecular_function	Ras GTPase binding	22	766	222	19509	6.67805e-05	0.00179473	0.00156231	Unc13d/Arhgap4/Vps4a/Gdi1/Nup153/Erc1/Flna/Lrrk2/Rapgef6/Tnpo2/Bicd2/Rhobtb3/Ipo11/Usp33/Rabgap1/Ulk1/Mical3/Srgap3/Pfn1/Dapk3/Atp6ap1/Rims1
GO:0016462	molecular_function	pyrophosphatase activity	51	766	739	19509	7.01278e-05	0.00183872	0.00160061	Kif1c/Rraga/Chd4/Atp6v0c/Lonp1/Abcc1/Myh11/Vps4a/Abcc2/Myo9b/Dnm2/Recql5/Dhx15/Atp13a1/Atp9b/Tubb4a/Eef2/Atp2b3/Rad54l/Atp6v1d/Lrrk2/Ddx10/Atl3/Rhobtb3/Rab25/Ddx31/Myo6/Rab33a/Kif15/Vps4b/Ercc6l2/Rab24/Abce1/Smarca2/Abcd1/Rab22a/Dhx57/Xrcc2/Eefsec/Dnai1/Ddx25/Ruvbl1/Rab2a/Dync2h1/LOC685152/Atp6ap1/Rab6a/Ccnh/Kif2a/Rfc1/Rab14
GO:0004674	molecular_function	protein serine/threonine kinase activity	33	766	408	19509	7.58346e-05	0.001941	0.00168965	Wnk1/Mylk2/Map3k2/Acvr1c/Nexn/Cdk11b/Tssk6/Map4k2/Srpk3/Limk2/Tnni3k/Pnck/Pdk3/Lrrk2/Map4k4/Mink1/Cdk13/Plk4/Zak/Vprbp/Oxsr1/Ulk1/Cdk14/Irak1/Hipk1/Prkx/Dapk3/Csnk1g2/Sik3/Mapk14/Cdk16/Prkci/Ccnh
GO:0016818	molecular_function	hydrolase activity, acting on acid anhydrides, in phosphorus-containing anhydrides	51	766	743	19509	8.03285e-05	0.00200821	0.00174815	Kif1c/Rraga/Chd4/Atp6v0c/Lonp1/Abcc1/Myh11/Vps4a/Abcc2/Myo9b/Dnm2/Recql5/Dhx15/Atp13a1/Atp9b/Tubb4a/Eef2/Atp2b3/Rad54l/Atp6v1d/Lrrk2/Ddx10/Atl3/Rhobtb3/Rab25/Ddx31/Myo6/Rab33a/Kif15/Vps4b/Ercc6l2/Rab24/Abce1/Smarca2/Abcd1/Rab22a/Dhx57/Xrcc2/Eefsec/Dnai1/Ddx25/Ruvbl1/Rab2a/Dync2h1/LOC685152/Atp6ap1/Rab6a/Ccnh/Kif2a/Rfc1/Rab14
GO:0016817	molecular_function	hydrolase activity, acting on acid anhydrides	51	766	749	19509	9.81864e-05	0.00239887	0.00208822	Kif1c/Rraga/Chd4/Atp6v0c/Lonp1/Abcc1/Myh11/Vps4a/Abcc2/Myo9b/Dnm2/Recql5/Dhx15/Atp13a1/Atp9b/Tubb4a/Eef2/Atp2b3/Rad54l/Atp6v1d/Lrrk2/Ddx10/Atl3/Rhobtb3/Rab25/Ddx31/Myo6/Rab33a/Kif15/Vps4b/Ercc6l2/Rab24/Abce1/Smarca2/Abcd1/Rab22a/Dhx57/Xrcc2/Eefsec/Dnai1/Ddx25/Ruvbl1/Rab2a/Dync2h1/LOC685152/Atp6ap1/Rab6a/Ccnh/Kif2a/Rfc1/Rab14
GO:0031267	molecular_function	small GTPase binding	22	766	236	19509	0.000163663	0.00390973	0.00340342	Unc13d/Arhgap4/Vps4a/Gdi1/Nup153/Erc1/Flna/Lrrk2/Rapgef6/Tnpo2/Bicd2/Rhobtb3/Ipo11/Usp33/Rabgap1/Ulk1/Mical3/Srgap3/Pfn1/Dapk3/Atp6ap1/Rims1
GO:0016887	molecular_function	ATPase activity	32	766	408	19509	0.000170758	0.00399055	0.00347378	Kif1c/Chd4/Atp6v0c/Lonp1/Abcc1/Vps4a/Abcc2/Myo9b/Recql5/Dhx15/Atp13a1/Atp9b/Atp2b3/Atp6v1d/Ddx10/Rhobtb3/Kif15/Vps4b/Ercc6l2/Abce1/Smarca2/Abcd1/Dhx57/Xrcc2/Ddx25/Ruvbl1/Dync2h1/LOC685152/Atp6ap1/Ccnh/Kif2a/Rfc1
GO:0032403	molecular_function	protein complex binding	63	766	1013	19509	0.000206705	0.00472784	0.00411559	LOC100361558/Kif1c/Gmfg/Skil/Rgs14/Ptpn2/Ppp2r2a/Chd4/Mmp13/Kat5/Ephb1/Ifnb1/Acvr1c/Nexn/Ppp1ca/Bax/Tagln/Fnta/Irs1/Myo9b/Rasa1/Dnm2/Recql5/Rptor/Strn/Bcap31/Flna/Arid1a/Ifna4/Arpc2/Clasp1/Frs2/Myo6/Uhrf1/Shroom2/Kif15/Ulk1/Paf1/Pcf11/Mtss1/Col4a3/Uqcrh/Tbc1d5/L1cam/Tsn/Vapb/Actn4/Hspd1/Calr/Rbm10/Ndufa4/Fcamr/Edil3/Cdk5rap3/Pros1/Dbnl/Pafah1b1/Kcnma1/Rtn4/Nde1/Kif2a/Ppp1r9a/Ciita
GO:0008022	molecular_function	protein C-terminus binding	20	766	209	19509	0.000225816	0.00505733	0.00440242	Vps4a/Syt1/Tnni3k/Snx17/Tbl1x/Rbfox1/Sae1/Npat/Tax1bp3/Vps4b/Terf2/Akap7/Pias4/Dapk3/Plekhb1/Synj2bp/Mapk14/Dbnl/Ppp1r9a/Ciita
GO:0016773	molecular_function	phosphotransferase activity, alcohol group as acceptor	47	766	699	19509	0.000243698	0.00534643	0.00465408	Wnk1/Mylk2/Kcnh5/Map3k2/Ephb1/Acvr1c/Nexn/Pfkfb2/Cdk11b/Shpk/Galk1/Tssk6/Map4k2/Srpk3/Limk2/Tnni3k/Galk2/Pnck/Pdk3/Fggy/Lrrk2/Map4k4/Mink1/Cdk13/Dyrk1b/Plk4/Zak/Dyrk4/Vprbp/Oxsr1/Ulk1/Cdk14/Irak1/Hipk1/Baz1b/Prkx/Dgkb/Dapk3/Csnk1g2/Sik3/Mapk14/Cdk16/Prkci/Ccnh/Jak1/Pik3cb/Pip4k2b
GO:0046914	molecular_function	transition metal ion binding	81	766	1397	19509	0.000258403	0.00555566	0.00483621	LOC100360087/P2rx5/Blvra/Mmp12/Chd4/Sf1/Mmp13/Dnajc21/Cyp4x1/Tbxas1/Rgn/Nup153/Fnta/Myo9b/Lhx1/Sec24a/Zmynd11/Pnma3/Limk2/Zcchc7/Tyrp1/Mul1/Rbm5/Znrf4/Kdm4b/Haghl/Capn15/Dzip3/Zcchc2/Nsd1/Kdm1b/Rnf146/Fbxl19/Tet1/Phc3/Mex3a/Otud7b/Zzz3/Usp33/Npepl1/Rnf32/Adamts9/Zmym4/Zmym1/Baz1a/Ubr7/Phf20l1/Morc4/Uhrf1/Trip12/Rnf167/Trim37/Unk/Rnf185/Cdadc1/Adam32/Cutc/Mical3/Fblim1/Pias4/Rnf214/Hdac4/Trim13/Nh…
GO:0016874	molecular_function	ligase activity	24	766	285	19509	0.000390112	0.00822295	0.00715809	Acsl6/Pc/Nars2/Acsbg2/Rnf146/Sae1/Herc4/Ubr7/Uba1/Wars/Uhrf1/Hecw2/Trip12/Rnf167/Rnf185/Ube3a/Trim13/Nhlrc1/Mib2/Acsf3/Ube2d2/Ube2b/Ube2d3/Pias2
GO:0008152	biological_process	metabolic process	544	789	10503	19509	7.61866e-19	2.14237e-15	1.90186e-15	Tbcd/Rad9a/Rnaseh2c/LOC100912182/Rcor1/Gmfg/P2rx5/Skil/Hdgf/Fbp2/Casp4/Dlk1/Rgs14/Wnk1/Blvra/Hnrnpm/Aldh1a2/Cyth2/Eif2b4/Erp29/Mmp12/Rraga/Eif4e/Ptpn2/Serpinb7/Ppp2r2a/Zbtb7a/Cand1/Acsl6/Chd4/Mylk2/Sf1/Gli3/Faf1/Txnl1/Bnip3l/Casp12/Fgf21/Hrh4/Lonp1/Ppp1r14c/Mmp13/Hdgfrp2/Jmjd1c/Khsrp/Kcnh5/Map3k2/Kat5/Wbp2/C4bpb/Ephb1/Fbp1/G6pd/Got1/Ifnb1/Il6/Abcc1/Myh11/Acvr1c/Ctsq/Nexn/Hsd3b7/Uxs1/Fmo4/Arhgap4/…
GO:0009987	biological_process	cellular process	715	789	15468	19509	2.0459e-18	3.83538e-15	3.40481e-15	Cxcr6/Astn2/Tbcd/Rad9a/LOC100361558/Rnaseh2c/LOC100362023/LOC100912182/Rcor1/LOC103690322/Kif1c/Gmfg/P2rx5/Skil/Hdgf/Fbp2/Casp4/Dlk1/Rgs14/Wnk1/Blvra/Nlgn1/Hnrnpm/Aldh1a2/Cyth2/Eif2b4/Il1r2/Erp29/Mmp12/Rraga/Eif4e/Ptpn2/Serpinb7/Ppp2r2a/Kcnb2/Zbtb7a/Cand1/Acsl6/Epn1/Chd4/Mylk2/Sv2a/Sf1/Slc4a7/Gli3/Faf1/Txnl1/Bnip3l/Rtn3/Casp12/Fgf21/Atp6v0c/Hrh4/Lonp1/Chrna2/Ppp1r14c/Mob4/Mmp13/Hdgfrp2/Il1rl2/Jmj…
GO:0044237	biological_process	cellular metabolic process	480	789	9155	19509	8.49927e-16	1.195e-12	1.06084e-12	Tbcd/Rad9a/Rnaseh2c/LOC100912182/Rcor1/Gmfg/P2rx5/Skil/Hdgf/Fbp2/Casp4/Rgs14/Wnk1/Blvra/Hnrnpm/Aldh1a2/Eif2b4/Erp29/Rraga/Eif4e/Ptpn2/Serpinb7/Ppp2r2a/Zbtb7a/Cand1/Acsl6/Chd4/Mylk2/Sf1/Gli3/Txnl1/Bnip3l/Casp12/Fgf21/Hrh4/Lonp1/Ppp1r14c/Mmp13/Hdgfrp2/Jmjd1c/Khsrp/Kcnh5/Map3k2/Kat5/Wbp2/C4bpb/Ephb1/Fbp1/G6pd/Got1/Ifnb1/Il6/Myh11/Acvr1c/Ctsq/Nexn/Hsd3b7/Uxs1/Fmo4/Pde4d/Pfkfb2/Ppp1ca/Ppp3cb/Vps4a/Tbx…
GO:0044238	biological_process	primary metabolic process	479	789	9242	19509	1.1563e-14	1.26491e-11	1.12291e-11	Tbcd/Rad9a/Rnaseh2c/LOC100912182/Rcor1/Skil/Hdgf/Fbp2/Casp4/Rgs14/Wnk1/Hnrnpm/Aldh1a2/Eif2b4/Erp29/Mmp12/Eif4e/Ptpn2/Serpinb7/Ppp2r2a/Zbtb7a/Cand1/Acsl6/Chd4/Mylk2/Sf1/Gli3/Faf1/Txnl1/Bnip3l/Casp12/Fgf21/Hrh4/Lonp1/Mmp13/Hdgfrp2/Jmjd1c/Khsrp/Kcnh5/Map3k2/Kat5/Wbp2/C4bpb/Ephb1/Fbp1/G6pd/Got1/Ifnb1/Il6/Acvr1c/Ctsq/Nexn/Hsd3b7/Uxs1/Pde4d/Pfkfb2/Ppp1ca/Ppp3cb/Vps4a/Tbxas1/Bax/Bcl2l1/Pla2g16/Slc12a1/P…
GO:0071704	biological_process	organic substance metabolic process	495	789	9650	19509	1.34948e-14	1.26491e-11	1.12291e-11	Tbcd/Rad9a/Rnaseh2c/LOC100912182/Rcor1/Skil/Hdgf/Fbp2/Casp4/Dlk1/Rgs14/Wnk1/Blvra/Hnrnpm/Aldh1a2/Eif2b4/Erp29/Mmp12/Eif4e/Ptpn2/Serpinb7/Ppp2r2a/Zbtb7a/Cand1/Acsl6/Chd4/Mylk2/Sf1/Gli3/Faf1/Txnl1/Bnip3l/Casp12/Fgf21/Hrh4/Lonp1/Mmp13/Hdgfrp2/Jmjd1c/Khsrp/Kcnh5/Map3k2/Kat5/Wbp2/C4bpb/Ephb1/Fbp1/G6pd/Got1/Ifnb1/Il6/Acvr1c/Ctsq/Nexn/Hsd3b7/Uxs1/Pde4d/Pfkfb2/Ppp1ca/Ppp3cb/Vps4a/Tbxas1/Bax/Bcl2l1/Pla2g1…
GO:0048518	biological_process	positive regulation of biological process	296	789	5142	19509	1.53026e-12	1.22945e-09	1.09143e-09	Tbcd/Rad9a/LOC100361558/Rcor1/Gmfg/Skil/Hdgf/Casp4/Rgs14/Nlgn1/Hnrnpm/Aldh1a2/Cyth2/Eif2b4/Erp29/Mmp12/Rraga/Eif4e/Ptpn2/Serpinb7/Cand1/Acsl6/Mylk2/Gli3/Faf1/Bnip3l/Casp12/Fgf21/Atp6v0c/Mmp13/Hdgfrp2/Il1rl2/Map3k2/Gpr26/Unc13d/Kat5/Wbp2/C4bpb/Ephb1/Ifnb1/Il6/Abcc1/Acvr1c/Arhgap4/Pde4d/Pfkfb2/Ppp1ca/Ppp3cb/Vps4a/Tbxas1/Bax/Bcl2l1/Stx1b/Slc12a1/Pc/Rgn/Avpr2/Plagl1/Casp1/Gdi1/Sfpq/Lgi1/Fnta/Tshr/Emd…
GO:0043170	biological_process	macromolecule metabolic process	426	789	8185	19509	2.51585e-12	1.76864e-09	1.57009e-09	Tbcd/Rad9a/Rnaseh2c/LOC100912182/Rcor1/Skil/Hdgf/Fbp2/Casp4/Dlk1/Rgs14/Wnk1/Hnrnpm/Aldh1a2/Eif2b4/Erp29/Mmp12/Eif4e/Ptpn2/Serpinb7/Ppp2r2a/Zbtb7a/Cand1/Chd4/Mylk2/Sf1/Gli3/Faf1/Txnl1/Bnip3l/Casp12/Fgf21/Hrh4/Lonp1/Mmp13/Hdgfrp2/Jmjd1c/Khsrp/Kcnh5/Map3k2/Kat5/Wbp2/C4bpb/Ephb1/Fbp1/G6pd/Ifnb1/Il6/Acvr1c/Ctsq/Nexn/Pde4d/Pfkfb2/Ppp1ca/Ppp3cb/Vps4a/Bax/Bcl2l1/Stx1b/Pc/Rgn/Avpr2/Plagl1/Casp1/Bgn/Sfpq/C…
GO:0071840	biological_process	cellular component organization or biogenesis	303	789	5359	19509	6.63284e-12	4.14479e-09	3.67948e-09	Tbcd/LOC100361558/Rcor1/Gmfg/P2rx5/Skil/Rgs14/Nlgn1/Cyth2/Kcnb2/Cand1/Acsl6/Chd4/Gli3/Faf1/Bnip3l/Rtn3/Lonp1/Chrna2/Mob4/Mmp13/Hdgfrp2/Jmjd1c/Timm9/Gpr26/Unc13d/Nip7/Kat5/Wbp2/Ephb1/Fbp1/Il6/Myh11/Acvr1c/Nexn/Hsd3b7/Uxs1/Arhgap4/Pde4d/Vps4a/Bax/Bcl2l1/Stx1b/Acat1/Slc12a1/Pc/Gdi1/Nup153/Sfpq/Cdk11b/Lgi1/Tshr/Emd/Irs1/Kcna4/Myo9b/Marcks/Rasa1/Cald1/Syt1/Itgb4/Dnm2/Lhx1/Frmd6/Has3/Dpy30/Metrn/Bod1/E…
GO:0044260	biological_process	cellular macromolecule metabolic process	390	789	7418	19509	1.90754e-11	1.0728e-08	9.52363e-09	Tbcd/Rad9a/Rnaseh2c/LOC100912182/Rcor1/Skil/Hdgf/Fbp2/Casp4/Rgs14/Wnk1/Hnrnpm/Eif2b4/Erp29/Eif4e/Ptpn2/Serpinb7/Ppp2r2a/Zbtb7a/Cand1/Chd4/Mylk2/Sf1/Gli3/Txnl1/Bnip3l/Casp12/Fgf21/Hrh4/Lonp1/Mmp13/Hdgfrp2/Jmjd1c/Khsrp/Kcnh5/Map3k2/Kat5/Wbp2/C4bpb/Ephb1/Fbp1/G6pd/Ifnb1/Il6/Acvr1c/Ctsq/Nexn/Pde4d/Pfkfb2/Ppp1ca/Ppp3cb/Vps4a/Bax/Bcl2l1/Rgn/Plagl1/Bgn/Sfpq/Cdk11b/Mxd3/Fnta/Cast/Irs1/Tle4/Marcks/Rasa1/T…
GO:0016043	biological_process	cellular component organization	294	789	5213	19509	2.44421e-11	1.24966e-08	1.10937e-08	Tbcd/LOC100361558/Rcor1/Gmfg/P2rx5/Skil/Rgs14/Nlgn1/Cyth2/Kcnb2/Cand1/Acsl6/Chd4/Gli3/Faf1/Bnip3l/Rtn3/Lonp1/Chrna2/Mob4/Mmp13/Hdgfrp2/Jmjd1c/Timm9/Gpr26/Unc13d/Nip7/Kat5/Wbp2/Ephb1/Fbp1/Il6/Myh11/Acvr1c/Nexn/Hsd3b7/Uxs1/Arhgap4/Pde4d/Vps4a/Bax/Bcl2l1/Stx1b/Acat1/Slc12a1/Pc/Gdi1/Nup153/Sfpq/Cdk11b/Lgi1/Tshr/Emd/Irs1/Kcna4/Myo9b/Marcks/Rasa1/Cald1/Syt1/Itgb4/Dnm2/Lhx1/Frmd6/Has3/Dpy30/Metrn/Bod1/E…
GO:0019222	biological_process	regulation of metabolic process	324	789	5944	19509	7.72027e-11	3.61823e-08	3.21204e-08	Tbcd/Rcor1/Gmfg/Skil/Hdgf/Casp4/Dlk1/Rgs14/Wnk1/Aldh1a2/Cyth2/Eif2b4/Erp29/Rraga/Eif4e/Ptpn2/Serpinb7/Ppp2r2a/Zbtb7a/Cand1/Acsl6/Chd4/Mylk2/Sf1/Gli3/Faf1/Bnip3l/Casp12/Fgf21/Hrh4/Lonp1/Ppp1r14c/Jmjd1c/Khsrp/Map3k2/Kat5/Wbp2/C4bpb/Ephb1/Fbp1/G6pd/Ifnb1/Il6/Acvr1c/Arhgap4/Pde4d/Pfkfb2/Ppp1ca/Ppp3cb/Bax/Bcl2l1/Stx1b/Pc/Rgn/Avpr2/Plagl1/Casp1/Gdi1/Sfpq/Cdk11b/Mxd3/Fnta/Tshr/Cast/Irs1/Myo9b/Tle4/Marck…
GO:0048522	biological_process	positive regulation of cellular process	258	789	4482	19509	1.17187e-10	5.06969e-08	4.50055e-08	Rad9a/LOC100361558/Rcor1/Gmfg/Skil/Hdgf/Casp4/Rgs14/Nlgn1/Hnrnpm/Aldh1a2/Erp29/Mmp12/Rraga/Eif4e/Ptpn2/Serpinb7/Cand1/Acsl6/Gli3/Faf1/Bnip3l/Casp12/Fgf21/Atp6v0c/Mmp13/Hdgfrp2/Il1rl2/Map3k2/Gpr26/Unc13d/Kat5/Wbp2/Ephb1/Ifnb1/Il6/Abcc1/Acvr1c/Pde4d/Pfkfb2/Ppp1ca/Ppp3cb/Vps4a/Bax/Bcl2l1/Stx1b/Slc12a1/Pc/Rgn/Avpr2/Plagl1/Casp1/Sfpq/Lgi1/Fnta/Tshr/Irs1/Marcks/Il7/Rasa1/Syt1/Tcf12/Dnm2/Lhx1/Has3/Wnt5b…
GO:0032502	biological_process	developmental process	305	789	5550	19509	1.79822e-10	7.22369e-08	6.41273e-08	LOC100361558/Rcor1/LOC103690322/Lenep/P2rx5/Skil/Casp4/Dlk1/Rgs14/Nlgn1/Aldh1a2/Cyth2/Eif2b4/Mmp12/Eif4e/Ptpn2/Serpinb7/Zbtb7a/Cand1/Acsl6/Epn1/Mylk2/Sf1/Slc4a7/Gli3/Casp12/Lonp1/Mmp13/Il1rl2/Unc13d/Ephb1/G6pd/Ifnb1/Il6/Myh11/Acvr1c/Nexn/Arhgap4/Pde4d/Ppp1ca/Ppp3cb/Vps4a/Bax/Bcl2l1/Acat1/Slc12a1/Rgn/Avpr2/Tagln/Plagl1/Casp1/Gdi1/Cdk11b/Lgi1/Tshr/Cast/Emd/Eno3/Irs1/Myo9b/Pspn/Marcks/Il7/Gja4/Rasa1…
GO:0044767	biological_process	single-organism developmental process	302	789	5501	19509	2.71125e-10	1.01654e-07	9.02418e-08	LOC100361558/Rcor1/LOC103690322/Lenep/P2rx5/Skil/Casp4/Dlk1/Rgs14/Nlgn1/Aldh1a2/Cyth2/Eif2b4/Mmp12/Eif4e/Ptpn2/Serpinb7/Zbtb7a/Cand1/Acsl6/Epn1/Mylk2/Sf1/Slc4a7/Gli3/Casp12/Lonp1/Mmp13/Il1rl2/Unc13d/Ephb1/G6pd/Ifnb1/Il6/Myh11/Acvr1c/Nexn/Arhgap4/Pde4d/Ppp1ca/Ppp3cb/Vps4a/Bax/Bcl2l1/Acat1/Slc12a1/Rgn/Avpr2/Tagln/Plagl1/Casp1/Gdi1/Cdk11b/Lgi1/Tshr/Cast/Emd/Eno3/Irs1/Myo9b/Pspn/Marcks/Il7/Gja4/Rasa1…
GO:0044699	biological_process	single-organism process	635	789	13895	19509	7.94744e-10	2.79353e-07	2.47992e-07	Cxcr6/LOC100360087/Tbcd/Rad9a/LOC100361558/LOC100362023/Rcor1/LOC103690322/Kif1c/Lenep/Gmfg/P2rx5/Skil/Fbp2/Casp4/Dlk1/Cntn5/Rgs14/Wnk1/Blvra/Nlgn1/Aldh1a2/Cyth2/Eif2b4/Il1r2/Erp29/Mmp12/Rraga/Eif4e/Ptpn2/Serpinb7/Ppp2r2a/Kcnb2/Zbtb7a/Cand1/Acsl6/Epn1/Chd4/Mylk2/Sv2a/Sf1/Slc4a7/Gli3/Faf1/Txnl1/Bnip3l/Rtn3/Casp12/Fgf21/Atp6v0c/Hrh4/Lonp1/Chrna2/Mmp13/Hdgfrp2/Il1rl2/Jmjd1c/Timm9/Kcnh5/Map3k2/Gpr26/…
GO:0048856	biological_process	anatomical structure development	278	789	5024	19509	1.07546e-09	3.55788e-07	3.15846e-07	LOC100361558/Rcor1/LOC103690322/P2rx5/Skil/Casp4/Dlk1/Rgs14/Nlgn1/Aldh1a2/Cyth2/Eif2b4/Mmp12/Eif4e/Ptpn2/Serpinb7/Zbtb7a/Acsl6/Epn1/Mylk2/Sf1/Slc4a7/Gli3/Mmp13/Il1rl2/Unc13d/Ephb1/G6pd/Ifnb1/Il6/Myh11/Acvr1c/Nexn/Arhgap4/Pde4d/Ppp1ca/Ppp3cb/Bax/Bcl2l1/Acat1/Slc12a1/Rgn/Avpr2/Tagln/Plagl1/Casp1/Gdi1/Cdk11b/Lgi1/Tshr/Cast/Emd/Eno3/Irs1/Myo9b/Pspn/Marcks/Il7/Gja4/Rasa1/Syt1/Tcf12/Itgb4/Dnm2/Lhx1/Frm…
GO:0019538	biological_process	protein metabolic process	287	789	5246	19509	1.62188e-09	5.06747e-07	4.49858e-07	Tbcd/LOC100912182/Rcor1/Fbp2/Casp4/Rgs14/Wnk1/Eif2b4/Erp29/Mmp12/Eif4e/Ptpn2/Serpinb7/Ppp2r2a/Cand1/Mylk2/Gli3/Faf1/Txnl1/Bnip3l/Casp12/Fgf21/Hrh4/Lonp1/Mmp13/Kcnh5/Map3k2/Kat5/Wbp2/C4bpb/Ephb1/Fbp1/G6pd/Ifnb1/Il6/Acvr1c/Ctsq/Nexn/Pde4d/Pfkfb2/Ppp1ca/Ppp3cb/Vps4a/Bax/Bcl2l1/Rgn/Casp1/Bgn/Sfpq/Cdk11b/Fnta/Cast/Marcks/Rasa1/Ppm1g/Erc1/Dpy30/Camk2n1/Pigq/Sec24a/Med31/Emc6/Rptor/Tmprss7/Edem3/Tssk6/P…
GO:0031323	biological_process	regulation of cellular metabolic process	284	789	5183	19509	1.78975e-09	5.29767e-07	4.70294e-07	Rcor1/Gmfg/Skil/Hdgf/Casp4/Rgs14/Wnk1/Eif2b4/Erp29/Rraga/Eif4e/Ptpn2/Serpinb7/Ppp2r2a/Zbtb7a/Cand1/Acsl6/Chd4/Mylk2/Gli3/Bnip3l/Casp12/Fgf21/Hrh4/Lonp1/Ppp1r14c/Jmjd1c/Khsrp/Map3k2/Kat5/Wbp2/C4bpb/Ephb1/Fbp1/G6pd/Ifnb1/Il6/Acvr1c/Pde4d/Pfkfb2/Ppp1ca/Ppp3cb/Bax/Bcl2l1/Pc/Rgn/Plagl1/Casp1/Sfpq/Cdk11b/Mxd3/Fnta/Tshr/Cast/Irs1/Tle4/Marcks/Rasa1/Tcf12/Dnm2/Lhx1/Has3/Dpy30/Camk2n1/Sec24a/Camta2/Med31/R…
GO:0051179	biological_process	localization	284	789	5187	19509	1.94565e-09	5.47118e-07	4.85696e-07	LOC100360087/Astn2/Kif1c/P2rx5/Hdgf/Casp4/Rgs14/Wnk1/Nlgn1/Hnrnpm/Erp29/Mmp12/Rraga/Ptpn2/Kcnb2/Acsl6/Epn1/Mylk2/Sv2a/Slc4a7/Gli3/Faf1/Bnip3l/Rtn3/Fgf21/Atp6v0c/Chrna2/Mob4/Mmp13/Khsrp/Timm9/Kcnh5/Gpr26/Unc13d/Wbp2/Ephb1/Il6/Abcc1/Acvr1c/Cklf/Nexn/Arhgap4/Pde4d/Pfkfb2/Ppp3cb/Vps4a/Bax/Bcl2l1/Stx1b/Slc12a1/Rgn/Avpr2/Casp1/Gdi1/Nup153/Tmed7/Abcc2/Emd/Irs1/Kcna4/Myo9b/Marcks/Gja4/Rasa1/Syt1/Itgb4/Dn…
GO:0044267	biological_process	cellular protein metabolic process	257	789	4586	19509	2.07011e-09	5.54396e-07	4.92158e-07	Tbcd/LOC100912182/Rcor1/Fbp2/Casp4/Rgs14/Wnk1/Eif2b4/Erp29/Eif4e/Ptpn2/Serpinb7/Ppp2r2a/Cand1/Mylk2/Txnl1/Bnip3l/Casp12/Fgf21/Hrh4/Lonp1/Mmp13/Kcnh5/Map3k2/Kat5/Wbp2/C4bpb/Ephb1/Fbp1/G6pd/Ifnb1/Il6/Acvr1c/Ctsq/Nexn/Pde4d/Pfkfb2/Ppp1ca/Ppp3cb/Vps4a/Bax/Bcl2l1/Rgn/Bgn/Sfpq/Cdk11b/Fnta/Cast/Marcks/Rasa1/Ppm1g/Erc1/Dpy30/Camk2n1/Pigq/Med31/Emc6/Rptor/Edem3/Tssk6/Prelid1/Zmynd11/Psmg2/Fiz1/Sympk/Fbl/R…
GO:0006996	biological_process	organelle organization	188	789	3124	19509	4.25853e-09	1.08863e-06	9.6642e-07	Tbcd/LOC100361558/Rcor1/Gmfg/P2rx5/Rgs14/Nlgn1/Chd4/Bnip3l/Rtn3/Lonp1/Mob4/Jmjd1c/Timm9/Gpr26/Nip7/Kat5/Wbp2/Myh11/Nexn/Vps4a/Bax/Bcl2l1/Stx1b/Nup153/Sfpq/Cdk11b/Emd/Marcks/Rasa1/Cald1/Syt1/Dnm2/Dpy30/Bod1/Emc6/Smg6/Recql5/Cox18/Tssk6/Prelid1/Psmg2/Cep76/Tk2/Nup93/Fbl/Haus7/Mecp2/Flna/Ubl4a/Men1/Brix1/Rad1/Cisd2/RSA-14-44/Alms1/Arid1a/Tyrp1/Rad54l/Dmap1/Mul1/Pum2/Atp6v1d/Ndufb9/Lrrk2/Senp6/Kdm4b/…
GO:0043412	biological_process	macromolecule modification	203	789	3471	19509	8.50292e-09	2.07915e-06	1.84574e-06	Rcor1/Fbp2/Rgs14/Wnk1/Erp29/Ptpn2/Ppp2r2a/Cand1/Mylk2/Fgf21/Hrh4/Kcnh5/Map3k2/Kat5/Wbp2/Ephb1/Fbp1/G6pd/Ifnb1/Il6/Acvr1c/Nexn/Pde4d/Pfkfb2/Ppp1ca/Ppp3cb/Bax/Rgn/Bgn/Sfpq/Cdk11b/Fnta/Marcks/Rasa1/Ppm1g/Erc1/Dpy30/Camk2n1/Pigq/Med31/Rptor/Edem3/Gatad2a/Tssk6/Zmynd11/Psmg2/Fiz1/Sympk/Fbl/Map4k2/Dusp9/Srpk3/Mecp2/Adra1a/Men1/Dimt1/Lamtor2/Limk2/Metap1/Tnni3k/Mgat3/Pnck/Pdk3/Ifna4/Dmap1/Mul1/Med6/Lrrk…
GO:0007275	biological_process	multicellular organismal development	256	789	4646	19509	1.18715e-08	2.78188e-06	2.46958e-06	Rcor1/Lenep/P2rx5/Skil/Casp4/Dlk1/Rgs14/Nlgn1/Aldh1a2/Cyth2/Eif2b4/Eif4e/Ptpn2/Serpinb7/Zbtb7a/Acsl6/Epn1/Mylk2/Sf1/Slc4a7/Gli3/Mmp13/Il1rl2/Ephb1/G6pd/Ifnb1/Il6/Myh11/Acvr1c/Nexn/Arhgap4/Pde4d/Ppp1ca/Ppp3cb/Vps4a/Bax/Bcl2l1/Acat1/Slc12a1/Rgn/Avpr2/Plagl1/Casp1/Gdi1/Cdk11b/Lgi1/Tshr/Cast/Emd/Eno3/Irs1/Pspn/Marcks/Il7/Gja4/Rasa1/Syt1/Tcf12/Itgb4/Dnm2/Lhx1/Wnt5b/Pcyt1b/Metrn/Med31/Ctns/Ankrd17/Gata…
GO:0006464	biological_process	cellular protein modification process	196	789	3352	19509	1.75426e-08	3.7946e-06	3.36861e-06	Rcor1/Fbp2/Rgs14/Wnk1/Erp29/Ptpn2/Ppp2r2a/Cand1/Mylk2/Fgf21/Hrh4/Kcnh5/Map3k2/Kat5/Wbp2/Ephb1/Fbp1/G6pd/Ifnb1/Il6/Acvr1c/Nexn/Pde4d/Pfkfb2/Ppp1ca/Ppp3cb/Bax/Rgn/Bgn/Sfpq/Cdk11b/Fnta/Marcks/Rasa1/Ppm1g/Erc1/Dpy30/Camk2n1/Pigq/Med31/Rptor/Edem3/Tssk6/Zmynd11/Psmg2/Fiz1/Sympk/Fbl/Map4k2/Dusp9/Srpk3/Mecp2/Adra1a/Men1/Lamtor2/Limk2/Metap1/Tnni3k/Mgat3/Pnck/Pdk3/Ifna4/Dmap1/Mul1/Med6/Lrrk2/Senp6/Myd88/…
GO:0036211	biological_process	protein modification process	196	789	3352	19509	1.75426e-08	3.7946e-06	3.36861e-06	Rcor1/Fbp2/Rgs14/Wnk1/Erp29/Ptpn2/Ppp2r2a/Cand1/Mylk2/Fgf21/Hrh4/Kcnh5/Map3k2/Kat5/Wbp2/Ephb1/Fbp1/G6pd/Ifnb1/Il6/Acvr1c/Nexn/Pde4d/Pfkfb2/Ppp1ca/Ppp3cb/Bax/Rgn/Bgn/Sfpq/Cdk11b/Fnta/Marcks/Rasa1/Ppm1g/Erc1/Dpy30/Camk2n1/Pigq/Med31/Rptor/Edem3/Tssk6/Zmynd11/Psmg2/Fiz1/Sympk/Fbl/Map4k2/Dusp9/Srpk3/Mecp2/Adra1a/Men1/Lamtor2/Limk2/Metap1/Tnni3k/Mgat3/Pnck/Pdk3/Ifna4/Dmap1/Mul1/Med6/Lrrk2/Senp6/Myd88/…
GO:0044763	biological_process	single-organism cellular process	578	789	12538	19509	2.46914e-08	5.14313e-06	4.56575e-06	Cxcr6/Tbcd/Rad9a/LOC100361558/LOC100362023/Rcor1/LOC103690322/Kif1c/Gmfg/P2rx5/Skil/Casp4/Dlk1/Rgs14/Wnk1/Blvra/Nlgn1/Aldh1a2/Cyth2/Eif2b4/Il1r2/Erp29/Mmp12/Rraga/Eif4e/Ptpn2/Ppp2r2a/Kcnb2/Zbtb7a/Cand1/Acsl6/Epn1/Chd4/Mylk2/Sv2a/Sf1/Slc4a7/Gli3/Faf1/Txnl1/Bnip3l/Rtn3/Casp12/Fgf21/Atp6v0c/Hrh4/Chrna2/Mmp13/Hdgfrp2/Il1rl2/Timm9/Kcnh5/Map3k2/Gpr26/Unc13d/Kat5/Wbp2/Ephb1/Fbp1/G6pd/Got1/Ifnb1/Il6/Abcc…
GO:0051641	biological_process	cellular localization	161	789	2636	19509	2.98518e-08	5.99596e-06	5.32283e-06	Astn2/Kif1c/Hdgf/Casp4/Rgs14/Nlgn1/Hnrnpm/Erp29/Rraga/Kcnb2/Mylk2/Gli3/Faf1/Bnip3l/Mmp13/Timm9/Gpr26/Unc13d/Il6/Acvr1c/Cklf/Pde4d/Pfkfb2/Ppp3cb/Vps4a/Bax/Bcl2l1/Stx1b/Slc12a1/Casp1/Gdi1/Nup153/Emd/Irs1/Marcks/Syt1/Dnm2/Frmd6/Erc1/Dpy30/Sec24a/Kpna1/Cox18/Lman2/Atp9b/Nup93/Dpp6/Map4k2/Bcap31/Mecp2/Flna/Ubl4a/Adra1a/Btbd9/Glg1/Notch2/Lamtor2/Alms1/RGD1311164/Dmap1/Mul1/Snx17/Atp6v1d/Lrrk2/Fyco1/Xcr…
GO:0010646	biological_process	regulation of cell communication	167	789	2774	19509	4.14084e-08	8.03036e-06	7.12885e-06	Rad9a/LOC100362023/Skil/Dlk1/Rgs14/Nlgn1/Cyth2/Erp29/Rraga/Ptpn2/Mylk2/Gli3/Faf1/Bnip3l/Fgf21/Atp6v0c/Hrh4/Map3k2/Ephb1/Fbp1/Ifnb1/Il6/Acvr1c/Arhgap4/Pde4d/Pfkfb2/Ppp1ca/Ppp3cb/Bax/Bcl2l1/Stx1b/Slc12a1/Rgn/Casp1/Sfpq/Cdk11b/Lgi1/Fnta/Emd/Irs1/Il7/Rasa1/Syt1/Dnm2/Wnt5b/Rptor/Ankrd17/Prelid1/Zmynd11/Jag1/Nup93/Plekhg2/Map4k2/Dusp9/Bcap31/Mecp2/Flna/Adra1a/Men1/Btbd9/Glg1/Notch2/Lamtor2/Grik1/Gria4/…
GO:0080090	biological_process	regulation of primary metabolic process	269	789	5022	19509	6.23749e-08	1.16932e-05	1.03805e-05	Rcor1/Skil/Hdgf/Casp4/Rgs14/Wnk1/Eif2b4/Erp29/Eif4e/Ptpn2/Serpinb7/Ppp2r2a/Zbtb7a/Cand1/Acsl6/Chd4/Mylk2/Sf1/Gli3/Faf1/Casp12/Fgf21/Hrh4/Lonp1/Jmjd1c/Khsrp/Map3k2/Kat5/Wbp2/C4bpb/Ephb1/Fbp1/G6pd/Ifnb1/Il6/Acvr1c/Pde4d/Pfkfb2/Ppp1ca/Ppp3cb/Bax/Bcl2l1/Pc/Rgn/Plagl1/Sfpq/Cdk11b/Mxd3/Fnta/Tshr/Cast/Irs1/Tle4/Marcks/Rasa1/Tcf12/Lhx1/Has3/Dpy30/Camk2n1/Sec24a/Camta2/Med31/Recql5/Rptor/Ankrd17/Gatad2a/P…
GO:0048731	biological_process	system development	235	789	4270	19509	7.61645e-08	1.38177e-05	1.22665e-05	Rcor1/P2rx5/Skil/Casp4/Dlk1/Rgs14/Nlgn1/Aldh1a2/Cyth2/Eif2b4/Eif4e/Ptpn2/Serpinb7/Zbtb7a/Acsl6/Epn1/Mylk2/Sf1/Slc4a7/Gli3/Mmp13/Il1rl2/Ephb1/G6pd/Ifnb1/Il6/Myh11/Acvr1c/Nexn/Arhgap4/Pde4d/Ppp1ca/Ppp3cb/Bax/Bcl2l1/Acat1/Slc12a1/Rgn/Avpr2/Plagl1/Casp1/Gdi1/Lgi1/Tshr/Cast/Emd/Eno3/Irs1/Pspn/Marcks/Il7/Gja4/Rasa1/Syt1/Tcf12/Itgb4/Dnm2/Lhx1/Wnt5b/Pcyt1b/Metrn/Ctns/Ankrd17/Gatad2a/Prelid1/Jag1/Strn/Ras…
GO:0033036	biological_process	macromolecule localization	147	789	2404	19509	1.31634e-07	2.31347e-05	2.05375e-05	Astn2/Hdgf/Casp4/Nlgn1/Hnrnpm/Erp29/Rraga/Ptpn2/Kcnb2/Acsl6/Gli3/Faf1/Bnip3l/Mmp13/Khsrp/Timm9/Gpr26/Wbp2/Il6/Abcc1/Acvr1c/Pfkfb2/Ppp3cb/Vps4a/Bax/Bcl2l1/Stx1b/Slc12a1/Casp1/Gdi1/Nup153/Tmed7/Abcc2/Emd/Irs1/Marcks/Dnm2/Frmd6/Osbpl1a/Erc1/Sec24a/Kpna1/Cox18/Prelid1/Atp9b/Nup93/Dpp6/Bcap31/Mecp2/Flna/Ubl4a/Glg1/Notch2/Lamtor2/RGD1305807/Dmap1/Snx17/Atp6v1d/Lrrk2/Crb3/Map4k4/Sumo1/Eda/Rapgef6/Tomm70…
GO:0060255	biological_process	regulation of macromolecule metabolic process	269	789	5077	19509	1.73783e-07	2.96169e-05	2.6292e-05	Rcor1/Skil/Hdgf/Casp4/Dlk1/Rgs14/Wnk1/Aldh1a2/Eif2b4/Erp29/Eif4e/Ptpn2/Serpinb7/Ppp2r2a/Zbtb7a/Cand1/Chd4/Mylk2/Gli3/Faf1/Casp12/Fgf21/Hrh4/Lonp1/Jmjd1c/Khsrp/Map3k2/Kat5/Wbp2/C4bpb/Ephb1/Fbp1/G6pd/Ifnb1/Il6/Acvr1c/Pde4d/Ppp1ca/Ppp3cb/Bax/Bcl2l1/Stx1b/Pc/Rgn/Avpr2/Plagl1/Sfpq/Cdk11b/Mxd3/Fnta/Cast/Irs1/Tle4/Marcks/Il7/Rasa1/Tcf12/Lhx1/Has3/Dpy30/Camk2n1/Sec24a/Camta2/Med31/Recql5/Rptor/Ankrd17/Ga…
GO:0035556	biological_process	intracellular signal transduction	137	789	2219	19509	2.25465e-07	3.72946e-05	3.31078e-05	Rad9a/Skil/Casp4/Rgs14/Wnk1/Nlgn1/Cyth2/Erp29/Rraga/Ptpn2/Mylk2/Faf1/Casp12/Fgf21/Hrh4/Kcnh5/Map3k2/Kat5/Ephb1/Fbp1/Il6/Arhgap4/Pde4d/Ppp3cb/Bax/Bcl2l1/Slc12a1/Rgn/Avpr2/Casp1/Gdi1/Sfpq/Irs1/Myo9b/Rasa1/Dnm2/Erc1/Rptor/Rgl1/Ankrd17/Tssk6/Zmynd11/Plekhg2/Map4k2/Lgals12/Dusp9/Bcap31/Flna/Adra1a/Men1/Notch2/Lamtor2/RSA-14-44/Alms1/Mul1/Pum2/Arhgap5/Lrrk2/Myd88/Tnfaip8l1/Plcl2/Map4k4/Tns1/Eda/Rapgef6…
GO:0033554	biological_process	cellular response to stress	110	789	1692	19509	3.72827e-07	5.99079e-05	5.31825e-05	Rad9a/P2rx5/Skil/Casp4/Rgs14/Eif2b4/Erp29/Rraga/Ptpn2/Txnl1/Bnip3l/Casp12/Lonp1/Mmp13/Kat5/Ephb1/G6pd/Il6/Myh11/Bax/Bcl2l1/Slc12a1/Rgn/Sfpq/Dnm2/Emc6/Recql5/Edem3/Zmynd11/Nup93/Map4k2/Bcap31/Men1/Rad1/Tmx4/Pdk3/Rad52/Rad54l/Dmap1/Mul1/Ndufb9/Lrrk2/Myd88/Map4k4/Txndc11/Mink1/Parp9/Mtmr3/Gmip/Dek/U2af2/Ikbkg/Larp1b/Ubqln4/Usp33/Hm13/Zak/Exo5/Uba1/Myo6/Oxsr1/Uhrf1/Rhbdd1/Trip12/Rab33a/Wdr45b/Fam162a…
GO:0048583	biological_process	regulation of response to stimulus	180	789	3148	19509	4.01381e-07	6.27046e-05	5.56652e-05	Rad9a/LOC100362023/P2rx5/Skil/Dlk1/Rgs14/Nlgn1/Cyth2/Erp29/Rraga/Ptpn2/Mylk2/Gli3/Faf1/Bnip3l/Fgf21/Atp6v0c/Hrh4/Il1rl2/Map3k2/Unc13d/C4bpb/Ephb1/Fbp1/Ifnb1/Il6/Arhgap4/Pde4d/Ppp1ca/Ppp3cb/Bax/Bcl2l1/Slc12a1/Rgn/Casp1/Sfpq/Cdk11b/Fnta/Emd/Irs1/Marcks/Il7/Il1r1/Rasa1/Dnm2/Wnt5b/Shpk/Rptor/Ankrd17/Prelid1/Zmynd11/Jag1/Nup93/Plekhg2/Ankrd42/Map4k2/Dusp9/Bcap31/Flna/Adra1a/Men1/Glg1/Notch2/Lamtor2/RS…
GO:0016310	biological_process	phosphorylation	125	789	1997	19509	4.13143e-07	6.27977e-05	5.57478e-05	Gmfg/Rgs14/Wnk1/Erp29/Ptpn2/Mylk2/Fgf21/Hrh4/Ppp1r14c/Kcnh5/Map3k2/Ephb1/Fbp1/Ifnb1/Il6/Acvr1c/Nexn/Pde4d/Pfkfb2/Ppp3cb/Bax/Rgn/Cdk11b/Eno3/Irs1/Marcks/Rasa1/Erc1/Camk2n1/Shpk/Galk1/Rptor/Tssk6/Zmynd11/Tk2/Fiz1/Map4k2/Dusp9/Srpk3/Mecp2/Adra1a/Men1/Lamtor2/Limk2/Tnni3k/Prps1/Galk2/Pnck/Pdk3/Ifna4/Fggy/Cmpk1/Mul1/Ndufb9/Lrrk2/Myd88/Slc25a23/Mllt1/Plcl2/Map4k4/Ndufs1/Mink1/Fn3krp/Pibf1/Nsd1/Sema4d/C…
GO:0009893	biological_process	positive regulation of metabolic process	185	789	3259	19509	4.30076e-07	6.36512e-05	5.65055e-05	Tbcd/Hdgf/Casp4/Rgs14/Aldh1a2/Cyth2/Eif2b4/Erp29/Ptpn2/Serpinb7/Cand1/Acsl6/Mylk2/Gli3/Casp12/Fgf21/Map3k2/Kat5/Wbp2/C4bpb/Ifnb1/Il6/Acvr1c/Arhgap4/Pfkfb2/Ppp3cb/Bax/Pc/Rgn/Avpr2/Plagl1/Gdi1/Fnta/Tshr/Irs1/Myo9b/Marcks/Rasa1/Tcf12/Dnm2/Lhx1/Has3/Camta2/Rptor/Rgl1/Prelid1/Jag1/Fiz1/Sympk/Plekhg2/Ankrd42/Map4k2/Bcap31/Mecp2/Adra1a/Men1/Lamtor2/Sf3b4/Neurog2/Eef2/Arid1a/Tyrp1/Ifna4/Mul1/Med6/Lrrk2/M…
GO:0051234	biological_process	establishment of localization	228	789	4206	19509	4.56377e-07	6.58119e-05	5.84237e-05	LOC100360087/Kif1c/P2rx5/Casp4/Rgs14/Wnk1/Nlgn1/Erp29/Kcnb2/Acsl6/Epn1/Mylk2/Sv2a/Slc4a7/Gli3/Faf1/Bnip3l/Rtn3/Fgf21/Atp6v0c/Chrna2/Mob4/Mmp13/Khsrp/Timm9/Kcnh5/Gpr26/Unc13d/Wbp2/Il6/Abcc1/Acvr1c/Cklf/Pde4d/Pfkfb2/Ppp3cb/Vps4a/Bax/Bcl2l1/Stx1b/Slc12a1/Rgn/Avpr2/Casp1/Gdi1/Nup153/Tmed7/Abcc2/Emd/Irs1/Kcna4/Marcks/Gja4/Rasa1/Syt1/Dnm2/Osbpl1a/Erc1/Slc13a5/Kcnj14/Dpy30/Sec24a/Ctns/Scarf2/Kpna1/Cox18…
GO:0006810	biological_process	transport	222	789	4075	19509	4.78225e-07	6.72385e-05	5.96901e-05	LOC100360087/Kif1c/P2rx5/Casp4/Rgs14/Wnk1/Nlgn1/Erp29/Kcnb2/Acsl6/Epn1/Mylk2/Sv2a/Slc4a7/Gli3/Faf1/Bnip3l/Rtn3/Fgf21/Atp6v0c/Chrna2/Mob4/Mmp13/Khsrp/Timm9/Kcnh5/Gpr26/Unc13d/Il6/Abcc1/Acvr1c/Cklf/Pde4d/Pfkfb2/Ppp3cb/Vps4a/Bax/Bcl2l1/Stx1b/Slc12a1/Rgn/Avpr2/Casp1/Gdi1/Nup153/Tmed7/Abcc2/Emd/Irs1/Kcna4/Marcks/Gja4/Rasa1/Syt1/Dnm2/Osbpl1a/Erc1/Slc13a5/Kcnj14/Dpy30/Sec24a/Ctns/Scarf2/Kpna1/Cox18/Atp1…
GO:0034641	biological_process	cellular nitrogen compound metabolic process	284	789	5496	19509	6.56277e-07	9.0022e-05	7.99158e-05	Rad9a/Rnaseh2c/LOC100912182/Rcor1/Skil/Hdgf/Rgs14/Blvra/Hnrnpm/Eif2b4/Eif4e/Zbtb7a/Cand1/Chd4/Sf1/Gli3/Hrh4/Lonp1/Mmp13/Hdgfrp2/Jmjd1c/Khsrp/Map3k2/Kat5/Wbp2/Fbp1/G6pd/Ifnb1/Il6/Uxs1/Pde4d/Pfkfb2/Ppp3cb/Bax/Rgn/Plagl1/Idh3g/Sfpq/Cdk11b/Mxd3/Tshr/Eno3/Tle4/Tcf12/Dnm2/Lhx1/Has3/Dpy30/Pcyt1b/Camta2/Med31/Ctns/Shpk/Smg6/Recql5/Galk1/Rptor/Nit2/Ankrd17/Dhx15/Gatad2a/Tssk6/Gmds/Zmynd11/Jag1/Tk2/Cirh1a/…
GO:0009056	biological_process	catabolic process	119	789	1905	19509	9.14684e-07	0.000122481	0.000108731	Rnaseh2c/P2rx5/Blvra/Rraga/Faf1/Bnip3l/Lonp1/Mmp13/Khsrp/Kat5/C4bpb/Fbp1/Got1/Myh11/Ctsq/Fmo4/Pde4d/Pfkfb2/Ppp1ca/Vps4a/Bax/Pla2g16/Rgn/Casp1/Cast/Eno3/Irs1/Itgb4/Emc6/Smg6/Galk1/Edem3/Psmg2/Nup93/Rasip1/Lgals12/Bcap31/Flna/Bace1/Cisd2/Psma3/Aldh1b1/Ndufb9/Lrrk2/Acer1/Plcl2/Sumo1/Tbl1x/Amdhd2/Smpd4/Klhl22/Mtmr3/Lsm5/Gmip/Mtmr7/Rnf146/U2af2/Fbxl19/Trex2/Herc4/Larp1b/Ubqln4/Otud7b/Usp33/Hm13/Eri3/L…
GO:0044710	biological_process	single-organism metabolic process	242	789	4562	19509	9.88732e-07	0.000128695	0.000114247	Rad9a/Rcor1/P2rx5/Fbp2/Rgs14/Blvra/Aldh1a2/Erp29/Ptpn2/Serpinb7/Acsl6/Mylk2/Sf1/Txnl1/Bnip3l/Fgf21/Hrh4/Mmp13/Jmjd1c/Kcnh5/Map3k2/Kat5/Wbp2/C4bpb/Ephb1/Fbp1/G6pd/Got1/Il6/Abcc1/Myh11/Acvr1c/Hsd3b7/Uxs1/Fmo4/Pde4d/Pfkfb2/Ppp1ca/Cyp4x1/Tbxas1/Bax/Pla2g16/Slc12a1/Pc/Rgn/Idh3g/Bgn/Sfpq/Tshr/Eno3/Irs1/Dnm2/Has3/Dpy30/Pcyt1b/Pigq/Txndc17/Emc6/Ctns/Shpk/Smg6/Recql5/Galk1/Ndufb4/Nit2/Edem3/Tssk6/Prelid1/…
GO:0051128	biological_process	regulation of cellular component organization	131	789	2155	19509	1.02223e-06	0.000128695	0.000114247	Tbcd/LOC100361558/Gmfg/Skil/Nlgn1/Cyth2/Cand1/Acsl6/Faf1/Bnip3l/Lonp1/Hdgfrp2/Gpr26/Unc13d/Wbp2/Ephb1/Fbp1/Il6/Nexn/Hsd3b7/Arhgap4/Vps4a/Bax/Bcl2l1/Stx1b/Gdi1/Sfpq/Cdk11b/Lgi1/Marcks/Rasa1/Syt1/Dnm2/Has3/Metrn/Lman2/Prelid1/Psmg2/Cep76/Nup93/Dpp6/Mecp2/Flna/Men1/Btbd9/Rad1/RSA-14-44/Alms1/Mul1/Ndufb9/Lrrk2/Senp6/Map4k4/Sumo1/Arpc2/Klhl22/Clasp1/Mtmr3/Ddhd1/Gmip/Nsd1/Sema4d/U2af2/Sae1/Dcun1d3/Plxn…
GO:0048869	biological_process	cellular developmental process	208	789	3805	19509	1.02974e-06	0.000128695	0.000114247	LOC100361558/Rcor1/LOC103690322/Skil/Casp4/Dlk1/Rgs14/Nlgn1/Aldh1a2/Cyth2/Eif2b4/Eif4e/Ptpn2/Zbtb7a/Cand1/Acsl6/Mylk2/Sf1/Slc4a7/Gli3/Mmp13/Il1rl2/Unc13d/Ephb1/G6pd/Ifnb1/Il6/Myh11/Acvr1c/Nexn/Arhgap4/Pde4d/Ppp3cb/Bax/Bcl2l1/Tagln/Plagl1/Casp1/Gdi1/Lgi1/Tshr/Cast/Emd/Myo9b/Marcks/Il7/Rasa1/Syt1/Tcf12/Itgb4/Dnm2/Lhx1/Frmd6/Wnt5b/Metrn/Ankrd17/Tssk6/Prelid1/Jag1/Strn/Fbl/Rasip1/Lgals12/Xlr4a/Mecp2/…
GO:0006139	biological_process	nucleobase-containing compound metabolic process	245	789	4639	19509	1.16423e-06	0.00014234	0.00012636	Rad9a/Rnaseh2c/Rcor1/Skil/Hdgf/Rgs14/Hnrnpm/Zbtb7a/Cand1/Chd4/Sf1/Gli3/Hrh4/Lonp1/Hdgfrp2/Jmjd1c/Khsrp/Map3k2/Kat5/Wbp2/Fbp1/G6pd/Ifnb1/Il6/Uxs1/Pde4d/Pfkfb2/Ppp3cb/Bax/Rgn/Plagl1/Idh3g/Sfpq/Cdk11b/Mxd3/Tshr/Eno3/Tle4/Tcf12/Lhx1/Has3/Dpy30/Camta2/Med31/Ctns/Shpk/Smg6/Recql5/Galk1/Rptor/Ankrd17/Dhx15/Gatad2a/Tssk6/Gmds/Zmynd11/Jag1/Tk2/Cirh1a/Sympk/Fbl/Ankrd42/Nars2/Zfp275/Mecp2/Flna/Men1/Dimt1/Ra…
GO:0051649	biological_process	establishment of localization in cell	135	789	2244	19509	1.19009e-06	0.000142406	0.000126419	Kif1c/Casp4/Rgs14/Nlgn1/Erp29/Kcnb2/Mylk2/Gli3/Faf1/Bnip3l/Mmp13/Timm9/Gpr26/Unc13d/Il6/Acvr1c/Cklf/Pde4d/Pfkfb2/Ppp3cb/Vps4a/Bax/Bcl2l1/Stx1b/Casp1/Gdi1/Nup153/Emd/Irs1/Marcks/Syt1/Dnm2/Erc1/Dpy30/Sec24a/Kpna1/Cox18/Lman2/Atp9b/Nup93/Map4k2/Bcap31/Mecp2/Flna/Adra1a/Btbd9/Glg1/Notch2/Alms1/RGD1311164/Dmap1/Mul1/Snx17/Lrrk2/Fyco1/Xcr1/Map4k4/Eda/Tnpo2/Clasp1/Wdr19/Pibf1/Bicd2/U2af2/Sae1/Vps13a/Ikb…
GO:0033043	biological_process	regulation of organelle organization	75	789	1057	19509	1.45494e-06	0.00017047	0.000151333	Tbcd/LOC100361558/Gmfg/Bnip3l/Lonp1/Gpr26/Wbp2/Nexn/Vps4a/Bax/Bcl2l1/Sfpq/Cdk11b/Rasa1/Syt1/Dnm2/Prelid1/Psmg2/Cep76/Nup93/Mecp2/Men1/Rad1/RSA-14-44/Alms1/Mul1/Ndufb9/Lrrk2/Senp6/Arpc2/Klhl22/Clasp1/Mtmr3/Ddhd1/Gmip/Nsd1/U2af2/Sae1/Plxna3/Tet1/Plk4/Larp1b/Ubqln4/Tpx2/Tal1/Asxl2/Lpin1/Uhrf1/Trip12/Shroom2/Rab33a/Trim37/Fam162a/Vps4b/Anapc10/Terf2/Paf1/Mtss1/Nr2c2/Eif2s1/Lmna/Calr/Pfn1/Dapk3/Bid/Ri…
GO:0030154	biological_process	cell differentiation	195	789	3543	19509	1.64322e-06	0.000188147	0.000167025	LOC100361558/Rcor1/LOC103690322/Skil/Casp4/Dlk1/Rgs14/Nlgn1/Aldh1a2/Cyth2/Eif2b4/Eif4e/Ptpn2/Zbtb7a/Cand1/Acsl6/Mylk2/Sf1/Slc4a7/Gli3/Mmp13/Il1rl2/Unc13d/Ephb1/G6pd/Ifnb1/Il6/Myh11/Acvr1c/Nexn/Arhgap4/Pde4d/Ppp3cb/Bax/Bcl2l1/Tagln/Plagl1/Casp1/Gdi1/Lgi1/Tshr/Cast/Emd/Marcks/Il7/Rasa1/Syt1/Tcf12/Itgb4/Dnm2/Lhx1/Frmd6/Wnt5b/Metrn/Ankrd17/Tssk6/Prelid1/Jag1/Strn/Fbl/Rasip1/Lgals12/Xlr4a/Mecp2/Flna/M…
GO:0008104	biological_process	protein localization	128	789	2113	19509	1.67272e-06	0.000188147	0.000167025	Astn2/Hdgf/Casp4/Nlgn1/Hnrnpm/Erp29/Rraga/Kcnb2/Gli3/Faf1/Bnip3l/Mmp13/Timm9/Gpr26/Wbp2/Il6/Acvr1c/Pfkfb2/Ppp3cb/Vps4a/Bax/Bcl2l1/Stx1b/Slc12a1/Casp1/Gdi1/Nup153/Tmed7/Emd/Irs1/Marcks/Dnm2/Frmd6/Erc1/Sec24a/Kpna1/Cox18/Atp9b/Nup93/Dpp6/Bcap31/Mecp2/Flna/Ubl4a/Glg1/Notch2/Lamtor2/Dmap1/Snx17/Atp6v1d/Lrrk2/Crb3/Map4k4/Sumo1/Eda/Rapgef6/Tomm70a/Tnpo2/Wdr19/Pibf1/U2af2/Sae1/Vps13a/Ikbkg/Ap3b1/Ipo11/R…
GO:0006807	biological_process	nitrogen compound metabolic process	293	789	5764	19509	1.7523e-06	0.000189611	0.000168324	Rad9a/Rnaseh2c/LOC100912182/Rcor1/Skil/Hdgf/Rgs14/Blvra/Hnrnpm/Eif2b4/Eif4e/Zbtb7a/Cand1/Chd4/Sf1/Gli3/Hrh4/Lonp1/Mmp13/Hdgfrp2/Jmjd1c/Khsrp/Map3k2/Kat5/Wbp2/Fbp1/G6pd/Got1/Ifnb1/Il6/Uxs1/Pde4d/Pfkfb2/Ppp3cb/Bax/Rgn/Plagl1/Idh3g/Bgn/Sfpq/Cdk11b/Mxd3/Tshr/Eno3/Tle4/Tcf12/Dnm2/Lhx1/Has3/Dpy30/Pcyt1b/Camta2/Med31/Ctns/Shpk/Smg6/Recql5/Galk1/Rptor/Nit2/Ankrd17/Dhx15/Gatad2a/Tssk6/Gmds/Zmynd11/Jag1/Tk…
GO:0023051	biological_process	regulation of signaling	154	789	2660	19509	1.75316e-06	0.000189611	0.000168324	Rad9a/LOC100362023/Skil/Dlk1/Rgs14/Nlgn1/Cyth2/Erp29/Rraga/Ptpn2/Mylk2/Gli3/Faf1/Fgf21/Atp6v0c/Hrh4/Map3k2/Ephb1/Fbp1/Ifnb1/Il6/Acvr1c/Arhgap4/Pde4d/Pfkfb2/Ppp1ca/Ppp3cb/Bax/Bcl2l1/Stx1b/Slc12a1/Rgn/Casp1/Sfpq/Cdk11b/Lgi1/Fnta/Emd/Irs1/Il7/Rasa1/Syt1/Dnm2/Wnt5b/Rptor/Ankrd17/Prelid1/Zmynd11/Jag1/Plekhg2/Map4k2/Dusp9/Bcap31/Mecp2/Flna/Adra1a/Men1/Btbd9/Glg1/Notch2/Lamtor2/Tnni3k/Grik1/Gria4/RSA-14…
GO:0006725	biological_process	cellular aromatic compound metabolic process	252	789	4823	19509	1.80011e-06	0.000191016	0.000169572	Rad9a/Rnaseh2c/Rcor1/Skil/Hdgf/Rgs14/Blvra/Hnrnpm/Zbtb7a/Cand1/Chd4/Sf1/Gli3/Hrh4/Lonp1/Hdgfrp2/Jmjd1c/Khsrp/Map3k2/Kat5/Wbp2/Fbp1/G6pd/Ifnb1/Il6/Uxs1/Pde4d/Pfkfb2/Ppp3cb/Bax/Rgn/Plagl1/Idh3g/Sfpq/Cdk11b/Mxd3/Tshr/Eno3/Tle4/Tcf12/Lhx1/Has3/Dpy30/Camta2/Med31/Ctns/Shpk/Smg6/Recql5/Galk1/Rptor/Ankrd17/Dhx15/Gatad2a/Tssk6/Gmds/Zmynd11/Jag1/Tk2/Cirh1a/Sympk/Fbl/Ankrd42/Nars2/Zfp275/Mecp2/Flna/Men1/Bt…
GO:0034613	biological_process	cellular protein localization	91	789	1388	19509	3.03759e-06	0.00031636	0.000280844	Astn2/Hdgf/Nlgn1/Hnrnpm/Erp29/Rraga/Kcnb2/Gli3/Faf1/Bnip3l/Timm9/Gpr26/Il6/Ppp3cb/Vps4a/Bax/Bcl2l1/Stx1b/Slc12a1/Gdi1/Emd/Irs1/Marcks/Frmd6/Sec24a/Kpna1/Cox18/Atp9b/Nup93/Dpp6/Bcap31/Flna/Ubl4a/Glg1/Lamtor2/Dmap1/Snx17/Atp6v1d/Lrrk2/Crb3/Sumo1/Eda/Rapgef6/Tnpo2/Wdr19/Pibf1/U2af2/Sae1/Vps13a/Ikbkg/Ap3b1/Ipo11/Rab25/Otud7b/Ap4e1/Hm13/Mpp5/Myo6/Rhbdd1/Mospd4/Rab33a/Tax1bp3/Wdr45b/Rab24/Terf2/Paf1/Tb…
GO:0044248	biological_process	cellular catabolic process	103	789	1628	19509	3.15544e-06	0.000322658	0.000286435	Rnaseh2c/P2rx5/Blvra/Rraga/Bnip3l/Lonp1/Mmp13/Khsrp/Kat5/Fbp1/Got1/Myh11/Ctsq/Fmo4/Pde4d/Ppp1ca/Vps4a/Bax/Rgn/Casp1/Irs1/Itgb4/Emc6/Smg6/Edem3/Psmg2/Nup93/Rasip1/Bcap31/Cisd2/Psma3/Ndufb9/Lrrk2/Acer1/Sumo1/Tbl1x/Amdhd2/Smpd4/Klhl22/Mtmr3/Lsm5/Gmip/Rnf146/U2af2/Fbxl19/Trex2/Herc4/Larp1b/Ubqln4/Otud7b/Usp33/Eri3/Lpin1/Uba1/Uhrf1/Hecw2/Rhbdd1/Trip12/Lpin2/Rab33a/Wdr45b/Hgd/Ulk1/Vps4b/Rnf185/Eri1/Rad…
GO:0006796	biological_process	phosphate-containing compound metabolic process	160	789	2819	19509	3.38686e-06	0.000340137	0.000301952	Gmfg/Fbp2/Rgs14/Wnk1/Erp29/Ptpn2/Ppp2r2a/Acsl6/Mylk2/Fgf21/Hrh4/Ppp1r14c/Kcnh5/Map3k2/Ephb1/Fbp1/G6pd/Ifnb1/Il6/Acvr1c/Nexn/Uxs1/Pde4d/Pfkfb2/Ppp1ca/Ppp3cb/Bax/Pla2g16/Pc/Rgn/Idh3g/Cdk11b/Tshr/Eno3/Irs1/Marcks/Rasa1/Ppm1g/Erc1/Pcyt1b/Camk2n1/Pigq/Ctns/Shpk/Galk1/Rptor/Tssk6/Gmds/Zmynd11/Tk2/Fiz1/Sympk/Map4k2/Hrasls5/Dusp9/Srpk3/Mecp2/Adra1a/Men1/Lamtor2/Limk2/Tnni3k/Prps1/Galk2/Pnck/Pdk3/Ifna4/Fg…
GO:0070727	biological_process	cellular macromolecule localization	91	789	1395	19509	3.72989e-06	0.000368016	0.000326701	Astn2/Hdgf/Nlgn1/Hnrnpm/Erp29/Rraga/Kcnb2/Gli3/Faf1/Bnip3l/Timm9/Gpr26/Il6/Ppp3cb/Vps4a/Bax/Bcl2l1/Stx1b/Slc12a1/Gdi1/Emd/Irs1/Marcks/Frmd6/Sec24a/Kpna1/Cox18/Atp9b/Nup93/Dpp6/Bcap31/Flna/Ubl4a/Glg1/Lamtor2/Dmap1/Snx17/Atp6v1d/Lrrk2/Crb3/Sumo1/Eda/Rapgef6/Tnpo2/Wdr19/Pibf1/U2af2/Sae1/Vps13a/Ikbkg/Ap3b1/Ipo11/Rab25/Otud7b/Ap4e1/Hm13/Mpp5/Myo6/Rhbdd1/Mospd4/Rab33a/Tax1bp3/Wdr45b/Rab24/Terf2/Paf1/Tb…
GO:0046907	biological_process	intracellular transport	97	789	1515	19509	3.8372e-06	0.000372076	0.000330305	Kif1c/Rgs14/Nlgn1/Erp29/Kcnb2/Mylk2/Gli3/Faf1/Bnip3l/Timm9/Gpr26/Unc13d/Il6/Pde4d/Ppp3cb/Vps4a/Bax/Bcl2l1/Stx1b/Gdi1/Nup153/Emd/Marcks/Dnm2/Erc1/Dpy30/Sec24a/Kpna1/Lman2/Atp9b/Nup93/Bcap31/Flna/Adra1a/Glg1/Alms1/RGD1311164/Dmap1/Mul1/Snx17/Lrrk2/Fyco1/Xcr1/Eda/Tnpo2/Wdr19/Bicd2/U2af2/Sae1/Vps13a/Ikbkg/Rhobtb3/Ap3b1/Ipo11/Rab25/Ap4e1/Hm13/Myo6/Rhbdd1/Rab33a/Vps4b/Enah/Rab24/Tbc1d10c/Ap5b1/Syndig1/…
GO:0046483	biological_process	heterocycle metabolic process	248	789	4790	19509	4.73979e-06	0.000451806	0.000401085	Rad9a/Rnaseh2c/Rcor1/Skil/Hdgf/Rgs14/Blvra/Hnrnpm/Zbtb7a/Cand1/Chd4/Sf1/Gli3/Hrh4/Lonp1/Hdgfrp2/Jmjd1c/Khsrp/Map3k2/Kat5/Wbp2/Fbp1/G6pd/Ifnb1/Il6/Uxs1/Pde4d/Pfkfb2/Ppp3cb/Bax/Rgn/Plagl1/Idh3g/Sfpq/Cdk11b/Mxd3/Tshr/Eno3/Tle4/Tcf12/Lhx1/Has3/Dpy30/Camta2/Med31/Ctns/Shpk/Smg6/Recql5/Galk1/Rptor/Ankrd17/Dhx15/Gatad2a/Tssk6/Gmds/Zmynd11/Jag1/Tk2/Cirh1a/Sympk/Fbl/Ankrd42/Nars2/Zfp275/Mecp2/Flna/Men1/Bt…
GO:0043933	biological_process	macromolecular complex subunit organization	133	789	2263	19509	4.93141e-06	0.000462237	0.000410345	Tbcd/LOC100361558/Rcor1/Gmfg/P2rx5/Skil/Rgs14/Nlgn1/Kcnb2/Cand1/Chd4/Faf1/Lonp1/Chrna2/Jmjd1c/Nip7/Kat5/Wbp2/Fbp1/Acvr1c/Uxs1/Pde4d/Vps4a/Bax/Stx1b/Acat1/Nup153/Sfpq/Lgi1/Irs1/Kcna4/Marcks/Rasa1/Cald1/Dpy30/Cox18/Tssk6/Psmg2/Nup93/Tubb4a/Fbl/Haus7/Mecp2/Flna/Men1/Brix1/RSA-14-44/Alms1/Rad52/Arid1a/Dmap1/Pum2/Med6/Senp6/Rbm5/Kdm4b/Sumo1/Arpc2/Tbl1x/Ep400/Clasp1/Kctd3/Kcnrg/Pibf1/Nsd1/Dek/Kdm1b/Atl…
GO:1902589	biological_process	single-organism organelle organization	132	789	2252	19509	6.17616e-06	0.000569422	0.000505497	Tbcd/LOC100361558/Rcor1/Gmfg/P2rx5/Rgs14/Chd4/Bnip3l/Timm9/Kat5/Wbp2/Myh11/Vps4a/Bax/Bcl2l1/Stx1b/Sfpq/Cdk11b/Marcks/Rasa1/Cald1/Syt1/Dpy30/Bod1/Smg6/Recql5/Cox18/Tssk6/Psmg2/Cep76/Nup93/Fbl/Haus7/Mecp2/Flna/Men1/Rad1/Cisd2/RSA-14-44/Alms1/Arid1a/Dmap1/Mul1/Atp6v1d/Ndufb9/Lrrk2/Senp6/Kdm4b/Arpc2/Tbl1x/Ccdc78/Mink1/Cluh/Klhl22/Ep400/Clasp1/Wdr19/Pibf1/Gmip/Nsd1/Bicd2/Kdm1b/Arhgap26/Rpgrip1l/U2af2/…
GO:0006793	biological_process	phosphorus metabolic process	160	789	2859	19509	7.62719e-06	0.000674995	0.000599218	Gmfg/Fbp2/Rgs14/Wnk1/Erp29/Ptpn2/Ppp2r2a/Acsl6/Mylk2/Fgf21/Hrh4/Ppp1r14c/Kcnh5/Map3k2/Ephb1/Fbp1/G6pd/Ifnb1/Il6/Acvr1c/Nexn/Uxs1/Pde4d/Pfkfb2/Ppp1ca/Ppp3cb/Bax/Pla2g16/Pc/Rgn/Idh3g/Cdk11b/Tshr/Eno3/Irs1/Marcks/Rasa1/Ppm1g/Erc1/Pcyt1b/Camk2n1/Pigq/Ctns/Shpk/Galk1/Rptor/Tssk6/Gmds/Zmynd11/Tk2/Fiz1/Sympk/Map4k2/Hrasls5/Dusp9/Srpk3/Mecp2/Adra1a/Men1/Lamtor2/Limk2/Tnni3k/Prps1/Galk2/Pnck/Pdk3/Ifna4/Fg…
GO:1901360	biological_process	organic cyclic compound metabolic process	256	789	5003	19509	7.65899e-06	0.000674995	0.000599218	Rad9a/Rnaseh2c/Rcor1/Skil/Hdgf/Rgs14/Blvra/Hnrnpm/Zbtb7a/Cand1/Chd4/Sf1/Gli3/Hrh4/Lonp1/Hdgfrp2/Jmjd1c/Khsrp/Map3k2/Kat5/Wbp2/Fbp1/G6pd/Ifnb1/Il6/Hsd3b7/Uxs1/Pde4d/Pfkfb2/Ppp3cb/Bax/Rgn/Plagl1/Idh3g/Sfpq/Cdk11b/Mxd3/Tshr/Eno3/Tle4/Tcf12/Lhx1/Has3/Dpy30/Camta2/Med31/Ctns/Shpk/Smg6/Recql5/Galk1/Rptor/Ankrd17/Dhx15/Gatad2a/Tssk6/Gmds/Zmynd11/Jag1/Tk2/Cirh1a/Sympk/Fbl/Sult2b1/Ankrd42/Nars2/Zfp275/Mec…
GO:0048513	biological_process	organ development	180	789	3295	19509	7.68131e-06	0.000674995	0.000599218	Rcor1/P2rx5/Skil/Casp4/Aldh1a2/Eif2b4/Eif4e/Ptpn2/Serpinb7/Zbtb7a/Epn1/Mylk2/Sf1/Slc4a7/Gli3/Mmp13/Il1rl2/Ephb1/G6pd/Ifnb1/Il6/Myh11/Acvr1c/Nexn/Pde4d/Ppp1ca/Ppp3cb/Bax/Bcl2l1/Acat1/Slc12a1/Rgn/Avpr2/Plagl1/Casp1/Tshr/Cast/Emd/Eno3/Irs1/Pspn/Marcks/Il7/Rasa1/Syt1/Itgb4/Lhx1/Wnt5b/Pcyt1b/Ctns/Prelid1/Jag1/Srpk3/Mecp2/Flna/Adra1a/Men1/Glg1/Rad1/Notch2/Neurog2/Prps1/Eef2/Gjb3/Atp2b3/RSA-14-44/Alms1/…
GO:0032879	biological_process	regulation of localization	134	789	2313	19509	9.35977e-06	0.000809836	0.000718921	Astn2/Casp4/Wnk1/Nlgn1/Hnrnpm/Erp29/Ptpn2/Kcnb2/Acsl6/Mylk2/Gli3/Faf1/Bnip3l/Fgf21/Mmp13/Kcnh5/Gpr26/Unc13d/Il6/Abcc1/Acvr1c/Nexn/Arhgap4/Pde4d/Pfkfb2/Ppp3cb/Vps4a/Bax/Bcl2l1/Stx1b/Rgn/Avpr2/Casp1/Gdi1/Nup153/Emd/Irs1/Kcna4/Marcks/Rasa1/Syt1/Dnm2/Kcnj14/Wnt5b/Sec24a/Kpna1/Lman2/Prelid1/Dpp6/Bcap31/Flna/Btbd9/Grik1/Tmc2/RSA-14-44/RGD1311164/Dmap1/Mul1/Arhgap5/Lrrk2/Myd88/Xcr1/Slc25a23/Map4k4/Sumo1…
GO:0051345	biological_process	positive regulation of hydrolase activity	52	789	688	19509	1.16135e-05	0.000980114	0.000870083	Tbcd/Casp4/Rgs14/Cyth2/Eif2b4/Casp12/Acvr1c/Arhgap4/Bax/Rgn/Gdi1/Fnta/Myo9b/Marcks/Rasa1/Dnm2/Rgl1/Prelid1/Plekhg2/Bcap31/Adra1a/Men1/Lamtor2/Mul1/Lrrk2/Sumo1/Rapgef6/Arhgap23/Rasal2/Gmip/Sema4d/Arhgap26/Gapvd1/Rabgap1/Itsn2/Rasal3/Asap1/Dock3/Tax1bp3/Fam162a/Fgd3/Dnajb6/Col4a3/Srgap3/Plin5/Vapb/Hspd1/Pfn1/Bid/Arhgef11/Aifm1/Rab6a
GO:0006259	biological_process	DNA metabolic process	56	789	761	19509	1.16763e-05	0.000980114	0.000870083	Rad9a/Lonp1/Kat5/Il6/Bax/Rgn/Sfpq/Smg6/Recql5/Ankrd17/Gatad2a/Tssk6/Tk2/Mecp2/Men1/Rad1/Rad52/Rad54l/Dmap1/Parp9/Dek/Kdm1b/Ticrr/Trex2/Tet1/Eri3/Exo5/Rlf/Baz1a/Wiz/Vprbp/Uhrf1/Trip12/Eri1/Rad23a/Terf2/Pold4/Xrn2/Dnase1l1/Chtf8/Clcf1/Baz1b/Xrcc2/Gtf2h5/Hspd1/Calr/Pfn1/Ruvbl1/Rad51ap1/Pot1b/Senp2/Nfix/Ube2b/Ube2d3/Aifm1/Rfc1
GO:0090304	biological_process	nucleic acid metabolic process	214	789	4079	19509	1.25618e-05	0.00103894	0.000922304	Rad9a/Rnaseh2c/Rcor1/Skil/Hdgf/Rgs14/Hnrnpm/Zbtb7a/Cand1/Chd4/Sf1/Gli3/Lonp1/Hdgfrp2/Jmjd1c/Khsrp/Map3k2/Kat5/Wbp2/Ifnb1/Il6/Ppp3cb/Bax/Rgn/Plagl1/Sfpq/Cdk11b/Mxd3/Tle4/Tcf12/Lhx1/Has3/Dpy30/Camta2/Med31/Smg6/Recql5/Rptor/Ankrd17/Dhx15/Gatad2a/Tssk6/Zmynd11/Jag1/Tk2/Cirh1a/Sympk/Fbl/Ankrd42/Nars2/Zfp275/Mecp2/Flna/Men1/Dimt1/Rad1/Notch2/Sf3b4/Neurog2/Hivep2/Rad52/Arid1a/Rad54l/Dmap1/Med6/Zfp414/D…
GO:0065007	biological_process	biological regulation	525	789	11585	19509	1.43211e-05	0.00116727	0.00103623	Cxcr6/Astn2/Tbcd/Rad9a/LOC100361558/LOC100362023/Rcor1/Gmfg/P2rx5/Skil/Hdgf/Casp4/Dlk1/Rgs14/Wnk1/Nlgn1/Hnrnpm/Aldh1a2/Cyth2/Eif2b4/Il1r2/Erp29/Mmp12/Rraga/Eif4e/Ptpn2/Serpinb7/Ppp2r2a/Kcnb2/Zbtb7a/Cand1/Acsl6/Epn1/Chd4/Mylk2/Sv2a/Sf1/Slc4a7/Gli3/Faf1/Txnl1/Bnip3l/Casp12/Fgf21/Atp6v0c/Hrh4/Lonp1/Chrna2/Ppp1r14c/Mmp13/Hdgfrp2/Il1rl2/Jmjd1c/Khsrp/Kcnh5/Map3k2/Gpr26/Unc13d/Kat5/Wbp2/C4bpb/Ephb1/Fbp1…
GO:0050794	biological_process	regulation of cellular process	486	789	10597	19509	1.48329e-05	0.00119172	0.00105793	Cxcr6/Astn2/Tbcd/Rad9a/LOC100361558/LOC100362023/Rcor1/Gmfg/P2rx5/Skil/Hdgf/Casp4/Dlk1/Rgs14/Wnk1/Nlgn1/Hnrnpm/Aldh1a2/Cyth2/Eif2b4/Il1r2/Erp29/Mmp12/Rraga/Eif4e/Ptpn2/Serpinb7/Ppp2r2a/Kcnb2/Zbtb7a/Cand1/Acsl6/Epn1/Chd4/Mylk2/Sf1/Gli3/Faf1/Txnl1/Bnip3l/Casp12/Fgf21/Atp6v0c/Hrh4/Lonp1/Chrna2/Ppp1r14c/Mmp13/Hdgfrp2/Il1rl2/Jmjd1c/Khsrp/Kcnh5/Map3k2/Gpr26/Unc13d/Kat5/Wbp2/C4bpb/Ephb1/Fbp1/G6pd/Got1/I…
GO:0080135	biological_process	regulation of cellular response to stress	49	789	641	19509	1.54416e-05	0.00122315	0.00108584	Rad9a/Skil/Erp29/Ptpn2/Bnip3l/Ephb1/Bax/Bcl2l1/Rgn/Sfpq/Zmynd11/Nup93/Map4k2/Bcap31/Men1/Rad52/Mul1/Ndufb9/Lrrk2/Myd88/Map4k4/Mink1/Mtmr3/Gmip/Dek/U2af2/Ikbkg/Larp1b/Ubqln4/Zak/Trip12/Rab33a/Ulk1/Terf2/Pias4/Irak1/Trim13/Nr2c2/Eif2s1/Phlpp1/Glrx/Pafah1b2/Rims3/Ruvbl1/Rad51ap1/Senp2/Pafah1b1/Rtn4/Pip4k2b
GO:0051171	biological_process	regulation of nitrogen compound metabolic process	190	789	3561	19509	1.72543e-05	0.00134775	0.00119645	Rcor1/Skil/Hdgf/Rgs14/Eif2b4/Eif4e/Zbtb7a/Cand1/Chd4/Gli3/Hrh4/Lonp1/Jmjd1c/Khsrp/Map3k2/Kat5/Wbp2/Fbp1/Ifnb1/Il6/Pde4d/Ppp3cb/Bax/Rgn/Plagl1/Sfpq/Cdk11b/Mxd3/Tshr/Tle4/Tcf12/Dnm2/Lhx1/Has3/Dpy30/Camta2/Med31/Recql5/Rptor/Ankrd17/Gatad2a/Zmynd11/Jag1/Cirh1a/Ankrd42/Zfp275/Mecp2/Flna/Men1/Notch2/Sf3b4/Neurog2/Eef2/Hivep2/Rad52/Arid1a/Dmap1/Med6/Zfp414/Rbm5/Myd88/Zfp445/Slc25a23/Mllt1/Rfx2/Sumo1/Ed…
GO:1902580	biological_process	single-organism cellular localization	71	789	1056	19509	1.76117e-05	0.00135683	0.0012045	Nlgn1/Kcnb2/Mylk2/Gli3/Faf1/Bnip3l/Timm9/Gpr26/Unc13d/Il6/Ppp3cb/Vps4a/Bax/Bcl2l1/Stx1b/Slc12a1/Gdi1/Emd/Syt1/Kpna1/Cox18/Nup93/Dpp6/Flna/Ubl4a/Btbd9/RGD1311164/Dmap1/Lrrk2/Fyco1/Crb3/Sumo1/Eda/Rapgef6/Cluh/Tnpo2/Clasp1/Wdr19/Pibf1/U2af2/Sae1/Vps13a/Ikbkg/Ap3b1/Ipo11/Rab25/Mpp5/Vps4b/Tbc1d10c/Syndig1/Nop58/Lmna/Vapb/Actn4/Dtnbp1/Synj2bp/Bid/Unc13b/Rims3/Ruvbl1/Sec61a1/Mapk14/Ube2b/Ube2d3/Cdh1/Paf…
GO:0033365	biological_process	protein localization to organelle	51	789	681	19509	1.80492e-05	0.00137174	0.00121774	Hdgf/Hnrnpm/Gli3/Faf1/Bnip3l/Timm9/Gpr26/Il6/Ppp3cb/Bax/Emd/Irs1/Kpna1/Cox18/Atp9b/Nup93/Bcap31/Flna/Ubl4a/Dmap1/Atp6v1d/Lrrk2/Sumo1/Eda/Tnpo2/Pibf1/U2af2/Sae1/Vps13a/Ikbkg/Ap3b1/Ipo11/Otud7b/Mospd4/Terf2/Paf1/Tbc1d10c/H2afy2/Dnajb6/Tulp4/Nop58/Lmna/Calr/Bid/Ruvbl1/Cdk5rap3/Sec61a1/Mapk14/Ube2d3/Cdh1/Rab6a
GO:1901575	biological_process	organic substance catabolic process	94	789	1517	19509	2.03216e-05	0.00148273	0.00131628	Rnaseh2c/Blvra/Faf1/Bnip3l/Lonp1/Mmp13/Khsrp/Kat5/C4bpb/Fbp1/Got1/Ctsq/Pde4d/Pfkfb2/Ppp1ca/Vps4a/Bax/Pla2g16/Rgn/Cast/Eno3/Irs1/Smg6/Galk1/Edem3/Psmg2/Lgals12/Bcap31/Flna/Bace1/Psma3/Aldh1b1/Lrrk2/Acer1/Plcl2/Sumo1/Tbl1x/Amdhd2/Smpd4/Klhl22/Lsm5/Mtmr7/Rnf146/Fbxl19/Trex2/Herc4/Ubqln4/Otud7b/Usp33/Hm13/Eri3/Lpin1/Uba1/Uhrf1/Hecw2/Rhbdd1/Trip12/Lpin2/Hgd/Vps4b/Rnf185/Eri1/Rad23a/Anapc10/Ube3a/Xrn2/…
GO:0016568	biological_process	chromatin modification	43	789	541	19509	2.03802e-05	0.00148273	0.00131628	Rcor1/Chd4/Jmjd1c/Kat5/Wbp2/Sfpq/Dpy30/Fbl/Mecp2/Men1/Arid1a/Dmap1/Kdm4b/Tbl1x/Ep400/Nsd1/Dek/Kdm1b/Taf6l/Tet1/Asxl2/Lpin1/Arid4a/Vprbp/Uhrf1/Satb1/Trip12/Trim37/Atxn7/Paf1/Suv420h1/Smarca2/H2afy2/Hdac4/Hcfc1/Baz1b/Cecr2/Dapk3/Ruvbl1/Jarid2/Hdac9/Prdm5/Ube2b
GO:0048519	biological_process	negative regulation of biological process	224	789	4335	19509	2.04174e-05	0.00148273	0.00131628	Astn2/Tbcd/Rad9a/LOC100361558/Rcor1/Gmfg/Skil/Hdgf/Dlk1/Rgs14/Wnk1/Nlgn1/Aldh1a2/Cyth2/Eif2b4/Erp29/Rraga/Eif4e/Ptpn2/Serpinb7/Zbtb7a/Cand1/Chd4/Sf1/Gli3/Faf1/Bnip3l/Hrh4/Ppp1r14c/Kat5/C4bpb/Fbp1/G6pd/Ifnb1/Il6/Abcc1/Acvr1c/Arhgap4/Pde4d/Ppp3cb/Vps4a/Bax/Bcl2l1/Pla2g16/Pc/Rgn/Avpr2/Idh3g/Gdi1/Nup153/Sfpq/Cdk11b/Mxd3/Fnta/Cast/Emd/Irs1/Tle4/Il7/Rasa1/Dnm2/Lhx1/Ppm1g/Wnt5b/Camk2n1/Med31/Recql5/Gadd…
GO:0044093	biological_process	positive regulation of molecular function	92	789	1477	19509	2.05642e-05	0.00148273	0.00131628	Tbcd/Casp4/Rgs14/Cyth2/Eif2b4/Erp29/Casp12/Map3k2/Il6/Acvr1c/Arhgap4/Pfkfb2/Bax/Rgn/Gdi1/Fnta/Tshr/Irs1/Myo9b/Marcks/Rasa1/Cald1/Dnm2/Rptor/Rgl1/Prelid1/Plekhg2/Ankrd42/Map4k2/Bcap31/Adra1a/Men1/Lamtor2/Neurog2/Mul1/Lrrk2/Myd88/Plcl2/Map4k4/Sumo1/Eda/Rapgef6/Mink1/Arhgap23/Rasal2/Pibf1/Gmip/Sema4d/Arhgap26/Ikbkg/Usp33/Tpx2/Zak/Gapvd1/Rabgap1/Itsn2/Rasal3/Frs2/Asap1/Dock3/Oxsr1/Gtf2f1/Tax1bp3/Trim…
GO:0016569	biological_process	covalent chromatin modification	35	789	405	19509	2.16034e-05	0.00153794	0.00136529	Rcor1/Kat5/Wbp2/Sfpq/Dpy30/Fbl/Mecp2/Men1/Dmap1/Kdm4b/Tbl1x/Ep400/Nsd1/Kdm1b/Taf6l/Tet1/Asxl2/Lpin1/Arid4a/Vprbp/Uhrf1/Satb1/Trip12/Trim37/Atxn7/Paf1/Suv420h1/Hdac4/Hcfc1/Baz1b/Ruvbl1/Jarid2/Hdac9/Prdm5/Ube2b
GO:0050789	biological_process	regulation of biological process	504	789	11090	19509	2.39989e-05	0.00168712	0.00149772	Cxcr6/Astn2/Tbcd/Rad9a/LOC100361558/LOC100362023/Rcor1/Gmfg/P2rx5/Skil/Hdgf/Casp4/Dlk1/Rgs14/Wnk1/Nlgn1/Hnrnpm/Aldh1a2/Cyth2/Eif2b4/Il1r2/Erp29/Mmp12/Rraga/Eif4e/Ptpn2/Serpinb7/Ppp2r2a/Kcnb2/Zbtb7a/Cand1/Acsl6/Epn1/Chd4/Mylk2/Sf1/Gli3/Faf1/Txnl1/Bnip3l/Casp12/Fgf21/Atp6v0c/Hrh4/Lonp1/Chrna2/Ppp1r14c/Mmp13/Hdgfrp2/Il1rl2/Jmjd1c/Khsrp/Kcnh5/Map3k2/Gpr26/Unc13d/Kat5/Wbp2/C4bpb/Ephb1/Fbp1/G6pd/Got1/I…
GO:0031325	biological_process	positive regulation of cellular metabolic process	149	789	2688	19509	2.80483e-05	0.00193718	0.0017197	Hdgf/Casp4/Erp29/Ptpn2/Cand1/Acsl6/Gli3/Casp12/Fgf21/Map3k2/Kat5/Wbp2/Ifnb1/Il6/Acvr1c/Pfkfb2/Ppp3cb/Bax/Pc/Rgn/Plagl1/Fnta/Tshr/Irs1/Marcks/Rasa1/Tcf12/Dnm2/Lhx1/Has3/Camta2/Rptor/Prelid1/Jag1/Fiz1/Sympk/Ankrd42/Map4k2/Bcap31/Mecp2/Adra1a/Men1/Lamtor2/Sf3b4/Neurog2/Eef2/Arid1a/Tyrp1/Ifna4/Mul1/Med6/Lrrk2/Myd88/Map4k4/Sumo1/Eda/Tbl1x/Mink1/Ikzf3/Foxk2/Pus1/Patz1/Pibf1/Nsd1/Sema4d/Larp4b/U2af2/Dyr…
GO:1902578	biological_process	single-organism localization	196	789	3724	19509	2.82448e-05	0.00193718	0.0017197	LOC100360087/Kif1c/P2rx5/Casp4/Wnk1/Nlgn1/Erp29/Kcnb2/Acsl6/Mylk2/Sv2a/Slc4a7/Gli3/Faf1/Bnip3l/Fgf21/Atp6v0c/Chrna2/Mmp13/Timm9/Kcnh5/Gpr26/Unc13d/Il6/Abcc1/Acvr1c/Cklf/Pde4d/Pfkfb2/Ppp3cb/Vps4a/Bax/Bcl2l1/Stx1b/Slc12a1/Rgn/Avpr2/Casp1/Gdi1/Nup153/Abcc2/Emd/Irs1/Kcna4/Marcks/Gja4/Rasa1/Syt1/Dnm2/Osbpl1a/Erc1/Slc13a5/Kcnj14/Dpy30/Sec24a/Ctns/Kpna1/Cox18/Atp13a1/Lman2/Prelid1/Atp9b/Aqp7/Nup93/Dpp6/…
GO:0006950	biological_process	response to stress	175	789	3260	19509	2.97278e-05	0.00201432	0.00178819	Cxcr6/Rad9a/P2rx5/Skil/Casp4/Rgs14/Eif2b4/Erp29/Mmp12/Rraga/Eif4e/Ptpn2/Acsl6/Gli3/Txnl1/Bnip3l/Casp12/Hrh4/Lonp1/Mmp13/Il1rl2/Unc13d/Kat5/C4bpb/Ephb1/G6pd/Ifnb1/Il6/Abcc1/Myh11/Bax/Bcl2l1/Acat1/Slc12a1/Rgn/Casp1/Sfpq/Abcc2/Eno3/Gja4/Il1r1/Itgb4/Dnm2/Wnt5b/Camta2/Emc6/Shpk/Recql5/Ndufb4/Edem3/Ankrd17/Zmynd11/Nup93/Ankrd42/Map4k2/Bcap31/Mecp2/Flna/Men1/Rad1/Notch2/Hspa4l/Crnn/Metap1/Grik1/Tmx4/Il3…
GO:1902803	biological_process	regulation of synaptic vesicle transport	7	789	24	19509	3.26186e-05	0.00218236	0.00193736	Nlgn1/Stx1b/Btbd9/Lrrk2/Unc13b/Rims3/Rims1
GO:0009966	biological_process	regulation of signal transduction	130	789	2288	19509	3.29837e-05	0.00218236	0.00193736	Rad9a/LOC100362023/Skil/Dlk1/Rgs14/Nlgn1/Cyth2/Erp29/Rraga/Ptpn2/Mylk2/Gli3/Faf1/Fgf21/Atp6v0c/Hrh4/Map3k2/Ephb1/Fbp1/Ifnb1/Il6/Arhgap4/Pde4d/Ppp1ca/Bax/Bcl2l1/Slc12a1/Rgn/Casp1/Sfpq/Cdk11b/Fnta/Emd/Irs1/Il7/Rasa1/Dnm2/Wnt5b/Rptor/Ankrd17/Prelid1/Zmynd11/Jag1/Plekhg2/Map4k2/Dusp9/Bcap31/Flna/Adra1a/Men1/Glg1/Notch2/Lamtor2/RSA-14-44/Ifna4/Mul1/Pum2/Lrrk2/Myd88/Tnfaip8l1/Plcl2/Map4k4/Eda/Mink1/Ras…
GO:0044765	biological_process	single-organism transport	187	789	3534	19509	3.3913e-05	0.00221775	0.00196878	LOC100360087/Kif1c/P2rx5/Casp4/Wnk1/Nlgn1/Erp29/Kcnb2/Acsl6/Mylk2/Sv2a/Slc4a7/Gli3/Faf1/Bnip3l/Fgf21/Atp6v0c/Chrna2/Mmp13/Timm9/Kcnh5/Gpr26/Unc13d/Il6/Abcc1/Acvr1c/Cklf/Pde4d/Pfkfb2/Ppp3cb/Vps4a/Bax/Bcl2l1/Stx1b/Slc12a1/Rgn/Avpr2/Casp1/Gdi1/Nup153/Abcc2/Emd/Irs1/Kcna4/Marcks/Gja4/Rasa1/Syt1/Dnm2/Osbpl1a/Erc1/Slc13a5/Kcnj14/Dpy30/Sec24a/Ctns/Kpna1/Atp13a1/Lman2/Prelid1/Atp9b/Aqp7/Nup93/Dpp6/Rhcg/B…
GO:0045184	biological_process	establishment of protein localization	100	789	1661	19509	3.44895e-05	0.00222953	0.00197923	Casp4/Nlgn1/Erp29/Kcnb2/Gli3/Faf1/Bnip3l/Mmp13/Timm9/Gpr26/Wbp2/Il6/Acvr1c/Pfkfb2/Ppp3cb/Vps4a/Bax/Bcl2l1/Stx1b/Slc12a1/Casp1/Gdi1/Nup153/Tmed7/Emd/Irs1/Marcks/Dnm2/Erc1/Sec24a/Kpna1/Cox18/Atp9b/Nup93/Dpp6/Bcap31/Flna/Ubl4a/Glg1/Notch2/Dmap1/Snx17/Lrrk2/Map4k4/Eda/Tomm70a/Tnpo2/U2af2/Sae1/Vps13a/Ikbkg/Ap3b1/Ipo11/Rab25/Ap4e1/Hm13/Gapvd1/Mpp5/Tmed1/Sidt2/Myo6/Rhbdd1/Rab33a/Rab24/Tbc1d10c/Ap5b1/Rfx…
GO:0016570	biological_process	histone modification	34	789	398	19509	3.56857e-05	0.00228064	0.00202461	Rcor1/Kat5/Wbp2/Sfpq/Dpy30/Fbl/Mecp2/Men1/Dmap1/Kdm4b/Tbl1x/Ep400/Nsd1/Kdm1b/Taf6l/Asxl2/Lpin1/Arid4a/Vprbp/Uhrf1/Satb1/Trip12/Trim37/Atxn7/Paf1/Suv420h1/Hdac4/Hcfc1/Baz1b/Ruvbl1/Jarid2/Hdac9/Prdm5/Ube2b
GO:0061669	biological_process	spontaneous neurotransmitter secretion	4	789	6	19509	3.73146e-05	0.00233175	0.00206998	Stx1b/Unc13b/Rims1/Ppp1r9a
GO:0098814	biological_process	spontaneous synaptic transmission	4	789	6	19509	3.73146e-05	0.00233175	0.00206998	Stx1b/Unc13b/Rims1/Ppp1r9a
GO:0051648	biological_process	vesicle localization	21	789	194	19509	4.08897e-05	0.00252708	0.00224338	Nlgn1/Mylk2/Stx1b/Syt1/Map4k2/Btbd9/Lrrk2/Fyco1/Clasp1/Ikbkg/Ap3b1/Rab25/Shroom2/Syndig1/Actn4/Dtnbp1/Unc13b/Rims3/Pafah1b1/Nde1/Rims1
GO:0010604	biological_process	positive regulation of macromolecule metabolic process	146	789	2645	19509	4.25217e-05	0.00259937	0.00230755	Hdgf/Casp4/Aldh1a2/Erp29/Serpinb7/Cand1/Mylk2/Gli3/Casp12/Fgf21/Map3k2/Kat5/Wbp2/C4bpb/Ifnb1/Il6/Acvr1c/Ppp3cb/Bax/Rgn/Avpr2/Plagl1/Fnta/Irs1/Marcks/Rasa1/Tcf12/Lhx1/Has3/Camta2/Rptor/Prelid1/Jag1/Fiz1/Sympk/Ankrd42/Map4k2/Bcap31/Mecp2/Adra1a/Men1/Lamtor2/Sf3b4/Neurog2/Eef2/Arid1a/Ifna4/Mul1/Med6/Lrrk2/Myd88/Map4k4/Sumo1/Eda/Tbl1x/Mink1/Ikzf3/Foxk2/Pus1/Patz1/Pibf1/Nsd1/Sema4d/Larp4b/U2af2/Dyrk1b…
GO:0051865	biological_process	protein autoubiquitination	10	789	53	19509	4.4465e-05	0.00268005	0.00237918	Lrrk2/Rnf146/Uhrf1/Trim37/Rnf185/Ube3a/Trim13/Ube2d2/Ube2b/Ube2d3
GO:0019219	biological_process	regulation of nucleobase-containing compound metabolic process	176	789	3306	19509	4.47947e-05	0.00268005	0.00237918	Rcor1/Skil/Hdgf/Rgs14/Zbtb7a/Cand1/Chd4/Gli3/Hrh4/Lonp1/Jmjd1c/Khsrp/Map3k2/Kat5/Wbp2/Fbp1/Ifnb1/Il6/Pde4d/Ppp3cb/Bax/Rgn/Plagl1/Sfpq/Cdk11b/Mxd3/Tshr/Tle4/Tcf12/Lhx1/Has3/Dpy30/Camta2/Med31/Recql5/Rptor/Ankrd17/Gatad2a/Zmynd11/Jag1/Cirh1a/Ankrd42/Zfp275/Mecp2/Flna/Men1/Notch2/Sf3b4/Neurog2/Hivep2/Rad52/Arid1a/Dmap1/Med6/Zfp414/Rbm5/Myd88/Zfp445/Slc25a23/Mllt1/Rfx2/Sumo1/Eda/Tbl1x/Zfp280c/Rbfox1/…
GO:0051650	biological_process	establishment of vesicle localization	20	789	181	19509	4.62002e-05	0.00273505	0.00242801	Nlgn1/Mylk2/Stx1b/Syt1/Map4k2/Btbd9/Lrrk2/Fyco1/Clasp1/Ikbkg/Ap3b1/Rab25/Shroom2/Actn4/Dtnbp1/Unc13b/Rims3/Pafah1b1/Nde1/Rims1
GO:0010506	biological_process	regulation of autophagy	24	789	243	19509	5.33594e-05	0.00312597	0.00277504	Rraga/Bnip3l/Casp1/Nup93/Rasip1/Cisd2/Ndufb9/Lrrk2/Mtmr3/Gmip/U2af2/Larp1b/Ubqln4/Usp33/Rab33a/Ulk1/Trim13/Tbc1d5/Nr2c2/Eif2s1/Pafah1b2/Rims3/Ruvbl1/Pip4k2b
GO:0007049	biological_process	cell cycle	76	789	1193	19509	5.47864e-05	0.00317648	0.00281988	Rad9a/Skil/Rgs14/Eif4e/Chd4/Mylk2/Kcnh5/Vps4a/Bax/Bcl2l1/Pla2g16/Sfpq/Cdk11b/Fnta/Cast/Rasa1/Ppm1g/Bod1/Recql5/Gadd45gip1/Ankrd17/Psmg2/Cep76/Map4k2/Haus7/Flna/Men1/Rad1/Notch2/RSA-14-44/Senp6/Map4k4/Mink1/Klhl22/Clasp1/Pibf1/Sae1/Ticrr/Ovol1/Plk4/Usp33/Tpx2/Zak/Cntrl/Tal1/Wiz/Npat/Oxsr1/Rnf167/Inca1/Trim37/Vps4b/Anapc10/Cdk14/Ctdsp1/Hormad2/Xrcc2/Nr2c2/Calr/Rhob/Dapk3/Bid/Ruvbl1/Larp7/Prdm5/Senp…
GO:0006914	biological_process	autophagy	32	789	374	19509	5.82815e-05	0.00334465	0.00296917	P2rx5/Rraga/Bnip3l/Myh11/Casp1/Itgb4/Emc6/Nup93/Rasip1/Cisd2/Ndufb9/Lrrk2/Mtmr3/Gmip/U2af2/Larp1b/Ubqln4/Usp33/Rab33a/Wdr45b/Ulk1/Rnf185/Trim13/Nhlrc1/Tbc1d5/Nr2c2/Eif2s1/Pafah1b2/Rims3/Ruvbl1/Pik3cb/Pip4k2b
GO:0034976	biological_process	response to endoplasmic reticulum stress	21	789	200	19509	6.39422e-05	0.00363243	0.00322465	Casp4/Erp29/Ptpn2/Casp12/Bax/Edem3/Bcap31/Tmx4/Lrrk2/Txndc11/Ikbkg/Hm13/Rhbdd1/Rnf185/Trim13/Eif2s1/Vapb/Fam129a/Cdk5rap3/Serp1/Aifm1
GO:0010467	biological_process	gene expression	232	789	4595	19509	6.58382e-05	0.00366998	0.00325798	LOC100912182/Rcor1/Skil/Hdgf/Casp4/Dlk1/Rgs14/Hnrnpm/Aldh1a2/Eif2b4/Erp29/Eif4e/Zbtb7a/Cand1/Chd4/Mylk2/Sf1/Gli3/Casp12/Hdgfrp2/Jmjd1c/Khsrp/Map3k2/Kat5/Wbp2/C4bpb/Ifnb1/Il6/Ppp1ca/Ppp3cb/Bax/Stx1b/Pc/Avpr2/Plagl1/Casp1/Sfpq/Cdk11b/Mxd3/Irs1/Tle4/Il7/Tcf12/Lhx1/Has3/Dpy30/Camta2/Med31/Recql5/Rptor/Dhx15/Gatad2a/Zmynd11/Jag1/Nup93/Cirh1a/Sympk/Fbl/Rpl23/Ankrd42/Nars2/Zfp275/Mecp2/Flna/Men1/Dimt1/G…
GO:2000302	biological_process	positive regulation of synaptic vesicle exocytosis	3	789	3	19509	6.59082e-05	0.00366998	0.00325798	Nlgn1/Unc13b/Rims1
GO:0006325	biological_process	chromatin organization	47	789	642	19509	6.67298e-05	0.0036793	0.00326625	LOC100361558/Rcor1/Chd4/Jmjd1c/Kat5/Wbp2/Sfpq/Dpy30/Tssk6/Fbl/Mecp2/Men1/Arid1a/Dmap1/Kdm4b/Tbl1x/Ep400/Nsd1/Dek/Kdm1b/Taf6l/Tet1/Tal1/Asxl2/Lpin1/Arid4a/Vprbp/Uhrf1/Satb1/Trip12/Trim37/Atxn7/Paf1/Suv420h1/Smarca2/H2afy2/Hdac4/Chaf1a/Hcfc1/Baz1b/Cecr2/Dapk3/Ruvbl1/Jarid2/Hdac9/Prdm5/Ube2b
GO:0051049	biological_process	regulation of transport	102	789	1732	19509	6.82026e-05	0.00372399	0.00330593	Casp4/Wnk1/Nlgn1/Erp29/Kcnb2/Acsl6/Mylk2/Gli3/Faf1/Bnip3l/Fgf21/Mmp13/Kcnh5/Gpr26/Unc13d/Il6/Acvr1c/Pde4d/Pfkfb2/Ppp3cb/Vps4a/Bax/Stx1b/Rgn/Avpr2/Casp1/Gdi1/Nup153/Emd/Irs1/Kcna4/Marcks/Rasa1/Syt1/Dnm2/Kcnj14/Sec24a/Kpna1/Lman2/Prelid1/Dpp6/Bcap31/Flna/Btbd9/Grik1/Tmc2/RGD1311164/Dmap1/Mul1/Lrrk2/Map4k4/Sumo1/Eda/Mink1/Clasp1/Kcnrg/Cacna2d3/U2af2/Sae1/Rab25/Gapvd1/Adipor2/Sidt2/Myo6/Oxsr1/Rhbdd1/…
GO:0051276	biological_process	chromosome organization	60	789	889	19509	7.19916e-05	0.00389308	0.00345603	LOC100361558/Rcor1/Chd4/Jmjd1c/Kat5/Wbp2/Vps4a/Sfpq/Dpy30/Smg6/Recql5/Tssk6/Psmg2/Fbl/Mecp2/Men1/Arid1a/Rad54l/Dmap1/Senp6/Kdm4b/Tbl1x/Klhl22/Ep400/Pibf1/Nsd1/Dek/Kdm1b/Taf6l/Tet1/Tal1/Rlf/Asxl2/Lpin1/Arid4a/Vprbp/Uhrf1/Satb1/Trip12/Trim37/Vps4b/Atxn7/Terf2/Paf1/Suv420h1/Smarca2/H2afy2/Hdac4/Chaf1a/Hcfc1/Baz1b/Hormad2/Cecr2/Dapk3/Ruvbl1/Jarid2/Hdac9/Prdm5/Pot1b/Ube2b
GO:0010468	biological_process	regulation of gene expression	187	789	3584	19509	7.65143e-05	0.00409825	0.00363817	Rcor1/Skil/Hdgf/Dlk1/Rgs14/Aldh1a2/Eif2b4/Erp29/Eif4e/Zbtb7a/Cand1/Chd4/Mylk2/Gli3/Jmjd1c/Khsrp/Map3k2/Kat5/Wbp2/C4bpb/Ifnb1/Il6/Ppp1ca/Ppp3cb/Stx1b/Pc/Avpr2/Plagl1/Sfpq/Cdk11b/Mxd3/Irs1/Tle4/Il7/Tcf12/Lhx1/Has3/Dpy30/Camta2/Med31/Recql5/Rptor/Gatad2a/Zmynd11/Jag1/Cirh1a/Ankrd42/Zfp275/Mecp2/Flna/Men1/Glg1/Notch2/Sf3b4/Neurog2/Eef2/Hivep2/Arid1a/Dmap1/Pum2/Med6/Zfp414/Lrrk2/Rbm5/Myd88/Zfp445/Mllt…
GO:0044085	biological_process	cellular component biogenesis	133	789	2400	19509	8.39484e-05	0.00445402	0.00395399	Tbcd/LOC100361558/P2rx5/Skil/Nlgn1/Kcnb2/Cand1/Chd4/Faf1/Lonp1/Chrna2/Nip7/Ephb1/Fbp1/Myh11/Acvr1c/Uxs1/Pde4d/Vps4a/Bax/Stx1b/Acat1/Pc/Nup153/Lgi1/Irs1/Kcna4/Rasa1/Cald1/Itgb4/Dnm2/Has3/Emc6/Cox18/Psmg2/Cep76/Nup93/Cirh1a/Tubb4a/Fbl/Haus7/Mecp2/Flna/Dimt1/Brix1/RSA-14-44/Alms1/Rad52/Pum2/Atp6v1d/Med6/Senp6/Rbm5/Mrps9/Sumo1/Tns1/Arpc2/Ccdc78/Rapgef6/Clasp1/Kctd3/Wdr19/Mtmr3/Kcnrg/Pibf1/Lama3/Rpgri…
GO:0009894	biological_process	regulation of catabolic process	50	789	706	19509	9.03167e-05	0.00474711	0.00421419	Rraga/Faf1/Bnip3l/C4bpb/Fbp1/Ppp1ca/Bax/Rgn/Casp1/Cast/Irs1/Psmg2/Nup93/Rasip1/Lgals12/Bcap31/Flna/Cisd2/Ndufb9/Lrrk2/Sumo1/Klhl22/Mtmr3/Gmip/U2af2/Larp1b/Ubqln4/Usp33/Rhbdd1/Rab33a/Ulk1/Rad23a/Anapc10/Ube3a/Hdac4/Trim13/Usp11/Tbc1d5/Plin5/Nr2c2/Eif2s1/Pafah1b2/Rims3/Stx5/Ruvbl1/Secisbp2/Zfp36/Cdk5rap3/Aifm1/Pip4k2b
GO:0048523	biological_process	negative regulation of cellular process	204	789	3982	19509	9.58971e-05	0.00499376	0.00443314	Astn2/Tbcd/Rad9a/LOC100361558/Rcor1/Gmfg/Skil/Hdgf/Dlk1/Rgs14/Wnk1/Nlgn1/Aldh1a2/Cyth2/Eif2b4/Erp29/Rraga/Eif4e/Ptpn2/Serpinb7/Zbtb7a/Chd4/Sf1/Gli3/Faf1/Bnip3l/Hrh4/Kat5/C4bpb/Fbp1/G6pd/Ifnb1/Il6/Abcc1/Acvr1c/Arhgap4/Pde4d/Vps4a/Bax/Bcl2l1/Pla2g16/Rgn/Gdi1/Sfpq/Cdk11b/Mxd3/Fnta/Cast/Emd/Irs1/Tle4/Il7/Rasa1/Dnm2/Lhx1/Ppm1g/Wnt5b/Camk2n1/Med31/Recql5/Gadd45gip1/Ankrd17/Gatad2a/Prelid1/Zmynd11/Jag1/…
GO:0044265	biological_process	cellular macromolecule catabolic process	53	789	766	19509	0.000101688	0.00522688	0.00464009	Rnaseh2c/Bnip3l/Lonp1/Khsrp/Kat5/Ctsq/Vps4a/Bax/Rgn/Smg6/Edem3/Psmg2/Bcap31/Psma3/Lrrk2/Sumo1/Tbl1x/Klhl22/Lsm5/Rnf146/Fbxl19/Trex2/Herc4/Ubqln4/Otud7b/Usp33/Eri3/Uba1/Uhrf1/Hecw2/Rhbdd1/Trip12/Vps4b/Rnf185/Eri1/Rad23a/Anapc10/Ube3a/Xrn2/Dnase1l1/Trim13/Nhlrc1/Usp11/Usp54/Psma3l/Fbxl16/Cul5/Secisbp2/Zfp36/Cdk5rap3/Ube2b/Ube2d3/Aifm1
GO:2000300	biological_process	regulation of synaptic vesicle exocytosis	6	789	20	19509	0.000102233	0.00522688	0.00464009	Nlgn1/Stx1b/Lrrk2/Unc13b/Rims3/Rims1
GO:0043085	biological_process	positive regulation of catalytic activity	75	789	1198	19509	0.00010685	0.00541372	0.00480596	Tbcd/Casp4/Rgs14/Cyth2/Eif2b4/Erp29/Casp12/Map3k2/Acvr1c/Arhgap4/Pfkfb2/Bax/Rgn/Gdi1/Fnta/Tshr/Irs1/Myo9b/Marcks/Rasa1/Dnm2/Rptor/Rgl1/Prelid1/Plekhg2/Map4k2/Bcap31/Adra1a/Men1/Lamtor2/Mul1/Lrrk2/Map4k4/Sumo1/Rapgef6/Mink1/Arhgap23/Rasal2/Pibf1/Gmip/Sema4d/Arhgap26/Ikbkg/Tpx2/Zak/Gapvd1/Rabgap1/Itsn2/Rasal3/Frs2/Asap1/Dock3/Oxsr1/Gtf2f1/Tax1bp3/Fam162a/Fgd3/Terf2/Dnajb6/Col4a3/Irak1/Lpar2/Srgap3/…
GO:0051640	biological_process	organelle localization	33	789	404	19509	0.00010983	0.00551502	0.00489589	Nlgn1/Mylk2/Unc13d/Vps4a/Stx1b/Syt1/Map4k2/Btbd9/RGD1311164/Mul1/Lrrk2/Fyco1/Cluh/Clasp1/Pibf1/Ikbkg/Ap3b1/Rab25/Shroom2/Vps4b/Syndig1/Plin5/Actn4/Dtnbp1/Synj2bp/Unc13b/Rims3/Ube2b/Pafah1b1/Atp6ap1/Nde1/Gab2/Rims1
GO:1902582	biological_process	single-organism intracellular transport	80	789	1301	19509	0.000112787	0.0056134	0.00498323	Kif1c/Nlgn1/Kcnb2/Gli3/Faf1/Bnip3l/Timm9/Gpr26/Unc13d/Il6/Pde4d/Ppp3cb/Vps4a/Bax/Bcl2l1/Gdi1/Emd/Dnm2/Erc1/Dpy30/Sec24a/Kpna1/Lman2/Atp9b/Nup93/Bcap31/Flna/Adra1a/Alms1/RGD1311164/Dmap1/Mul1/Snx17/Lrrk2/Fyco1/Xcr1/Eda/Tnpo2/Wdr19/Bicd2/U2af2/Sae1/Vps13a/Ikbkg/Rhobtb3/Ap3b1/Ipo11/Hm13/Myo6/Rhbdd1/Vps4b/Tbc1d10c/Ap5b1/Stx16/Tbc1d5/Ddx25/Nxf1/Nop58/Lmna/Vapb/Dtnbp1/Calr/Rhob/Synj2bp/Bid/Stx5/Ruvbl1/…
GO:0009889	biological_process	regulation of biosynthetic process	183	789	3525	19509	0.000123824	0.00610865	0.00542287	Rcor1/Skil/Hdgf/Rgs14/Eif2b4/Eif4e/Ptpn2/Serpinb7/Zbtb7a/Cand1/Acsl6/Chd4/Sf1/Gli3/Hrh4/Lonp1/Jmjd1c/Khsrp/Map3k2/Kat5/Wbp2/Fbp1/Ifnb1/Il6/Ppp1ca/Ppp3cb/Pc/Rgn/Plagl1/Sfpq/Mxd3/Fnta/Tshr/Irs1/Tle4/Tcf12/Dnm2/Lhx1/Has3/Dpy30/Sec24a/Camta2/Med31/Recql5/Rptor/Ankrd17/Gatad2a/Zmynd11/Jag1/Cirh1a/Ankrd42/Zfp275/Mecp2/Flna/Men1/Notch2/Neurog2/Eef2/Pdk3/Hivep2/Arid1a/Tyrp1/Dmap1/Med6/Zfp414/Myd88/Zfp445…
GO:0071702	biological_process	organic substance transport	124	789	2228	19509	0.000126908	0.00620635	0.0055096	Casp4/Nlgn1/Erp29/Kcnb2/Acsl6/Slc4a7/Gli3/Faf1/Bnip3l/Fgf21/Mmp13/Khsrp/Timm9/Gpr26/Il6/Abcc1/Acvr1c/Pfkfb2/Ppp3cb/Vps4a/Stx1b/Casp1/Gdi1/Nup153/Tmed7/Abcc2/Emd/Irs1/Marcks/Rasa1/Dnm2/Osbpl1a/Erc1/Slc13a5/Sec24a/Ctns/Kpna1/Cox18/Prelid1/Atp9b/Aqp7/Nup93/Bcap31/Mecp2/Flna/Glg1/Notch2/Grik1/RGD1305807/Dmap1/Snx17/Slc7a15/Lrrk2/Slc25a23/Map4k4/Eda/Tomm70a/Tnpo2/U2af2/Sae1/Vps13a/Ikbkg/Ap3b1/Ipo11/Ra…
GO:0007283	biological_process	spermatogenesis	36	789	464	19509	0.000153071	0.00742132	0.00658818	LOC103690322/Skil/Bax/Bcl2l1/Rgn/Dnm2/Pcyt1b/Tssk6/Aqp7/Xlr4a/Bcap31/Limk2/Alms1/Acsbg2/Patz1/Ovol1/Herc4/Arid4a/Rhbdd1/Smarca2/Xrn2/Nup210l/Rpl39l/Galntl5/Nr2c2/Adam2/Ddx25/Lmna/Pafah1b2/Calr/Catsperd/Cdk16/Ube2b/Pias2/Pafah1b1/Strbp
GO:0048232	biological_process	male gamete generation	36	789	465	19509	0.000159675	0.00758657	0.00673488	LOC103690322/Skil/Bax/Bcl2l1/Rgn/Dnm2/Pcyt1b/Tssk6/Aqp7/Xlr4a/Bcap31/Limk2/Alms1/Acsbg2/Patz1/Ovol1/Herc4/Arid4a/Rhbdd1/Smarca2/Xrn2/Nup210l/Rpl39l/Galntl5/Nr2c2/Adam2/Ddx25/Lmna/Pafah1b2/Calr/Catsperd/Cdk16/Ube2b/Pias2/Pafah1b1/Strbp
GO:0051050	biological_process	positive regulation of transport	61	789	935	19509	0.000160294	0.00758657	0.00673488	Casp4/Nlgn1/Acsl6/Gli3/Fgf21/Mmp13/Gpr26/Unc13d/Il6/Pfkfb2/Ppp3cb/Vps4a/Bax/Stx1b/Rgn/Casp1/Emd/Irs1/Marcks/Rasa1/Syt1/Dnm2/Sec24a/Kpna1/Lman2/Prelid1/Dpp6/Bcap31/Flna/Grik1/Dmap1/Sumo1/Eda/Clasp1/U2af2/Sae1/Adipor2/Rhbdd1/Vps4b/Akap7/Cadm1/Tbc1d5/Actn4/Glrx/Dtnbp1/Calr/Synj2bp/Unc13b/Ruvbl1/Npy2r/Serp1/Mapk14/Pros1/Ube2d3/Cdh1/Atp6ap1/Rtn4/Prkci/Pon1/Gab2/Rims1
GO:0080134	biological_process	regulation of response to stress	73	789	1174	19509	0.000162597	0.00758657	0.00673488	Rad9a/P2rx5/Skil/Erp29/Ptpn2/Bnip3l/Il1rl2/C4bpb/Ephb1/Il6/Bax/Bcl2l1/Rgn/Casp1/Sfpq/Il1r1/Shpk/Ankrd17/Zmynd11/Nup93/Ankrd42/Map4k2/Bcap31/Men1/Rad52/Mul1/Pum2/Ndufb9/Lrrk2/Myd88/Map4k4/Mink1/Parp9/Tbc1d23/Clasp1/Mtmr3/Gmip/Dek/U2af2/Ikbkg/Larp1b/Ubqln4/Otud7b/Zak/Fem1a/Trip12/Metrnl/Rab33a/Ulk1/Terf2/Pias4/Mtss1/Cadm1/Irak1/Trim13/Ticam2/Nr2c2/Eif2s1/Phlpp1/Hspd1/Glrx/Pafah1b2/Rims3/Ruvbl1/Rad5…
GO:0000738	biological_process	DNA catabolic process, exonucleolytic	4	789	8	19509	0.000163139	0.00758657	0.00673488	Trex2/Eri3/Eri1/Xrn2
GO:0051726	biological_process	regulation of cell cycle	55	789	819	19509	0.000163225	0.00758657	0.00673488	Rad9a/Skil/Eif4e/Mylk2/Kcnh5/Vps4a/Bax/Bcl2l1/Pla2g16/Sfpq/Cdk11b/Fnta/Cast/Ppm1g/Gadd45gip1/Ankrd17/Psmg2/Cep76/Map4k2/Men1/Rad1/Notch2/RSA-14-44/Senp6/Map4k4/Mink1/Klhl22/Sae1/Ticrr/Ovol1/Plk4/Tpx2/Zak/Tal1/Wiz/Oxsr1/Rnf167/Inca1/Trim37/Vps4b/Anapc10/Cdk14/Ctdsp1/Calr/Rhob/Dapk3/Bid/Larp7/Senp2/Cdk5rap3/Cdk16/Ube2b/Pafah1b1/Ccnh/Opn1mw
GO:0031329	biological_process	regulation of cellular catabolic process	43	789	593	19509	0.000166629	0.00762927	0.00677279	Rraga/Bnip3l/Fbp1/Ppp1ca/Bax/Rgn/Casp1/Irs1/Psmg2/Nup93/Rasip1/Bcap31/Cisd2/Ndufb9/Lrrk2/Sumo1/Klhl22/Mtmr3/Gmip/U2af2/Larp1b/Ubqln4/Usp33/Rab33a/Ulk1/Rad23a/Anapc10/Ube3a/Hdac4/Trim13/Usp11/Tbc1d5/Plin5/Nr2c2/Eif2s1/Pafah1b2/Rims3/Ruvbl1/Secisbp2/Zfp36/Cdk5rap3/Aifm1/Pip4k2b
GO:0022607	biological_process	cellular component assembly	123	789	2221	19509	0.000166856	0.00762927	0.00677279	Tbcd/LOC100361558/P2rx5/Skil/Nlgn1/Kcnb2/Cand1/Chd4/Faf1/Lonp1/Chrna2/Nip7/Ephb1/Fbp1/Myh11/Acvr1c/Uxs1/Pde4d/Vps4a/Bax/Stx1b/Acat1/Pc/Nup153/Lgi1/Irs1/Kcna4/Rasa1/Cald1/Itgb4/Dnm2/Has3/Emc6/Cox18/Psmg2/Cep76/Nup93/Tubb4a/Haus7/Mecp2/Flna/Brix1/RSA-14-44/Alms1/Rad52/Pum2/Atp6v1d/Med6/Senp6/Rbm5/Sumo1/Tns1/Arpc2/Ccdc78/Rapgef6/Clasp1/Kctd3/Wdr19/Mtmr3/Kcnrg/Pibf1/Lama3/Rpgrip1l/Atl3/Cox15/Plk4/Ptb…
GO:1902531	biological_process	regulation of intracellular signal transduction	84	789	1400	19509	0.00017148	0.00777744	0.00690432	Rad9a/Skil/Rgs14/Nlgn1/Cyth2/Erp29/Rraga/Ptpn2/Mylk2/Faf1/Fgf21/Hrh4/Map3k2/Ephb1/Fbp1/Ifnb1/Il6/Arhgap4/Pde4d/Bax/Bcl2l1/Slc12a1/Rgn/Casp1/Sfpq/Rasa1/Dnm2/Rptor/Ankrd17/Zmynd11/Plekhg2/Map4k2/Dusp9/Bcap31/Flna/Adra1a/Men1/Notch2/Lamtor2/RSA-14-44/Ifna4/Mul1/Pum2/Lrrk2/Myd88/Tnfaip8l1/Map4k4/Eda/Mink1/Rasal2/Pibf1/Sema4d/Arhgap26/Ikbkg/Otud7b/Zak/Akap3/Itsn2/Rasal3/Frs2/Fem1a/Fgd3/Akap7/Ube3a/Tbc…
GO:0044712	biological_process	single-organism catabolic process	64	789	998	19509	0.00017923	0.00806394	0.00715865	P2rx5/Blvra/Bnip3l/Mmp13/Fbp1/Got1/Myh11/Pde4d/Pfkfb2/Ppp1ca/Pla2g16/Eno3/Irs1/Emc6/Galk1/Edem3/Psmg2/Nup93/Lgals12/Bcap31/Cisd2/Aldh1b1/Ndufb9/Acer1/Plcl2/Amdhd2/Smpd4/Klhl22/Mtmr3/Gmip/Mtmr7/U2af2/Larp1b/Ubqln4/Hm13/Lpin1/Rhbdd1/Lpin2/Rab33a/Wdr45b/Hgd/Ulk1/Rnf185/Anapc10/Hdac4/Abcd1/Trim13/Acsf3/Tbc1d5/Plin5/Nr2c2/Eif2s1/Pafah1b2/Bcat2/Ech1/Rims3/Ephx2/Ruvbl1/Pde7a/Renbp/Pafah1b1/Agxt2/Pon1/Pi…
GO:0034504	biological_process	protein localization to nucleus	27	789	313	19509	0.000188658	0.00842076	0.00747542	Hdgf/Hnrnpm/Gli3/Faf1/Il6/Ppp3cb/Emd/Irs1/Kpna1/Nup93/Flna/Dmap1/Sumo1/Eda/Tnpo2/Ikbkg/Ipo11/Otud7b/Paf1/Tbc1d10c/Dnajb6/Nop58/Lmna/Calr/Cdk5rap3/Mapk14/Cdh1
GO:0031326	biological_process	regulation of cellular biosynthetic process	179	789	3472	19509	0.00021729	0.00962235	0.00854211	Rcor1/Skil/Hdgf/Rgs14/Eif2b4/Eif4e/Ptpn2/Zbtb7a/Cand1/Acsl6/Chd4/Gli3/Hrh4/Lonp1/Jmjd1c/Khsrp/Map3k2/Kat5/Wbp2/Fbp1/Ifnb1/Il6/Ppp1ca/Ppp3cb/Pc/Rgn/Plagl1/Sfpq/Mxd3/Tshr/Irs1/Tle4/Tcf12/Dnm2/Lhx1/Has3/Dpy30/Camta2/Med31/Recql5/Rptor/Ankrd17/Gatad2a/Zmynd11/Jag1/Cirh1a/Ankrd42/Zfp275/Mecp2/Flna/Men1/Notch2/Neurog2/Eef2/Pdk3/Hivep2/Arid1a/Tyrp1/Dmap1/Med6/Zfp414/Myd88/Zfp445/Mllt1/Rfx2/Sumo1/Eda/Tbl…
GO:0015031	biological_process	protein transport	90	789	1536	19509	0.000224369	0.0098582	0.00875148	Casp4/Nlgn1/Erp29/Kcnb2/Gli3/Faf1/Bnip3l/Mmp13/Timm9/Gpr26/Il6/Acvr1c/Pfkfb2/Ppp3cb/Vps4a/Stx1b/Casp1/Gdi1/Nup153/Tmed7/Emd/Irs1/Marcks/Dnm2/Erc1/Sec24a/Kpna1/Cox18/Nup93/Bcap31/Flna/Glg1/Notch2/Dmap1/Snx17/Lrrk2/Map4k4/Eda/Tomm70a/Tnpo2/U2af2/Sae1/Vps13a/Ikbkg/Ap3b1/Ipo11/Rab25/Ap4e1/Hm13/Gapvd1/Tmed1/Sidt2/Myo6/Rhbdd1/Rab33a/Rab24/Tbc1d10c/Ap5b1/Rfx3/Syndig1/Stx16/Cadm1/Rab22a/Cacna1e/Srcin1/No…
GO:0005622	cellular_component	intracellular	691	820	12601	19509	1.226e-37	9.20724e-35	7.05916e-35	LOC100360087/Astn2/Tbcd/Rad9a/LOC100361558/Rnaseh2c/Mipol1/LOC100912182/Rcor1/LOC103690322/Kif1c/Gmfg/P2rx5/Skil/Hdgf/Fbp2/Casp4/Cntn5/Rgs14/Wnk1/Blvra/Nlgn1/Hnrnpm/Aldh1a2/Cyth2/Eif2b4/Erp29/Rraga/Eif4e/Ptpn2/Ppp2r2a/Kcnb2/Zbtb7a/Cand1/Acsl6/Epn1/Chd4/Mylk2/Sv2a/Sf1/Slc4a7/Gli3/Faf1/Txnl1/Bnip3l/Rtn3/Casp12/Atp6v0c/Hrh4/Lonp1/Ppp1r14c/Mob4/Mmp13/Hdgfrp2/Jmjd1c/Khsrp/Timm9/Kcnh5/Map3k2/Unc13d/Nip…
GO:0044424	cellular_component	intracellular part	672	820	12117	19509	1.61979e-36	6.08231e-34	4.66329e-34	LOC100360087/Astn2/Tbcd/Rad9a/LOC100361558/Rnaseh2c/Mipol1/LOC100912182/Rcor1/LOC103690322/Kif1c/P2rx5/Skil/Hdgf/Fbp2/Casp4/Cntn5/Rgs14/Wnk1/Blvra/Nlgn1/Hnrnpm/Aldh1a2/Cyth2/Eif2b4/Erp29/Rraga/Eif4e/Ptpn2/Ppp2r2a/Zbtb7a/Cand1/Acsl6/Epn1/Chd4/Mylk2/Sv2a/Sf1/Slc4a7/Gli3/Faf1/Txnl1/Bnip3l/Rtn3/Casp12/Atp6v0c/Hrh4/Lonp1/Ppp1r14c/Mob4/Mmp13/Hdgfrp2/Jmjd1c/Khsrp/Timm9/Map3k2/Unc13d/Nip7/Kat5/Wbp2/Ephb1…
GO:0005575	cellular_component	cellular_component	820	820	17803	19509	4.7169e-34	1.1808e-31	9.05313e-32	Cxcr6/LOC100360087/Astn2/Tbcd/Pate2/Rad9a/LOC100361558/Rnaseh2c/LOC100362023/Mipol1/LOC100912182/Rcor1/LOC103690322/Kif1c/Gmfg/P2rx5/Skil/Hdgf/Fbp2/Casp4/Dlk1/Cntn5/Rgs14/Wnk1/Blvra/Nlgn1/Hnrnpm/Aldh1a2/Cyth2/Eif2b4/Il1r2/Erp29/Mmp12/Rraga/Eif4e/Ptpn2/Serpinb7/Ppp2r2a/Kcnb2/Zbtb7a/Cand1/Acsl6/Epn1/Chd4/Mylk2/Sv2a/Tmem158/Sf1/Slc4a7/Gli3/Faf1/Txnl1/Bnip3l/Rtn3/Casp12/Fgf21/Atp6v0c/Hrh4/Lonp1/Chrna…
GO:0043227	cellular_component	membrane-bounded organelle	589	820	10538	19509	1.02341e-26	1.92145e-24	1.47317e-24	Astn2/Rad9a/LOC100361558/LOC100362023/Mipol1/Rcor1/LOC103690322/Kif1c/P2rx5/Skil/Hdgf/Fbp2/Casp4/Rgs14/Blvra/Nlgn1/Hnrnpm/Erp29/Rraga/Eif4e/Ptpn2/Zbtb7a/Cand1/Acsl6/Epn1/Chd4/Mylk2/Sv2a/Sf1/Gli3/Faf1/Txnl1/Bnip3l/Rtn3/Casp12/Atp6v0c/Lonp1/Mob4/Mmp13/Hdgfrp2/Jmjd1c/Khsrp/Timm9/Map3k2/Unc13d/Nip7/Kat5/Wbp2/Ephb1/Fbp1/G6pd/Got1/Abcc1/Myh11/Ctsq/Hsd3b7/Uxs1/Fmo4/Arhgap4/Pde4d/Ppp1ca/Cyp4x1/Hint3/Vps4…
GO:0043226	cellular_component	organelle	628	820	11581	19509	2.01551e-26	3.0273e-24	2.32102e-24	Astn2/Tbcd/Rad9a/LOC100361558/LOC100362023/Mipol1/LOC100912182/Rcor1/LOC103690322/Kif1c/P2rx5/Skil/Hdgf/Fbp2/Casp4/Rgs14/Blvra/Nlgn1/Hnrnpm/Erp29/Rraga/Eif4e/Ptpn2/Zbtb7a/Cand1/Acsl6/Epn1/Chd4/Mylk2/Sv2a/Sf1/Slc4a7/Gli3/Faf1/Txnl1/Bnip3l/Rtn3/Casp12/Atp6v0c/Lonp1/Mob4/Mmp13/Hdgfrp2/Jmjd1c/Khsrp/Timm9/Map3k2/Unc13d/Nip7/Kat5/Wbp2/Ephb1/Fbp1/G6pd/Got1/Abcc1/Myh11/Ctsq/Nexn/Hsd3b7/Uxs1/Fmo4/Arhgap4/…
GO:0043231	cellular_component	intracellular membrane-bounded organelle	539	820	9372	19509	1.47196e-25	1.8424e-23	1.41256e-23	Astn2/Rad9a/LOC100361558/Mipol1/Rcor1/LOC103690322/Kif1c/P2rx5/Skil/Hdgf/Fbp2/Casp4/Rgs14/Nlgn1/Hnrnpm/Erp29/Rraga/Ptpn2/Zbtb7a/Cand1/Acsl6/Epn1/Chd4/Mylk2/Sv2a/Sf1/Gli3/Faf1/Txnl1/Bnip3l/Rtn3/Casp12/Atp6v0c/Lonp1/Mob4/Mmp13/Hdgfrp2/Jmjd1c/Khsrp/Timm9/Map3k2/Unc13d/Nip7/Kat5/Wbp2/Ephb1/G6pd/Got1/Myh11/Ctsq/Hsd3b7/Uxs1/Fmo4/Arhgap4/Pde4d/Ppp1ca/Cyp4x1/Hint3/Vps4a/Tbxas1/Bax/Bcl2l1/Pla2g16/Stx1b/Ac…
GO:0005623	cellular_component	cell	750	820	15363	19509	1.25969e-23	1.35147e-21	1.03617e-21	LOC100360087/Astn2/Tbcd/Rad9a/LOC100361558/Rnaseh2c/LOC100362023/Mipol1/LOC100912182/Rcor1/LOC103690322/Kif1c/Gmfg/P2rx5/Skil/Hdgf/Fbp2/Casp4/Dlk1/Cntn5/Rgs14/Wnk1/Blvra/Nlgn1/Hnrnpm/Aldh1a2/Cyth2/Eif2b4/Il1r2/Erp29/Rraga/Eif4e/Ptpn2/Ppp2r2a/Kcnb2/Zbtb7a/Cand1/Acsl6/Epn1/Chd4/Mylk2/Sv2a/Sf1/Slc4a7/Gli3/Faf1/Txnl1/Bnip3l/Rtn3/Casp12/Atp6v0c/Hrh4/Lonp1/Chrna2/Ppp1r14c/Mob4/Mmp13/Hdgfrp2/Jmjd1c/Khsr…
GO:0043229	cellular_component	intracellular organelle	575	820	10507	19509	1.94131e-22	1.82241e-20	1.39723e-20	Astn2/Tbcd/Rad9a/LOC100361558/Mipol1/LOC100912182/Rcor1/LOC103690322/Kif1c/P2rx5/Skil/Hdgf/Fbp2/Casp4/Rgs14/Nlgn1/Hnrnpm/Erp29/Rraga/Eif4e/Ptpn2/Zbtb7a/Cand1/Acsl6/Epn1/Chd4/Mylk2/Sv2a/Sf1/Slc4a7/Gli3/Faf1/Txnl1/Bnip3l/Rtn3/Casp12/Atp6v0c/Lonp1/Mob4/Mmp13/Hdgfrp2/Jmjd1c/Khsrp/Timm9/Map3k2/Unc13d/Nip7/Kat5/Wbp2/Ephb1/G6pd/Got1/Myh11/Ctsq/Nexn/Hsd3b7/Uxs1/Fmo4/Arhgap4/Pde4d/Ppp1ca/Ppp3cb/Cyp4x1/Hin…
GO:0044464	cellular_component	cell part	745	820	15288	19509	2.27841e-22	1.90121e-20	1.45765e-20	LOC100360087/Astn2/Tbcd/Rad9a/LOC100361558/Rnaseh2c/LOC100362023/Mipol1/LOC100912182/Rcor1/LOC103690322/Kif1c/Gmfg/P2rx5/Skil/Hdgf/Fbp2/Casp4/Dlk1/Cntn5/Rgs14/Wnk1/Blvra/Nlgn1/Hnrnpm/Aldh1a2/Cyth2/Eif2b4/Il1r2/Erp29/Rraga/Eif4e/Ptpn2/Ppp2r2a/Kcnb2/Zbtb7a/Cand1/Acsl6/Epn1/Chd4/Mylk2/Sv2a/Sf1/Slc4a7/Gli3/Faf1/Txnl1/Bnip3l/Rtn3/Casp12/Atp6v0c/Hrh4/Lonp1/Chrna2/Ppp1r14c/Mob4/Mmp13/Hdgfrp2/Jmjd1c/Khsr…
GO:0005737	cellular_component	cytoplasm	528	820	9352	19509	2.65512e-22	1.99399e-20	1.52879e-20	Astn2/Rad9a/LOC100912182/Kif1c/Skil/Hdgf/Fbp2/Casp4/Cntn5/Rgs14/Wnk1/Blvra/Nlgn1/Aldh1a2/Cyth2/Eif2b4/Erp29/Rraga/Eif4e/Ptpn2/Cand1/Acsl6/Epn1/Chd4/Mylk2/Sv2a/Slc4a7/Gli3/Faf1/Txnl1/Bnip3l/Rtn3/Casp12/Atp6v0c/Hrh4/Lonp1/Ppp1r14c/Mob4/Mmp13/Hdgfrp2/Khsrp/Timm9/Map3k2/Unc13d/Kat5/Ephb1/Fbp1/G6pd/Got1/Il6/Abcc1/Myh11/Acvr1c/Ctsq/Nexn/Hsd3b7/Uxs1/Fmo4/Arhgap4/Pde4d/Pfkfb2/Ppp1ca/Ppp3cb/Cyp4x1/Hint3/V…
GO:0005634	cellular_component	nucleus	359	820	5833	19509	6.11739e-18	4.17651e-16	3.20212e-16	Rad9a/LOC100361558/Mipol1/Rcor1/LOC103690322/P2rx5/Skil/Hdgf/Fbp2/Rgs14/Hnrnpm/Rraga/Ptpn2/Zbtb7a/Cand1/Acsl6/Epn1/Chd4/Mylk2/Sf1/Gli3/Faf1/Txnl1/Bnip3l/Casp12/Hdgfrp2/Jmjd1c/Khsrp/Map3k2/Nip7/Kat5/Wbp2/G6pd/Got1/Arhgap4/Ppp1ca/Hint3/Vps4a/Bax/Bcl2l1/Rgn/Plagl1/Casp1/Idh3g/Nup153/Sfpq/Cdk11b/Mxd3/Cast/Emd/Irs1/Tle4/Marcks/Il1r1/Rasa1/Tcf12/Dnm2/Lhx1/Osbpl1a/Ppm1g/Dpy30/Camta2/Med31/Smg6/Recql5/Rp…
GO:0044422	cellular_component	organelle part	397	820	6916	19509	4.92968e-15	3.08516e-13	2.36538e-13	Tbcd/Rad9a/LOC100361558/LOC100912182/Rcor1/Kif1c/P2rx5/Skil/Hdgf/Fbp2/Rgs14/Hnrnpm/Erp29/Rraga/Ptpn2/Cand1/Acsl6/Chd4/Sv2a/Sf1/Slc4a7/Gli3/Faf1/Bnip3l/Rtn3/Atp6v0c/Lonp1/Mob4/Hdgfrp2/Khsrp/Timm9/Map3k2/Nip7/Kat5/Wbp2/Ephb1/G6pd/Myh11/Nexn/Hsd3b7/Uxs1/Fmo4/Arhgap4/Pde4d/Ppp1ca/Ppp3cb/Cyp4x1/Hint3/Vps4a/Tbxas1/Bax/Bcl2l1/Acat1/Pc/Rgn/Plagl1/Idh3g/Nup153/Sfpq/Cdk11b/Tmed7/Fnta/Emd/Irs1/Myo9b/Marcks/…
GO:0044446	cellular_component	intracellular organelle part	388	820	6718	19509	5.41069e-15	3.12571e-13	2.39647e-13	Tbcd/Rad9a/LOC100361558/LOC100912182/Rcor1/Kif1c/P2rx5/Skil/Hdgf/Rgs14/Hnrnpm/Erp29/Rraga/Ptpn2/Cand1/Acsl6/Chd4/Sv2a/Sf1/Gli3/Faf1/Bnip3l/Rtn3/Atp6v0c/Lonp1/Mob4/Hdgfrp2/Khsrp/Timm9/Map3k2/Nip7/Kat5/Wbp2/Ephb1/G6pd/Myh11/Hsd3b7/Uxs1/Fmo4/Arhgap4/Pde4d/Ppp1ca/Cyp4x1/Hint3/Vps4a/Tbxas1/Bax/Bcl2l1/Acat1/Pc/Rgn/Plagl1/Idh3g/Nup153/Sfpq/Cdk11b/Tmed7/Fnta/Emd/Irs1/Myo9b/Marcks/Rasa1/Cald1/Syt1/Tcf12/D…
GO:0044428	cellular_component	nuclear part	218	820	3359	19509	4.39952e-12	2.36003e-10	1.80943e-10	Rad9a/LOC100361558/Rcor1/P2rx5/Skil/Hdgf/Rgs14/Hnrnpm/Ptpn2/Cand1/Chd4/Sf1/Gli3/Faf1/Bnip3l/Hdgfrp2/Khsrp/Map3k2/Nip7/Kat5/Wbp2/Arhgap4/Ppp1ca/Hint3/Bax/Bcl2l1/Rgn/Plagl1/Idh3g/Nup153/Sfpq/Cdk11b/Emd/Rasa1/Tcf12/Osbpl1a/Ppm1g/Dpy30/Med31/Smg6/Recql5/Rptor/Kpna1/Ndufb4/Dhx15/Gatad2a/Prelid1/Zmynd11/Nup93/Cirh1a/Sympk/Fbl/Med29/Rpl23/Haus7/Mecp2/Flna/Fam50a/Adra1a/Men1/Ttc37/Dimt1/Brix1/Rad1/Sf3b4/…
GO:0031981	cellular_component	nuclear lumen	194	820	2951	19509	3.54229e-11	1.77351e-09	1.35974e-09	Rad9a/LOC100361558/Rcor1/Skil/Hdgf/Rgs14/Hnrnpm/Cand1/Chd4/Sf1/Gli3/Hdgfrp2/Khsrp/Map3k2/Nip7/Kat5/Wbp2/Arhgap4/Ppp1ca/Hint3/Bcl2l1/Rgn/Plagl1/Idh3g/Nup153/Sfpq/Tcf12/Osbpl1a/Ppm1g/Dpy30/Med31/Smg6/Recql5/Rptor/Kpna1/Ndufb4/Dhx15/Gatad2a/Prelid1/Zmynd11/Nup93/Cirh1a/Sympk/Fbl/Med29/Rpl23/Haus7/Mecp2/Flna/Fam50a/Men1/Ttc37/Dimt1/Brix1/Rad1/Dnajb4/Hivep2/Alms1/Arid1a/Aldh1b1/Zcchc7/Cmpk1/Rad54l/Dma…
GO:0031974	cellular_component	membrane-enclosed lumen	211	820	3324	19509	9.1436e-11	4.29178e-09	3.29049e-09	Rad9a/LOC100361558/Rcor1/Skil/Hdgf/Rgs14/Hnrnpm/Erp29/Cand1/Chd4/Sf1/Gli3/Lonp1/Hdgfrp2/Khsrp/Timm9/Map3k2/Nip7/Kat5/Wbp2/Arhgap4/Ppp1ca/Hint3/Bcl2l1/Acat1/Pc/Rgn/Plagl1/Idh3g/Nup153/Sfpq/Tcf12/Osbpl1a/Ppm1g/Dpy30/Med31/Smg6/Recql5/Rptor/Kpna1/Ndufb4/Edem3/Dhx15/Gatad2a/Prelid1/Zmynd11/Nup93/Cirh1a/Sympk/Fbl/Med29/Rpl23/Mrpl48/Haus7/Mecp2/Flna/Fam50a/Men1/Ttc37/Dimt1/Brix1/Rad1/Dnajb4/Hivep2/Alms…
GO:0070013	cellular_component	intracellular organelle lumen	207	820	3257	19509	1.33986e-10	5.91905e-09	4.53812e-09	Rad9a/LOC100361558/Rcor1/Skil/Hdgf/Rgs14/Hnrnpm/Erp29/Cand1/Chd4/Sf1/Gli3/Lonp1/Hdgfrp2/Khsrp/Map3k2/Nip7/Kat5/Wbp2/Arhgap4/Ppp1ca/Hint3/Bcl2l1/Acat1/Pc/Rgn/Plagl1/Idh3g/Nup153/Sfpq/Tcf12/Osbpl1a/Ppm1g/Dpy30/Med31/Smg6/Recql5/Rptor/Kpna1/Ndufb4/Edem3/Dhx15/Gatad2a/Prelid1/Zmynd11/Nup93/Cirh1a/Sympk/Fbl/Med29/Rpl23/Mrpl48/Haus7/Mecp2/Flna/Fam50a/Men1/Ttc37/Dimt1/Brix1/Rad1/Dnajb4/Hivep2/Alms1/Arid…
GO:0043233	cellular_component	organelle lumen	207	820	3265	19509	1.67124e-10	6.97279e-09	5.34602e-09	Rad9a/LOC100361558/Rcor1/Skil/Hdgf/Rgs14/Hnrnpm/Erp29/Cand1/Chd4/Sf1/Gli3/Lonp1/Hdgfrp2/Khsrp/Map3k2/Nip7/Kat5/Wbp2/Arhgap4/Ppp1ca/Hint3/Bcl2l1/Acat1/Pc/Rgn/Plagl1/Idh3g/Nup153/Sfpq/Tcf12/Osbpl1a/Ppm1g/Dpy30/Med31/Smg6/Recql5/Rptor/Kpna1/Ndufb4/Edem3/Dhx15/Gatad2a/Prelid1/Zmynd11/Nup93/Cirh1a/Sympk/Fbl/Med29/Rpl23/Mrpl48/Haus7/Mecp2/Flna/Fam50a/Men1/Ttc37/Dimt1/Brix1/Rad1/Dnajb4/Hivep2/Alms1/Arid…
GO:0032991	cellular_component	macromolecular complex	288	820	4998	19509	4.36899e-10	1.7269e-08	1.32401e-08	LOC100360087/Tbcd/Rad9a/LOC100361558/Rnaseh2c/LOC100912182/Rcor1/Kif1c/Skil/Hdgf/Casp4/Rgs14/Nlgn1/Hnrnpm/Eif2b4/Rraga/Eif4e/Ppp2r2a/Kcnb2/Cand1/Chd4/Sf1/Gli3/Faf1/Txnl1/Atp6v0c/Chrna2/Khsrp/Timm9/Kcnh5/Kat5/Wbp2/Il6/Myh11/Acvr1c/Arhgap4/Pde4d/Ppp1ca/Ppp3cb/Vps4a/Bax/Bcl2l1/Stx1b/Casp1/Idh3g/Gdi1/Nup153/Sfpq/Fnta/Tshr/Emd/Eno3/Irs1/Kcna4/Myo9b/Marcks/Gja4/Il1r1/Cald1/Syt1/Tcf12/Itgb4/Dnm2/Lhx1/Er…
GO:0044444	cellular_component	cytoplasmic part	360	820	6677	19509	2.78188e-09	1.04459e-07	8.00887e-08	Astn2/LOC100912182/Kif1c/Skil/Fbp2/Casp4/Nlgn1/Aldh1a2/Eif2b4/Erp29/Rraga/Eif4e/Ptpn2/Acsl6/Mylk2/Sv2a/Slc4a7/Gli3/Faf1/Bnip3l/Rtn3/Casp12/Atp6v0c/Hrh4/Lonp1/Mob4/Mmp13/Hdgfrp2/Khsrp/Timm9/Map3k2/Unc13d/Kat5/Ephb1/Fbp1/G6pd/Got1/Myh11/Ctsq/Nexn/Hsd3b7/Uxs1/Fmo4/Arhgap4/Pde4d/Ppp1ca/Ppp3cb/Cyp4x1/Hint3/Vps4a/Tbxas1/Bax/Bcl2l1/Pla2g16/Stx1b/Acat1/Pc/Rgn/Plagl1/Casp1/Idh3g/Bgn/Gdi1/Cdk11b/Tmed7/Fnta…
GO:0043234	cellular_component	protein complex	238	820	4120	19509	2.91527e-08	1.04256e-06	7.99325e-07	LOC100360087/Tbcd/Rad9a/LOC100361558/Rnaseh2c/Rcor1/Kif1c/Skil/Hdgf/Casp4/Rgs14/Nlgn1/Eif2b4/Rraga/Eif4e/Ppp2r2a/Kcnb2/Cand1/Chd4/Gli3/Faf1/Txnl1/Atp6v0c/Chrna2/Timm9/Kcnh5/Kat5/Il6/Myh11/Acvr1c/Arhgap4/Pde4d/Ppp1ca/Ppp3cb/Vps4a/Bax/Bcl2l1/Stx1b/Casp1/Idh3g/Gdi1/Nup153/Sfpq/Fnta/Tshr/Emd/Eno3/Irs1/Kcna4/Myo9b/Marcks/Gja4/Il1r1/Cald1/Syt1/Tcf12/Itgb4/Dnm2/Lhx1/Erc1/Dpy30/Pigq/Bod1/Sec24a/Med31/Emc…
GO:0012505	cellular_component	endomembrane system	182	820	3068	19509	4.1343e-07	1.4113e-05	1.08204e-05	Astn2/Kif1c/P2rx5/Skil/Casp4/Nlgn1/Erp29/Rraga/Ptpn2/Acsl6/Epn1/Sv2a/Faf1/Bnip3l/Rtn3/Casp12/Atp6v0c/Ppp1r14c/Mob4/Mmp13/Unc13d/Ephb1/Hsd3b7/Uxs1/Fmo4/Arhgap4/Pde4d/Cyp4x1/Vps4a/Tbxas1/Bax/Bcl2l1/Pla2g16/Stx1b/Plagl1/Bgn/Gdi1/Nup153/Cdk11b/Tmed7/Emd/Rasa1/Syt1/Dnm2/Osbpl1a/Erc1/Dpy30/Pcyt1b/Pigq/Sec24a/Emc6/Ctns/Recql5/Ndufb4/Edem3/Lman2/Atp9b/Nup93/Cog8/Sult2b1/Bcap31/Flna/Bace1/Adra1a/Glg1/Lamt…
GO:0005654	cellular_component	nucleoplasm	141	820	2247	19509	5.56197e-07	1.8161e-05	1.3924e-05	Rad9a/Rcor1/Skil/Hdgf/Rgs14/Hnrnpm/Cand1/Chd4/Sf1/Gli3/Hdgfrp2/Khsrp/Map3k2/Kat5/Arhgap4/Ppp1ca/Rgn/Plagl1/Idh3g/Sfpq/Osbpl1a/Ppm1g/Dpy30/Med31/Recql5/Rptor/Kpna1/Ndufb4/Dhx15/Gatad2a/Prelid1/Zmynd11/Sympk/Fbl/Med29/Mecp2/Fam50a/Men1/Ttc37/Rad1/Dnajb4/Hivep2/Alms1/Arid1a/Aldh1b1/Cmpk1/Rad54l/Dmap1/Mul1/Adi1/Med6/Senp6/Rbm5/Mllt1/Kdm4b/Sumo1/Tbl1x/Foxk2/Bbx/Rbm19/Ep400/Hnrnpdl/Wdr19/Patz1/Mtmr3/Zc…
GO:0031090	cellular_component	organelle membrane	140	820	2273	19509	1.73991e-06	5.44447e-05	4.17426e-05	P2rx5/Rraga/Ptpn2/Acsl6/Sv2a/Faf1/Bnip3l/Rtn3/Atp6v0c/Mob4/Timm9/Ephb1/Hsd3b7/Uxs1/Fmo4/Cyp4x1/Vps4a/Tbxas1/Bax/Bcl2l1/Acat1/Pc/Nup153/Cdk11b/Tmed7/Emd/Rasa1/Syt1/Dnm2/Erc1/Sec24a/Emc6/Ctns/Recql5/Rptor/Ndufb4/Cox18/Snn/Tk2/Nup93/Bcap31/Bace1/Adra1a/Glg1/Lamtor2/Ssr2/Cisd2/Mgat3/Pcsk7/Tyrp1/Mul1/Snx17/Pum2/Atp6v1d/Ndufb11/Slc25a47/Ext1/Ndufb9/Lrrk2/Slc25a23/Ndufa11/Sumo1/Ndufs1/Eda/Tmem8a/Tomm70a…
GO:1902494	cellular_component	catalytic complex	71	820	973	19509	4.09414e-06	0.000122988	9.42945e-05	Ppp2r2a/Cand1/Chd4/Kat5/Acvr1c/Ppp1ca/Ppp3cb/Idh3g/Fnta/Eno3/Irs1/Erc1/Dpy30/Med31/Recql5/Ndufb4/Gatad2a/Strn/Men1/Prps1/Dmap1/Med6/Ndufb11/Ndufb9/Ndufa11/Ndufs1/Tbl1x/Klhl22/Ep400/Cdk13/Sae1/Fbxl19/Taf6l/Ikbkg/Phc3/Zzz3/Anapc1/Tal1/Myo6/Trim37/Ulk1/Atxn7/Anapc10/Paf1/Pold4/H2afy2/Atp8b2/Cdk14/Pias4/Hdac4/Naa10/Hcfc1/Uqcrh/Mib2/Fbxl16/Dnai1/Tbc1d5/Hspd1/Ube2d2/Cul5/Ruvbl1/Dync2h1/Ndufa4/Jarid2/Hd…
GO:0044451	cellular_component	nucleoplasm part	52	820	642	19509	4.90341e-06	0.000141633	0.00010859	Skil/Rgs14/Hnrnpm/Chd4/Gli3/Kat5/Ppp1ca/Sfpq/Dpy30/Med31/Recql5/Gatad2a/Fbl/Med29/Men1/Dmap1/Med6/Mllt1/Sumo1/Tbl1x/Ep400/Zc3h13/Cdk13/U2af2/Taf6l/Ell2/Zzz3/Tal1/Npat/Myo6/Satb1/Trim37/Med15/Atxn7/Paf1/Pcf11/H2afy2/Atp8b2/Hdac4/Hcfc1/Hipk1/Nxf1/Nop58/Dapk3/Ruvbl1/Jarid2/Hdac9/Senp2/Pias2/Gtf2a1/Ccnh/Ciita
GO:0043228	cellular_component	non-membrane-bounded organelle	199	820	3625	19509	2.04835e-05	0.000549396	0.00042122	Tbcd/Rad9a/LOC100361558/LOC100912182/Kif1c/Fbp2/Rgs14/Eif4e/Chd4/Slc4a7/Lonp1/Khsrp/Nip7/Kat5/Wbp2/G6pd/Myh11/Nexn/Arhgap4/Pde4d/Ppp1ca/Ppp3cb/Hint3/Vps4a/Bcl2l1/Idh3g/Nup153/Sfpq/Fnta/Emd/Irs1/Myo9b/Marcks/Cald1/Tcf12/Dnm2/Frmd6/Bod1/Ctns/Smg6/Recql5/Nit2/Ankrd17/Rell1/Slmap/Cep76/Cirh1a/Tubb4a/Fbl/Rpl23/Mrpl48/Haus7/Bcap31/Mecp2/Flna/Adra1a/Men1/Ttc37/Dimt1/Brix1/Rad1/Metap1/Tmc2/Alms1/Arid1a/Z…
GO:0043232	cellular_component	intracellular non-membrane-bounded organelle	199	820	3625	19509	2.04835e-05	0.000549396	0.00042122	Tbcd/Rad9a/LOC100361558/LOC100912182/Kif1c/Fbp2/Rgs14/Eif4e/Chd4/Slc4a7/Lonp1/Khsrp/Nip7/Kat5/Wbp2/G6pd/Myh11/Nexn/Arhgap4/Pde4d/Ppp1ca/Ppp3cb/Hint3/Vps4a/Bcl2l1/Idh3g/Nup153/Sfpq/Fnta/Emd/Irs1/Myo9b/Marcks/Cald1/Tcf12/Dnm2/Frmd6/Bod1/Ctns/Smg6/Recql5/Nit2/Ankrd17/Rell1/Slmap/Cep76/Cirh1a/Tubb4a/Fbl/Rpl23/Mrpl48/Haus7/Bcap31/Mecp2/Flna/Adra1a/Men1/Ttc37/Dimt1/Brix1/Rad1/Metap1/Tmc2/Alms1/Arid1a/Z…
GO:1903561	cellular_component	extracellular vesicle	153	820	2654	19509	2.14726e-05	0.000556067	0.000426335	LOC100361558/LOC100362023/Fbp2/Blvra/Hnrnpm/Erp29/Eif4e/Cand1/Txnl1/Rtn3/Atp6v0c/Ephb1/Fbp1/G6pd/Got1/Abcc1/Myh11/Uxs1/Ppp1ca/Hint3/Vps4a/Bax/Acat1/Slc12a1/Bgn/Tmed7/Eno3/Marcks/Itgb4/Dnm2/Osbpl1a/Wnt5b/Txndc17/Ctns/Galk1/Ndufb4/Nit2/Cab39l/Lman2/Gmds/Tubb4a/Dpp6/Fbl/Rpl23/Sult2b1/Rhcg/Flna/Glg1/Lgals7/Crnn/Lamtor2/Dnajb4/Eef2/Atp2b3/Gria4/Psma3/RSA-14-44/Cmpk1/Agmat/Atp6v1d/Ndufb9/Lrrk2/Zfp445/C…
GO:0043230	cellular_component	extracellular organelle	153	820	2659	19509	2.37054e-05	0.000593424	0.000454977	LOC100361558/LOC100362023/Fbp2/Blvra/Hnrnpm/Erp29/Eif4e/Cand1/Txnl1/Rtn3/Atp6v0c/Ephb1/Fbp1/G6pd/Got1/Abcc1/Myh11/Uxs1/Ppp1ca/Hint3/Vps4a/Bax/Acat1/Slc12a1/Bgn/Tmed7/Eno3/Marcks/Itgb4/Dnm2/Osbpl1a/Wnt5b/Txndc17/Ctns/Galk1/Ndufb4/Nit2/Cab39l/Lman2/Gmds/Tubb4a/Dpp6/Fbl/Rpl23/Sult2b1/Rhcg/Flna/Glg1/Lgals7/Crnn/Lamtor2/Dnajb4/Eef2/Atp2b3/Gria4/Psma3/RSA-14-44/Cmpk1/Agmat/Atp6v1d/Ndufb9/Lrrk2/Zfp445/C…
GO:0005829	cellular_component	cytosol	113	820	1851	19509	3.01203e-05	0.000714596	0.000547878	LOC100912182/Casp4/Aldh1a2/Gli3/Faf1/Bnip3l/Casp12/Hrh4/Mob4/Map3k2/Kat5/Fbp1/G6pd/Got1/Pde4d/Ppp1ca/Ppp3cb/Vps4a/Bax/Bcl2l1/Rgn/Casp1/Cast/Eno3/Irs1/Marcks/Rasa1/Dnm2/Erc1/Txndc17/Smg6/Rpl23/Bcap31/Mecp2/Flna/Ubl4a/Adra1a/Men1/Notch2/Hspa4l/Limk2/Metap1/Dnajb4/Memo1/Snx17/Lrrk2/Myd88/Topaz1/Xcr1/Acsbg2/Dus3l/Rapgef6/Eif4enif1/Mtmr7/Larp4b/Rnf146/Sae1/Sphk2/Ikbkg/Herc4/Ubqln4/Pmvk/Ak8/Gapvd1/Rabg…
GO:0031982	cellular_component	vesicle	188	820	3412	19509	3.04488e-05	0.000714596	0.000547878	LOC100361558/LOC100362023/Skil/Fbp2/Blvra/Hnrnpm/Erp29/Eif4e/Cand1/Mylk2/Sv2a/Slc4a7/Txnl1/Rtn3/Atp6v0c/Unc13d/Ephb1/Fbp1/G6pd/Got1/Abcc1/Myh11/Uxs1/Ppp1ca/Hint3/Vps4a/Bax/Bcl2l1/Stx1b/Acat1/Slc12a1/Bgn/Tmed7/Eno3/Marcks/Syt1/Itgb4/Dnm2/Osbpl1a/Wnt5b/Sec24a/Txndc17/Ctns/Galk1/Ndufb4/Nit2/Cab39l/Lman2/Gmds/Tubb4a/Dpp6/Fbl/Rpl23/Sult2b1/Rhcg/Bcap31/Flna/Bace1/Glg1/Lgals7/Crnn/Lamtor2/Dnajb4/Eef2/At…
GO:1990234	cellular_component	transferase complex	49	820	636	19509	3.40347e-05	0.000774547	0.000593843	Cand1/Kat5/Acvr1c/Ppp1ca/Fnta/Irs1/Erc1/Dpy30/Med31/Recql5/Men1/Prps1/Dmap1/Med6/Klhl22/Ep400/Cdk13/Fbxl19/Taf6l/Ikbkg/Phc3/Zzz3/Anapc1/Myo6/Trim37/Ulk1/Atxn7/Anapc10/Paf1/Pold4/H2afy2/Atp8b2/Cdk14/Pias4/Naa10/Hcfc1/Mib2/Fbxl16/Tbc1d5/Hspd1/Ube2d2/Cul5/Ruvbl1/Jarid2/Hdac9/Ube2b/Gtf2a1/Ccnh/Pik3cb
GO:0070062	cellular_component	extracellular exosome	151	820	2641	19509	3.76488e-05	0.000831595	0.000637582	LOC100361558/LOC100362023/Fbp2/Blvra/Hnrnpm/Erp29/Eif4e/Cand1/Txnl1/Rtn3/Atp6v0c/Ephb1/Fbp1/G6pd/Got1/Abcc1/Myh11/Uxs1/Ppp1ca/Hint3/Vps4a/Bax/Acat1/Slc12a1/Bgn/Tmed7/Eno3/Marcks/Itgb4/Dnm2/Osbpl1a/Wnt5b/Txndc17/Ctns/Galk1/Ndufb4/Nit2/Cab39l/Lman2/Gmds/Tubb4a/Dpp6/Fbl/Rpl23/Sult2b1/Rhcg/Flna/Glg1/Lgals7/Crnn/Lamtor2/Dnajb4/Eef2/Psma3/RSA-14-44/Cmpk1/Agmat/Atp6v1d/Ndufb9/Lrrk2/Zfp445/Crb3/Arpc2/Tme…
GO:0065010	cellular_component	extracellular membrane-bounded organelle	151	820	2646	19509	4.14462e-05	0.000889317	0.000681837	LOC100361558/LOC100362023/Fbp2/Blvra/Hnrnpm/Erp29/Eif4e/Cand1/Txnl1/Rtn3/Atp6v0c/Ephb1/Fbp1/G6pd/Got1/Abcc1/Myh11/Uxs1/Ppp1ca/Hint3/Vps4a/Bax/Acat1/Slc12a1/Bgn/Tmed7/Eno3/Marcks/Itgb4/Dnm2/Osbpl1a/Wnt5b/Txndc17/Ctns/Galk1/Ndufb4/Nit2/Cab39l/Lman2/Gmds/Tubb4a/Dpp6/Fbl/Rpl23/Sult2b1/Rhcg/Flna/Glg1/Lgals7/Crnn/Lamtor2/Dnajb4/Eef2/Psma3/RSA-14-44/Cmpk1/Agmat/Atp6v1d/Ndufb9/Lrrk2/Zfp445/Crb3/Arpc2/Tme…
GO:0031988	cellular_component	membrane-bounded vesicle	181	820	3283	19509	4.35912e-05	0.000909362	0.000697205	LOC100361558/LOC100362023/Skil/Fbp2/Blvra/Hnrnpm/Erp29/Eif4e/Cand1/Mylk2/Sv2a/Txnl1/Rtn3/Atp6v0c/Unc13d/Ephb1/Fbp1/G6pd/Got1/Abcc1/Myh11/Uxs1/Ppp1ca/Hint3/Vps4a/Bax/Bcl2l1/Stx1b/Acat1/Slc12a1/Bgn/Tmed7/Eno3/Marcks/Syt1/Itgb4/Dnm2/Osbpl1a/Wnt5b/Sec24a/Txndc17/Ctns/Galk1/Ndufb4/Nit2/Cab39l/Lman2/Gmds/Tubb4a/Dpp6/Fbl/Rpl23/Sult2b1/Rhcg/Bcap31/Flna/Bace1/Glg1/Lgals7/Crnn/Lamtor2/Dnajb4/Eef2/Psma3/RSA…
GO:0030054	cellular_component	cell junction	73	820	1086	19509	4.81144e-05	0.000976592	0.00074875	Tbcd/Fbp2/Rgs14/Nlgn1/Sv2a/Atp6v0c/Chrna2/Mmp13/Nexn/Arhgap4/Bcl2l1/Lgi1/Abcc2/Marcks/Gja4/Syt1/Itgb4/Dnm2/Frmd6/Camk2n1/Scarf2/Strn/Aqp7/Rpl23/Flna/Chrne/Grik1/Gjb3/Gria4/RSA-14-44/Crb3/Kdm4b/Tns1/Arpc2/Mink1/Clasp1/Lama3/Rpgrip1l/Uba1/Frs2/Gtf2f1/Shroom2/Enah/Cops4/Syndig1/Stx16/Fblim1/Mtss1/Cadm1/Col13a1/L1cam/Srcin1/Actn4/Dtnbp1/Calr/Pfn1/Rhob/Unc13b/Rims3/Pgm5/Sntb2/Ica1/Cdk16/Rpl18/Sh3gl1/C…
GO:0044421	cellular_component	extracellular region part	191	820	3616	19509	0.000284681	0.0056262	0.00431359	Pate2/LOC100361558/LOC100362023/Hdgf/Fbp2/Dlk1/Blvra/Hnrnpm/Erp29/Mmp12/Eif4e/Serpinb7/Cand1/Txnl1/Rtn3/Atp6v0c/Mmp13/C4bpb/Ephb1/Fbp1/G6pd/Got1/Ifnb1/Il6/Abcc1/Myh11/Cklf/Ctsq/Uxs1/Ppp1ca/Hint3/Vps4a/Bax/Acat1/Slc12a1/Bgn/Tmed7/Lgi1/Eno3/Lgals4/Pspn/Marcks/Il7/Il1r1/Itgb4/Dnm2/Osbpl1a/Has3/Wnt5b/Metrn/Txndc17/Ctns/Galk1/Ndufb4/Retnlg/Nit2/Cab39l/Lman2/Gmds/Tubb4a/Dpp6/Fbl/Rpl23/Sult2b1/Rhcg/Mecp…
GO:0098588	cellular_component	bounding membrane of organelle	97	820	1634	19509	0.000314975	0.00606528	0.00465023	Rraga/Acsl6/Sv2a/Faf1/Bnip3l/Rtn3/Atp6v0c/Mob4/Ephb1/Hsd3b7/Uxs1/Fmo4/Cyp4x1/Vps4a/Tbxas1/Bax/Bcl2l1/Tmed7/Emd/Syt1/Dnm2/Erc1/Sec24a/Emc6/Ctns/Rptor/Snn/Bcap31/Glg1/Lamtor2/Ssr2/Cisd2/Mgat3/Pcsk7/Tyrp1/Mul1/Snx17/Atp6v1d/Ext1/Lrrk2/Eda/Tmem8a/Tomm70a/Sphk2/Wdr11/Pign/Rce1/Atl3/Ap3b1/Ubqln4/Hm13/Galnt11/Lpin1/Uba1/Tmed1/Sidt2/Rhbdd1/Lpin2/Mospd4/Wdr45b/Ulk1/Vps4b/Rnf185/Ap5b1/Fkbp5/Mfsd8/Syndig1/A…
